# Supplementary material for: Pangenome mining of the Streptomyces genus redefines species’ biosynthetic potential
Source: Genome Biol. 2025 Jan 14;26:9. doi: 10.1186/s13059-024-03471-9 (PMC11734326; doi:10.1186/s13059-024-03471-9)
Supplement: Supplementary file 1 — Additional file 1. Metadata tables of the genomes used. Table S1: Genomes Metadata. List of 3840 genomes used at the start of the study with information on the source, quality assigned, taxonomic information based on GTDB, checkM metrics of assembly quality, bioproject accession numbers for all genomes, assigned Mash-clusters at two levels for selected Streptomyces genomes, and the RED groups from prior study. Table S2. Average BGCs (species). Number of BGCs on average across 808 detected species. Table S3. Average BGCs (Mash-clusters). Number of BGCs on average across 42 secondary Mash-clusters. [file 13059_2024_3471_MOESM1_ESM.xlsx]

## Sheet: Table S1 genomes_metadata
genome_id	source	quality_defined	GTDB_genus	GTDB_species	strain	checkm_completeness	checkm_contamination	N50	contigs	genome_len	gc	BioProject	MASH_species	MASH_cluster (Primary)	MASH_cluster (Secondary)
NBC_01490	Jørgensen et. al. 2024	HQ	Actinoallomurus	sp.	NBC_01490	98.9305	4.35447	11795300	1	11795300	0.707449	PRJNA747871
NBC_00405	Jørgensen et. al. 2024	HQ	Actinomycetospora	sp.	NBC_00405	98.7589	2.06856	6022264	1	6022264	0.740123	PRJNA747871
NBC_00393	Jørgensen et. al. 2024	HQ	Actinoplanes	sp.	NBC_00393	100	2.9386	11433213	1	11433213	0.705503	PRJNA747871
NBC_00345	Jørgensen et. al. 2024	HQ	Amycolatopsis	sp.	NBC_00345	99.5074	1.72414	10547576	1	10547576	0.709477	PRJNA747871
NBC_00355	Jørgensen et. al. 2024	HQ	Amycolatopsis	sp.	NBC_00355	100	0.246305	10475789	1	10475789	0.713292	PRJNA747871
NBC_00438	Jørgensen et. al. 2024	HQ	Amycolatopsis	sp.	NBC_00438	100	0.246305	10417451	1	10417451	0.713159	PRJNA747871
NBC_01480	Jørgensen et. al. 2024	HQ	Amycolatopsis	sp.	NBC_01480	100	0.985222	10070919	2	10111527	0.706391	PRJNA747871
NBC_01488	Jørgensen et. al. 2024	HQ	Amycolatopsis	sp.	NBC_01488	100	0	9499283	1	9499283	0.712822	PRJNA747871
NBC_00348	Jørgensen et. al. 2024	HQ	Amycolatopsis	sp023023025	NBC_00348	100	0.738916	10715389	1	10715389	0.715269	PRJNA747871
NBC_01286	Jørgensen et. al. 2024	HQ	Amycolatopsis	sp023023025	NBC_01286	100	0.246305	10622967	2	10662691	0.715084	PRJNA747871
NBC_01307	Jørgensen et. al. 2024	HQ	Amycolatopsis	sp023023025	NBC_01307	100	0.246305	11059676	1	11059676	0.713829	PRJNA747871
NBC_01737	Jørgensen et. al. 2024	HQ	Dactylosporangium	sp.	NBC_01737	98.5965	2.63158	13942900	1	13942900	0.718323	PRJNA747871
NBC_00888	Jørgensen et. al. 2024	HQ	Embleya	sp.	NBC_00888	100	4.12281	8051820	4	14072637	0.710795	PRJNA747871
NBC_00896	Jørgensen et. al. 2024	HQ	Embleya	sp.	NBC_00896	99.4737	4.03509	7405279	3	10863893	0.709938	PRJNA747871
NBC_00420	Jørgensen et. al. 2024	HQ	Kineococcus	sp.	NBC_00420	99.7297	0.540541	5434400	1	5434400	0.719639	PRJNA747871
NBC_01247	Jørgensen et. al. 2024	HQ	Kitasatospora	herbaricolor	NBC_01247	99.4737	1.75439	9649141	2	9713312	0.73475	PRJNA747871
NBC_01265	Jørgensen et. al. 2024	HQ	Kitasatospora	herbaricolor	NBC_01265	99.4737	2.2807	9672253	2	9736445	0.734769	PRJNA747871
NBC_00106	Jørgensen et. al. 2024	HQ	Kitasatospora	indigofera	NBC_00106	99.4737	0.701754	10282202	5	10478844	0.734767	PRJNA747871
NBC_00061	Jørgensen et. al. 2024	HQ	Kitasatospora	purpeofusca	NBC_00061	98.9474	1.49123	8106570	1	8106570	0.732976	PRJNA747871
NBC_00222	Jørgensen et. al. 2024	HQ	Kitasatospora	purpeofusca	NBC_00222	99.4737	2.10526	9296031	1	9296031	0.732437	PRJNA747871
NBC_01202	Jørgensen et. al. 2024	HQ	Kitasatospora	purpeofusca	NBC_01202	100	2.7193	9809889	3	10064253	0.732146	PRJNA747871
NBC_01203	Jørgensen et. al. 2024	HQ	Kitasatospora	purpeofusca	NBC_01203	100	3.07018	9762028	1	9762028	0.732906	PRJNA747871
NBC_00039	Jørgensen et. al. 2024	HQ	Kitasatospora	sp.	NBC_00039	100	1.75439	8179846	2	9033265	0.728551	PRJNA747871
NBC_00070	Jørgensen et. al. 2024	HQ	Kitasatospora	sp.	NBC_00070	99.4737	1.40351	7729880	2	8502283	0.719736	PRJNA747871
NBC_00085	Jørgensen et. al. 2024	HQ	Kitasatospora	sp.	NBC_00085	100	1.22807	9219708	1	9219708	0.727901	PRJNA747871
NBC_00315	Jørgensen et. al. 2024	HQ	Kitasatospora	sp.	NBC_00315	99.4737	0.526316	8241844	4	8329020	0.730202	PRJNA747871
NBC_00374	Jørgensen et. al. 2024	HQ	Kitasatospora	sp.	NBC_00374	99.4737	0.789474	8973977	3	9219726	0.728749	PRJNA747871
NBC_00458	Jørgensen et. al. 2024	HQ	Kitasatospora	sp.	NBC_00458	99.4737	0.526316	8011000	1	8011000	0.739842	PRJNA747871
NBC_01246	Jørgensen et. al. 2024	HQ	Kitasatospora	sp.	NBC_01246	99.4737	1.75439	8763211	3	8933706	0.736486	PRJNA747871
NBC_01250	Jørgensen et. al. 2024	HQ	Kitasatospora	sp.	NBC_01250	99.4737	1.57895	9001608	1	9001608	0.727917	PRJNA747871
NBC_01266	Jørgensen et. al. 2024	HQ	Kitasatospora	sp.	NBC_01266	100	1.50877	8425813	2	8569703	0.723028	PRJNA747871
NBC_01302	Jørgensen et. al. 2024	HQ	Kitasatospora	sp.	NBC_01302	99.4737	2.45614	9102910	4	9359098	0.727188	PRJNA747871
NBC_01519	Jørgensen et. al. 2024	HQ	Kitasatospora	sp.	NBC_01519	99.4737	1.05263	9768063	5	11495479	0.729327	PRJNA747871
NBC_01539	Jørgensen et. al. 2024	HQ	Kitasatospora	sp.	NBC_01539	99.4737	0.350877	9364696	1	9364696	0.737821	PRJNA747871
NBC_01560	Jørgensen et. al. 2024	HQ	Kitasatospora	sp.	NBC_01560	99.4737	1.22807	9652113	1	9652113	0.736058	PRJNA747871
NBC_01300	Jørgensen et. al. 2024	HQ	Kitasatospora	sp001625365	NBC_01300	99.4737	2.36842	7759265	5	9442829	0.730058	PRJNA747871
NBC_00863	Jørgensen et. al. 2024	HQ	Kocuria	rhizophila	NBC_00863	98.6842	0	2783905	1	2783905	0.705367	PRJNA747871
NBC_00874	Jørgensen et. al. 2024	HQ	Kocuria	rhizophila	NBC_00874	98.6842	0	2776916	1	2776916	0.705494	PRJNA747871
NBC_01227	Jørgensen et. al. 2024	HQ	Kocuria	rhizophila	NBC_01227	98.6842	0	2735685	1	2735685	0.705619	PRJNA747871
NBC_00781	Jørgensen et. al. 2024	HQ	Kocuria	rhizophila_A	NBC_00781	98.6842	0	2773374	1	2773374	0.710156	PRJNA747871
NBC_00380	Jørgensen et. al. 2024	HQ	Kribbella	soli_A	NBC_00380	98.4456	3.79965	8603007	1	8603007	0.679516	PRJNA747871
NBC_00382	Jørgensen et. al. 2024	HQ	Kribbella	sp.	NBC_00382	100	3.62694	8486922	1	8486922	0.675449	PRJNA747871
NBC_00482	Jørgensen et. al. 2024	HQ	Kribbella	sp.	NBC_00482	100	3.28152	9014418	1	9014418	0.682381	PRJNA747871
NBC_00662	Jørgensen et. al. 2024	HQ	Kribbella	sp.	NBC_00662	99.4819	3.79965	8231124	1	8231124	0.682933	PRJNA747871
NBC_00709	Jørgensen et. al. 2024	HQ	Kribbella	sp.	NBC_00709	99.4819	4.31779	8913447	1	8913447	0.683694	PRJNA747871
NBC_00889	Jørgensen et. al. 2024	HQ	Kribbella	sp.	NBC_00889	99.4819	4.4905	9143554	1	9143554	0.683127	PRJNA747871
NBC_01505	Jørgensen et. al. 2024	HQ	Kribbella	sp.	NBC_01505	100	3.62694	9918418	1	9918418	0.676685	PRJNA747871
NBC_00516	Jørgensen et. al. 2024	HQ	Lentzea	sp.	NBC_00516	99.0291	2.49653	10011987	1	10011987	0.68752	PRJNA747871
NBC_01189	Jørgensen et. al. 2024	HQ	Microbispora	amethystogenes	NBC_01189	100	0.793651	7371534	1	7371534	0.714446	PRJNA747871
NBC_01389	Jørgensen et. al. 2024	HQ	Microbispora	amethystogenes	NBC_01389	100	1.32275	7460551	1	7460551	0.714556	PRJNA747871
NBC_00196	Jørgensen et. al. 2024	HQ	Microbispora	hainanensis	NBC_00196	100	1.45125	8855727	1	8855727	0.711899	PRJNA747871
NBC_00253	Jørgensen et. al. 2024	HQ	Microbispora	hainanensis	NBC_00253	100	0.922147	8801664	1	8801664	0.712599	PRJNA747871
NBC_00254	Jørgensen et. al. 2024	HQ	Microbispora	hainanensis	NBC_00254	100	1.98035	8796808	1	8796808	0.712044	PRJNA747871
NBC_00112	Jørgensen et. al. 2024	HQ	Micrococcus	luteus	NBC_00112	98.7041	0.229358	2470643	1	2470643	0.73037	PRJNA747871
NBC_00468	Jørgensen et. al. 2024	HQ	Micromonospora	aurantiaca	NBC_00468	100	0.263158	6794508	1	6794508	0.729773	PRJNA747871
NBC_00295	Jørgensen et. al. 2024	HQ	Micromonospora	chokoriensis	NBC_00295	100	0.789474	7267395	1	7267395	0.710785	PRJNA747871
NBC_01290	Jørgensen et. al. 2024	HQ	Micromonospora	gifhornensis	NBC_01290	100	0.789474	6668972	1	6668972	0.70853	PRJNA747871
NBC_00256	Jørgensen et. al. 2024	HQ	Micromonospora	globbae	NBC_00256	100	1.84211	6864289	1	6864289	0.734044	PRJNA747871
NBC_01609	Jørgensen et. al. 2024	HQ	Micromonospora	globbae	NBC_01609	100	1.84211	6840086	1	6840086	0.734259	PRJNA747871
NBC_01809	Jørgensen et. al. 2024	HQ	Micromonospora	peucetia	NBC_01809	100	1.31579	7189561	1	7189561	0.723429	PRJNA747871
NBC_01461	Jørgensen et. al. 2024	HQ	Micromonospora	rifamycinica	NBC_01461	99.4737	0.789474	6999233	1	6999233	0.729571	PRJNA747871
NBC_01412	Jørgensen et. al. 2024	HQ	Micromonospora	rubida	NBC_01412	100	1.57895	8106527	1	8106527	0.725842	PRJNA747871
NBC_00389	Jørgensen et. al. 2024	HQ	Micromonospora	sp.	NBC_00389	98.9474	0.964912	7870275	1	7870275	0.712933	PRJNA747871
NBC_00421	Jørgensen et. al. 2024	HQ	Micromonospora	sp.	NBC_00421	100	1.31579	7231838	1	7231838	0.723237	PRJNA747871
NBC_00858	Jørgensen et. al. 2024	HQ	Micromonospora	sp.	NBC_00858	100	1.49123	7748626	1	7748626	0.71395	PRJNA747871
NBC_00898	Jørgensen et. al. 2024	HQ	Micromonospora	sp.	NBC_00898	100	2.36842	7338496	1	7338496	0.723231	PRJNA747871
NBC_01405	Jørgensen et. al. 2024	HQ	Micromonospora	sp.	NBC_01405	98.9474	0.789474	7269126	2	7286859	0.726744	PRJNA747871
NBC_01638	Jørgensen et. al. 2024	HQ	Micromonospora	sp.	NBC_01638	100	1.84211	6944955	1	6944955	0.706386	PRJNA747871
NBC_01739	Jørgensen et. al. 2024	HQ	Micromonospora	sp.	NBC_01739	100	0.263158	6230050	1	6230050	0.706337	PRJNA747871
NBC_01392	Jørgensen et. al. 2024	HQ	Micromonospora	sp003027925	NBC_01392	100	1.05263	7064414	1	7064414	0.732336	PRJNA747871
NBC_01740	Jørgensen et. al. 2024	HQ	Micromonospora	sp008806585	NBC_01740	100	1.84211	7317348	1	7317348	0.733748	PRJNA747871
NBC_00330	Jørgensen et. al. 2024	HQ	Micromonospora	sp018070325	NBC_00330	99.8246	1.31579	7325679	1	7325679	0.711002	PRJNA747871
NBC_00821	Jørgensen et. al. 2024	HQ	Micromonospora	sp018070325	NBC_00821	100	1.31579	7198112	2	7275213	0.709961	PRJNA747871
NBC_00617	Jørgensen et. al. 2024	HQ	Micromonospora	sp021442385	NBC_00617	99.8246	2.36842	7207773	1	7207773	0.716231	PRJNA747871
NBC_01199	Jørgensen et. al. 2024	HQ	Micromonospora	ureilytica	NBC_01199	100	1.84211	7366692	1	7366692	0.708783	PRJNA747871
NBC_01734	Jørgensen et. al. 2024	HQ	Micromonospora	ureilytica	NBC_01734	100	1.84211	7330286	1	7330286	0.708284	PRJNA747871
NBC_00855	Jørgensen et. al. 2024	HQ	Micromonospora	vinacea	NBC_00855	100	4.07895	7572351	4	7707991	0.709909	PRJNA747871
NBC_00860	Jørgensen et. al. 2024	HQ	Micromonospora	vinacea	NBC_00860	100	1.31579	7475168	1	7475168	0.710792	PRJNA747871
NBC_00317	Jørgensen et. al. 2024	HQ	Micromonospora	zamorensis	NBC_00317	100	0.789474	7168267	1	7168267	0.711792	PRJNA747871
NBC_00361	Jørgensen et. al. 2024	HQ	Micromonospora	zamorensis	NBC_00361	100	0.789474	7145141	1	7145141	0.711889	PRJNA747871
NBC_00396	Jørgensen et. al. 2024	HQ	Micromonospora	zamorensis	NBC_00396	100	0.789474	7492205	1	7492205	0.710063	PRJNA747871
NBC_00407	Jørgensen et. al. 2024	HQ	Micromonospora	zamorensis	NBC_00407	100	0.789474	7313367	2	7516575	0.71032	PRJNA747871
NBC_00469	Jørgensen et. al. 2024	HQ	Micromonospora	zamorensis	NBC_00469	100	0.789474	7062893	1	7062893	0.711869	PRJNA747871
NBC_00806	Jørgensen et. al. 2024	HQ	Micromonospora	zamorensis	NBC_00806	100	0.789474	7086483	1	7086483	0.711832	PRJNA747871
NBC_01289	Jørgensen et. al. 2024	HQ	Micromonospora	zamorensis	NBC_01289	100	0.789474	7335492	1	7335492	0.711562	PRJNA747871
NBC_01611	Jørgensen et. al. 2024	HQ	Micromonospora	zamorensis	NBC_01611	100	0.789474	7095279	1	7095279	0.711914	PRJNA747871
NBC_01813	Jørgensen et. al. 2024	HQ	Micromonospora_E	sp.	NBC_01813	98.9474	2.63158	7633203	1	7633203	0.704578	PRJNA747871
NBC_01699	Jørgensen et. al. 2024	HQ	Micromonospora_G	sp.	NBC_01699	99.2982	0.263158	8280328	1	8280328	0.708974	PRJNA747871
NBC_01796	Jørgensen et. al. 2024	HQ	Micromonospora_G	sp.	NBC_01796	100	1.31579	8562983	1	8562983	0.705956	PRJNA747871
NBC_00419	Jørgensen et. al. 2024	HQ	Mycobacterium	sp.	NBC_00419	100	0.377358	5615436	1	5615436	0.672549	PRJNA747871
NBC_00369	Jørgensen et. al. 2024	HQ	Nocardia	cyriacigeorgica	NBC_00369	98.9975	0.689223	6506653	1	6506653	0.682939	PRJNA747871
NBC_00392	Jørgensen et. al. 2024	HQ	Nocardia	puris	NBC_00392	99.7494	3.79893	8059414	1	8059414	0.696319	PRJNA747871
NBC_00321	Jørgensen et. al. 2024	HQ	Nocardia	salmonicida	NBC_00321	99.812	1.52882	7517952	1	7517952	0.671774	PRJNA747871
NBC_00326	Jørgensen et. al. 2024	HQ	Nocardia	salmonicida	NBC_00326	99.812	1.30952	7364775	2	7414253	0.672083	PRJNA747871
NBC_01413	Jørgensen et. al. 2024	HQ	Nocardia	salmonicida	NBC_01413	99.812	1.52882	7450637	1	7450637	0.671856	PRJNA747871
NBC_00403	Jørgensen et. al. 2024	HQ	Nocardia	sp.	NBC_00403	99.6554	1.04048	8725101	1	8725101	0.660014	PRJNA747871
NBC_00416	Jørgensen et. al. 2024	HQ	Nocardia	sp.	NBC_00416	99.3287	0.501253	7372728	1	7372728	0.680012	PRJNA747871
NBC_00508	Jørgensen et. al. 2024	HQ	Nocardia	sp.	NBC_00508	99.3734	1.60961	7722612	1	7722612	0.675928	PRJNA747871
NBC_00511	Jørgensen et. al. 2024	HQ	Nocardia	sp.	NBC_00511	99.6742	2.65246	8869918	2	9198976	0.675787	PRJNA747871
NBC_00565	Jørgensen et. al. 2024	HQ	Nocardia	sp.	NBC_00565	99.7494	4.26939	9711624	1	9711624	0.658602	PRJNA747871
NBC_00881	Jørgensen et. al. 2024	HQ	Nocardia	sp.	NBC_00881	99.3734	1.82749	8416270	1	8416270	0.664042	PRJNA747871
NBC_01009	Jørgensen et. al. 2024	HQ	Nocardia	sp.	NBC_01009	99.7494	2.16165	8613784	1	8613784	0.660074	PRJNA747871
NBC_01327	Jørgensen et. al. 2024	HQ	Nocardia	sp.	NBC_01327	99.9369	2.64836	9083790	2	9376595	0.665445	PRJNA747871
NBC_01329	Jørgensen et. al. 2024	HQ	Nocardia	sp.	NBC_01329	99.3197	0.827068	6420957	1	6420957	0.670799	PRJNA747871
NBC_01377	Jørgensen et. al. 2024	HQ	Nocardia	sp.	NBC_01377	99.7494	1.89014	8870139	4	9632804	0.669651	PRJNA747871
NBC_01388	Jørgensen et. al. 2024	HQ	Nocardia	sp.	NBC_01388	99.9369	2.90088	8856540	3	8957172	0.663581	PRJNA747871
NBC_01503	Jørgensen et. al. 2024	HQ	Nocardia	sp.	NBC_01503	99.7494	3.57665	8350453	2	8525035	0.66306	PRJNA747871
NBC_01730	Jørgensen et. al. 2024	HQ	Nocardia	sp.	NBC_01730	99.7494	3.57643	8676891	1	8676891	0.666293	PRJNA747871
NBC_01482	Jørgensen et. al. 2024	HQ	Nocardia	vinacea	NBC_01482	99.7494	4.01145	10557489	1	10557489	0.654427	PRJNA747871
NBC_01743	Jørgensen et. al. 2024	HQ	Nocardia	vinacea	NBC_01743	99.7494	4.62235	10358337	1	10358337	0.653845	PRJNA747871
NBC_00163	Jørgensen et. al. 2024	HQ	Nocardioides	sp.	NBC_00163	98.7047	1.29534	6082712	1	6082712	0.69166	PRJNA747871
NBC_00368	Jørgensen et. al. 2024	HQ	Nocardioides	sp.	NBC_00368	98.7047	1.20898	6159512	1	6159512	0.693514	PRJNA747871
NBC_00850	Jørgensen et. al. 2024	HQ	Nocardioides	sp.	NBC_00850	98.7047	0.259067	6150782	1	6150782	0.691442	PRJNA747871
NBC_01801	Jørgensen et. al. 2024	HQ	Nonomuraea	fuscirosea	NBC_01801	100	3.47947	11975494	1	11975494	0.710333	PRJNA747871
NBC_01726	Jørgensen et. al. 2024	HQ	Nonomuraea	glycinis	NBC_01726	99.4709	1.66289	9637852	1	9637852	0.702651	PRJNA747871
NBC_00507	Jørgensen et. al. 2024	HQ	Nonomuraea	sp.	NBC_00507	98.9418	2.43386	12694370	2	12893232	0.694108	PRJNA747871
NBC_01738	Jørgensen et. al. 2024	HQ	Nonomuraea	sp.	NBC_01738	98.9418	1.92744	9089626	1	9089626	0.705078	PRJNA747871
NBC_00294	Jørgensen et. al. 2024	HQ	Rhodococcus	sp000686025	NBC_00294	97.9323	0.18797	4617090	3	4841103	0.6837	PRJNA747871
NBC_00297	Jørgensen et. al. 2024	HQ	Rhodococcus	sp000686025	NBC_00297	97.9323	0.56391	4606932	2	4808694	0.683203	PRJNA747871
NBC_01403	Jørgensen et. al. 2024	HQ	Sphaerisporangium	sp.	NBC_01403	100	2.93273	10037836	1	10037836	0.702168	PRJNA747871
NBC_00399	Jørgensen et. al. 2024	HQ	Spirillospora	citrea	NBC_00399	99.4652	1.56863	9177208	1	9177208	0.72249	PRJNA747871
NBC_00431	Jørgensen et. al. 2024	HQ	Spirillospora	sp.	NBC_00431	100	2.31729	9463096	1	9463096	0.711769	PRJNA747871
NBC_01491	Jørgensen et. al. 2024	HQ	Spirillospora	sp.	NBC_01491	100	3.81971	8260921	1	8260921	0.726135	PRJNA747871
NBC_00156	Jørgensen et. al. 2024	HQ	Streptomyces	achromogenes	NBC_00156	100	0.572246	8525584	1	8525584	0.723597	PRJNA747871		M2	M2_2
NBC_01110	Jørgensen et. al. 2024	HQ	Streptomyces	albidoflavus	NBC_01110	99.8927	0.572246	7134393	2	7215712	0.733642	PRJNA747871		M4	M4_2
NBC_01170	Jørgensen et. al. 2024	HQ	Streptomyces	albidoflavus	NBC_01170	99.8927	0.786838	7083045	1	7083045	0.733793	PRJNA747871		M4	M4_2
NBC_01270	Jørgensen et. al. 2024	HQ	Streptomyces	albidoflavus	NBC_01270	99.8927	0.786838	7015337	1	7015337	0.733877	PRJNA747871		M4	M4_2
NBC_01271	Jørgensen et. al. 2024	HQ	Streptomyces	albidoflavus	NBC_01271	99.8927	0.786838	6978313	1	6978313	0.73401	PRJNA747871		M4	M4_2
NBC_01274	Jørgensen et. al. 2024	HQ	Streptomyces	albidoflavus	NBC_01274	99.8927	0.143062	7177495	3	7193926	0.733132	PRJNA747871		M4	M4_2
NBC_01331	Jørgensen et. al. 2024	HQ	Streptomyces	albidoflavus	NBC_01331	99.8927	0.572246	7078426	2	7288318	0.732597	PRJNA747871		M4	M4_2
NBC_01374	Jørgensen et. al. 2024	HQ	Streptomyces	albidoflavus	NBC_01374	99.8927	0.572246	7285611	1	7285611	0.732596	PRJNA747871		M4	M4_2
NBC_01621	Jørgensen et. al. 2024	HQ	Streptomyces	albidoflavus	NBC_01621	99.8927	0.572246	7076013	2	7230796	0.733114	PRJNA747871		M4	M4_2
NBC_01627	Jørgensen et. al. 2024	HQ	Streptomyces	albidoflavus	NBC_01627	99.8927	0.786838	7022896	2	7194845	0.73317	PRJNA747871		M4	M4_2
NBC_01640	Jørgensen et. al. 2024	HQ	Streptomyces	albidoflavus	NBC_01640	99.8927	0.786838	7021256	2	7193104	0.733168	PRJNA747871		M4	M4_2
NBC_01658	Jørgensen et. al. 2024	HQ	Streptomyces	albidoflavus	NBC_01658	99.8927	0.143062	7436451	4	7804688	0.728779	PRJNA747871		M4	M4_5
NBC_01661	Jørgensen et. al. 2024	HQ	Streptomyces	albidoflavus	NBC_01661	99.8927	0.786838	7135774	2	7307846	0.732423	PRJNA747871		M4	M4_2
NBC_01664	Jørgensen et. al. 2024	HQ	Streptomyces	albidoflavus	NBC_01664	99.4635	0.786838	7037835	4	7304642	0.732521	PRJNA747871		M4	M4_2
NBC_01665	Jørgensen et. al. 2024	HQ	Streptomyces	albidoflavus	NBC_01665	99.8927	0.572246	7142386	3	7288753	0.733211	PRJNA747871		M4	M4_2
NBC_01671	Jørgensen et. al. 2024	HQ	Streptomyces	albidoflavus	NBC_01671	99.8927	0	6877750	2	7316471	0.733273	PRJNA747871		M4	M4_4
NBC_01673	Jørgensen et. al. 2024	HQ	Streptomyces	albidoflavus	NBC_01673	99.8927	0.143062	7099099	1	7099099	0.733675	PRJNA747871		M4	M4_2
NBC_01675	Jørgensen et. al. 2024	HQ	Streptomyces	albidoflavus	NBC_01675	99.8927	0.572246	7062573	2	7203715	0.733365	PRJNA747871		M4	M4_2
NBC_01692	Jørgensen et. al. 2024	HQ	Streptomyces	albidoflavus	NBC_01692	99.8927	0.572246	7159790	2	7184925	0.733648	PRJNA747871		M4	M4_2
NBC_01722	Jørgensen et. al. 2024	HQ	Streptomyces	albidoflavus	NBC_01722	99.8927	0.786838	7036030	1	7036030	0.733759	PRJNA747871		M4	M4_2
NBC_01747	Jørgensen et. al. 2024	HQ	Streptomyces	albidoflavus	NBC_01747	99.4635	0.786838	7184798	2	7209897	0.733066	PRJNA747871		M4	M4_2
NBC_01790	Jørgensen et. al. 2024	HQ	Streptomyces	albidoflavus	NBC_01790	99.8927	0.143062	6970058	2	6972512	0.730851	PRJNA747871		M4	M4_3
NBC_01791	Jørgensen et. al. 2024	HQ	Streptomyces	albidoflavus	NBC_01791	99.8927	0	7025725	3	7216567	0.733046	PRJNA747871		M4	M4_2
NBC_01666	Jørgensen et. al. 2024	HQ	Streptomyces	althioticus	NBC_01666	100	0	7542023	1	7542023	0.72551	PRJNA747871		M2	M2_4
NBC_01672	Jørgensen et. al. 2024	HQ	Streptomyces	althioticus	NBC_01672	100	0.429185	7754059	1	7754059	0.723791	PRJNA747871		M2	M2_4
NBC_01679	Jørgensen et. al. 2024	HQ	Streptomyces	althioticus	NBC_01679	100	0.858369	7730518	5	7942713	0.722659	PRJNA747871		M2	M2_4
NBC_01686	Jørgensen et. al. 2024	HQ	Streptomyces	althioticus	NBC_01686	100	0.429185	7636976	2	7929709	0.722351	PRJNA747871		M2	M2_4
NBC_00116	Jørgensen et. al. 2024	HQ	Streptomyces	anthocyanicus	NBC_00116	100	0	8505006	1	8505006	0.721943	PRJNA747871		M2	M2_3
NBC_01372	Jørgensen et. al. 2024	HQ	Streptomyces	anthocyanicus	NBC_01372	100	0.500715	8344052	3	9076858	0.719858	PRJNA747871		M2	M2_3
NBC_01636	Jørgensen et. al. 2024	HQ	Streptomyces	anthocyanicus	NBC_01636	100	0.214592	8678397	2	9065605	0.719525	PRJNA747871		M2	M2_3
NBC_01662	Jørgensen et. al. 2024	HQ	Streptomyces	anthocyanicus	NBC_01662	100	0.143062	8651515	1	8651515	0.72127	PRJNA747871		M2	M2_3
NBC_01668	Jørgensen et. al. 2024	HQ	Streptomyces	anthocyanicus	NBC_01668	100	0.500715	8561438	5	9328115	0.719381	PRJNA747871		M2	M2_3
NBC_01687	Jørgensen et. al. 2024	HQ	Streptomyces	anthocyanicus	NBC_01687	100	0.214592	8477056	2	8886815	0.721152	PRJNA747871		M2	M2_3
NBC_01777	Jørgensen et. al. 2024	HQ	Streptomyces	anthocyanicus	NBC_01777	100	0.429185	8677221	2	8876440	0.721382	PRJNA747871		M2	M2_3
NBC_00836	Jørgensen et. al. 2024	HQ	Streptomyces	antimycoticus	NBC_00836	100	2.01754	11272033	3	11514545	0.706758	PRJNA747871
NBC_00839	Jørgensen et. al. 2024	HQ	Streptomyces	antimycoticus	NBC_00839	100	1.84211	10880213	1	10880213	0.708424	PRJNA747871
NBC_00107	Jørgensen et. al. 2024	HQ	Streptomyces	anulatus	NBC_00107	99.911	0.830368	8524914	1	8524914	0.714645	PRJNA747871		M3	M3_1
NBC_00171	Jørgensen et. al. 2024	HQ	Streptomyces	anulatus	NBC_00171	99.911	0.830368	8526269	1	8526269	0.714616	PRJNA747871		M3	M3_1
NBC_00501	Jørgensen et. al. 2024	HQ	Streptomyces	anulatus	NBC_00501	99.911	0	8832045	2	8962202	0.713406	PRJNA747871		M3	M3_1
NBC_00502	Jørgensen et. al. 2024	HQ	Streptomyces	anulatus	NBC_00502	99.911	0.177936	8782423	1	8782423	0.717037	PRJNA747871		M3	M3_1
NBC_00535	Jørgensen et. al. 2024	HQ	Streptomyces	anulatus	NBC_00535	99.911	0.24911	8576883	2	8880487	0.716732	PRJNA747871		M3	M3_1
NBC_00990	Jørgensen et. al. 2024	HQ	Streptomyces	anulatus	NBC_00990	99.911	0.533808	9076472	2	9104665	0.714546	PRJNA747871		M3	M3_1
NBC_01010	Jørgensen et. al. 2024	HQ	Streptomyces	anulatus	NBC_01010	99.911	0	8509935	3	8857495	0.715888	PRJNA747871		M3	M3_1
NBC_01069	Jørgensen et. al. 2024	HQ	Streptomyces	anulatus	NBC_01069	99.911	0.177936	8984110	1	8984110	0.714477	PRJNA747871		M3	M3_1
NBC_01080	Jørgensen et. al. 2024	HQ	Streptomyces	anulatus	NBC_01080	99.911	0	8826137	3	9025764	0.713593	PRJNA747871		M3	M3_1
NBC_01106	Jørgensen et. al. 2024	HQ	Streptomyces	anulatus	NBC_01106	99.911	0.533808	8912513	1	8912513	0.715282	PRJNA747871		M3	M3_1
NBC_01134	Jørgensen et. al. 2024	HQ	Streptomyces	anulatus	NBC_01134	99.911	0.533808	9476833	2	9596317	0.712729	PRJNA747871		M3	M3_1
NBC_01196	Jørgensen et. al. 2024	HQ	Streptomyces	anulatus	NBC_01196	99.911	0	8653151	2	8752978	0.71721	PRJNA747871		M3	M3_1
NBC_01333	Jørgensen et. al. 2024	HQ	Streptomyces	anulatus	NBC_01333	99.911	0.118624	8784835	2	8874522	0.713877	PRJNA747871		M3	M3_1
NBC_01414	Jørgensen et. al. 2024	HQ	Streptomyces	anulatus	NBC_01414	99.911	0	8573618	5	8926075	0.714335	PRJNA747871		M3	M3_1
NBC_01417	Jørgensen et. al. 2024	HQ	Streptomyces	anulatus	NBC_01417	99.911	0.177936	8728677	4	9176897	0.713619	PRJNA747871		M3	M3_1
NBC_01418	Jørgensen et. al. 2024	HQ	Streptomyces	anulatus	NBC_01418	99.911	0.355872	8718487	1	8718487	0.714411	PRJNA747871		M3	M3_1
NBC_01419	Jørgensen et. al. 2024	HQ	Streptomyces	anulatus	NBC_01419	99.911	0.177936	9038323	2	9129229	0.714664	PRJNA747871		M3	M3_1
NBC_01421	Jørgensen et. al. 2024	HQ	Streptomyces	anulatus	NBC_01421	99.911	0	9017348	2	9054251	0.713382	PRJNA747871		M3	M3_1
NBC_01436	Jørgensen et. al. 2024	HQ	Streptomyces	anulatus	NBC_01436	99.911	0.177936	9054117	1	9054117	0.714703	PRJNA747871		M3	M3_1
NBC_01437	Jørgensen et. al. 2024	HQ	Streptomyces	anulatus	NBC_01437	99.911	0.177936	9054077	1	9054077	0.714701	PRJNA747871		M3	M3_1
NBC_01516	Jørgensen et. al. 2024	HQ	Streptomyces	anulatus	NBC_01516	99.911	0.177936	8807327	3	9084884	0.713148	PRJNA747871		M3	M3_1
NBC_01522	Jørgensen et. al. 2024	HQ	Streptomyces	anulatus	NBC_01522	99.911	0.533808	8837433	1	8837433	0.713824	PRJNA747871		M3	M3_1
NBC_01523	Jørgensen et. al. 2024	HQ	Streptomyces	anulatus	NBC_01523	99.911	0.44484	8858288	3	9506639	0.713688	PRJNA747871		M3	M3_1
NBC_01543	Jørgensen et. al. 2024	HQ	Streptomyces	anulatus	NBC_01543	99.911	0	8654258	2	8974656	0.715713	PRJNA747871		M3	M3_1
NBC_01556	Jørgensen et. al. 2024	HQ	Streptomyces	anulatus	NBC_01556	99.911	0	8425047	1	8425047	0.715064	PRJNA747871		M3	M3_1
NBC_01576	Jørgensen et. al. 2024	HQ	Streptomyces	anulatus	NBC_01576	99.911	0.177936	8676995	2	8949807	0.716609	PRJNA747871		M3	M3_1
NBC_01582	Jørgensen et. al. 2024	HQ	Streptomyces	anulatus	NBC_01582	99.911	0	8627699	2	8788818	0.717098	PRJNA747871		M3	M3_1
NBC_01598	Jørgensen et. al. 2024	HQ	Streptomyces	anulatus	NBC_01598	99.911	0	8530688	2	8833825	0.714323	PRJNA747871		M3	M3_1
NBC_01625	Jørgensen et. al. 2024	HQ	Streptomyces	anulatus	NBC_01625	99.911	0.604982	8927841	3	9108639	0.71389	PRJNA747871		M3	M3_1
NBC_01626	Jørgensen et. al. 2024	HQ	Streptomyces	anulatus	NBC_01626	99.911	0.177936	8813279	4	9102547	0.713476	PRJNA747871		M3	M3_1
NBC_01641	Jørgensen et. al. 2024	HQ	Streptomyces	anulatus	NBC_01641	99.911	0	8852245	2	9089215	0.713319	PRJNA747871		M3	M3_1
NBC_01648	Jørgensen et. al. 2024	HQ	Streptomyces	anulatus	NBC_01648	99.911	0.177936	8791006	2	9005008	0.713563	PRJNA747871		M3	M3_1
NBC_01651	Jørgensen et. al. 2024	HQ	Streptomyces	anulatus	NBC_01651	99.911	0.177936	8788890	2	9019003	0.716643	PRJNA747871		M3	M3_1
NBC_01654	Jørgensen et. al. 2024	HQ	Streptomyces	anulatus	NBC_01654	99.911	0.177936	8739815	2	9097611	0.715549	PRJNA747871		M3	M3_1
NBC_01759	Jørgensen et. al. 2024	HQ	Streptomyces	anulatus	NBC_01759	99.911	0	8723954	2	9115253	0.715889	PRJNA747871		M3	M3_1
NBC_00041	Jørgensen et. al. 2024	HQ	Streptomyces	atratus_B	NBC_00041	99.6441	2.25386	7651476	4	8663040	0.704571	PRJNA747871		M3	M3_6
NBC_00043	Jørgensen et. al. 2024	HQ	Streptomyces	atratus_B	NBC_00043	99.6441	1.98695	7598416	5	8740525	0.704226	PRJNA747871		M3	M3_6
NBC_01545	Jørgensen et. al. 2024	HQ	Streptomyces	atratus_B	NBC_01545	99.6441	1.89798	7488376	3	8519894	0.704632	PRJNA747871		M3	M3_6
NBC_00832	Jørgensen et. al. 2024	HQ	Streptomyces	avidinii	NBC_00832	99.6441	0.940519	9032248	1	9032248	0.717841	PRJNA747871		M6	M6_1
NBC_01157	Jørgensen et. al. 2024	HQ	Streptomyces	avidinii	NBC_01157	99.6441	1.11845	8925254	5	9716673	0.715589	PRJNA747871		M6	M6_1
NBC_01525	Jørgensen et. al. 2024	HQ	Streptomyces	benahoarensis	NBC_01525	99.5552	1.60142	7096799	3	7312695	0.721263	PRJNA747871
NBC_00302	Jørgensen et. al. 2024	HQ	Streptomyces	bobili	NBC_00302	100	0	9287515	1	9287515	0.71147	PRJNA747871		M2
NBC_01496	Jørgensen et. al. 2024	HQ	Streptomyces	brevispora	NBC_01496	100	0.355872	8676876	1	8676876	0.704063	PRJNA747871		M3
NBC_01769	Jørgensen et. al. 2024	HQ	Streptomyces	brevispora	NBC_01769	100	0.533808	7883535	1	7883535	0.702991	PRJNA747871		M3
NBC_00270	Jørgensen et. al. 2024	HQ	Streptomyces	caniferus	NBC_00270	100	1.05279	8848699	2	8971606	0.713376	PRJNA747871		M5	M5_6
NBC_00314	Jørgensen et. al. 2024	HQ	Streptomyces	caniferus	NBC_00314	100	1.12396	8944372	1	8944372	0.713501	PRJNA747871		M5	M5_6
NBC_00337	Jørgensen et. al. 2024	HQ	Streptomyces	caniferus	NBC_00337	100	1.05279	8770135	1	8770135	0.714123	PRJNA747871		M5	M5_6
NBC_01256	Jørgensen et. al. 2024	HQ	Streptomyces	caniferus	NBC_01256	100	1.05279	8867118	1	8867118	0.713802	PRJNA747871		M5	M5_6
NBC_00001	Jørgensen et. al. 2024	HQ	Streptomyces	canus	NBC_00001	100	0.858369	10841726	1	10841726	0.701306	PRJNA747871		M2	M2_5
NBC_00002	Jørgensen et. al. 2024	HQ	Streptomyces	canus	NBC_00002	100	0.572246	11315041	1	11315041	0.700861	PRJNA747871		M2	M2_5
NBC_00022	Jørgensen et. al. 2024	HQ	Streptomyces	canus	NBC_00022	99.8927	1.07296	10220600	3	10471625	0.703238	PRJNA747871		M2	M2_5
NBC_00087	Jørgensen et. al. 2024	HQ	Streptomyces	canus	NBC_00087	99.8927	1.07296	10583563	2	10759054	0.703096	PRJNA747871		M2	M2_5
NBC_00135	Jørgensen et. al. 2024	HQ	Streptomyces	canus	NBC_00135	99.8927	1.07296	10322281	2	10493490	0.703337	PRJNA747871		M2	M2_5
NBC_00225	Jørgensen et. al. 2024	HQ	Streptomyces	canus	NBC_00225	99.8927	0	11003475	1	11003475	0.702263	PRJNA747871		M2	M2_5
NBC_00277	Jørgensen et. al. 2024	HQ	Streptomyces	canus	NBC_00277	100	0.858369	10691412	2	10825738	0.701916	PRJNA747871		M2	M2_5
NBC_00349	Jørgensen et. al. 2024	HQ	Streptomyces	canus	NBC_00349	99.8927	1.07296	10394168	5	10677318	0.703357	PRJNA747871		M2	M2_5
NBC_00350	Jørgensen et. al. 2024	HQ	Streptomyces	canus	NBC_00350	99.8927	1.18026	10435553	3	10659249	0.703636	PRJNA747871		M2	M2_5
NBC_00632	Jørgensen et. al. 2024	HQ	Streptomyces	canus	NBC_00632	100	1.07296	11508214	1	11508214	0.700236	PRJNA747871		M2	M2_5
NBC_00633	Jørgensen et. al. 2024	HQ	Streptomyces	canus	NBC_00633	100	0.658083	10700624	2	10840237	0.702466	PRJNA747871		M2	M2_5
NBC_00634	Jørgensen et. al. 2024	HQ	Streptomyces	canus	NBC_00634	99.5708	1.07296	10733048	1	10733048	0.702019	PRJNA747871		M2	M2_5
NBC_00636	Jørgensen et. al. 2024	HQ	Streptomyces	canus	NBC_00636	100	1.28755	11240151	1	11240151	0.70104	PRJNA747871		M2	M2_5
NBC_00685	Jørgensen et. al. 2024	HQ	Streptomyces	canus	NBC_00685	100	0.801144	11276871	1	11276871	0.70194	PRJNA747871		M2	M2_5
NBC_00710	Jørgensen et. al. 2024	HQ	Streptomyces	canus	NBC_00710	100	0.658083	10812875	1	10812875	0.702659	PRJNA747871		M2	M2_5
NBC_00866	Jørgensen et. al. 2024	HQ	Streptomyces	canus	NBC_00866	99.8927	1.21602	10632801	2	10650143	0.701722	PRJNA747871		M2	M2_5
NBC_00871	Jørgensen et. al. 2024	HQ	Streptomyces	canus	NBC_00871	99.8927	1.21602	10740985	2	10828530	0.701998	PRJNA747871		M2	M2_5
NBC_01002	Jørgensen et. al. 2024	HQ	Streptomyces	canus	NBC_01002	99.8927	1.14092	11769262	2	12157638	0.700941	PRJNA747871		M2	M2_5
NBC_01360	Jørgensen et. al. 2024	HQ	Streptomyces	canus	NBC_01360	100	0.515021	11497089	1	11497089	0.701913	PRJNA747871		M2	M2_5
NBC_01370	Jørgensen et. al. 2024	HQ	Streptomyces	canus	NBC_01370	100	0.429185	10683296	1	10683296	0.702022	PRJNA747871		M2	M2_5
NBC_01475	Jørgensen et. al. 2024	HQ	Streptomyces	canus	NBC_01475	99.8927	0.214592	10864631	2	10907629	0.703249	PRJNA747871		M2	M2_5
NBC_01299	Jørgensen et. al. 2024	HQ	Streptomyces	celluloflavus	NBC_01299	99.6441	4.60939	9247450	1	9247450	0.715655	PRJNA747871		M5	M5_2
NBC_00556	Jørgensen et. al. 2024	HQ	Streptomyces	cellulosae	NBC_00556	100	0	7455748	1	7455748	0.721637	PRJNA747871		M2	M2_4
NBC_01607	Jørgensen et. al. 2024	HQ	Streptomyces	cellulosae	NBC_01607	100	0	7408340	1	7408340	0.722323	PRJNA747871		M2	M2_4
NBC_01657	Jørgensen et. al. 2024	HQ	Streptomyces	cellulosae	NBC_01657	100	0.143062	7754542	3	8208291	0.719581	PRJNA747871		M2	M2_4
NBC_01667	Jørgensen et. al. 2024	HQ	Streptomyces	cellulosae	NBC_01667	100	0.858369	7756047	1	7756047	0.719433	PRJNA747871		M2	M2_4
NBC_01676	Jørgensen et. al. 2024	HQ	Streptomyces	cellulosae	NBC_01676	100	0	7592827	2	8051568	0.719471	PRJNA747871		M2	M2_4
NBC_01677	Jørgensen et. al. 2024	HQ	Streptomyces	cellulosae	NBC_01677	100	0	7266300	2	7362199	0.722178	PRJNA747871		M2	M2_4
NBC_01678	Jørgensen et. al. 2024	HQ	Streptomyces	cellulosae	NBC_01678	100	0	7435508	2	7774673	0.720004	PRJNA747871		M2	M2_4
NBC_01680	Jørgensen et. al. 2024	HQ	Streptomyces	cellulosae	NBC_01680	100	0	7462948	3	7582306	0.720359	PRJNA747871		M2	M2_4
NBC_01701	Jørgensen et. al. 2024	HQ	Streptomyces	cellulosae	NBC_01701	100	0	7491899	2	7936728	0.719812	PRJNA747871		M2	M2_4
NBC_01703	Jørgensen et. al. 2024	HQ	Streptomyces	cellulosae	NBC_01703	100	0	7597655	3	8194106	0.719607	PRJNA747871		M2	M2_4
NBC_01706	Jørgensen et. al. 2024	HQ	Streptomyces	cellulosae	NBC_01706	99.7854	0	7350036	1	7350036	0.722429	PRJNA747871		M2	M2_4
NBC_01711	Jørgensen et. al. 2024	HQ	Streptomyces	cellulosae	NBC_01711	100	0	7601306	4	8185416	0.719835	PRJNA747871		M2	M2_4
NBC_01772	Jørgensen et. al. 2024	HQ	Streptomyces	cellulosae	NBC_01772	100	0	7432268	1	7432268	0.722054	PRJNA747871		M2	M2_4
NBC_01778	Jørgensen et. al. 2024	HQ	Streptomyces	cellulosae	NBC_01778	100	0	7232581	5	7333922	0.72249	PRJNA747871		M2	M2_4
NBC_01779	Jørgensen et. al. 2024	HQ	Streptomyces	cellulosae	NBC_01779	100	0	7330856	2	7347260	0.722033	PRJNA747871		M2	M2_4
NBC_01780	Jørgensen et. al. 2024	HQ	Streptomyces	cellulosae	NBC_01780	100	0	7408130	1	7408130	0.722317	PRJNA747871		M2	M2_4
NBC_00215	Jørgensen et. al. 2024	HQ	Streptomyces	chartreusis	NBC_00215	100	1.43062	11080497	1	11080497	0.70692	PRJNA747871		M2
NBC_00590	Jørgensen et. al. 2024	HQ	Streptomyces	chartreusis	NBC_00590	100	0.894134	10126779	2	10297333	0.707973	PRJNA747871		M2
NBC_00851	Jørgensen et. al. 2024	HQ	Streptomyces	chartreusis	NBC_00851	100	1.07296	9210269	5	11175329	0.705066	PRJNA747871		M2
NBC_00865	Jørgensen et. al. 2024	HQ	Streptomyces	chartreusis	NBC_00865	100	1.64521	10071390	4	11132879	0.705468	PRJNA747871		M2
NBC_00558	Jørgensen et. al. 2024	HQ	Streptomyces	clavifer	NBC_00558	99.911	0.711744	7749650	3	8241378	0.710411	PRJNA747871		M3	M3_3
NBC_00099	Jørgensen et. al. 2024	HQ	Streptomyces	coelicoflavus	NBC_00099	100	0.536481	7979235	3	8418602	0.722141	PRJNA747871		M2	M2_3
NBC_00357	Jørgensen et. al. 2024	HQ	Streptomyces	coelicoflavus	NBC_00357	100	1.07296	7743741	4	8381442	0.717537	PRJNA747871		M2	M2_3
NBC_00835	Jørgensen et. al. 2024	HQ	Streptomyces	cyaneofuscatus	NBC_00835	99.911	1.33452	8236804	2	8505222	0.713597	PRJNA747871		M3	M3_1
NBC_01338	Jørgensen et. al. 2024	HQ	Streptomyces	cyaneofuscatus	NBC_01338	99.911	0.635486	8429929	1	8429929	0.71547	PRJNA747871		M3	M3_1
NBC_01606	Jørgensen et. al. 2024	HQ	Streptomyces	cyaneofuscatus	NBC_01606	99.911	0.635486	8203642	3	8460238	0.715319	PRJNA747871		M3	M3_1
NBC_01749	Jørgensen et. al. 2024	HQ	Streptomyces	cyaneofuscatus	NBC_01749	99.911	1.24555	7942995	2	7998820	0.715393	PRJNA747871		M3	M3_1
NBC_01792	Jørgensen et. al. 2024	HQ	Streptomyces	cyaneofuscatus	NBC_01792	99.911	1.24555	7942995	2	7970909	0.715402	PRJNA747871		M3	M3_1
NBC_00472	Jørgensen et. al. 2024	HQ	Streptomyces	decoyicus	NBC_00472	100	1.31579	9236847	2	9265987	0.707936	PRJNA747871		M5	M5_6
NBC_01015	Jørgensen et. al. 2024	HQ	Streptomyces	decoyicus	NBC_01015	100	1.31579	9230757	1	9230757	0.708291	PRJNA747871		M5	M5_6
NBC_01359	Jørgensen et. al. 2024	HQ	Streptomyces	decoyicus	NBC_01359	100	0.789474	9038935	2	9274166	0.708707	PRJNA747871		M5	M5_6
NBC_01584	Jørgensen et. al. 2024	HQ	Streptomyces	decoyicus	NBC_01584	100	1.49123	9132955	2	9226293	0.709226	PRJNA747871		M5	M5_6
NBC_01586	Jørgensen et. al. 2024	HQ	Streptomyces	decoyicus	NBC_01586	100	1.57895	9436709	1	9436709	0.707491	PRJNA747871		M5	M5_6
NBC_01774	Jørgensen et. al. 2024	HQ	Streptomyces	decoyicus	NBC_01774	100	1.31579	9270669	1	9270669	0.708672	PRJNA747871		M5	M5_6
NBC_01103	Jørgensen et. al. 2024	HQ	Streptomyces	diastaticus	NBC_01103	99.8927	0.214592	6721603	1	6721603	0.73518	PRJNA747871		M4	M4_1
NBC_00303	Jørgensen et. al. 2024	HQ	Streptomyces	erythrochromogenes_A	NBC_00303	99.6441	0.0706095	8498532	2	8598676	0.722113	PRJNA747871		M6	M6_2
NBC_01127	Jørgensen et. al. 2024	HQ	Streptomyces	erythrochromogenes_A	NBC_01127	100	1.05914	9103358	1	9103358	0.722499	PRJNA747871		M6	M6_2
NBC_01195	Jørgensen et. al. 2024	HQ	Streptomyces	erythrochromogenes_A	NBC_01195	99.6441	0.940519	8750824	2	8805515	0.722775	PRJNA747871		M6	M6_2
NBC_00261	Jørgensen et. al. 2024	HQ	Streptomyces	europaeiscabiei	NBC_00261	100	0	11766587	1	11766587	0.705235	PRJNA747871		M2	M2_6
NBC_00363	Jørgensen et. al. 2024	HQ	Streptomyces	europaeiscabiei	NBC_00363	100	0.0536481	10757626	2	10850392	0.704786	PRJNA747871		M2	M2_6
NBC_00480	Jørgensen et. al. 2024	HQ	Streptomyces	europaeiscabiei	NBC_00480	100	1.26013	11915655	1	11915655	0.702936	PRJNA747871		M2	M2_6
NBC_00494	Jørgensen et. al. 2024	HQ	Streptomyces	europaeiscabiei	NBC_00494	100	1.01931	11363729	1	11363729	0.704123	PRJNA747871		M2	M2_6
NBC_00497	Jørgensen et. al. 2024	HQ	Streptomyces	europaeiscabiei	NBC_00497	100	0.139485	10906898	2	11324247	0.703999	PRJNA747871		M2	M2_6
NBC_00514	Jørgensen et. al. 2024	HQ	Streptomyces	europaeiscabiei	NBC_00514	100	0.56867	10588014	1	10588014	0.705239	PRJNA747871		M2	M2_6
NBC_00515	Jørgensen et. al. 2024	HQ	Streptomyces	europaeiscabiei	NBC_00515	100	0.0536481	10755582	3	10954113	0.704657	PRJNA747871		M2	M2_6
NBC_01735	Jørgensen et. al. 2024	HQ	Streptomyces	europaeiscabiei	NBC_01735	100	0.965665	11421100	2	11671850	0.705655	PRJNA747871		M2	M2_6
NBC_00077	Jørgensen et. al. 2024	HQ	Streptomyces	exfoliatus	NBC_00077	99.8927	0.715308	7891435	4	8099927	0.718234	PRJNA747871		M7	M7_1
NBC_01018	Jørgensen et. al. 2024	HQ	Streptomyces	fimicarius	NBC_01018	99.911	0.948992	8537117	1	8537117	0.715736	PRJNA747871		M3	M3_1
NBC_01630	Jørgensen et. al. 2024	HQ	Streptomyces	fimicarius	NBC_01630	99.911	1.06762	8315763	1	8315763	0.716192	PRJNA747871		M3	M3_1
NBC_01652	Jørgensen et. al. 2024	HQ	Streptomyces	fimicarius	NBC_01652	99.911	1.06762	8315838	1	8315838	0.716192	PRJNA747871		M3	M3_1
NBC_01343	Jørgensen et. al. 2024	HQ	Streptomyces	flavotricini	NBC_01343	99.5552	1.50539	8297176	2	8981933	0.720656	PRJNA747871		M6	M6_5
NBC_00165	Jørgensen et. al. 2024	HQ	Streptomyces	glauciniger	NBC_00165	100	2.84211	9542804	1	9542804	0.721572	PRJNA747871
NBC_01581	Jørgensen et. al. 2024	HQ	Streptomyces	glauciniger	NBC_01581	100	2.05263	8817510	1	8817510	0.722795	PRJNA747871
NBC_01694	Jørgensen et. al. 2024	HQ	Streptomyces	glauciniger	NBC_01694	100	2.05263	8671343	1	8671343	0.722127	PRJNA747871
NBC_01746	Jørgensen et. al. 2024	HQ	Streptomyces	glauciniger	NBC_01746	100	2.05263	9513205	2	9855591	0.720621	PRJNA747871
NBC_01004	Jørgensen et. al. 2024	HQ	Streptomyces	globisporus	NBC_01004	99.911	0.355872	7662562	2	7957062	0.714283	PRJNA747871		M3	M3_1
NBC_01078	Jørgensen et. al. 2024	HQ	Streptomyces	globisporus	NBC_01078	99.911	0.355872	7981951	5	9240663	0.711135	PRJNA747871		M3	M3_1
NBC_01211	Jørgensen et. al. 2024	HQ	Streptomyces	globisporus	NBC_01211	99.911	0.355872	7585586	3	7862506	0.715182	PRJNA747871		M3	M3_1
NBC_01745	Jørgensen et. al. 2024	HQ	Streptomyces	globisporus	NBC_01745	99.911	0.427046	7857971	2	8089848	0.71421	PRJNA747871		M3	M3_1
NBC_00283	Jørgensen et. al. 2024	HQ	Streptomyces	goshikiensis	NBC_00283	99.6441	1.74476	7917856	2	8521284	0.722427	PRJNA747871		M6	M6_6
NBC_00909	Jørgensen et. al. 2024	HQ	Streptomyces	goshikiensis	NBC_00909	99.6441	1.43832	7956497	5	8923407	0.720086	PRJNA747871		M6	M6_6
NBC_01191	Jørgensen et. al. 2024	HQ	Streptomyces	goshikiensis	NBC_01191	99.6441	2.06109	7984255	3	8756223	0.721013	PRJNA747871		M6	M6_6
NBC_00023	Jørgensen et. al. 2024	HQ	Streptomyces	griseoaurantiacus	NBC_00023	100	0	7551461	2	7619196	0.72636	PRJNA747871		M2
NBC_00478	Jørgensen et. al. 2024	HQ	Streptomyces	griseoaurantiacus	NBC_00478	99.8927	0	7646405	1	7646405	0.726975	PRJNA747871		M2
NBC_00489	Jørgensen et. al. 2024	HQ	Streptomyces	griseoaurantiacus	NBC_00489	99.8927	0.214592	7531893	1	7531893	0.727611	PRJNA747871		M2
NBC_00504	Jørgensen et. al. 2024	HQ	Streptomyces	griseoaurantiacus	NBC_00504	100	0	7637261	1	7637261	0.727204	PRJNA747871		M2
NBC_00521	Jørgensen et. al. 2024	HQ	Streptomyces	griseoaurantiacus	NBC_00521	99.8927	0	7415029	3	7572860	0.727097	PRJNA747871		M2
NBC_00522	Jørgensen et. al. 2024	HQ	Streptomyces	griseoaurantiacus	NBC_00522	99.8927	0.214592	7520670	1	7520670	0.727642	PRJNA747871		M2
NBC_00595	Jørgensen et. al. 2024	HQ	Streptomyces	griseoaurantiacus	NBC_00595	99.8927	0.214592	7533398	1	7533398	0.727609	PRJNA747871		M2
NBC_00616	Jørgensen et. al. 2024	HQ	Streptomyces	griseoaurantiacus	NBC_00616	100	0	7528880	1	7528880	0.726975	PRJNA747871		M2
NBC_00805	Jørgensen et. al. 2024	HQ	Streptomyces	griseoaurantiacus	NBC_00805	100	0	7415499	1	7415499	0.727866	PRJNA747871		M2
NBC_01366	Jørgensen et. al. 2024	HQ	Streptomyces	griseoaurantiacus	NBC_01366	99.8927	0.214592	7654876	2	7659973	0.726583	PRJNA747871		M2
NBC_00641	Jørgensen et. al. 2024	HQ	Streptomyces	halstedii	NBC_00641	100	1.16929	7458198	2	7849026	0.719008	PRJNA747871		M3	M3_3
NBC_00972	Jørgensen et. al. 2024	HQ	Streptomyces	halstedii	NBC_00972	99.911	0.101678	7237177	1	7237177	0.719837	PRJNA747871		M3	M3_3
NBC_01635	Jørgensen et. al. 2024	HQ	Streptomyces	hirsutus	NBC_01635	100	0.965665	8982372	2	9003324	0.710487	PRJNA747871		M2	M2_4
NBC_01646	Jørgensen et. al. 2024	HQ	Streptomyces	hirsutus	NBC_01646	100	0.965665	8833381	2	9016521	0.710534	PRJNA747871		M2	M2_4
NBC_01260	Jørgensen et. al. 2024	HQ	Streptomyces	laculatispora	NBC_01260	99.911	1.0083	9124354	3	9279395	0.704896	PRJNA747871		M3
NBC_01383	Jørgensen et. al. 2024	HQ	Streptomyces	laculatispora	NBC_01383	99.911	0.919336	8882248	4	9076161	0.705451	PRJNA747871		M3
NBC_00538	Jørgensen et. al. 2024	HQ	Streptomyces	longwoodensis	NBC_00538	100	1.00143	8069212	6	8923325	0.728485	PRJNA747871		M2
NBC_00541	Jørgensen et. al. 2024	HQ	Streptomyces	longwoodensis	NBC_00541	100	1.71674	8574628	1	8574628	0.728383	PRJNA747871		M2
NBC_00594	Jørgensen et. al. 2024	HQ	Streptomyces	longwoodensis	NBC_00594	100	1.71674	8439505	1	8439505	0.729094	PRJNA747871		M2
NBC_00630	Jørgensen et. al. 2024	HQ	Streptomyces	longwoodensis	NBC_00630	100	1.00143	8069200	6	8939133	0.728463	PRJNA747871		M2
NBC_00651	Jørgensen et. al. 2024	HQ	Streptomyces	longwoodensis	NBC_00651	100	0.858369	8140478	3	8544832	0.729656	PRJNA747871		M2
NBC_00731	Jørgensen et. al. 2024	HQ	Streptomyces	longwoodensis	NBC_00731	100	2.14592	8550865	2	8585791	0.728501	PRJNA747871		M2
NBC_00735	Jørgensen et. al. 2024	HQ	Streptomyces	longwoodensis	NBC_00735	100	0.858369	8073982	3	8145377	0.73139	PRJNA747871		M2
NBC_00711	Jørgensen et. al. 2024	HQ	Streptomyces	luteogriseus	NBC_00711	100	0.429185	9165939	1	9165939	0.71045	PRJNA747871		M2	M2_1
NBC_00712	Jørgensen et. al. 2024	HQ	Streptomyces	luteogriseus	NBC_00712	100	0.429185	9165964	1	9165964	0.71045	PRJNA747871		M2	M2_1
NBC_00722	Jørgensen et. al. 2024	HQ	Streptomyces	lydicus	NBC_00722	99.911	2.25386	8362496	1	8362496	0.719638	PRJNA747871		M5	M5_1
NBC_00027	Jørgensen et. al. 2024	HQ	Streptomyces	melanogenes	NBC_00027	100	2.25386	8316562	3	8457029	0.714563	PRJNA747871		M7	M7_2
NBC_00668	Jørgensen et. al. 2024	HQ	Streptomyces	melanogenes	NBC_00668	100	2.25386	8267928	3	8466399	0.714835	PRJNA747871		M7	M7_2
NBC_01168	Jørgensen et. al. 2024	HQ	Streptomyces	microflavus	NBC_01168	99.911	1.05067	8830571	1	8830571	0.711824	PRJNA747871		M3	M3_1
NBC_01184	Jørgensen et. al. 2024	HQ	Streptomyces	microflavus	NBC_01184	99.911	1.28792	8340736	1	8340736	0.713242	PRJNA747871		M3	M3_1
NBC_01194	Jørgensen et. al. 2024	HQ	Streptomyces	microflavus	NBC_01194	99.911	1.27012	8546813	2	8956073	0.711689	PRJNA747871		M3	M3_1
NBC_01346	Jørgensen et. al. 2024	HQ	Streptomyces	microflavus	NBC_01346	99.911	0.279614	8434431	1	8434431	0.712703	PRJNA747871		M3	M3_1
NBC_01391	Jørgensen et. al. 2024	HQ	Streptomyces	microflavus	NBC_01391	99.911	0.279614	8034003	1	8034003	0.714414	PRJNA747871		M3	M3_1
NBC_01595	Jørgensen et. al. 2024	HQ	Streptomyces	microflavus	NBC_01595	99.911	0.279614	8030651	2	8172558	0.713857	PRJNA747871		M3	M3_1
NBC_01683	Jørgensen et. al. 2024	HQ	Streptomyces	microflavus	NBC_01683	99.911	0.45755	8330854	1	8330854	0.713484	PRJNA747871		M3	M3_1
NBC_01684	Jørgensen et. al. 2024	HQ	Streptomyces	microflavus	NBC_01684	99.911	0.754109	8296325	1	8296325	0.712703	PRJNA747871		M3	M3_1
NBC_01798	Jørgensen et. al. 2024	HQ	Streptomyces	microflavus	NBC_01798	99.911	0.45755	8068458	1	8068458	0.713899	PRJNA747871		M3	M3_1
NBC_00379	Jørgensen et. al. 2024	HQ	Streptomyces	mirabilis	NBC_00379	100	2.00286	11832677	1	11832677	0.702395	PRJNA747871		M2	M2_7
NBC_00381	Jørgensen et. al. 2024	HQ	Streptomyces	mirabilis	NBC_00381	100	1.93133	12912080	1	12912080	0.700876	PRJNA747871
NBC_01248	Jørgensen et. al. 2024	HQ	Streptomyces	mirabilis	NBC_01248	100	3.50501	11781953	5	12827510	0.700349	PRJNA747871		M2	M2_7
NBC_00520	Jørgensen et. al. 2024	HQ	Streptomyces	murinus	NBC_00520	99.8927	0.679542	8509353	1	8509353	0.717844	PRJNA747871		M2	M2_2
NBC_01332	Jørgensen et. al. 2024	HQ	Streptomyces	murinus	NBC_01332	99.8927	0.679542	8550177	1	8550177	0.717313	PRJNA747871		M2	M2_2
NBC_00206	Jørgensen et. al. 2024	HQ	Streptomyces	nigra	NBC_00206	100	0.357654	7750322	1	7750322	0.71905	PRJNA747871		M2
NBC_00843	Jørgensen et. al. 2024	HQ	Streptomyces	niveus	NBC_00843	99.911	0.901542	8502813	1	8502813	0.706636	PRJNA747871
NBC_01432	Jørgensen et. al. 2024	HQ	Streptomyces	niveus	NBC_01432	99.911	0.901542	8756431	1	8756431	0.706361	PRJNA747871
NBC_01447	Jørgensen et. al. 2024	HQ	Streptomyces	niveus	NBC_01447	99.911	0.901542	8500400	2	8548654	0.706942	PRJNA747871
NBC_01507	Jørgensen et. al. 2024	HQ	Streptomyces	niveus	NBC_01507	99.911	0.901542	8486574	1	8486574	0.706859	PRJNA747871
NBC_01536	Jørgensen et. al. 2024	HQ	Streptomyces	niveus	NBC_01536	99.911	0.901542	8603154	1	8603154	0.706939	PRJNA747871
NBC_01542	Jørgensen et. al. 2024	HQ	Streptomyces	niveus	NBC_01542	99.911	0.901542	8715066	1	8715066	0.706601	PRJNA747871
NBC_00471	Jørgensen et. al. 2024	HQ	Streptomyces	nojiriensis	NBC_00471	99.6441	3.01644	9844630	2	10131194	0.717198	PRJNA747871		M6	M6_1
NBC_00200	Jørgensen et. al. 2024	HQ	Streptomyces	olivochromogenes	NBC_00200	99.8927	1.35908	12198498	1	12198498	0.700988	PRJNA747871		M2	M2_7
NBC_00271	Jørgensen et. al. 2024	HQ	Streptomyces	olivochromogenes	NBC_00271	99.8927	1.64521	11932113	3	12278258	0.700582	PRJNA747871		M2	M2_7
NBC_01714	Jørgensen et. al. 2024	HQ	Streptomyces	olivochromogenes	NBC_01714	99.8927	1.35908	12275813	1	12275813	0.700762	PRJNA747871		M2	M2_7
NBC_00042	Jørgensen et. al. 2024	HQ	Streptomyces	papulosus	NBC_00042	99.911	0.088968	7381025	2	7632029	0.710467	PRJNA747871		M3	M3_3
NBC_00082	Jørgensen et. al. 2024	HQ	Streptomyces	papulosus	NBC_00082	99.911	0.088968	7588299	1	7588299	0.710411	PRJNA747871		M3	M3_3
NBC_00185	Jørgensen et. al. 2024	HQ	Streptomyces	papulosus	NBC_00185	99.911	0.088968	7580126	2	7697835	0.71024	PRJNA747871		M3	M3_3
NBC_00867	Jørgensen et. al. 2024	HQ	Streptomyces	papulosus	NBC_00867	99.911	0.088968	7891710	1	7891710	0.709231	PRJNA747871		M3	M3_3
NBC_01269	Jørgensen et. al. 2024	HQ	Streptomyces	papulosus	NBC_01269	99.911	0.088968	7413447	2	7532608	0.71041	PRJNA747871		M3	M3_3
NBC_01295	Jørgensen et. al. 2024	HQ	Streptomyces	papulosus	NBC_01295	99.911	0.533808	7559771	1	7559771	0.710526	PRJNA747871		M3	M3_3
NBC_01344	Jørgensen et. al. 2024	HQ	Streptomyces	papulosus	NBC_01344	99.911	0.088968	7648620	1	7648620	0.711026	PRJNA747871		M3	M3_3
NBC_01347	Jørgensen et. al. 2024	HQ	Streptomyces	papulosus	NBC_01347	99.911	0.088968	7680165	1	7680165	0.70939	PRJNA747871		M3	M3_3
NBC_01355	Jørgensen et. al. 2024	HQ	Streptomyces	papulosus	NBC_01355	99.911	0.088968	7734989	1	7734989	0.709534	PRJNA747871		M3	M3_3
NBC_01552	Jørgensen et. al. 2024	HQ	Streptomyces	papulosus	NBC_01552	99.911	0.088968	7766079	1	7766079	0.709838	PRJNA747871		M3	M3_3
NBC_01564	Jørgensen et. al. 2024	HQ	Streptomyces	papulosus	NBC_01564	99.911	0.088968	7606679	2	7695399	0.710288	PRJNA747871		M3	M3_3
NBC_00187	Jørgensen et. al. 2024	HQ	Streptomyces	phaeochromogenes	NBC_00187	99.8927	0.858369	10187121	1	10187121	0.702447	PRJNA747871		M2	M2_7
NBC_00221	Jørgensen et. al. 2024	HQ	Streptomyces	phaeochromogenes	NBC_00221	99.8927	0.858369	11224598	1	11224598	0.702485	PRJNA747871		M2	M2_7
NBC_00333	Jørgensen et. al. 2024	HQ	Streptomyces	phaeochromogenes	NBC_00333	99.8927	3.07582	12600221	1	12600221	0.698332	PRJNA747871		M2	M2_7
NBC_00856	Jørgensen et. al. 2024	HQ	Streptomyces	phaeochromogenes	NBC_00856	99.8927	0.572246	11885673	1	11885673	0.70092	PRJNA747871		M2	M2_7
NBC_01011	Jørgensen et. al. 2024	HQ	Streptomyces	phaeochromogenes	NBC_01011	99.8927	0.643777	12239699	2	12306107	0.700168	PRJNA747871		M2	M2_7
NBC_01183	Jørgensen et. al. 2024	HQ	Streptomyces	phaeochromogenes	NBC_01183	99.8927	2.28898	12118633	2	12204320	0.700263	PRJNA747871		M2	M2_7
NBC_01328	Jørgensen et. al. 2024	HQ	Streptomyces	phaeochromogenes	NBC_01328	99.8927	1.00143	11713170	1	11713170	0.701309	PRJNA747871		M2	M2_7
NBC_01409	Jørgensen et. al. 2024	HQ	Streptomyces	phaeochromogenes	NBC_01409	99.8927	0.858369	11619802	1	11619802	0.701596	PRJNA747871		M2	M2_7
NBC_01752	Jørgensen et. al. 2024	HQ	Streptomyces	phaeochromogenes	NBC_01752	99.8927	2.36052	12190075	1	12190075	0.700272	PRJNA747871		M2	M2_7
NBC_00375	Jørgensen et. al. 2024	HQ	Streptomyces	platensis	NBC_00375	99.911	0.746723	8873106	1	8873106	0.708978	PRJNA747871		M5	M5_4
NBC_00573	Jørgensen et. al. 2024	HQ	Streptomyces	platensis	NBC_00573	99.5552	1.07522	8806723	1	8806723	0.709407	PRJNA747871		M5	M5_4
NBC_00591	Jørgensen et. al. 2024	HQ	Streptomyces	platensis	NBC_00591	99.911	0.336101	8700481	1	8700481	0.709787	PRJNA747871		M5	M5_4
NBC_00734	Jørgensen et. al. 2024	HQ	Streptomyces	platensis	NBC_00734	99.911	0.780941	8870427	2	8963402	0.709515	PRJNA747871		M5	M5_4
NBC_00999	Jørgensen et. al. 2024	HQ	Streptomyces	platensis	NBC_00999	100	0.652432	8474648	2	8540072	0.710742	PRJNA747871		M5	M5_4
NBC_01337	Jørgensen et. al. 2024	HQ	Streptomyces	platensis	NBC_01337	99.911	0.780941	8811944	1	8811944	0.709981	PRJNA747871		M5	M5_4
NBC_00184	Jørgensen et. al. 2024	HQ	Streptomyces	poriferorum	NBC_00184	100	1.06762	7406041	3	8400290	0.707454	PRJNA747871		M3
NBC_00656	Jørgensen et. al. 2024	HQ	Streptomyces	poriferorum	NBC_00656	100	0.711744	9575572	1	9575572	0.707329	PRJNA747871		M3
NBC_01220	Jørgensen et. al. 2024	HQ	Streptomyces	poriferorum	NBC_01220	100	1.06762	9155022	5	9611794	0.706318	PRJNA747871		M3
NBC_01336	Jørgensen et. al. 2024	HQ	Streptomyces	poriferorum	NBC_01336	100	1.24555	9576147	1	9576147	0.707048	PRJNA747871		M3
NBC_01358	Jørgensen et. al. 2024	HQ	Streptomyces	poriferorum	NBC_01358	100	0.711744	9442996	1	9442996	0.706998	PRJNA747871		M3
NBC_01021	Jørgensen et. al. 2024	HQ	Streptomyces	prunicolor	NBC_01021	99.5708	2.00286	10948847	1	10948847	0.698355	PRJNA747871		M2
NBC_00238	Jørgensen et. al. 2024	HQ	Streptomyces	pseudogriseolus	NBC_00238	100	0	7518633	1	7518633	0.72593	PRJNA747871		M2	M2_4
NBC_00598	Jørgensen et. al. 2024	HQ	Streptomyces	pseudovenezuelae	NBC_00598	99.8927	0.286123	10077198	2	10170903	0.708851	PRJNA747871		M2	M2_5
NBC_00661	Jørgensen et. al. 2024	HQ	Streptomyces	pseudovenezuelae	NBC_00661	99.8927	0.9299	10195533	1	10195533	0.709191	PRJNA747871		M2	M2_5
NBC_00666	Jørgensen et. al. 2024	HQ	Streptomyces	pseudovenezuelae	NBC_00666	99.8927	0.204374	10029205	1	10029205	0.709568	PRJNA747871		M2	M2_5
NBC_00686	Jørgensen et. al. 2024	HQ	Streptomyces	pseudovenezuelae	NBC_00686	99.8927	0.715308	10012265	1	10012265	0.70939	PRJNA747871		M2	M2_5
NBC_00713	Jørgensen et. al. 2024	HQ	Streptomyces	pseudovenezuelae	NBC_00713	99.8927	0.429185	9858584	1	9858584	0.709875	PRJNA747871		M2	M2_5
NBC_01139	Jørgensen et. al. 2024	HQ	Streptomyces	rubiginosohelvolus	NBC_01139	99.911	0.169724	7705305	2	7738856	0.716224	PRJNA747871		M3	M3_1
NBC_01770	Jørgensen et. al. 2024	HQ	Streptomyces	scopuliridis	NBC_01770	100	0.474496	9239257	2	9424773	0.70102	PRJNA747871
NBC_01771	Jørgensen et. al. 2024	HQ	Streptomyces	scopuliridis	NBC_01771	100	0.474496	9353470	3	9554255	0.700588	PRJNA747871
NBC_01786	Jørgensen et. al. 2024	HQ	Streptomyces	scopuliridis	NBC_01786	100	0.29656	9080322	3	9494495	0.701122	PRJNA747871
NBC_00148	Jørgensen et. al. 2024	HQ	Streptomyces	silvae	NBC_00148	100	0.355872	8163685	3	8229620	0.714582	PRJNA747871		M3	M3_3
NBC_01174	Jørgensen et. al. 2024	HQ	Streptomyces	silvae	NBC_01174	99.911	0.533808	8570581	4	9007485	0.711488	PRJNA747871		M3	M3_3
NBC_01175	Jørgensen et. al. 2024	HQ	Streptomyces	silvae	NBC_01175	99.911	0	7864500	3	7978860	0.71255	PRJNA747871		M3	M3_3
NBC_01177	Jørgensen et. al. 2024	HQ	Streptomyces	silvae	NBC_01177	99.911	0.0395413	7977991	5	8054536	0.712064	PRJNA747871		M3	M3_3
NBC_01422	Jørgensen et. al. 2024	HQ	Streptomyces	silvae	NBC_01422	99.911	0	7750119	3	7998430	0.712449	PRJNA747871		M3	M3_3
NBC_01685	Jørgensen et. al. 2024	HQ	Streptomyces	silvae	NBC_01685	99.911	0	7940178	1	7940178	0.712322	PRJNA747871		M3	M3_3
NBC_01693	Jørgensen et. al. 2024	HQ	Streptomyces	silvae	NBC_01693	99.911	0.177936	7896894	1	7896894	0.712515	PRJNA747871		M3	M3_3
NBC_01696	Jørgensen et. al. 2024	HQ	Streptomyces	silvae	NBC_01696	99.911	0	7764320	1	7764320	0.71334	PRJNA747871		M3	M3_3
NBC_01708	Jørgensen et. al. 2024	HQ	Streptomyces	silvae	NBC_01708	99.911	0.533808	7765644	2	8081901	0.712494	PRJNA747871		M3	M3_3
NBC_00121	Jørgensen et. al. 2024	HQ	Streptomyces	sp.	NBC_00121	100	0.533808	9001604	1	9001604	0.696054	PRJNA747871	sp_mash_001	M3	M3_5
NBC_00208	Jørgensen et. al. 2024	HQ	Streptomyces	sp.	NBC_00208	100	1.9573	9856051	1	9856051	0.694808	PRJNA747871	sp_mash_001	M3	M3_5
NBC_00353	Jørgensen et. al. 2024	HQ	Streptomyces	sp.	NBC_00353	100	1.552	9848962	1	9848962	0.694266	PRJNA747871	sp_mash_001	M3	M3_5
NBC_00562	Jørgensen et. al. 2024	HQ	Streptomyces	sp.	NBC_00562	100	2.25386	9892438	2	9910889	0.694724	PRJNA747871	sp_mash_001	M3	M3_5
NBC_00623	Jørgensen et. al. 2024	HQ	Streptomyces	sp.	NBC_00623	100	2.66904	9715470	1	9715470	0.694807	PRJNA747871	sp_mash_001	M3	M3_5
NBC_00724	Jørgensen et. al. 2024	HQ	Streptomyces	sp.	NBC_00724	100	0.88968	9307314	2	9524224	0.695063	PRJNA747871	sp_mash_001	M3	M3_5
NBC_01318	Jørgensen et. al. 2024	HQ	Streptomyces	sp.	NBC_01318	100	2.66904	9805183	1	9805183	0.694435	PRJNA747871	sp_mash_001	M3	M3_5
NBC_01544	Jørgensen et. al. 2024	HQ	Streptomyces	sp.	NBC_01544	100	0.88968	9135262	3	9391026	0.695187	PRJNA747871	sp_mash_001	M3	M3_5
NBC_01578	Jørgensen et. al. 2024	HQ	Streptomyces	sp.	NBC_01578	100	2.25386	10106618	1	10106618	0.694346	PRJNA747871	sp_mash_001	M3	M3_5
NBC_01579	Jørgensen et. al. 2024	HQ	Streptomyces	sp.	NBC_01579	100	2.64927	9747936	2	9844613	0.694876	PRJNA747871	sp_mash_001	M3	M3_5
NBC_01589	Jørgensen et. al. 2024	HQ	Streptomyces	sp.	NBC_01589	100	3.46975	10719239	1	10719239	0.692726	PRJNA747871	sp_mash_001	M3	M3_5
NBC_01594	Jørgensen et. al. 2024	HQ	Streptomyces	sp.	NBC_01594	100	3.46975	10712234	1	10712234	0.692674	PRJNA747871	sp_mash_001	M3	M3_5
NBC_01602	Jørgensen et. al. 2024	HQ	Streptomyces	sp.	NBC_01602	100	2.84698	9975297	1	9975297	0.693734	PRJNA747871	sp_mash_001	M3	M3_5
NBC_01617	Jørgensen et. al. 2024	HQ	Streptomyces	sp.	NBC_01617	100	0.88968	9309870	1	9309870	0.695154	PRJNA747871	sp_mash_001	M3	M3_5
NBC_01620	Jørgensen et. al. 2024	HQ	Streptomyces	sp.	NBC_01620	100	0.88968	9465816	1	9465816	0.694619	PRJNA747871	sp_mash_001	M3	M3_5
NBC_01637	Jørgensen et. al. 2024	HQ	Streptomyces	sp.	NBC_01637	100	3.73665	10339639	1	10339639	0.693942	PRJNA747871	sp_mash_001	M3	M3_5
NBC_01643	Jørgensen et. al. 2024	HQ	Streptomyces	sp.	NBC_01643	100	2.45917	10186474	2	10899259	0.69217	PRJNA747871	sp_mash_001	M3	M3_5
NBC_01653	Jørgensen et. al. 2024	HQ	Streptomyces	sp.	NBC_01653	100	3.73665	10339600	1	10339600	0.693943	PRJNA747871	sp_mash_001	M3	M3_5
NBC_01724	Jørgensen et. al. 2024	HQ	Streptomyces	sp.	NBC_01724	99.6441	1.24555	9284291	2	10074909	0.693193	PRJNA747871	sp_mash_001	M3	M3_5
NBC_01744	Jørgensen et. al. 2024	HQ	Streptomyces	sp.	NBC_01744	100	2.13523	10090444	1	10090444	0.693968	PRJNA747871	sp_mash_001	M3	M3_5
NBC_01751	Jørgensen et. al. 2024	HQ	Streptomyces	sp.	NBC_01751	100	1.9573	9848585	1	9848585	0.693911	PRJNA747871	sp_mash_001	M3	M3_5
NBC_01760	Jørgensen et. al. 2024	HQ	Streptomyces	sp.	NBC_01760	100	0.691973	9099298	1	9099298	0.695734	PRJNA747871	sp_mash_001	M3	M3_5
NBC_01761	Jørgensen et. al. 2024	HQ	Streptomyces	sp.	NBC_01761	100	1.77936	9789246	1	9789246	0.694613	PRJNA747871	sp_mash_001	M3	M3_5
NBC_01762	Jørgensen et. al. 2024	HQ	Streptomyces	sp.	NBC_01762	100	0.88968	9829227	1	9829227	0.694861	PRJNA747871	sp_mash_001	M3	M3_5
NBC_01763	Jørgensen et. al. 2024	HQ	Streptomyces	sp.	NBC_01763	100	2.18607	9932863	1	9932863	0.69437	PRJNA747871	sp_mash_001	M3	M3_5
NBC_01799	Jørgensen et. al. 2024	HQ	Streptomyces	sp.	NBC_01799	100	2.07592	10049894	1	10049894	0.694367	PRJNA747871	sp_mash_001	M3	M3_5
NBC_01800	Jørgensen et. al. 2024	HQ	Streptomyces	sp.	NBC_01800	100	2.31317	10117522	1	10117522	0.694073	PRJNA747871	sp_mash_001	M3	M3_5
NBC_00056	Jørgensen et. al. 2024	HQ	Streptomyces	sp.	NBC_00056	99.1416	2.41416	10567953	1	10567953	0.702728	PRJNA747871	sp_mash_002	M1	M1_1
NBC_00081	Jørgensen et. al. 2024	HQ	Streptomyces	sp.	NBC_00081	99.5708	2.19957	10386121	1	10386121	0.703777	PRJNA747871	sp_mash_002	M1	M1_1
NBC_00117	Jørgensen et. al. 2024	HQ	Streptomyces	sp.	NBC_00117	99.5708	1.98498	11132734	1	11132734	0.6998	PRJNA747871	sp_mash_002	M1	M1_1
NBC_00118	Jørgensen et. al. 2024	HQ	Streptomyces	sp.	NBC_00118	99.5708	2.19957	10245735	1	10245735	0.703962	PRJNA747871	sp_mash_002	M1	M1_1
NBC_00119	Jørgensen et. al. 2024	HQ	Streptomyces	sp.	NBC_00119	99.5708	2.19957	10962160	3	10976689	0.700495	PRJNA747871	sp_mash_002	M1	M1_1
NBC_00134	Jørgensen et. al. 2024	HQ	Streptomyces	sp.	NBC_00134	99.5708	2.41416	10315281	2	10368594	0.703924	PRJNA747871	sp_mash_002	M1	M1_1
NBC_00145	Jørgensen et. al. 2024	HQ	Streptomyces	sp.	NBC_00145	99.5708	2.70029	11051430	1	11051430	0.699844	PRJNA747871	sp_mash_002	M1	M1_1
NBC_00147	Jørgensen et. al. 2024	HQ	Streptomyces	sp.	NBC_00147	99.4993	2.41416	11165668	2	11321263	0.699804	PRJNA747871	sp_mash_002	M1	M1_1
NBC_00371	Jørgensen et. al. 2024	HQ	Streptomyces	sp.	NBC_00371	99.5708	2.70029	11114350	1	11114350	0.699893	PRJNA747871	sp_mash_002	M1	M1_1
NBC_00569	Jørgensen et. al. 2024	HQ	Streptomyces	sp.	NBC_00569	100	2.41416	10324489	1	10324489	0.703351	PRJNA747871	sp_mash_002	M1	M1_1
NBC_00649	Jørgensen et. al. 2024	HQ	Streptomyces	sp.	NBC_00649	100	2.46781	10292842	1	10292842	0.703857	PRJNA747871	sp_mash_002	M1	M1_1
NBC_01280	Jørgensen et. al. 2024	HQ	Streptomyces	sp.	NBC_01280	99.5708	2.19957	10211813	1	10211813	0.704192	PRJNA747871	sp_mash_002	M1	M1_1
NBC_01378	Jørgensen et. al. 2024	HQ	Streptomyces	sp.	NBC_01378	100	1.77039	10541167	1	10541167	0.701689	PRJNA747871	sp_mash_002	M1	M1_1
NBC_01386	Jørgensen et. al. 2024	HQ	Streptomyces	sp.	NBC_01386	99.5708	2.41416	11327439	1	11327439	0.699555	PRJNA747871	sp_mash_002	M1	M1_1
NBC_01453	Jørgensen et. al. 2024	HQ	Streptomyces	sp.	NBC_01453	98.927	1.98498	9265359	1	9265359	0.700868	PRJNA747871	sp_mash_002	M1	M1_1
NBC_00079	Jørgensen et. al. 2024	HQ	Streptomyces	sp.	NBC_00079	100	0.429185	10168563	1	10168563	0.702361	PRJNA747871	sp_mash_003	M2	M2_5
NBC_00114	Jørgensen et. al. 2024	HQ	Streptomyces	sp.	NBC_00114	99.8927	0.0536481	9317281	1	9317281	0.701406	PRJNA747871	sp_mash_003	M2	M2_5
NBC_00366	Jørgensen et. al. 2024	HQ	Streptomyces	sp.	NBC_00366	99.8927	0.965665	9983749	1	9983749	0.702492	PRJNA747871	sp_mash_003	M2	M2_5
NBC_00453	Jørgensen et. al. 2024	HQ	Streptomyces	sp.	NBC_00453	99.8927	0.858369	10089300	1	10089300	0.702576	PRJNA747871	sp_mash_003	M2	M2_5
NBC_00461	Jørgensen et. al. 2024	HQ	Streptomyces	sp.	NBC_00461	99.8927	0.429185	10374860	1	10374860	0.702071	PRJNA747871	sp_mash_003	M2	M2_5
NBC_00485	Jørgensen et. al. 2024	HQ	Streptomyces	sp.	NBC_00485	100	0.858369	10072122	1	10072122	0.702324	PRJNA747871	sp_mash_003	M2	M2_5
NBC_00519	Jørgensen et. al. 2024	HQ	Streptomyces	sp.	NBC_00519	99.8927	0.858369	10093605	1	10093605	0.70257	PRJNA747871	sp_mash_003	M2	M2_5
NBC_01396	Jørgensen et. al. 2024	HQ	Streptomyces	sp.	NBC_01396	99.8927	0.429185	10133960	1	10133960	0.702932	PRJNA747871	sp_mash_003	M2	M2_5
NBC_01530	Jørgensen et. al. 2024	HQ	Streptomyces	sp.	NBC_01530	99.8927	0.429185	9331707	1	9331707	0.701377	PRJNA747871	sp_mash_003	M2	M2_5
NBC_01597	Jørgensen et. al. 2024	HQ	Streptomyces	sp.	NBC_01597	99.8927	0.858369	10258656	1	10258656	0.702786	PRJNA747871	sp_mash_003	M2	M2_5
NBC_00311	Jørgensen et. al. 2024	HQ	Streptomyces	sp.	NBC_00311	99.8927	0.429185	10527525	1	10527525	0.704489	PRJNA747871	sp_mash_004	M1	M1_2
NBC_00356	Jørgensen et. al. 2024	HQ	Streptomyces	sp.	NBC_00356	99.8927	0.429185	10384311	1	10384311	0.704518	PRJNA747871	sp_mash_004	M1	M1_2
NBC_00470	Jørgensen et. al. 2024	HQ	Streptomyces	sp.	NBC_00470	99.8927	0.572246	10634140	3	11146913	0.703856	PRJNA747871	sp_mash_004	M1	M1_2
NBC_00483	Jørgensen et. al. 2024	HQ	Streptomyces	sp.	NBC_00483	99.8927	0.429185	10237418	1	10237418	0.704457	PRJNA747871	sp_mash_004	M1	M1_2
NBC_00484	Jørgensen et. al. 2024	HQ	Streptomyces	sp.	NBC_00484	99.8927	0.429185	10525887	1	10525887	0.704489	PRJNA747871	sp_mash_004	M1	M1_2
NBC_00493	Jørgensen et. al. 2024	HQ	Streptomyces	sp.	NBC_00493	99.8927	0.429185	10528390	2	10616026	0.70472	PRJNA747871	sp_mash_004	M1	M1_2
NBC_00498	Jørgensen et. al. 2024	HQ	Streptomyces	sp.	NBC_00498	99.8927	0.429185	10072442	1	10072442	0.705261	PRJNA747871	sp_mash_004	M1	M1_2
NBC_00499	Jørgensen et. al. 2024	HQ	Streptomyces	sp.	NBC_00499	98.8197	1.71674	11146907	1	11146907	0.705074	PRJNA747871	sp_mash_004	M1	M1_2
NBC_00618	Jørgensen et. al. 2024	HQ	Streptomyces	sp.	NBC_00618	99.8927	0.429185	10528355	1	10528355	0.704482	PRJNA747871	sp_mash_004	M1	M1_2
NBC_00622	Jørgensen et. al. 2024	HQ	Streptomyces	sp.	NBC_00622	99.8927	0.429185	10521781	1	10521781	0.704495	PRJNA747871	sp_mash_004	M1	M1_2
NBC_00626	Jørgensen et. al. 2024	HQ	Streptomyces	sp.	NBC_00626	99.8927	0.429185	10528387	1	10528387	0.704482	PRJNA747871	sp_mash_004	M1	M1_2
NBC_01340	Jørgensen et. al. 2024	HQ	Streptomyces	sp.	NBC_01340	100	1.50215	10308083	2	12015560	0.69834	PRJNA747871	sp_mash_005	M2	M2_7
NBC_01450	Jørgensen et. al. 2024	HQ	Streptomyces	sp.	NBC_01450	100	1.82403	10777081	3	13505152	0.698527	PRJNA747871	sp_mash_005	M2	M2_7
NBC_01483	Jørgensen et. al. 2024	HQ	Streptomyces	sp.	NBC_01483	100	2.61087	11343589	3	12995681	0.69711	PRJNA747871	sp_mash_005	M2	M2_7
NBC_01562	Jørgensen et. al. 2024	HQ	Streptomyces	sp.	NBC_01562	100	0.751073	10764263	8	12754826	0.697689	PRJNA747871	sp_mash_005	M2	M2_7
NBC_00035	Jørgensen et. al. 2024	HQ	Streptomyces	sp.	NBC_00035	99.4635	0.858369	10425166	1	10425166	0.698716	PRJNA747871	sp_mash_006	M2	M2_7
NBC_00554	Jørgensen et. al. 2024	HQ	Streptomyces	sp.	NBC_00554	99.4635	1.41273	9993500	2	10083910	0.698223	PRJNA747871	sp_mash_006	M2	M2_7
NBC_00564	Jørgensen et. al. 2024	HQ	Streptomyces	sp.	NBC_00564	99.8927	0.912017	9901759	5	10504038	0.697808	PRJNA747871	sp_mash_006	M2	M2_7
NBC_00658	Jørgensen et. al. 2024	HQ	Streptomyces	sp.	NBC_00658	99.8927	0.912017	10852492	1	10852492	0.697758	PRJNA747871	sp_mash_006	M2	M2_7
NBC_00827	Jørgensen et. al. 2024	HQ	Streptomyces	sp.	NBC_00827	99.8927	0.858369	9465861	1	9465861	0.698816	PRJNA747871	sp_mash_006	M2	M2_7
NBC_00828	Jørgensen et. al. 2024	HQ	Streptomyces	sp.	NBC_00828	99.6781	1.93133	11499239	2	11509881	0.698405	PRJNA747871	sp_mash_006	M2	M2_7
NBC_01356	Jørgensen et. al. 2024	HQ	Streptomyces	sp.	NBC_01356	99.8927	0.858369	10293779	1	10293779	0.698543	PRJNA747871	sp_mash_006	M2	M2_7
NBC_00069	Jørgensen et. al. 2024	HQ	Streptomyces	sp.	NBC_00069	99.6441	0.288087	8050161	3	8411765	0.718207	PRJNA747871	sp_mash_007	M6	M6_5
NBC_00161	Jørgensen et. al. 2024	HQ	Streptomyces	sp.	NBC_00161	99.6441	1.39524	8859713	5	9534487	0.715989	PRJNA747871	sp_mash_007	M6	M6_5
NBC_00354	Jørgensen et. al. 2024	HQ	Streptomyces	sp.	NBC_00354	99.6441	0.643959	8827329	2	9087065	0.714823	PRJNA747871	sp_mash_007	M6	M6_5
NBC_00998	Jørgensen et. al. 2024	HQ	Streptomyces	sp.	NBC_00998	100	0.288087	8190284	3	8696460	0.716958	PRJNA747871	sp_mash_007	M6	M6_5
NBC_01001	Jørgensen et. al. 2024	HQ	Streptomyces	sp.	NBC_01001	100	1.05067	7941964	7	9417957	0.71373	PRJNA747871	sp_mash_007	M6	M6_5
NBC_00144	Jørgensen et. al. 2024	HQ	Streptomyces	sp.	NBC_00144	99.7034	4.03321	8573167	2	8601288	0.701742	PRJNA747871	sp_mash_008
NBC_00440	Jørgensen et. al. 2024	HQ	Streptomyces	sp.	NBC_00440	99.7034	4.12218	8402968	2	8684552	0.701278	PRJNA747871	sp_mash_008
NBC_00932	Jørgensen et. al. 2024	HQ	Streptomyces	sp.	NBC_00932	99.7034	3.91459	8477959	1	8477959	0.702425	PRJNA747871	sp_mash_008
NBC_00963	Jørgensen et. al. 2024	HQ	Streptomyces	sp.	NBC_00963	99.7034	4.27046	8299271	2	8580158	0.701897	PRJNA747871	sp_mash_008
NBC_01020	Jørgensen et. al. 2024	HQ	Streptomyces	sp.	NBC_01020	99.7034	4.15184	8361885	1	8361885	0.702452	PRJNA747871	sp_mash_008
NBC_01411	Jørgensen et. al. 2024	HQ	Streptomyces	sp.	NBC_01411	99.7034	4.11625	8601356	1	8601356	0.701729	PRJNA747871	sp_mash_008
NBC_00846	Jørgensen et. al. 2024	HQ	Streptomyces	sp.	NBC_00846	100	0.355872	8228393	3	8832824	0.697076	PRJNA747871	sp_mash_009	M3	M3_6
NBC_01108	Jørgensen et. al. 2024	HQ	Streptomyces	sp.	NBC_01108	99.8221	0.751285	8594558	2	8696121	0.698304	PRJNA747871	sp_mash_009	M3	M3_6
NBC_01240	Jørgensen et. al. 2024	HQ	Streptomyces	sp.	NBC_01240	100	0.751285	8674336	4	9069560	0.697757	PRJNA747871	sp_mash_009	M3	M3_6
NBC_01241	Jørgensen et. al. 2024	HQ	Streptomyces	sp.	NBC_01241	100	0.869909	8856951	3	8979200	0.697294	PRJNA747871	sp_mash_009	M3	M3_6
NBC_01321	Jørgensen et. al. 2024	HQ	Streptomyces	sp.	NBC_01321	100	0.751285	8066451	2	8221523	0.69891	PRJNA747871	sp_mash_009	M3	M3_6
NBC_00045	Jørgensen et. al. 2024	HQ	Streptomyces	sp.	NBC_00045	99.5552	1.26179	7843119	2	8523525	0.716692	PRJNA747871	sp_mash_010	M6	M6_5
NBC_00073	Jørgensen et. al. 2024	HQ	Streptomyces	sp.	NBC_00073	99.5552	1.69675	8571938	3	9470237	0.715301	PRJNA747871	sp_mash_010	M6	M6_5
NBC_00211	Jørgensen et. al. 2024	HQ	Streptomyces	sp.	NBC_00211	99.5552	1.61766	8566898	2	9172325	0.716233	PRJNA747871	sp_mash_010	M6	M6_5
NBC_00272	Jørgensen et. al. 2024	HQ	Streptomyces	sp.	NBC_00272	99.5552	1.61272	8667553	2	9157283	0.716167	PRJNA747871	sp_mash_010	M6	M6_5
NBC_00597	Jørgensen et. al. 2024	HQ	Streptomyces	sp.	NBC_00597	99.1993	1.34087	6557618	3	7231063	0.716718	PRJNA747871	sp_mash_010	M6	M6_5
NBC_01205	Jørgensen et. al. 2024	HQ	Streptomyces	sp.	NBC_01205	99.5552	1.97354	8618493	4	9485036	0.715151	PRJNA747871	sp_mash_010	M6	M6_5
NBC_01278	Jørgensen et. al. 2024	HQ	Streptomyces	sp.	NBC_01278	99.6441	1.7956	8759357	3	9725030	0.714759	PRJNA747871	sp_mash_010	M6	M6_5
NBC_00191	Jørgensen et. al. 2024	HQ	Streptomyces	sp.	NBC_00191	100	1.8189	8493622	1	8493622	0.696494	PRJNA747871	sp_mash_011
NBC_00322	Jørgensen et. al. 2024	HQ	Streptomyces	sp.	NBC_00322	100	2.66904	8572109	1	8572109	0.695789	PRJNA747871	sp_mash_011
NBC_00879	Jørgensen et. al. 2024	HQ	Streptomyces	sp.	NBC_00879	100	2.80941	8556030	1	8556030	0.696654	PRJNA747871	sp_mash_011
NBC_00885	Jørgensen et. al. 2024	HQ	Streptomyces	sp.	NBC_00885	100	2.60182	8737832	1	8737832	0.695929	PRJNA747871	sp_mash_011
NBC_01410	Jørgensen et. al. 2024	HQ	Streptomyces	sp.	NBC_01410	100	1.74377	8339859	1	8339859	0.69771	PRJNA747871	sp_mash_011
NBC_00273	Jørgensen et. al. 2024	HQ	Streptomyces	sp.	NBC_00273	99.6441	2.01802	10316149	1	10316149	0.713522	PRJNA747871	sp_mash_012	M6	M6_1
NBC_00853	Jørgensen et. al. 2024	HQ	Streptomyces	sp.	NBC_00853	99.2883	0.663729	7977575	3	8982810	0.712832	PRJNA747871	sp_mash_012	M6	M6_1
NBC_01207	Jørgensen et. al. 2024	HQ	Streptomyces	sp.	NBC_01207	100	2.08722	10443073	3	10807193	0.711881	PRJNA747871	sp_mash_012	M6	M6_1
NBC_01367	Jørgensen et. al. 2024	HQ	Streptomyces	sp.	NBC_01367	99.6441	2.49252	10119162	1	10119162	0.714332	PRJNA747871	sp_mash_012	M6	M6_1
NBC_01439	Jørgensen et. al. 2024	HQ	Streptomyces	sp.	NBC_01439	99.6441	1.73134	9578283	1	9578283	0.71354	PRJNA747871	sp_mash_012	M6	M6_1
NBC_00024	Jørgensen et. al. 2024	HQ	Streptomyces	sp.	NBC_00024	100	1.00143	11459578	1	11459578	0.70742	PRJNA747871	sp_mash_014	M2	M2_6
NBC_00104	Jørgensen et. al. 2024	HQ	Streptomyces	sp.	NBC_00104	100	0.429185	10684609	2	10698161	0.708577	PRJNA747871	sp_mash_014	M2	M2_6
NBC_00391	Jørgensen et. al. 2024	HQ	Streptomyces	sp.	NBC_00391	100	0.429185	10628885	1	10628885	0.70852	PRJNA747871	sp_mash_014	M2	M2_6
NBC_00487	Jørgensen et. al. 2024	HQ	Streptomyces	sp.	NBC_00487	100	0	10744805	1	10744805	0.70825	PRJNA747871	sp_mash_014	M2	M2_6
NBC_00496	Jørgensen et. al. 2024	HQ	Streptomyces	sp.	NBC_00496	99.5708	3.00429	11851102	1	11851102	0.708889	PRJNA747871	sp_mash_014	M2	M2_6
NBC_00203	Jørgensen et. al. 2024	HQ	Streptomyces	sp.	NBC_00203	99.8927	1.51645	10799792	1	10799792	0.700816	PRJNA747871	sp_mash_015	M2	M2_7
NBC_00500	Jørgensen et. al. 2024	HQ	Streptomyces	sp.	NBC_00500	100	1.51645	10848571	1	10848571	0.701507	PRJNA747871	sp_mash_015	M2	M2_7
NBC_00589	Jørgensen et. al. 2024	HQ	Streptomyces	sp.	NBC_00589	100	1.51645	11075804	1	11075804	0.701269	PRJNA747871	sp_mash_015	M2	M2_7
NBC_00775	Jørgensen et. al. 2024	HQ	Streptomyces	sp.	NBC_00775	100	1.51645	11096612	1	11096612	0.701202	PRJNA747871	sp_mash_015	M2	M2_7
NBC_01236	Jørgensen et. al. 2024	HQ	Streptomyces	sp.	NBC_01236	99.8927	2.98283	11360030	1	11360030	0.699812	PRJNA747871	sp_mash_015	M2	M2_7
NBC_01615	Jørgensen et. al. 2024	HQ	Streptomyces	sp.	NBC_01615	99.8927	2.16023	11635954	1	11635954	0.699597	PRJNA747871	sp_mash_015	M2	M2_7
NBC_00328	Jørgensen et. al. 2024	HQ	Streptomyces	sp.	NBC_00328	100	1.19814	9971452	1	9971452	0.707816	PRJNA747871	sp_mash_016	M2	M2_7
NBC_00386	Jørgensen et. al. 2024	HQ	Streptomyces	sp.	NBC_00386	100	1.25179	10193344	1	10193344	0.706859	PRJNA747871	sp_mash_016	M2	M2_7
NBC_00659	Jørgensen et. al. 2024	HQ	Streptomyces	sp.	NBC_00659	100	1.14449	9661321	1	9661321	0.708109	PRJNA747871	sp_mash_016	M2	M2_7
NBC_01393	Jørgensen et. al. 2024	HQ	Streptomyces	sp.	NBC_01393	99.8927	1.43062	10228639	3	10244479	0.706151	PRJNA747871	sp_mash_016	M2	M2_7
NBC_00180	Jørgensen et. al. 2024	HQ	Streptomyces	sp.	NBC_00180	100	0.429185	10011928	2	10015531	0.702195	PRJNA747871	sp_mash_017	M2
NBC_00299	Jørgensen et. al. 2024	HQ	Streptomyces	sp.	NBC_00299	100	0	9507903	2	9730517	0.704877	PRJNA747871	sp_mash_017	M2
NBC_00443	Jørgensen et. al. 2024	HQ	Streptomyces	sp.	NBC_00443	99.1416	0.214592	9449954	1	9449954	0.705031	PRJNA747871	sp_mash_017	M2
NBC_01017	Jørgensen et. al. 2024	HQ	Streptomyces	sp.	NBC_01017	100	1.799	11375640	1	11375640	0.699417	PRJNA747871	sp_mash_017	M2
NBC_01614	Jørgensen et. al. 2024	HQ	Streptomyces	sp.	NBC_01614	100	0.858369	11354032	1	11354032	0.699912	PRJNA747871	sp_mash_017	M2
NBC_00343	Jørgensen et. al. 2024	HQ	Streptomyces	sp.	NBC_00343	100	0.314735	10725031	1	10725031	0.700992	PRJNA747871	sp_mash_018	M2
NBC_00988	Jørgensen et. al. 2024	HQ	Streptomyces	sp.	NBC_00988	99.7854	1.30186	12375414	1	12375414	0.698659	PRJNA747871	sp_mash_018	M2
NBC_01261	Jørgensen et. al. 2024	HQ	Streptomyces	sp.	NBC_01261	100	1.03004	11585837	1	11585837	0.700138	PRJNA747871	sp_mash_018	M2
NBC_01288	Jørgensen et. al. 2024	HQ	Streptomyces	sp.	NBC_01288	99.5708	0.214592	10558057	1	10558057	0.700242	PRJNA747871	sp_mash_018	M2
NBC_01515	Jørgensen et. al. 2024	HQ	Streptomyces	sp.	NBC_01515	99.5708	0.715308	11325605	1	11325605	0.700235	PRJNA747871	sp_mash_018	M2
NBC_00455	Jørgensen et. al. 2024	HQ	Streptomyces	sp.	NBC_00455	99.8814	3.20285	8145942	2	8472041	0.702306	PRJNA747871	sp_mash_019
NBC_00466	Jørgensen et. al. 2024	HQ	Streptomyces	sp.	NBC_00466	99.5255	2.07592	7295506	3	7654929	0.702272	PRJNA747871	sp_mash_019
NBC_01023	Jørgensen et. al. 2024	HQ	Streptomyces	sp.	NBC_01023	99.7628	2.84698	8218161	3	8552865	0.702218	PRJNA747871	sp_mash_019
NBC_01180	Jørgensen et. al. 2024	HQ	Streptomyces	sp.	NBC_01180	99.8814	2.04626	7662149	1	7662149	0.700664	PRJNA747871	sp_mash_019
NBC_01197	Jørgensen et. al. 2024	HQ	Streptomyces	sp.	NBC_01197	99.8814	1.92764	7627830	2	7708294	0.699753	PRJNA747871	sp_mash_019
NBC_00645	Jørgensen et. al. 2024	HQ	Streptomyces	sp.	NBC_00645	100	0.562027	10024984	1	10024984	0.708889	PRJNA747871	sp_mash_020	M2	M2_7
NBC_00647	Jørgensen et. al. 2024	HQ	Streptomyces	sp.	NBC_00647	100	0.482833	10660720	1	10660720	0.706461	PRJNA747871	sp_mash_020	M2	M2_7
NBC_01104	Jørgensen et. al. 2024	HQ	Streptomyces	sp.	NBC_01104	100	0.474496	9073094	1	9073094	0.71257	PRJNA747871	sp_mash_021	M3	M3_4
NBC_01463	Jørgensen et. al. 2024	HQ	Streptomyces	sp.	NBC_01463	100	0.474496	9007178	2	9071628	0.711938	PRJNA747871	sp_mash_021	M3	M3_4
NBC_00048	Jørgensen et. al. 2024	HQ	Streptomyces	sp.	NBC_00048	99.5552	0.960289	8939669	2	9195569	0.713934	PRJNA747871	sp_mash_022	M6	M6_3
NBC_00122	Jørgensen et. al. 2024	HQ	Streptomyces	sp.	NBC_00122	99.5552	0.960289	7404623	3	7735569	0.716843	PRJNA747871	sp_mash_022	M6	M6_3
NBC_00190	Jørgensen et. al. 2024	HQ	Streptomyces	sp.	NBC_00190	99.5552	0.920748	8633858	2	8893931	0.714467	PRJNA747871	sp_mash_022	M6	M6_3
NBC_00868	Jørgensen et. al. 2024	HQ	Streptomyces	sp.	NBC_00868	99.5552	1.19754	8951979	3	9531298	0.712876	PRJNA747871	sp_mash_022	M6	M6_3
NBC_01186	Jørgensen et. al. 2024	HQ	Streptomyces	sp.	NBC_01186	99.8399	1.9573	8907583	2	9174813	0.710763	PRJNA747871	sp_mash_023
NBC_01187	Jørgensen et. al. 2024	HQ	Streptomyces	sp.	NBC_01187	99.8399	2.13523	8912834	3	9461828	0.710176	PRJNA747871	sp_mash_023
NBC_01775	Jørgensen et. al. 2024	HQ	Streptomyces	sp.	NBC_01775	99.8399	1.60142	9061594	2	9336717	0.710477	PRJNA747871	sp_mash_023
NBC_01795	Jørgensen et. al. 2024	HQ	Streptomyces	sp.	NBC_01795	99.8399	1.60142	8863644	2	9145559	0.710803	PRJNA747871	sp_mash_023
NBC_01352	Jørgensen et. al. 2024	HQ	Streptomyces	sp.	NBC_01352	100	2.28898	11274169	2	11315690	0.70533	PRJNA747871	sp_mash_024	M2	M2_5
NBC_01604	Jørgensen et. al. 2024	HQ	Streptomyces	sp.	NBC_01604	100	2.30488	11496400	1	11496400	0.704895	PRJNA747871	sp_mash_024	M2	M2_5
NBC_00101	Jørgensen et. al. 2024	HQ	Streptomyces	sp.	NBC_00101	99.1993	0	7155979	1	7155979	0.720505	PRJNA747871	sp_mash_026	M3
NBC_01218	Jørgensen et. al. 2024	HQ	Streptomyces	sp.	NBC_01218	99.1993	0	7116718	2	7171588	0.721079	PRJNA747871	sp_mash_026	M3
NBC_00012	Jørgensen et. al. 2024	HQ	Streptomyces	sp.	NBC_00012	99.911	1.47433	8603417	3	9993235	0.703652	PRJNA747871	sp_mash_027	M3	M3_6
NBC_00046	Jørgensen et. al. 2024	HQ	Streptomyces	sp.	NBC_00046	99.911	1.11845	8589486	3	10092252	0.70343	PRJNA747871	sp_mash_027	M3	M3_6
NBC_01590	Jørgensen et. al. 2024	HQ	Streptomyces	sp.	NBC_01590	99.911	1.11845	8699901	3	10062210	0.703627	PRJNA747871	sp_mash_027	M3	M3_6
NBC_00060	Jørgensen et. al. 2024	HQ	Streptomyces	sp.	NBC_00060	99.2883	1.9573	8911539	3	9181387	0.710295	PRJNA747871	sp_mash_028	M7	M7_2
NBC_00224	Jørgensen et. al. 2024	HQ	Streptomyces	sp.	NBC_00224	99.2883	1.9573	8912376	3	9182200	0.710288	PRJNA747871	sp_mash_028	M7	M7_2
NBC_00648	Jørgensen et. al. 2024	HQ	Streptomyces	sp.	NBC_00648	98.9324	1.77936	8450570	2	8673992	0.71236	PRJNA747871	sp_mash_028	M7	M7_2
NBC_00111	Jørgensen et. al. 2024	HQ	Streptomyces	sp.	NBC_00111	100	0.948992	8598998	3	8848439	0.711614	PRJNA747871	sp_mash_029	M3	M3_3
NBC_01185	Jørgensen et. al. 2024	HQ	Streptomyces	sp.	NBC_01185	100	0.59312	8411192	1	8411192	0.713007	PRJNA747871	sp_mash_029	M3	M3_3
NBC_01460	Jørgensen et. al. 2024	HQ	Streptomyces	sp.	NBC_01460	99.8221	0.948992	8666566	2	8801236	0.711826	PRJNA747871	sp_mash_029	M3	M3_3
NBC_00306	Jørgensen et. al. 2024	HQ	Streptomyces	sp.	NBC_00306	100	1.54211	8499733	1	8499733	0.704404	PRJNA747871	sp_mash_030
NBC_00467	Jørgensen et. al. 2024	HQ	Streptomyces	sp.	NBC_00467	99.6441	1.66074	8364747	2	8760989	0.70151	PRJNA747871	sp_mash_030
NBC_01167	Jørgensen et. al. 2024	HQ	Streptomyces	sp.	NBC_01167	99.911	1.06762	8297195	1	8297195	0.70466	PRJNA747871	sp_mash_030
NBC_00539	Jørgensen et. al. 2024	HQ	Streptomyces	sp.	NBC_00539	99.6441	0.940519	7068336	2	7505305	0.720222	PRJNA747871	sp_mash_031	M6
NBC_00664	Jørgensen et. al. 2024	HQ	Streptomyces	sp.	NBC_00664	99.6441	0.940519	7134783	2	7628471	0.71948	PRJNA747871	sp_mash_031	M6
NBC_00667	Jørgensen et. al. 2024	HQ	Streptomyces	sp.	NBC_00667	99.6441	0.940519	7132883	2	7574921	0.719647	PRJNA747871	sp_mash_031	M6
NBC_00259	Jørgensen et. al. 2024	HQ	Streptomyces	sp.	NBC_00259	99.911	1.7497	8164743	1	8164743	0.709135	PRJNA747871	sp_mash_033	M7	M7_3
NBC_01176	Jørgensen et. al. 2024	HQ	Streptomyces	sp.	NBC_01176	100	1.78827	10111754	2	10614154	0.710914	PRJNA747871	sp_mash_034	M2	M2_7
NBC_00984	Jørgensen et. al. 2024	HQ	Streptomyces	sp.	NBC_00984	100	1.36418	8863243	3	9964306	0.702823	PRJNA747871	sp_mash_036	M3	M3_6
NBC_00250	Jørgensen et. al. 2024	HQ	Streptomyces	sp.	NBC_00250	99.8927	0.912017	9158577	2	9270399	0.715264	PRJNA747871	sp_mash_037	M7	M7_1
NBC_00376	Jørgensen et. al. 2024	HQ	Streptomyces	sp.	NBC_00376	100	2.04626	8939048	3	10042916	0.704179	PRJNA747871	sp_mash_038	M3	M3_6
NBC_00335	Jørgensen et. al. 2024	HQ	Streptomyces	sp.	NBC_00335	99.6441	1.59295	8706292	2	9002982	0.717186	PRJNA747871	sp_mash_039	M6	M6_4
NBC_00334	Jørgensen et. al. 2024	HQ	Streptomyces	sp.	NBC_00334	100	0.429185	7883130	3	8346247	0.721518	PRJNA747871	sp_mash_040	M2	M2_3
NBC_00316	Jørgensen et. al. 2024	HQ	Streptomyces	sp.	NBC_00316	99.6441	2.53064	8786883	2	9468941	0.698622	PRJNA747871	sp_mash_041	M3	M3_5
NBC_00005	Jørgensen et. al. 2024	HQ	Streptomyces	sp.	NBC_00005	100	0.608011	11027269	2	11081806	0.70265	PRJNA747871	sp_mash_042	M2	M2_5
NBC_01613	Jørgensen et. al. 2024	HQ	Streptomyces	sp.	NBC_01613	100	1.43062	13572980	1	13572980	0.701417	PRJNA747871	sp_mash_042	M2	M2_5
NBC_00029	Jørgensen et. al. 2024	HQ	Streptomyces	sp.	NBC_00029	99.6441	0.347399	8802311	1	8802311	0.717518	PRJNA747871	sp_mash_043	M6	M6_1
NBC_01232	Jørgensen et. al. 2024	HQ	Streptomyces	sp.	NBC_01232	100	0.525335	8660092	3	8834773	0.71778	PRJNA747871	sp_mash_043	M6	M6_1
NBC_00075	Jørgensen et. al. 2024	HQ	Streptomyces	sp.	NBC_00075	100	2.7897	11717763	1	11717763	0.701502	PRJNA747871	sp_mash_044	M2
NBC_00093	Jørgensen et. al. 2024	HQ	Streptomyces	sp.	NBC_00093	100	2.7897	11591043	2	11614920	0.701666	PRJNA747871	sp_mash_044	M2
NBC_00076	Jørgensen et. al. 2024	HQ	Streptomyces	sp.	NBC_00076	100	1.28755	10936865	1	10936865	0.701107	PRJNA747871	sp_mash_045	M2	M2_5
NBC_01231	Jørgensen et. al. 2024	HQ	Streptomyces	sp.	NBC_01231	100	0.584168	11338389	1	11338389	0.701117	PRJNA747871	sp_mash_045	M2	M2_5
NBC_00096	Jørgensen et. al. 2024	HQ	Streptomyces	sp.	NBC_00096	98.9324	2.12676	7548502	1	7548502	0.719864	PRJNA747871	sp_mash_046	M6	M6_4
NBC_00435	Jørgensen et. al. 2024	HQ	Streptomyces	sp.	NBC_00435	99.6441	1.56329	7923365	2	8101613	0.716231	PRJNA747871	sp_mash_046	M6	M6_4
NBC_00105	Jørgensen et. al. 2024	HQ	Streptomyces	sp.	NBC_00105	99.5552	1.3557	9538619	2	9662330	0.716869	PRJNA747871	sp_mash_047	M6
NBC_01233	Jørgensen et. al. 2024	HQ	Streptomyces	sp.	NBC_01233	99.5552	2.30469	10187596	4	10336409	0.713162	PRJNA747871	sp_mash_047	M6
NBC_00133	Jørgensen et. al. 2024	HQ	Streptomyces	sp.	NBC_00133	100	2.87663	8919990	1	8919990	0.695505	PRJNA747871	sp_mash_048
NBC_00210	Jørgensen et. al. 2024	HQ	Streptomyces	sp.	NBC_00210	100	2.87663	8783391	1	8783391	0.695718	PRJNA747871	sp_mash_048
NBC_00138	Jørgensen et. al. 2024	HQ	Streptomyces	sp.	NBC_00138	100	3.42105	7961528	2	7979580	0.717555	PRJNA747871	sp_mash_049
NBC_00223	Jørgensen et. al. 2024	HQ	Streptomyces	sp.	NBC_00223	100	3.42105	7961474	1	7961474	0.717524	PRJNA747871	sp_mash_049
NBC_00267	Jørgensen et. al. 2024	HQ	Streptomyces	sp.	NBC_00267	100	0.321888	9196834	3	9241071	0.712826	PRJNA747871	sp_mash_050	M2
NBC_00377	Jørgensen et. al. 2024	HQ	Streptomyces	sp.	NBC_00377	100	0.321888	9195461	2	9238295	0.712853	PRJNA747871	sp_mash_050	M2
NBC_00280	Jørgensen et. al. 2024	HQ	Streptomyces	sp.	NBC_00280	99.8927	1.8598	10398828	3	10711384	0.698296	PRJNA747871	sp_mash_051	M2
NBC_00459	Jørgensen et. al. 2024	HQ	Streptomyces	sp.	NBC_00459	99.8927	0.143062	9763010	1	9763010	0.699739	PRJNA747871	sp_mash_051	M2
NBC_00358	Jørgensen et. al. 2024	HQ	Streptomyces	sp.	NBC_00358	100	1.60944	9299130	1	9299130	0.709859	PRJNA747871	sp_mash_052	M2	M2_7
NBC_00728	Jørgensen et. al. 2024	HQ	Streptomyces	sp.	NBC_00728	100	1.60944	9651205	1	9651205	0.708663	PRJNA747871	sp_mash_052	M2	M2_7
NBC_00448	Jørgensen et. al. 2024	HQ	Streptomyces	sp.	NBC_00448	100	0	9648495	1	9648495	0.723786	PRJNA747871	sp_mash_053
NBC_00669	Jørgensen et. al. 2024	HQ	Streptomyces	sp.	NBC_00669	100	0.526316	9601491	1	9601491	0.726982	PRJNA747871	sp_mash_053
NBC_00454	Jørgensen et. al. 2024	HQ	Streptomyces	sp.	NBC_00454	99.6441	1.47433	7974811	3	8190759	0.713434	PRJNA747871	sp_mash_054	M6	M6_4
NBC_00503	Jørgensen et. al. 2024	HQ	Streptomyces	sp.	NBC_00503	99.6441	2.23691	8192422	2	8602329	0.714631	PRJNA747871	sp_mash_054	M6	M6_4
NBC_00464	Jørgensen et. al. 2024	HQ	Streptomyces	sp.	NBC_00464	100	0.771056	8474698	3	8961255	0.702547	PRJNA747871	sp_mash_055	M3
NBC_00586	Jørgensen et. al. 2024	HQ	Streptomyces	sp.	NBC_00586	99.8927	0.643777	9643430	4	9802609	0.709655	PRJNA747871	sp_mash_056	M2	M2_5
NBC_00587	Jørgensen et. al. 2024	HQ	Streptomyces	sp.	NBC_00587	99.8927	0.643777	9642004	2	9740744	0.709623	PRJNA747871	sp_mash_056	M2	M2_5
NBC_00842	Jørgensen et. al. 2024	HQ	Streptomyces	sp.	NBC_00842	99.5552	4.32977	9394497	3	9686107	0.694252	PRJNA747871	sp_mash_057	M3	M3_5
NBC_00873	Jørgensen et. al. 2024	HQ	Streptomyces	sp.	NBC_00873	99.5552	4.32977	9406006	3	9733076	0.694469	PRJNA747871	sp_mash_057	M3	M3_5
NBC_01012	Jørgensen et. al. 2024	HQ	Streptomyces	sp.	NBC_01012	100	0.88968	7722973	2	7856715	0.705389	PRJNA747871	sp_mash_058	M3	M3_3
NBC_01401	Jørgensen et. al. 2024	HQ	Streptomyces	sp.	NBC_01401	100	0.355872	8080713	3	8182608	0.705154	PRJNA747871	sp_mash_058	M3	M3_3
NBC_01102	Jørgensen et. al. 2024	HQ	Streptomyces	sp.	NBC_01102	100	1.33452	8399153	5	8638601	0.706919	PRJNA747871	sp_mash_059	M3	M3_3
NBC_01520	Jørgensen et. al. 2024	HQ	Streptomyces	sp.	NBC_01520	100	1.06762	8075076	3	8261305	0.70705	PRJNA747871	sp_mash_059	M3	M3_3
NBC_01136	Jørgensen et. al. 2024	HQ	Streptomyces	sp.	NBC_01136	100	0.801144	10210006	6	11385859	0.700151	PRJNA747871	sp_mash_060	M2	M2_7
NBC_01384	Jørgensen et. al. 2024	HQ	Streptomyces	sp.	NBC_01384	100	0.801144	10362366	2	11543172	0.699808	PRJNA747871	sp_mash_060	M2	M2_7
NBC_01310	Jørgensen et. al. 2024	HQ	Streptomyces	sp.	NBC_01310	99.6441	1.63447	8933524	4	9120024	0.717648	PRJNA747871	sp_mash_061	M6
NBC_01454	Jørgensen et. al. 2024	HQ	Streptomyces	sp.	NBC_01454	99.6441	1.4184	8360501	5	9461481	0.712748	PRJNA747871	sp_mash_062	M5	M5_5
NBC_01456	Jørgensen et. al. 2024	HQ	Streptomyces	sp.	NBC_01456	99.6441	1.57657	9147089	5	9639990	0.712086	PRJNA747871	sp_mash_062	M5	M5_5
NBC_01508	Jørgensen et. al. 2024	HQ	Streptomyces	sp.	NBC_01508	99.5552	1.60142	8023512	2	8094089	0.705641	PRJNA747871	sp_mash_063
NBC_01511	Jørgensen et. al. 2024	HQ	Streptomyces	sp.	NBC_01511	99.5552	1.24555	8103498	1	8103498	0.705811	PRJNA747871	sp_mash_063
NBC_01750	Jørgensen et. al. 2024	HQ	Streptomyces	sp.	NBC_01750	99.8814	1.42744	8885979	3	8982053	0.694611	PRJNA747871	sp_mash_064
NBC_01794	Jørgensen et. al. 2024	HQ	Streptomyces	sp.	NBC_01794	100	2.22815	9341351	2	9346788	0.694313	PRJNA747871	sp_mash_064
NBC_00003	Jørgensen et. al. 2024	HQ	Streptomyces	sp.	NBC_00003	100	0.500715	8698839	3	8708067	0.705145	PRJNA747871	sp_mash_110	M7	M7_2
NBC_00049	Jørgensen et. al. 2024	HQ	Streptomyces	sp.	NBC_00049	99.6441	0.762583	8155131	2	8162174	0.719969	PRJNA747871	sp_mash_111	M6
NBC_00057	Jørgensen et. al. 2024	HQ	Streptomyces	sp.	NBC_00057	100	0.751285	9128849	2	9398891	0.69287	PRJNA747871	sp_mash_112	M3
NBC_00090	Jørgensen et. al. 2024	HQ	Streptomyces	sp.	NBC_00090	99.8927	0.625894	9250702	1	9250702	0.716613	PRJNA747871	sp_mash_113	M7	M7_1
NBC_00158	Jørgensen et. al. 2024	HQ	Streptomyces	sp.	NBC_00158	100	1.21602	7643608	3	8418073	0.729653	PRJNA747871	sp_mash_114	M6	M6_7
NBC_00178	Jørgensen et. al. 2024	HQ	Streptomyces	sp.	NBC_00178	100	0	7317043	2	7379407	0.714086	PRJNA747871	sp_mash_115	M3	M3_3
NBC_00234	Jørgensen et. al. 2024	HQ	Streptomyces	sp.	NBC_00234	100	0.177936	8274316	1	8274316	0.705951	PRJNA747871	sp_mash_116	M3
NBC_00236	Jørgensen et. al. 2024	HQ	Streptomyces	sp.	NBC_00236	100	1.06762	8333111	1	8333111	0.708333	PRJNA747871	sp_mash_117	M3	M3_4
NBC_00239	Jørgensen et. al. 2024	HQ	Streptomyces	sp.	NBC_00239	99.2883	2.43179	8511476	5	9315054	0.722367	PRJNA747871	sp_mash_118	M6
NBC_00247	Jørgensen et. al. 2024	HQ	Streptomyces	sp.	NBC_00247	99.5255	0.357284	7336920	1	7336920	0.715982	PRJNA747871	sp_mash_119	M3
NBC_00285	Jørgensen et. al. 2024	HQ	Streptomyces	sp.	NBC_00285	99.7496	1.78827	10263655	2	10309750	0.70127	PRJNA747871	sp_mash_120	M2	M2_5
NBC_00286	Jørgensen et. al. 2024	HQ	Streptomyces	sp.	NBC_00286	99.8927	1.43062	9853519	1	9853519	0.695131	PRJNA747871	sp_mash_121	M2
NBC_00287	Jørgensen et. al. 2024	HQ	Streptomyces	sp.	NBC_00287	99.5708	0.602448	9642853	1	9642853	0.70165	PRJNA747871	sp_mash_122	M2
NBC_00289	Jørgensen et. al. 2024	HQ	Streptomyces	sp.	NBC_00289	99.8927	0.0476872	10626179	6	11001603	0.703765	PRJNA747871	sp_mash_123	M2	M2_5
NBC_00344	Jørgensen et. al. 2024	HQ	Streptomyces	sp.	NBC_00344	100	1.0083	7001830	2	7063827	0.693618	PRJNA747871	sp_mash_124
NBC_00388	Jørgensen et. al. 2024	HQ	Streptomyces	sp.	NBC_00388	99.7924	0.948992	6771125	2	6859429	0.708794	PRJNA747871	sp_mash_125
NBC_00390	Jørgensen et. al. 2024	HQ	Streptomyces	sp.	NBC_00390	99.8927	0.912017	8532829	2	8689288	0.702246	PRJNA747871	sp_mash_126
NBC_00414	Jørgensen et. al. 2024	HQ	Streptomyces	sp.	NBC_00414	99.8927	0.500715	10350652	1	10350652	0.705283	PRJNA747871	sp_mash_127	M2	M2_7
NBC_00433	Jørgensen et. al. 2024	HQ	Streptomyces	sp.	NBC_00433	99.4737	1.84211	8986572	1	8986572	0.719313	PRJNA747871	sp_mash_128
NBC_00442	Jørgensen et. al. 2024	HQ	Streptomyces	sp.	NBC_00442	100	0.800712	7725772	1	7725772	0.713894	PRJNA747871	sp_mash_129	M7	M7_2
NBC_00510	Jørgensen et. al. 2024	HQ	Streptomyces	sp.	NBC_00510	100	4.15789	10147553	1	10147553	0.72084	PRJNA747871	sp_mash_130
NBC_00536	Jørgensen et. al. 2024	HQ	Streptomyces	sp.	NBC_00536	99.1993	0.771056	8664208	4	9153806	0.719554	PRJNA747871	sp_mash_131	M6
NBC_00557	Jørgensen et. al. 2024	HQ	Streptomyces	sp.	NBC_00557	100	2.07439	8676941	2	9019680	0.718012	PRJNA747871	sp_mash_132	M2	M2_2
NBC_00576	Jørgensen et. al. 2024	HQ	Streptomyces	sp.	NBC_00576	99.8927	1.93133	10919009	2	10972925	0.696008	PRJNA747871	sp_mash_133	M2
NBC_00582	Jørgensen et. al. 2024	HQ	Streptomyces	sp.	NBC_00582	100	0.160944	10791786	2	11145185	0.714583	PRJNA747871	sp_mash_134	M2
NBC_00631	Jørgensen et. al. 2024	HQ	Streptomyces	sp.	NBC_00631	100	1.65951	11076837	1	11076837	0.709289	PRJNA747871	sp_mash_135	M2
NBC_00637	Jørgensen et. al. 2024	HQ	Streptomyces	sp.	NBC_00637	100	1.00143	8562389	4	9327070	0.714603	PRJNA747871	sp_mash_136	M2
NBC_00683	Jørgensen et. al. 2024	HQ	Streptomyces	sp.	NBC_00683	100	0.533808	8519659	1	8519659	0.702731	PRJNA747871	sp_mash_137	M3	M3_3
NBC_00690	Jørgensen et. al. 2024	HQ	Streptomyces	sp.	NBC_00690	99.6441	1.70028	8833314	2	9169300	0.685638	PRJNA747871	sp_mash_138
NBC_00691	Jørgensen et. al. 2024	HQ	Streptomyces	sp.	NBC_00691	99.8927	0.19671	8302280	2	8336306	0.720411	PRJNA747871	sp_mash_139	M7	M7_1
NBC_00704	Jørgensen et. al. 2024	HQ	Streptomyces	sp.	NBC_00704	99.7496	0.801144	8037745	3	8225529	0.724527	PRJNA747871	sp_mash_140	M2
NBC_00727	Jørgensen et. al. 2024	HQ	Streptomyces	sp.	NBC_00727	100	0.533808	7071489	2	7280754	0.715723	PRJNA747871	sp_mash_141	M3	M3_4
NBC_00820	Jørgensen et. al. 2024	HQ	Streptomyces	sp.	NBC_00820	99.8927	1.09084	8106388	1	8106388	0.714073	PRJNA747871	sp_mash_142	M2	M2_2
NBC_00829	Jørgensen et. al. 2024	HQ	Streptomyces	sp.	NBC_00829	100	2.22886	8850733	3	9312804	0.69694	PRJNA747871	sp_mash_143
NBC_00857	Jørgensen et. al. 2024	HQ	Streptomyces	sp.	NBC_00857	100	1.10716	8011685	3	8093981	0.698138	PRJNA747871	sp_mash_145
NBC_00859	Jørgensen et. al. 2024	HQ	Streptomyces	sp.	NBC_00859	100	1.57177	8001606	2	8015150	0.700146	PRJNA747871	sp_mash_146
NBC_00872	Jørgensen et. al. 2024	HQ	Streptomyces	sp.	NBC_00872	100	0.771056	8966801	2	9064491	0.702799	PRJNA747871	sp_mash_147
NBC_00876	Jørgensen et. al. 2024	HQ	Streptomyces	sp.	NBC_00876	99.6441	1.20996	8497307	2	8636389	0.707071	PRJNA747871	sp_mash_148	M3
NBC_00882	Jørgensen et. al. 2024	HQ	Streptomyces	sp.	NBC_00882	99.8927	0.786838	10957798	1	10957798	0.701069	PRJNA747871	sp_mash_149	M2	M2_5
NBC_00886	Jørgensen et. al. 2024	HQ	Streptomyces	sp.	NBC_00886	99.8569	0.143062	10994939	4	11025482	0.69646	PRJNA747871	sp_mash_150	M2
NBC_00974	Jørgensen et. al. 2024	HQ	Streptomyces	sp.	NBC_00974	99.6441	1.37547	8608746	2	8618721	0.715049	PRJNA747871	sp_mash_151	M6	M6_4
NBC_00989	Jørgensen et. al. 2024	HQ	Streptomyces	sp.	NBC_00989	100	1.8598	11950319	2	12214516	0.700502	PRJNA747871	sp_mash_152	M2
NBC_00995	Jørgensen et. al. 2024	HQ	Streptomyces	sp.	NBC_00995	100	0.355872	8201818	2	8212167	0.710607	PRJNA747871	sp_mash_153	M3	M3_4
NBC_00996	Jørgensen et. al. 2024	HQ	Streptomyces	sp.	NBC_00996	99.8927	2.2711	10750390	1	10750390	0.697884	PRJNA747871	sp_mash_154	M2	M2_7
NBC_01013	Jørgensen et. al. 2024	HQ	Streptomyces	sp.	NBC_01013	100	0.830368	8453265	1	8453265	0.705469	PRJNA747871	sp_mash_156	M3
NBC_01077	Jørgensen et. al. 2024	HQ	Streptomyces	sp.	NBC_01077	99.8927	3.3083	10031225	1	10031225	0.707958	PRJNA747871	sp_mash_157	M7	M7_1
NBC_01116	Jørgensen et. al. 2024	HQ	Streptomyces	sp.	NBC_01116	99.911	1.39807	8621271	3	8744813	0.718226	PRJNA747871	sp_mash_158	M3	M3_1
NBC_01166	Jørgensen et. al. 2024	HQ	Streptomyces	sp.	NBC_01166	100	0.771056	8761985	3	9133556	0.70545	PRJNA747871	sp_mash_159	M3	M3_3
NBC_01171	Jørgensen et. al. 2024	HQ	Streptomyces	sp.	NBC_01171	100	0.643777	6584968	1	6584968	0.716095	PRJNA747871	sp_mash_160	M2	M2_2
NBC_01190	Jørgensen et. al. 2024	HQ	Streptomyces	sp.	NBC_01190	99.4737	1.57895	8150292	1	8150292	0.717184	PRJNA747871	sp_mash_161
NBC_01198	Jørgensen et. al. 2024	HQ	Streptomyces	sp.	NBC_01198	99.4737	1.57895	7916046	1	7916046	0.721433	PRJNA747871	sp_mash_162
NBC_01210	Jørgensen et. al. 2024	HQ	Streptomyces	sp.	NBC_01210	100	2.29537	9076647	2	9208508	0.692957	PRJNA747871	sp_mash_163
NBC_01216	Jørgensen et. al. 2024	HQ	Streptomyces	sp.	NBC_01216	100	2.82546	7127401	4	7718607	0.715396	PRJNA747871	sp_mash_164	M7
NBC_01217	Jørgensen et. al. 2024	HQ	Streptomyces	sp.	NBC_01217	98.9324	0.711744	8890693	2	9034013	0.698214	PRJNA747871	sp_mash_165	M3
NBC_01224	Jørgensen et. al. 2024	HQ	Streptomyces	sp.	NBC_01224	99.6441	0.830368	9662892	2	10014434	0.694203	PRJNA747871	sp_mash_166	M3
NBC_01235	Jørgensen et. al. 2024	HQ	Streptomyces	sp.	NBC_01235	100	0.214592	11090044	1	11090044	0.707546	PRJNA747871	sp_mash_167	M2	M2_5
NBC_01244	Jørgensen et. al. 2024	HQ	Streptomyces	sp.	NBC_01244	99.6441	1.34087	9513468	3	10001243	0.714835	PRJNA747871	sp_mash_168	M6	M6_4
NBC_01255	Jørgensen et. al. 2024	HQ	Streptomyces	sp.	NBC_01255	99.8927	0.0695438	8433082	2	8571085	0.717284	PRJNA747871	sp_mash_169	M7	M7_1
NBC_01262	Jørgensen et. al. 2024	HQ	Streptomyces	sp.	NBC_01262	100	1.22807	9736065	1	9736065	0.70746	PRJNA747871	sp_mash_170
NBC_01268	Jørgensen et. al. 2024	HQ	Streptomyces	sp.	NBC_01268	100	0.357654	8505003	1	8505003	0.726176	PRJNA747871	sp_mash_171	M7
NBC_01276	Jørgensen et. al. 2024	HQ	Streptomyces	sp.	NBC_01276	99.6441	3.6604	8225516	5	9369175	0.726206	PRJNA747871	sp_mash_172	M6	M6_7
NBC_01283	Jørgensen et. al. 2024	HQ	Streptomyces	sp.	NBC_01283	99.8927	0.214592	9425041	5	9594106	0.702728	PRJNA747871	sp_mash_173	M1	M1_7
NBC_01298	Jørgensen et. al. 2024	HQ	Streptomyces	sp.	NBC_01298	99.6441	2.21573	9032271	5	9695021	0.716707	PRJNA747871	sp_mash_174	M6	M6_4
NBC_01304	Jørgensen et. al. 2024	HQ	Streptomyces	sp.	NBC_01304	100	2.12804	10658997	4	10989260	0.701091	PRJNA747871	sp_mash_175
NBC_01335	Jørgensen et. al. 2024	HQ	Streptomyces	sp.	NBC_01335	99.2883	1.59549	8204033	4	8361142	0.717851	PRJNA747871	sp_mash_177	M3
NBC_01341	Jørgensen et. al. 2024	HQ	Streptomyces	sp.	NBC_01341	100	0.355872	7411387	1	7411387	0.705503	PRJNA747871	sp_mash_178	M3	M3_3
NBC_01351	Jørgensen et. al. 2024	HQ	Streptomyces	sp.	NBC_01351	99.6441	1.18963	8455151	3	8902773	0.715167	PRJNA747871	sp_mash_179	M6
NBC_01353	Jørgensen et. al. 2024	HQ	Streptomyces	sp.	NBC_01353	100	0.978648	8472668	2	8565674	0.708605	PRJNA747871	sp_mash_180	M7
NBC_01390	Jørgensen et. al. 2024	HQ	Streptomyces	sp.	NBC_01390	99.7496	2.36052	11308271	1	11308271	0.697758	PRJNA747871	sp_mash_181	M2
NBC_01429	Jørgensen et. al. 2024	HQ	Streptomyces	sp.	NBC_01429	99.6441	0.355872	8078361	1	8078361	0.712664	PRJNA747871	sp_mash_182
NBC_01431	Jørgensen et. al. 2024	HQ	Streptomyces	sp.	NBC_01431	99.911	0.785884	8180708	3	8976559	0.704205	PRJNA747871	sp_mash_183	M7	M7_2
NBC_01451	Jørgensen et. al. 2024	HQ	Streptomyces	sp.	NBC_01451	100	0.19671	10266650	1	10266650	0.70279	PRJNA747871	sp_mash_184	M2
NBC_01465	Jørgensen et. al. 2024	HQ	Streptomyces	sp.	NBC_01465	99.8569	0.554363	9138776	1	9138776	0.700103	PRJNA747871	sp_mash_185
NBC_01471	Jørgensen et. al. 2024	HQ	Streptomyces	sp.	NBC_01471	99.8221	1.65085	7903629	3	8487842	0.702611	PRJNA747871	sp_mash_186
NBC_01476	Jørgensen et. al. 2024	HQ	Streptomyces	sp.	NBC_01476	100	1.57895	8397038	1	8397038	0.716924	PRJNA747871	sp_mash_187
NBC_01477	Jørgensen et. al. 2024	HQ	Streptomyces	sp.	NBC_01477	99.4737	0.526316	8465517	1	8465517	0.722517	PRJNA747871	sp_mash_188
NBC_01478	Jørgensen et. al. 2024	HQ	Streptomyces	sp.	NBC_01478	100	0.786838	12124816	1	12124816	0.702803	PRJNA747871	sp_mash_189	M2
NBC_01485	Jørgensen et. al. 2024	HQ	Streptomyces	sp.	NBC_01485	99.5708	0.643777	9142758	2	9167220	0.70994	PRJNA747871	sp_mash_190	M2
NBC_01497	Jørgensen et. al. 2024	HQ	Streptomyces	sp.	NBC_01497	99.4635	1.07296	8552978	2	9081801	0.714257	PRJNA747871	sp_mash_191
NBC_01498	Jørgensen et. al. 2024	HQ	Streptomyces	sp.	NBC_01498	99.5552	1.60142	7267618	1	7267618	0.717014	PRJNA747871	sp_mash_192
NBC_01506	Jørgensen et. al. 2024	HQ	Streptomyces	sp.	NBC_01506	99.1993	1.36418	8756932	3	8811585	0.704349	PRJNA747871	sp_mash_193
NBC_01537	Jørgensen et. al. 2024	HQ	Streptomyces	sp.	NBC_01537	100	1	9903391	1	9903391	0.705968	PRJNA747871	sp_mash_194
NBC_01618	Jørgensen et. al. 2024	HQ	Streptomyces	sp.	NBC_01618	99.6441	2.64927	8232760	1	8232760	0.698374	PRJNA747871	sp_mash_196	M3	M3_6
NBC_01622	Jørgensen et. al. 2024	HQ	Streptomyces	sp.	NBC_01622	99.8927	0.26824	11696066	1	11696066	0.700281	PRJNA747871	sp_mash_197	M2
NBC_01716	Jørgensen et. al. 2024	HQ	Streptomyces	sp.	NBC_01716	99.911	1.6726	8672617	1	8672617	0.701724	PRJNA747871	sp_mash_198
NBC_01754	Jørgensen et. al. 2024	HQ	Streptomyces	sp.	NBC_01754	99.911	0.266904	7738802	2	7774921	0.712906	PRJNA747871	sp_mash_199	M3	M3_3
NBC_01803	Jørgensen et. al. 2024	HQ	Streptomyces	sp.	NBC_01803	96.1744	0.970175	5847022	1	5847022	0.722725	PRJNA747871	sp_mash_200
NBC_00588	Jørgensen et. al. 2024	HQ	Streptomyces	sp000411315	NBC_00588	100	0.786838	9409010	1	9409010	0.707131	PRJNA747871		M2
NBC_00986	Jørgensen et. al. 2024	HQ	Streptomyces	sp000716605	NBC_00986	99.1416	0.729614	11750813	1	11750813	0.699757	PRJNA747871		M2
NBC_01006	Jørgensen et. al. 2024	HQ	Streptomyces	sp000717915	NBC_01006	99.911	2.21714	8687168	3	9390360	0.715291	PRJNA747871		M6	M6_5
NBC_00670	Jørgensen et. al. 2024	HQ	Streptomyces	sp000725625	NBC_00670	100	0	7583196	1	7583196	0.724779	PRJNA747871		M2
NBC_01124	Jørgensen et. al. 2024	HQ	Streptomyces	sp000772045	NBC_01124	100	0	8295141	1	8295141	0.719978	PRJNA747871		M2	M2_3
NBC_00370	Jørgensen et. al. 2024	HQ	Streptomyces	sp000818175	NBC_00370	99.6441	1.67345	8601509	1	8601509	0.705363	PRJNA747871
NBC_00019	Jørgensen et. al. 2024	HQ	Streptomyces	sp000972385	NBC_00019	100	1.28755	11287307	2	11694229	0.701416	PRJNA747871		M2
NBC_00490	Jørgensen et. al. 2024	HQ	Streptomyces	sp000972385	NBC_00490	100	0.429185	10567976	2	10798493	0.704989	PRJNA747871		M2	M2_5
NBC_00212	Jørgensen et. al. 2024	HQ	Streptomyces	sp001279695	NBC_00212	100	0.965665	8657633	3	9180837	0.706125	PRJNA747871
NBC_00513	Jørgensen et. al. 2024	HQ	Streptomyces	sp001279725	NBC_00513	99.6441	1.59067	8318248	4	8621285	0.714192	PRJNA747871		M6
NBC_01426	Jørgensen et. al. 2024	HQ	Streptomyces	sp001279725	NBC_01426	99.2883	1.62063	7659321	6	9564772	0.715866	PRJNA747871		M6
NBC_01538	Jørgensen et. al. 2024	HQ	Streptomyces	sp001280005	NBC_01538	99.8927	1.35908	10306119	1	10306119	0.69946	PRJNA747871		M2
NBC_00015	Jørgensen et. al. 2024	HQ	Streptomyces	sp001298545	NBC_00015	100	0.143062	9988155	3	11241544	0.70977	PRJNA747871		M2
NBC_00016	Jørgensen et. al. 2024	HQ	Streptomyces	sp001298545	NBC_00016	100	0.643777	10227930	2	10318149	0.712102	PRJNA747871		M2
NBC_00080	Jørgensen et. al. 2024	HQ	Streptomyces	sp001298545	NBC_00080	100	0	9753591	2	10314843	0.710728	PRJNA747871		M2
NBC_00723	Jørgensen et. al. 2024	HQ	Streptomyces	sp001298545	NBC_00723	100	0.107296	9871954	2	10285797	0.71068	PRJNA747871		M2
NBC_01612	Jørgensen et. al. 2024	HQ	Streptomyces	sp001298545	NBC_01612	100	0	10169438	2	10196348	0.71278	PRJNA747871		M2
NBC_00425	Jørgensen et. al. 2024	HQ	Streptomyces	sp001428885	NBC_00425	100	0.429185	9805310	1	9805310	0.714541	PRJNA747871		M2
NBC_00008	Jørgensen et. al. 2024	HQ	Streptomyces	sp001905365	NBC_00008	100	0.355872	8550141	3	8678696	0.70794	PRJNA747871		M3	M3_4
NBC_00304	Jørgensen et. al. 2024	HQ	Streptomyces	sp001905365	NBC_00304	100	2.38434	8797558	3	9077372	0.709036	PRJNA747871		M3	M3_4
NBC_00342	Jørgensen et. al. 2024	HQ	Streptomyces	sp001905365	NBC_00342	100	1.6726	8501228	3	8949492	0.708821	PRJNA747871		M3	M3_4
NBC_01259	Jørgensen et. al. 2024	HQ	Streptomyces	sp001905365	NBC_01259	99.8814	2.45552	8573239	5	8973972	0.708846	PRJNA747871		M3	M3_4
NBC_01324	Jørgensen et. al. 2024	HQ	Streptomyces	sp001905365	NBC_01324	100	1.60142	8003226	3	8379700	0.709676	PRJNA747871		M3	M3_4
NBC_01438	Jørgensen et. al. 2024	HQ	Streptomyces	sp001905365	NBC_01438	99.2883	1.24555	7740673	2	7804964	0.709015	PRJNA747871		M3	M3_4
NBC_00209	Jørgensen et. al. 2024	HQ	Streptomyces	sp001905735	NBC_00209	99.2171	1.06762	6999100	2	7224412	0.716488	PRJNA747871		M3	M3_4
NBC_00441	Jørgensen et. al. 2024	HQ	Streptomyces	sp001905735	NBC_00441	99.2883	1.06762	7404206	2	7626967	0.7168	PRJNA747871		M3	M3_4
NBC_00523	Jørgensen et. al. 2024	HQ	Streptomyces	sp001905735	NBC_00523	99.6441	1.06762	7239234	2	7531209	0.719044	PRJNA747871		M3	M3_4
NBC_00726	Jørgensen et. al. 2024	HQ	Streptomyces	sp001905735	NBC_00726	100	1.42349	6652437	2	6875124	0.718143	PRJNA747871		M3	M3_4
NBC_01178	Jørgensen et. al. 2024	HQ	Streptomyces	sp001905905	NBC_01178	100	0.241484	6801306	3	6968086	0.727461	PRJNA747871		M3	M3_1
NBC_00197	Jørgensen et. al. 2024	HQ	Streptomyces	sp002078175	NBC_00197	99.8927	0	9282310	1	9282310	0.713319	PRJNA747871		M2	M2_7
NBC_00715	Jørgensen et. al. 2024	HQ	Streptomyces	sp002078175	NBC_00715	99.8927	0	9532931	2	9698432	0.712387	PRJNA747871		M2	M2_7
NBC_01281	Jørgensen et. al. 2024	HQ	Streptomyces	sp002078175	NBC_01281	99.8927	0.143062	9452090	3	9885581	0.712237	PRJNA747871		M2	M2_7
NBC_01428	Jørgensen et. al. 2024	HQ	Streptomyces	sp002078175	NBC_01428	99.8927	0	9077533	1	9077533	0.714746	PRJNA747871		M2	M2_7
NBC_01003	Jørgensen et. al. 2024	HQ	Streptomyces	sp002803065	NBC_01003	99.8927	1.77039	10319649	2	10538690	0.701726	PRJNA747871		M1	M1_1
NBC_01361	Jørgensen et. al. 2024	HQ	Streptomyces	sp002803065	NBC_01361	99.4635	1.77039	10720672	3	11328791	0.700768	PRJNA747871		M1	M1_1
NBC_01788	Jørgensen et. al. 2024	HQ	Streptomyces	sp002803075	NBC_01788	100	0.669324	8269445	1	8269445	0.713025	PRJNA747871		M2
NBC_01808	Jørgensen et. al. 2024	HQ	Streptomyces	sp002847285	NBC_01808	100	0	8221997	1	8221997	0.728864	PRJNA747871
NBC_00525	Jørgensen et. al. 2024	HQ	Streptomyces	sp003248355	NBC_00525	99.911	0.584647	6805448	2	7102204	0.720104	PRJNA747871		M3	M3_4
NBC_00009	Jørgensen et. al. 2024	HQ	Streptomyces	sp003403055	NBC_00009	98.8197	2.19957	8964405	1	8964405	0.702369	PRJNA747871		M1	M1_1
NBC_00110	Jørgensen et. al. 2024	HQ	Streptomyces	sp003403055	NBC_00110	99.5708	0.482833	9579069	1	9579069	0.704253	PRJNA747871		M1	M1_1
NBC_00269	Jørgensen et. al. 2024	HQ	Streptomyces	sp003403055	NBC_00269	99.5708	2.19957	10967080	1	10967080	0.700013	PRJNA747871		M1	M1_1
NBC_00053	Jørgensen et. al. 2024	HQ	Streptomyces	sp003846175	NBC_00053	100	1.63108	9039762	3	10076411	0.705461	PRJNA747871		M3	M3_6
NBC_00257	Jørgensen et. al. 2024	HQ	Streptomyces	sp003846175	NBC_00257	99.6441	2.57301	9024940	2	9470289	0.705538	PRJNA747871		M3	M3_6
NBC_00825	Jørgensen et. al. 2024	HQ	Streptomyces	sp003846175	NBC_00825	100	1.84856	9682462	2	10229135	0.705134	PRJNA747871		M3	M3_6
NBC_00826	Jørgensen et. al. 2024	HQ	Streptomyces	sp003846175	NBC_00826	100	1.84856	9691732	3	11127092	0.703227	PRJNA747871		M3	M3_6
NBC_00987	Jørgensen et. al. 2024	HQ	Streptomyces	sp003846175	NBC_00987	100	2.20443	9694777	2	10297410	0.7046	PRJNA747871		M3	M3_6
NBC_01005	Jørgensen et. al. 2024	HQ	Streptomyces	sp003846175	NBC_01005	100	1.97848	9433372	4	10117067	0.705055	PRJNA747871		M3	M3_6
NBC_01243	Jørgensen et. al. 2024	HQ	Streptomyces	sp003846175	NBC_01243	100	2.55042	9294343	3	10321034	0.704807	PRJNA747871		M3	M3_6
NBC_01362	Jørgensen et. al. 2024	HQ	Streptomyces	sp003846175	NBC_01362	99.911	1.97848	9346444	3	9970855	0.705453	PRJNA747871		M3	M3_6
NBC_01369	Jørgensen et. al. 2024	HQ	Streptomyces	sp003846175	NBC_01369	100	1.84856	9584063	5	10678102	0.703572	PRJNA747871		M3	M3_6
NBC_01553	Jørgensen et. al. 2024	HQ	Streptomyces	sp003846175	NBC_01553	100	2.2934	9565790	5	9779582	0.705057	PRJNA747871		M3	M3_6
NBC_01563	Jørgensen et. al. 2024	HQ	Streptomyces	sp003846175	NBC_01563	100	1.81043	9784603	2	10389979	0.704734	PRJNA747871		M3	M3_6
NBC_01592	Jørgensen et. al. 2024	HQ	Streptomyces	sp003846175	NBC_01592	99.911	2.33435	9461986	4	10060354	0.705527	PRJNA747871		M3	M3_6
NBC_01650	Jørgensen et. al. 2024	HQ	Streptomyces	sp003846175	NBC_01650	100	1.97848	9435434	4	10176820	0.704915	PRJNA747871		M3	M3_6
NBC_01732	Jørgensen et. al. 2024	HQ	Streptomyces	sp003846175	NBC_01732	100	1.75959	9123778	5	9917334	0.706248	PRJNA747871		M3	M3_6
NBC_01768	Jørgensen et. al. 2024	HQ	Streptomyces	sp003846175	NBC_01768	100	1.84856	9791653	3	10497525	0.704005	PRJNA747871		M3	M3_6
NBC_01723	Jørgensen et. al. 2024	HQ	Streptomyces	sp003947455	NBC_01723	100	0.0715308	8762255	2	8850041	0.716557	PRJNA747871		M2	M2_3
NBC_00258	Jørgensen et. al. 2024	HQ	Streptomyces	sp007050945	NBC_00258	99.8927	0.429185	12223696	1	12223696	0.699155	PRJNA747871		M2	M2_7
NBC_00708	Jørgensen et. al. 2024	HQ	Streptomyces	sp008042035	NBC_00708	99.6441	1.24555	7301835	3	7654464	0.718546	PRJNA747871		M3	M3_4
NBC_01092	Jørgensen et. al. 2024	HQ	Streptomyces	sp008042075	NBC_01092	100	0.9299	11096016	1	11096016	0.705024	PRJNA747871		M2
NBC_01689	Jørgensen et. al. 2024	HQ	Streptomyces	sp008042115	NBC_01689	100	0.9299	9909705	2	9958319	0.718346	PRJNA747871		M2	M2_7
NBC_01715	Jørgensen et. al. 2024	HQ	Streptomyces	sp008042115	NBC_01715	100	0.9299	10093486	1	10093486	0.717686	PRJNA747871		M2	M2_7
NBC_01201	Jørgensen et. al. 2024	HQ	Streptomyces	sp008042155	NBC_01201	100	0.355872	8249142	2	8676936	0.706356	PRJNA747871		M3	M3_3
NBC_01208	Jørgensen et. al. 2024	HQ	Streptomyces	sp008042155	NBC_01208	100	0.355872	8182248	3	8432930	0.707014	PRJNA747871		M3	M3_3
NBC_01212	Jørgensen et. al. 2024	HQ	Streptomyces	sp008042155	NBC_01212	100	0.355872	8231656	1	8231656	0.707265	PRJNA747871		M3	M3_3
NBC_01213	Jørgensen et. al. 2024	HQ	Streptomyces	sp008042155	NBC_01213	100	0.355872	8165836	4	8456627	0.707016	PRJNA747871		M3	M3_3
NBC_01317	Jørgensen et. al. 2024	HQ	Streptomyces	sp009865405	NBC_01317	99.2883	1.31616	8066947	1	8066947	0.711693	PRJNA747871
NBC_01725	Jørgensen et. al. 2024	HQ	Streptomyces	sp010384365	NBC_01725	99.8665	0.484381	8026203	2	8050796	0.708078	PRJNA747871
NBC_01089	Jørgensen et. al. 2024	HQ	Streptomyces	sp010548145	NBC_01089	99.8814	2.46145	8277755	1	8277755	0.706664	PRJNA747871
NBC_01455	Jørgensen et. al. 2024	HQ	Streptomyces	sp012273515	NBC_01455	100	0.500715	10187597	3	10853340	0.707423	PRJNA747871		M2	M2_7
NBC_01462	Jørgensen et. al. 2024	HQ	Streptomyces	sp012273515	NBC_01462	100	0.243205	10423316	2	10933242	0.708304	PRJNA747871		M2	M2_7
NBC_00028	Jørgensen et. al. 2024	HQ	Streptomyces	sp013361925	NBC_00028	100	0.515021	9741312	2	10079672	0.70714	PRJNA747871		M2	M2_5
NBC_00663	Jørgensen et. al. 2024	HQ	Streptomyces	sp013361925	NBC_00663	100	0.658083	9859624	2	9992462	0.706905	PRJNA747871		M2	M2_5
NBC_00169	Jørgensen et. al. 2024	HQ	Streptomyces	sp016893485	NBC_00169	99.8927	0.643777	10117317	1	10117317	0.705905	PRJNA747871		M2
NBC_00172	Jørgensen et. al. 2024	HQ	Streptomyces	sp016893485	NBC_00172	99.8927	0.643777	10121374	1	10121374	0.705883	PRJNA747871		M2
NBC_00228	Jørgensen et. al. 2024	HQ	Streptomyces	sp016893485	NBC_00228	99.8927	0.643777	10117404	1	10117404	0.705906	PRJNA747871		M2
NBC_00252	Jørgensen et. al. 2024	HQ	Streptomyces	sp016893485	NBC_00252	99.4635	0.429185	10137727	1	10137727	0.705995	PRJNA747871		M2
NBC_00696	Jørgensen et. al. 2024	HQ	Streptomyces	sp016893485	NBC_00696	100	0.214592	11090730	1	11090730	0.703161	PRJNA747871		M2
NBC_00444	Jørgensen et. al. 2024	HQ	Streptomyces	sp017948455	NBC_00444	100	0.786838	10787473	1	10787473	0.699819	PRJNA747871		M2	M2_5
NBC_00445	Jørgensen et. al. 2024	HQ	Streptomyces	sp017948455	NBC_00445	100	1.57368	10757571	2	11121119	0.699444	PRJNA747871		M2	M2_5
NBC_00457	Jørgensen et. al. 2024	HQ	Streptomyces	sp017948455	NBC_00457	100	0.572246	10802565	1	10802565	0.699972	PRJNA747871		M2	M2_5
NBC_01546	Jørgensen et. al. 2024	HQ	Streptomyces	sp018614155	NBC_01546	99.4662	0.406711	8512486	2	8941998	0.712899	PRJNA747871		M6	M6_3
NBC_00566	Jørgensen et. al. 2024	HQ	Streptomyces	sp019090105	NBC_00566	100	1.07296	6411420	1	6411420	0.717972	PRJNA747871		M2	M2_2
NBC_01601	Jørgensen et. al. 2024	HQ	Streptomyces	sp019090105	NBC_01601	100	1.28755	6514704	3	6984865	0.716792	PRJNA747871		M2	M2_2
NBC_00838	Jørgensen et. al. 2024	HQ	Streptomyces	sp022695985	NBC_00838	99.5552	1.06762	8580597	1	8580597	0.709035	PRJNA747871
NBC_01435	Jørgensen et. al. 2024	HQ	Streptomyces	sp900091725	NBC_01435	100	1.66074	8074063	3	9203650	0.708298	PRJNA747871		M3	M3_6
NBC_00869	Jørgensen et. al. 2024	HQ	Streptomyces	sp900105515	NBC_00869	100	1.51246	7568462	2	7775113	0.717547	PRJNA747871		M3	M3_4
NBC_00870	Jørgensen et. al. 2024	HQ	Streptomyces	sp900105515	NBC_00870	100	1.51246	7566831	2	7773484	0.717562	PRJNA747871		M3	M3_4
NBC_00890	Jørgensen et. al. 2024	HQ	Streptomyces	sp900105515	NBC_00890	100	1.51246	7568393	2	7775044	0.717546	PRJNA747871		M3	M3_4
NBC_00891	Jørgensen et. al. 2024	HQ	Streptomyces	sp900105515	NBC_00891	100	1.51246	7568400	2	7775030	0.717547	PRJNA747871		M3	M3_4
NBC_01420	Jørgensen et. al. 2024	HQ	Streptomyces	sp900105515	NBC_01420	100	1.51246	7664997	2	7870382	0.717755	PRJNA747871		M3	M3_4
NBC_01423	Jørgensen et. al. 2024	HQ	Streptomyces	sp900105515	NBC_01423	100	1.33452	7602278	2	7801618	0.717238	PRJNA747871		M3	M3_4
NBC_00055	Jørgensen et. al. 2024	HQ	Streptomyces	sp900116325	NBC_00055	100	1.99684	9547019	2	10227720	0.694017	PRJNA747871		M3	M3_5
NBC_00624	Jørgensen et. al. 2024	HQ	Streptomyces	sp900116325	NBC_00624	100	0.652432	8941894	2	9102856	0.696698	PRJNA747871		M3	M3_5
NBC_01230	Jørgensen et. al. 2024	HQ	Streptomyces	sp900116325	NBC_01230	100	1.83867	9518240	2	10201169	0.69431	PRJNA747871		M3	M3_5
NBC_01527	Jørgensen et. al. 2024	HQ	Streptomyces	sp900116325	NBC_01527	100	1.72005	9298856	2	10196843	0.694142	PRJNA747871		M3	M3_5
NBC_01550	Jørgensen et. al. 2024	HQ	Streptomyces	sp900116325	NBC_01550	100	0.533808	9178518	1	9178518	0.695677	PRJNA747871		M3	M3_5
NBC_01707	Jørgensen et. al. 2024	HQ	Streptomyces	sp900116325	NBC_01707	100	0.711744	9577546	3	9899169	0.694331	PRJNA747871		M3	M3_5
NBC_01717	Jørgensen et. al. 2024	HQ	Streptomyces	sp900116325	NBC_01717	99.6441	1.29639	9334094	3	10196823	0.693671	PRJNA747871		M3	M3_5
NBC_01718	Jørgensen et. al. 2024	HQ	Streptomyces	sp900116325	NBC_01718	100	0.830368	9017262	4	9111388	0.696517	PRJNA747871		M3	M3_5
NBC_01727	Jørgensen et. al. 2024	HQ	Streptomyces	sp900116325	NBC_01727	100	1.18624	9007015	3	9860799	0.693662	PRJNA747871		M3	M3_5
NBC_00400	Jørgensen et. al. 2024	HQ	Streptomyces	sp900187385	NBC_00400	100	0.51898	8490789	1	8490789	0.709722	PRJNA747871		M5	M5_6
NBC_01014	Jørgensen et. al. 2024	HQ	Streptomyces	sp940670765	NBC_01014	99.7924	1.51017	7838624	2	7989472	0.701151	PRJNA747871		M3
NBC_01267	Jørgensen et. al. 2024	HQ	Streptomyces	sp940670765	NBC_01267	99.7924	1.51017	7861081	3	8069363	0.701207	PRJNA747871		M3
NBC_01387	Jørgensen et. al. 2024	HQ	Streptomyces	sp940670765	NBC_01387	99.7924	1.4828	7936992	2	8086610	0.701178	PRJNA747871		M3
NBC_01766	Jørgensen et. al. 2024	HQ	Streptomyces	sp940670765	NBC_01766	99.7924	2.19454	7895716	3	8271519	0.700671	PRJNA747871		M3
NBC_00040	Jørgensen et. al. 2024	HQ	Streptomyces	spororaveus	NBC_00040	99.6441	3.05033	8859902	2	8938955	0.718783	PRJNA747871		M6	M6_1
NBC_01547	Jørgensen et. al. 2024	HQ	Streptomyces	spororaveus	NBC_01547	99.6441	3.05033	8896641	2	9017834	0.71866	PRJNA747871		M6	M6_1
NBC_01568	Jørgensen et. al. 2024	HQ	Streptomyces	spororaveus	NBC_01568	99.6441	3.05033	9315419	3	9518220	0.717045	PRJNA747871		M6	M6_1
NBC_01325	Jørgensen et. al. 2024	HQ	Streptomyces	subrutilus	NBC_01325	99.1993	0.799017	7646701	4	7823131	0.732722	PRJNA747871		M6
NBC_00189	Jørgensen et. al. 2024	HQ	Streptomyces	tauricus	NBC_00189	99.8927	0.643777	10308633	1	10308633	0.707178	PRJNA747871		M2	M2_7
NBC_01629	Jørgensen et. al. 2024	HQ	Streptomyces	thermodiastaticus	NBC_01629	99.5708	0.321888	6066002	1	6066002	0.724763	PRJNA747871		M2
NBC_00383	Jørgensen et. al. 2024	HQ	Streptomyces	tubercidicus	NBC_00383	100	1.54211	8613235	2	8619595	0.707071	PRJNA747871		M5	M5_4
NBC_00475	Jørgensen et. al. 2024	HQ	Streptomyces	tubercidicus	NBC_00475	100	1.27521	8649157	1	8649157	0.706766	PRJNA747871		M5	M5_4
NBC_00625	Jørgensen et. al. 2024	HQ	Streptomyces	tubercidicus	NBC_00625	100	1.27521	8538055	4	8640878	0.706788	PRJNA747871		M5	M5_4
NBC_00975	Jørgensen et. al. 2024	HQ	Streptomyces	tubercidicus	NBC_00975	99.911	1.27521	8628007	4	8767216	0.706416	PRJNA747871		M5	M5_4
NBC_01297	Jørgensen et. al. 2024	HQ	Streptomyces	tubercidicus	NBC_01297	100	1.18624	8552987	1	8552987	0.707021	PRJNA747871		M5	M5_4
NBC_01135	Jørgensen et. al. 2024	HQ	Streptomyces	uncialis	NBC_01135	99.8927	0.912017	8813451	2	8910399	0.721033	PRJNA747871		M1	M1_4
NBC_01365	Jørgensen et. al. 2024	HQ	Streptomyces	uncialis	NBC_01365	99.8927	1.19814	9117749	3	9258615	0.71964	PRJNA747871		M1	M1_4
NBC_01624	Jørgensen et. al. 2024	HQ	Streptomyces	uncialis	NBC_01624	99.8927	0.768956	8815475	3	8924390	0.720956	PRJNA747871		M1	M1_4
NBC_00017	Jørgensen et. al. 2024	HQ	Streptomyces	violaceus	NBC_00017	100	0	9188115	1	9188115	0.71104	PRJNA747871		M2	M2_1
NBC_00293	Jørgensen et. al. 2024	HQ	Streptomyces	violaceus	NBC_00293	99.4635	0	8816646	1	8816646	0.707971	PRJNA747871		M2	M2_1
NBC_00450	Jørgensen et. al. 2024	HQ	Streptomyces	violaceus	NBC_00450	99.5708	0.429185	8918193	2	9003480	0.708257	PRJNA747871		M2	M2_1
NBC_00456	Jørgensen et. al. 2024	HQ	Streptomyces	violaceus	NBC_00456	99.8927	0	9449196	1	9449196	0.707886	PRJNA747871		M2	M2_1
NBC_00125	Jørgensen et. al. 2024	HQ	Streptomyces	virginiae_A	NBC_00125	99.6441	1.77089	8777021	4	8929724	0.717183	PRJNA747871		M6	M6_1
NBC_00131	Jørgensen et. al. 2024	HQ	Streptomyces	virginiae_A	NBC_00131	100	0.643959	8691171	5	8915614	0.716882	PRJNA747871		M6	M6_1
NBC_00164	Jørgensen et. al. 2024	HQ	Streptomyces	virginiae_A	NBC_00164	99.6441	1.90928	9183674	2	9194696	0.715157	PRJNA747871		M6	M6_1
NBC_00168	Jørgensen et. al. 2024	HQ	Streptomyces	virginiae_A	NBC_00168	99.6441	1.77089	8837448	4	9008657	0.716734	PRJNA747871		M6	M6_1
NBC_00179	Jørgensen et. al. 2024	HQ	Streptomyces	virginiae_A	NBC_00179	99.6441	1.82031	9252910	1	9252910	0.715518	PRJNA747871		M6	M6_1
NBC_00220	Jørgensen et. al. 2024	HQ	Streptomyces	virginiae_A	NBC_00220	99.6441	0.782353	9149801	2	9188645	0.716135	PRJNA747871		M6	M6_1
NBC_00226	Jørgensen et. al. 2024	HQ	Streptomyces	virginiae_A	NBC_00226	100	0.703271	9005273	2	9016703	0.716089	PRJNA747871		M6	M6_1
NBC_00248	Jørgensen et. al. 2024	HQ	Streptomyces	virginiae_A	NBC_00248	99.6441	1.82031	9293002	3	9393169	0.715388	PRJNA747871		M6	M6_1
NBC_00288	Jørgensen et. al. 2024	HQ	Streptomyces	virginiae_A	NBC_00288	99.6441	1.90928	9182879	1	9182879	0.715246	PRJNA747871		M6	M6_1
NBC_00324	Jørgensen et. al. 2024	HQ	Streptomyces	virginiae_A	NBC_00324	100	1.03146	9257388	3	9289131	0.716307	PRJNA747871		M6	M6_1
NBC_00488	Jørgensen et. al. 2024	HQ	Streptomyces	virginiae_A	NBC_00488	99.6441	1.18765	8933679	6	9444650	0.7157	PRJNA747871		M6	M6_1
NBC_00701	Jørgensen et. al. 2024	HQ	Streptomyces	virginiae_A	NBC_00701	99.6441	1.37547	8776050	1	8776050	0.716379	PRJNA747871		M6	M6_1
NBC_00831	Jørgensen et. al. 2024	HQ	Streptomyces	virginiae_A	NBC_00831	99.6441	2.25527	8878587	2	9235713	0.714682	PRJNA747871		M6	M6_1
NBC_01758	Jørgensen et. al. 2024	HQ	Streptomyces	virginiae_A	NBC_01758	99.6441	1.77089	8809469	3	8952109	0.717119	PRJNA747871		M6	M6_1
NBC_01137	Jørgensen et. al. 2024	HQ	Streptomyces	xanthophaeus	NBC_01137	100	1.05914	8421525	5	9005859	0.72026	PRJNA747871		M6	M6_3
NBC_01147	Jørgensen et. al. 2024	HQ	Streptomyces	xanthophaeus	NBC_01147	100	1.05914	8438603	4	8755960	0.72039	PRJNA747871		M6	M6_3
NBC_01215	Jørgensen et. al. 2024	HQ	Streptomyces	xinghaiensis	NBC_01215	100	0	6900143	1	6900143	0.732133	PRJNA747871
NBC_00044	Jørgensen et. al. 2024	HQ	Streptomyces	zaomyceticus	NBC_00044	99.4635	0.19671	9226324	3	9595328	0.716625	PRJNA747871		M7	M7_1
NBC_00084	Jørgensen et. al. 2024	HQ	Streptomyces	zaomyceticus	NBC_00084	99.4635	0.482833	9221812	3	9669843	0.716376	PRJNA747871		M7	M7_1
NBC_00088	Jørgensen et. al. 2024	HQ	Streptomyces	zaomyceticus	NBC_00088	99.4635	0.19671	9025424	2	9149969	0.718462	PRJNA747871		M7	M7_1
NBC_00123	Jørgensen et. al. 2024	HQ	Streptomyces	zaomyceticus	NBC_00123	99.4635	0.19671	9329782	3	9699593	0.716316	PRJNA747871		M7	M7_1
NBC_00278	Jørgensen et. al. 2024	HQ	Streptomyces	zaomyceticus	NBC_00278	99.4635	0.19671	9105393	3	9248260	0.717797	PRJNA747871		M7	M7_1
NBC_00415	Jørgensen et. al. 2024	HQ	Streptomyces	zaomyceticus	NBC_00415	99.4635	0.697425	9360127	2	9485507	0.718288	PRJNA747871		M7	M7_1
NBC_01228	Jørgensen et. al. 2024	HQ	Streptomyces	zaomyceticus	NBC_01228	99.4635	0.411302	9358130	4	9766476	0.71631	PRJNA747871		M7	M7_1
NBC_01469	Jørgensen et. al. 2024	HQ	Streptosporangium	sp.	NBC_01469	99.8236	3.77047	10762419	2	10778683	0.701341	PRJNA747871
NBC_01495	Jørgensen et. al. 2024	HQ	Streptosporangium	sp.	NBC_01495	99.8236	3.50592	10745754	2	11104057	0.700823	PRJNA747871
NBC_01639	Jørgensen et. al. 2024	HQ	Streptosporangium	sp.	NBC_01639	99.2945	1.76367	9068762	1	9068762	0.695614	PRJNA747871
NBC_01755	Jørgensen et. al. 2024	HQ	Streptosporangium	sp.	NBC_01755	99.8236	0.917108	8149094	1	8149094	0.691757	PRJNA747871
NBC_01756	Jørgensen et. al. 2024	HQ	Streptosporangium	sp.	NBC_01756	99.2945	1.5873	9002924	1	9002924	0.695991	PRJNA747871
NBC_01810	Jørgensen et. al. 2024	HQ	Streptosporangium	sp.	NBC_01810	99.8236	1.44621	8052220	1	8052220	0.691913	PRJNA747871
NBC_01811	Jørgensen et. al. 2024	HQ	Streptosporangium	subroseum	NBC_01811	99.8236	2.24868	11382383	2	11399363	0.68809	PRJNA747871
NBC_00319	Jørgensen et. al. 2024	HQ	Williamsia_A	herbipolensis	NBC_00319	99.3961	0	4711874	1	4711874	0.689572	PRJNA747871
NBC_01309	Jørgensen et. al. 2024	HQ	Yinghuangia	sp.	NBC_01309	100	1.12782	10437558	3	10903266	0.71717	PRJNA747871
NBC_01245	Jørgensen et. al. 2024	HQ	g__	sp.	NBC_01245	99.4819	1.98618	8679014	1	8679014	0.672396	PRJNA747871
NBC_00845	Jørgensen et. al. 2024	LQ	Kitasatospora	purpeofusca	NBC_00845	100	5.17544	9074194	1	9074194	0.732841	PRJNA747871
NBC_01555	Jørgensen et. al. 2024	LQ	Kitasatospora	purpeofusca	NBC_01555	100	5.17544	8988467	1	8988467	0.733055	PRJNA747871
NBC_00359	Jørgensen et. al. 2024	LQ	Kribbella	sp.	NBC_00359	100	5.18135	9068159	1	9068159	0.685118	PRJNA747871
NBC_01484	Jørgensen et. al. 2024	LQ	Kribbella	sp.	NBC_01484	100	6.47668	8854640	1	8854640	0.684509	PRJNA747871
NBC_01510	Jørgensen et. al. 2024	LQ	Kribbella	sp.	NBC_01510	100	5.87219	9072419	1	9072419	0.684823	PRJNA747871
NBC_01499	Jørgensen et. al. 2024	LQ	Nocardia	sp.	NBC_01499	99.7494	5.02798	10283473	1	10283473	0.663848	PRJNA747871
NBC_00217	Jørgensen et. al. 2024	LQ	Streptomyces	achromogenes	NBC_00217	100	15.8798	10371570	1	10371570	0.723723	PRJNA747871
NBC_00899	Jørgensen et. al. 2024	LQ	Streptomyces	cocklensis	NBC_00899	99.4737	28.1579	11771747	2	11777151	0.721009	PRJNA747871
NBC_00887	Jørgensen et. al. 2024	LQ	Streptomyces	sp.	NBC_00887	100	23.6062	10004517	4	10314838	0.699171	PRJNA747871
NBC_01320	Jørgensen et. al. 2024	LQ	Streptomyces	sp.	NBC_01320	100	5.16014	11940402	2	12556891	0.693749	PRJNA747871
NBC_00410	Jørgensen et. al. 2024	MQ	Aldersonia	sp.	NBC_00410	98.8878	1.57895	434231	23	5716623	0.669675	PRJNA747871
NBC_00409	Jørgensen et. al. 2024	MQ	Micromonospora	lupini	NBC_00409	100	0.394737	2848393	4	7356323	0.718195	PRJNA747871
NBC_01757	Jørgensen et. al. 2024	MQ	Micromonospora	peucetia	NBC_01757	100	1.31579	1441445	7	7185853	0.723783	PRJNA747871
NBC_01655	Jørgensen et. al. 2024	MQ	Micromonospora	sp003434305	NBC_01655	99.7368	1.57895	7104363	2	7147901	0.732622	PRJNA747871
NBC_00362	Jørgensen et. al. 2024	MQ	Micromonospora	sp018070325	NBC_00362	100	0.789474	6966155	3	7354413	0.709193	PRJNA747871
NBC_01616	Jørgensen et. al. 2024	MQ	Streptomyces	albidoflavus	NBC_01616	99.8927	0.786838	7347685	2	7362561	0.732779	PRJNA747871		M4	M4_2
NBC_01585	Jørgensen et. al. 2024	MQ	Streptomyces	canus	NBC_01585	99.8927	0.357654	11078578	2	11347797	0.701945	PRJNA747871		M2	M2_5
NBC_01681	Jørgensen et. al. 2024	MQ	Streptomyces	cellulosae	NBC_01681	100	0.143062	6136491	14	8448141	0.719394	PRJNA747871		M2	M2_4
NBC_01773	Jørgensen et. al. 2024	MQ	Streptomyces	cellulosae	NBC_01773	100	0.429185	7844936	1	7844936	0.719637	PRJNA747871		M2	M2_4
NBC_00607	Jørgensen et. al. 2024	MQ	Streptomyces	clavifer	NBC_00607	99.911	0.711744	8611805	2	8658548	0.709158	PRJNA747871		M3	M3_3
NBC_01753	Jørgensen et. al. 2024	MQ	Streptomyces	hirsutus	NBC_01753	100	0.965665	8843894	1	8843894	0.711054	PRJNA747871		M2	M2_4
NBC_00540	Jørgensen et. al. 2024	MQ	Streptomyces	longwoodensis	NBC_00540	99.5708	0.858369	7311561	1	7311561	0.729646	PRJNA747871		M2
NBC_00186	Jørgensen et. al. 2024	MQ	Streptomyces	phaeochromogenes	NBC_00186	99.8927	1.07296	12185415	1	12185415	0.700448	PRJNA747871		M2	M2_7
NBC_01600	Jørgensen et. al. 2024	MQ	Streptomyces	phaeochromogenes	NBC_01600	99.8927	1.64521	11513258	3	11987569	0.69989	PRJNA747871		M2	M2_7
NBC_00385	Jørgensen et. al. 2024	MQ	Streptomyces	poriferorum	NBC_00385	100	0.830368	8719657	1	8719657	0.707904	PRJNA747871		M3	M3_4
NBC_00243	Jørgensen et. al. 2024	MQ	Streptomyces	sp.	NBC_00243	99.8927	0.858369	10658643	1	10658643	0.697722	PRJNA747871	sp_mash_006	M2	M2_7
NBC_00481	Jørgensen et. al. 2024	MQ	Streptomyces	sp.	NBC_00481	100	0.536481	10379698	1	10379698	0.708647	PRJNA747871	sp_mash_014	M2	M2_6
NBC_00151	Jørgensen et. al. 2024	MQ	Streptomyces	sp.	NBC_00151	100	1.52003	10670226	1	10670226	0.704681	PRJNA747871	sp_mash_016	M2	M2_7
NBC_01257	Jørgensen et. al. 2024	MQ	Streptomyces	sp.	NBC_01257	100	1.18624	9191772	1	9191772	0.71211	PRJNA747871	sp_mash_021	M3	M3_4
NBC_00841	Jørgensen et. al. 2024	MQ	Streptomyces	sp.	NBC_00841	99.911	3.05457	9842396	3	11554491	0.694965	PRJNA747871	sp_mash_032	M3	M3_5
NBC_01022	Jørgensen et. al. 2024	MQ	Streptomyces	sp.	NBC_01022	100	1.18624	10110422	2	10339220	0.702533	PRJNA747871	sp_mash_055	M3
NBC_01294	Jørgensen et. al. 2024	MQ	Streptomyces	sp.	NBC_01294	99.6441	1.2608	8226482	2	8513219	0.717896	PRJNA747871	sp_mash_061	M6	M6_1
NBC_00830	Jørgensen et. al. 2024	MQ	Streptomyces	sp.	NBC_00830	99.6441	1.77936	9797426	1	9797426	0.69313	PRJNA747871	sp_mash_144	M3	M3_5
NBC_01007	Jørgensen et. al. 2024	MQ	Streptomyces	sp.	NBC_01007	100	0.912017	10669088	4	10849948	0.704252	PRJNA747871	sp_mash_155	M2	M2_7
NBC_01314	Jørgensen et. al. 2024	MQ	Streptomyces	sp.	NBC_01314	100	1.28755	11327816	2	11345428	0.70396	PRJNA747871	sp_mash_176	M2	M2_6
NBC_01591	Jørgensen et. al. 2024	MQ	Streptomyces	sp.	NBC_01591	99.1993	2.50297	8806301	3	10251772	0.699927	PRJNA747871	sp_mash_195	M3	M3_6
NBC_01237	Jørgensen et. al. 2024	MQ	Streptomyces	sp001905125	NBC_01237	99.911	2.25386	8231337	4	10190356	0.706365	PRJNA747871		M3
NBC_00341	Jørgensen et. al. 2024	MQ	Streptomyces	sp001905365	NBC_00341	100	2.38434	8775322	3	9063152	0.709117	PRJNA747871		M3	M3_4
NBC_01558	Jørgensen et. al. 2024	MQ	Streptomyces	sp002078175	NBC_01558	100	0	8555638	3	9394305	0.713026	PRJNA747871		M2	M2_7
NBC_01445	Jørgensen et. al. 2024	MQ	Streptomyces	sp002803065	NBC_01445	99.4635	1.3412	10433345	2	11470199	0.700973	PRJNA747871		M1	M1_1
NBC_01397	Jørgensen et. al. 2024	MQ	Streptomyces	sp003403055	NBC_01397	99.5708	3.05794	9840777	7	10045558	0.703969	PRJNA747871		M1	M1_1
NBC_01474	Jørgensen et. al. 2024	MQ	Streptomyces	sp003403055	NBC_01474	99.5708	2.62876	10569674	1	10569674	0.700915	PRJNA747871		M1	M1_1
GCF_026340775.1	Jørgensen et. al. 2024 (sourced from NCBI on 30 June 2023)	MQ	Kitasatospora	purpeofusca	NBC_01263	100	1.75439	3432593	3	8856443	0.73285	PRJNA747871
GCF_026340265.1	Jørgensen et. al. 2024 (sourced from NCBI on 30 June 2023)	MQ	Kitasatospora	purpeofusca	NBC_01416	99.4737	3.59649	9592751	3	9791171	0.731991	PRJNA747871
GCF_026342405.1	Jørgensen et. al. 2024 (sourced from NCBI on 30 June 2023)	MQ	Kitasatospora	sp.	NBC_00240	99.4737	0.964912	9383457	9	10447031	0.729973	PRJNA747871
GCF_026340565.1	Jørgensen et. al. 2024 (sourced from NCBI on 30 June 2023)	MQ	Kitasatospora	sp.	NBC_01287	100	1.94737	8515066	4	9487181	0.727781	PRJNA747871
GCF_026339695.1	Jørgensen et. al. 2024 (sourced from NCBI on 30 June 2023)	MQ	Streptomyces	albidoflavus	NBC_01670	99.8927	0.572246	6923361	6	7309386	0.732503	PRJNA747871		M4	M4_2
GCF_026339675.1	Jørgensen et. al. 2024 (sourced from NCBI on 30 June 2023)	MQ	Streptomyces	albidoflavus	NBC_01691	99.8927	0.143062	7088082	3	7344443	0.732372	PRJNA747871		M4	M4_2
GCF_026340025.1	Jørgensen et. al. 2024 (sourced from NCBI on 30 June 2023)	MQ	Streptomyces	albogriseolus	NBC_01458	100	0.429185	7224595	9	8110401	0.723872	PRJNA747871		M2	M2_4
GCF_026339895.1	Jørgensen et. al. 2024 (sourced from NCBI on 30 June 2023)	MQ	Streptomyces	albogriseolus	NBC_01548	100	0.429185	7427731	3	7829824	0.72478	PRJNA747871		M2	M2_4
GCF_026342305.1	Jørgensen et. al. 2024 (sourced from NCBI on 30 June 2023)	MQ	Streptomyces	antibioticus_B	NBC_00282	100	0.572246	7952161	3	8626826	0.718272	PRJNA747871		M2
GCF_026340665.1	Jørgensen et. al. 2024 (sourced from NCBI on 30 June 2023)	MQ	Streptomyces	antibioticus_B	NBC_01273	100	0.858369	4143092	11	7978920	0.71936	PRJNA747871		M2
GCF_026340055.1	Jørgensen et. al. 2024 (sourced from NCBI on 30 June 2023)	MQ	Streptomyces	anulatus	NBC_01464	99.911	0.427046	8620907	6	9279953	0.712718	PRJNA747871		M3	M3_1
GCF_026339795.1	Jørgensen et. al. 2024 (sourced from NCBI on 30 June 2023)	MQ	Streptomyces	anulatus	NBC_01623	99.911	0	4565571	4	8960955	0.713993	PRJNA747871		M3	M3_1
GCF_026339815.1	Jørgensen et. al. 2024 (sourced from NCBI on 30 June 2023)	MQ	Streptomyces	anulatus	NBC_01634	99.911	0.427046	8491573	5	9298428	0.712948	PRJNA747871		M3	M3_1
GCF_026339775.1	Jørgensen et. al. 2024 (sourced from NCBI on 30 June 2023)	MQ	Streptomyces	anulatus	NBC_01645	99.911	0.177936	1523792	11	9088432	0.713011	PRJNA747871		M3	M3_1
GCF_026342895.1	Jørgensen et. al. 2024 (sourced from NCBI on 30 June 2023)	MQ	Streptomyces	atratus	NBC_00141	99.1103	0.622776	8687586	6	9173270	0.694758	PRJNA747871		M3
GCF_026343715.1	Jørgensen et. al. 2024 (sourced from NCBI on 30 June 2023)	MQ	Streptomyces	bobili	NBC_00018	100	0	8695366	2	8772729	0.712294	PRJNA747871		M2
GCF_026342455.1	Jørgensen et. al. 2024 (sourced from NCBI on 30 June 2023)	MQ	Streptomyces	canus	NBC_00231	98.7124	0.429185	1371867	21	11169549	0.702861	PRJNA747871		M2	M2_5
GCF_026341135.1	Jørgensen et. al. 2024 (sourced from NCBI on 30 June 2023)	MQ	Streptomyces	canus	NBC_00994	99.8927	0.443491	11744127	4	11845801	0.701638	PRJNA747871		M2	M2_5
GCF_026341945.1	Jørgensen et. al. 2024 (sourced from NCBI on 30 June 2023)	MQ	Streptomyces	coelicoflavus	NBC_00465	100	0	5923920	3	7935688	0.722837	PRJNA747871		M2	M2_3
GCF_026343645.1	Jørgensen et. al. 2024 (sourced from NCBI on 30 June 2023)	MQ	Streptomyces	erythrochromogenes_A	NBC_00026	99.6441	0.406711	2021119	10	8781837	0.72124	PRJNA747871		M6	M6_2
GCF_026340455.1	Jørgensen et. al. 2024 (sourced from NCBI on 30 June 2023)	MQ	Streptomyces	fimicarius	NBC_01345	99.911	0.177936	7149729	3	8198468	0.718108	PRJNA747871		M3	M3_1
GCF_026340825.1	Jørgensen et. al. 2024 (sourced from NCBI on 30 June 2023)	MQ	Streptomyces	laculatispora	NBC_01285	99.6441	1.0083	8112915	5	8412510	0.704735	PRJNA747871		M3
GCF_026341895.1	Jørgensen et. al. 2024 (sourced from NCBI on 30 June 2023)	MQ	Streptomyces	longwoodensis	NBC_00534	100	1.28755	4942821	4	8383510	0.729848	PRJNA747871		M2
GCF_026340135.1	Jørgensen et. al. 2024 (sourced from NCBI on 30 June 2023)	MQ	Streptomyces	microflavus	NBC_01424	99.911	0.694797	8154986	6	8510727	0.712715	PRJNA747871		M3	M3_1
GCF_026342745.1	Jørgensen et. al. 2024 (sourced from NCBI on 30 June 2023)	MQ	Streptomyces	mirabilis	NBC_00174	100	2.36052	10811561	7	12794466	0.701003	PRJNA747871		M2	M2_7
GCF_026340005.1	Jørgensen et. al. 2024 (sourced from NCBI on 30 June 2023)	MQ	Streptomyces	mirabilis	NBC_01472	100	1.55579	10103280	3	12677169	0.700869	PRJNA747871
GCF_026339575.1	Jørgensen et. al. 2024 (sourced from NCBI on 30 June 2023)	MQ	Streptomyces	mirabilis	NBC_01741	100	3.54077	9068442	19	13283183	0.700459	PRJNA747871		M2	M2_7
GCF_026339635.1	Jørgensen et. al. 2024 (sourced from NCBI on 30 June 2023)	MQ	Streptomyces	olivochromogenes	NBC_01697	99.8927	1.64521	10564508	6	10597776	0.700593	PRJNA747871		M2	M2_7
GCF_026339595.1	Jørgensen et. al. 2024 (sourced from NCBI on 30 June 2023)	MQ	Streptomyces	papulosus	NBC_01721	99.911	0.088968	1269900	13	7506106	0.710769	PRJNA747871		M3	M3_3
GCF_026343615.1	Jørgensen et. al. 2024 (sourced from NCBI on 30 June 2023)	MQ	Streptomyces	phaeochromogenes	NBC_00034	99.8927	1.64521	1219574	17	11086338	0.701615	PRJNA747871		M2	M2_7
GCF_026340175.1	Jørgensen et. al. 2024 (sourced from NCBI on 30 June 2023)	MQ	Streptomyces	platensis	NBC_01457	100	0.514037	1029017	18	8675689	0.710096	PRJNA747871		M5	M5_4
GCF_026342395.1	Jørgensen et. al. 2024 (sourced from NCBI on 30 June 2023)	MQ	Streptomyces	prunicolor	NBC_00263	99.5708	2.7897	8246417	3	11335636	0.697515	PRJNA747871		M2
GCF_026342835.1	Jørgensen et. al. 2024 (sourced from NCBI on 30 June 2023)	MQ	Streptomyces	sp.	NBC_00154	100	3.10399	8016355	6	10389492	0.692905	PRJNA747871	sp_mash_001	M3	M3_5
GCF_026343345.1	Jørgensen et. al. 2024 (sourced from NCBI on 30 June 2023)	MQ	Streptomyces	sp.	NBC_00063	100	2.55722	7305210	5	10529089	0.703109	PRJNA747871	sp_mash_002	M1	M1_1
GCF_026343055.1	Jørgensen et. al. 2024 (sourced from NCBI on 30 June 2023)	MQ	Streptomyces	sp.	NBC_00120	99.5708	2.19957	2713641	6	11093703	0.700445	PRJNA747871	sp_mash_002	M1	M1_1
GCF_026340095.1	Jørgensen et. al. 2024 (sourced from NCBI on 30 June 2023)	MQ	Streptomyces	sp.	NBC_01446	99.5708	1.98498	8244469	4	10855272	0.700684	PRJNA747871	sp_mash_002	M1	M1_1
GCF_026343335.1	Jørgensen et. al. 2024 (sourced from NCBI on 30 June 2023)	MQ	Streptomyces	sp.	NBC_00078	99.8927	0.0536481	9100912	5	9330118	0.701578	PRJNA747871	sp_mash_003	M2	M2_5
GCF_026342695.1	Jørgensen et. al. 2024 (sourced from NCBI on 30 June 2023)	MQ	Streptomyces	sp.	NBC_00183	99.8927	0.453028	5197028	4	9751041	0.702997	PRJNA747871	sp_mash_003	M2	M2_5
GCF_026342595.1	Jørgensen et. al. 2024 (sourced from NCBI on 30 June 2023)	MQ	Streptomyces	sp.	NBC_00201	99.8927	0.429185	9422302	3	10177092	0.702592	PRJNA747871	sp_mash_003	M2	M2_5
GCF_026341995.1	Jørgensen et. al. 2024 (sourced from NCBI on 30 June 2023)	MQ	Streptomyces	sp.	NBC_00452	99.8927	0.500715	5436909	8	10065136	0.702662	PRJNA747871	sp_mash_003	M2	M2_5
GCF_026341955.1	Jørgensen et. al. 2024 (sourced from NCBI on 30 June 2023)	MQ	Streptomyces	sp.	NBC_00474	100	0.429185	1688382	22	9952664	0.702766	PRJNA747871	sp_mash_003	M2	M2_5
GCF_026341595.1	Jørgensen et. al. 2024 (sourced from NCBI on 30 June 2023)	MQ	Streptomyces	sp.	NBC_00847	99.8927	0.482833	5563629	5	9151141	0.701512	PRJNA747871	sp_mash_003	M2	M2_5
GCF_026343795.1	Jørgensen et. al. 2024 (sourced from NCBI on 30 June 2023)	MQ	Streptomyces	sp.	NBC_00006	99.8927	0.429185	9082909	3	10183688	0.704218	PRJNA747871	sp_mash_004	M1	M1_2
GCF_026341035.1	Jørgensen et. al. 2024 (sourced from NCBI on 30 June 2023)	MQ	Streptomyces	sp.	NBC_01016	99.8927	0.429185	5896507	2	10023041	0.7051	PRJNA747871	sp_mash_004	M1	M1_2
GCF_026342335.1	Jørgensen et. al. 2024 (sourced from NCBI on 30 June 2023)	MQ	Streptomyces	sp.	NBC_00268	100	1.8598	11684238	5	13155526	0.697577	PRJNA747871	sp_mash_005	M2	M2_7
GCF_026342135.1	Jørgensen et. al. 2024 (sourced from NCBI on 30 June 2023)	MQ	Streptomyces	sp.	NBC_00365	100	1.7525	10456569	4	12524716	0.699335	PRJNA747871	sp_mash_005	M2	M2_7
GCF_026339955.1	Jørgensen et. al. 2024 (sourced from NCBI on 30 June 2023)	MQ	Streptomyces	sp.	NBC_01549	100	0.751073	7675176	15	12618123	0.697782	PRJNA747871	sp_mash_005	M2	M2_7
GCF_026339655.1	Jørgensen et. al. 2024 (sourced from NCBI on 30 June 2023)	MQ	Streptomyces	sp.	NBC_01719	100	1.39485	9678704	7	12598022	0.697484	PRJNA747871	sp_mash_005	M2	M2_7
GCF_026339615.1	Jørgensen et. al. 2024 (sourced from NCBI on 30 June 2023)	MQ	Streptomyces	sp.	NBC_01728	100	1.39485	11027339	4	12709119	0.697606	PRJNA747871	sp_mash_005	M2	M2_7
GCF_026339555.1	Jørgensen et. al. 2024 (sourced from NCBI on 30 June 2023)	MQ	Streptomyces	sp.	NBC_01764	100	2.93276	4461412	9	13440082	0.697881	PRJNA747871	sp_mash_005	M2	M2_7
GCF_026343635.1	Jørgensen et. al. 2024 (sourced from NCBI on 30 June 2023)	MQ	Streptomyces	sp.	NBC_00038	99.5708	1.69886	9618682	3	10690590	0.698418	PRJNA747871	sp_mash_006	M2	M2_7
GCF_026341825.1	Jørgensen et. al. 2024 (sourced from NCBI on 30 June 2023)	MQ	Streptomyces	sp.	NBC_00620	99.8927	0.858369	2681110	3	9555302	0.698297	PRJNA747871	sp_mash_006	M2	M2_7
GCF_026342235.1	Jørgensen et. al. 2024 (sourced from NCBI on 30 June 2023)	MQ	Streptomyces	sp.	NBC_00320	99.6441	0.643959	5450453	34	8295304	0.718684	PRJNA747871	sp_mash_007	M6	M6_5
GCF_026340075.1	Jørgensen et. al. 2024 (sourced from NCBI on 30 June 2023)	MQ	Streptomyces	sp.	NBC_01443	99.6441	1.05914	8834094	4	9698476	0.712755	PRJNA747871	sp_mash_007	M6	M6_5
GCF_026340465.1	Jørgensen et. al. 2024 (sourced from NCBI on 30 June 2023)	MQ	Streptomyces	sp.	NBC_01306	99.7034	4.38909	7495744	4	8383299	0.702327	PRJNA747871	sp_mash_008
GCF_026340925.1	Jørgensen et. al. 2024 (sourced from NCBI on 30 June 2023)	MQ	Streptomyces	sp.	NBC_01221	100	1.19612	8774888	7	9510082	0.697317	PRJNA747871	sp_mash_009	M3	M3_6
GCF_026340885.1	Jørgensen et. al. 2024 (sourced from NCBI on 30 June 2023)	MQ	Streptomyces	sp.	NBC_01242	100	0.751285	7983696	10	8861347	0.698199	PRJNA747871	sp_mash_009	M3	M3_6
GCF_026339995.1	Jørgensen et. al. 2024 (sourced from NCBI on 30 June 2023)	MQ	Streptomyces	sp.	NBC_01481	99.6441	2.18861	1162176	12	7703135	0.697433	PRJNA747871	sp_mash_011
GCF_026340975.1	Jørgensen et. al. 2024 (sourced from NCBI on 30 June 2023)	MQ	Streptomyces	sp.	NBC_01214	100	2.37389	5243295	6	10071932	0.714603	PRJNA747871	sp_mash_012	M6	M6_1
GCF_026341855.1	Jørgensen et. al. 2024 (sourced from NCBI on 30 June 2023)	MQ	Streptomyces	sp.	NBC_00568	99.7854	0.429185	7416787	4	7928372	0.7073	PRJNA747871	sp_mash_020	M2	M2_7
GCF_026341795.1	Jørgensen et. al. 2024 (sourced from NCBI on 30 June 2023)	MQ	Streptomyces	sp.	NBC_00638	100	0.991212	9598307	2	9946074	0.708106	PRJNA747871	sp_mash_020	M2	M2_7
GCF_026342195.1	Jørgensen et. al. 2024 (sourced from NCBI on 30 June 2023)	MQ	Streptomyces	sp.	NBC_00338	100	0.563464	7285609	3	7833838	0.713358	PRJNA747871	sp_mash_021	M3	M3_4
GCF_026340395.1	Jørgensen et. al. 2024 (sourced from NCBI on 30 June 2023)	MQ	Streptomyces	sp.	NBC_01373	100	2.14592	8368000	5	11509233	0.705045	PRJNA747871	sp_mash_024	M2	M2_5
GCF_026342735.1	Jørgensen et. al. 2024 (sourced from NCBI on 30 June 2023)	MQ	Streptomyces	sp.	NBC_00193	99.6441	1.23708	6245877	4	7998463	0.718968	PRJNA747871	sp_mash_025	M6	M6_4
GCF_026342175.1	Jørgensen et. al. 2024 (sourced from NCBI on 30 June 2023)	MQ	Streptomyces	sp.	NBC_00347	99.6441	1.77089	1180001	12	9657376	0.716942	PRJNA747871	sp_mash_025	M6	M6_4
GCF_026339735.1	Jørgensen et. al. 2024 (sourced from NCBI on 30 June 2023)	MQ	Streptomyces	sp.	NBC_01669	99.911	2.87663	9084275	5	10812331	0.69616	PRJNA747871	sp_mash_032	M3	M3_5
GCF_026339835.1	Jørgensen et. al. 2024 (sourced from NCBI on 30 June 2023)	MQ	Streptomyces	sp.	NBC_01619	99.911	1.69039	2768164	6	8636431	0.706673	PRJNA747871	sp_mash_033	M7	M7_3
GCF_026339875.1	Jørgensen et. al. 2024 (sourced from NCBI on 30 June 2023)	MQ	Streptomyces	sp.	NBC_01571	100	1.10157	9658018	15	11539061	0.706285	PRJNA747871	sp_mash_034	M2	M2_7
GCF_026339935.1	Jørgensen et. al. 2024 (sourced from NCBI on 30 June 2023)	MQ	Streptomyces	sp.	NBC_01551	99.6441	0.533808	6593224	28	7050758	0.723817	PRJNA747871	sp_mash_035	M6	M6_6
GCF_026339915.1	Jørgensen et. al. 2024 (sourced from NCBI on 30 June 2023)	MQ	Streptomyces	sp.	NBC_01565	99.6441	0.474496	7787454	7	9371932	0.720286	PRJNA747871	sp_mash_035	M6	M6_6
GCF_026340595.1	Jørgensen et. al. 2024 (sourced from NCBI on 30 June 2023)	MQ	Streptomyces	sp.	NBC_01363	99.911	1.06762	6134957	3	9010302	0.703447	PRJNA747871	sp_mash_036	M3	M3_6
GCF_026341815.1	Jørgensen et. al. 2024 (sourced from NCBI on 30 June 2023)	MQ	Streptomyces	sp.	NBC_00572	100	0.0536481	7178726	5	8728371	0.715528	PRJNA747871	sp_mash_037	M7	M7_1
GCF_026342115.1	Jørgensen et. al. 2024 (sourced from NCBI on 30 June 2023)	MQ	Streptomyces	sp.	NBC_00378	100	2.04626	6074773	10	10080566	0.704166	PRJNA747871	sp_mash_038	M3	M3_6
GCF_026343255.1	Jørgensen et. al. 2024 (sourced from NCBI on 30 June 2023)	MQ	Streptomyces	sp.	NBC_00086	99.6441	1.59295	8201009	4	9003434	0.717173	PRJNA747871	sp_mash_039	M6	M6_4
GCF_026340255.1	Jørgensen et. al. 2024 (sourced from NCBI on 30 June 2023)	MQ	Streptomyces	sp.	NBC_01408	99.5552	1.38536	4965974	12	7304532	0.719781	PRJNA747871	sp_mash_071	M6	M6_3
GCF_026340305.1	Jørgensen et. al. 2024 (sourced from NCBI on 30 June 2023)	MQ	Streptomyces	sp.	NBC_01381	100	0	3736991	8	9866105	0.702163	PRJNA747871	sp_mash_072	M1
GCF_026340655.1	Jørgensen et. al. 2024 (sourced from NCBI on 30 June 2023)	MQ	Streptomyces	sp.	NBC_01275	99.8927	1.10157	10413473	9	10435000	0.711682	PRJNA747871	sp_mash_073	M2	M2_5
GCF_026340675.1	Jørgensen et. al. 2024 (sourced from NCBI on 30 June 2023)	MQ	Streptomyces	sp.	NBC_01264	99.5552	1.74123	7011397	10	10673219	0.713371	PRJNA747871	sp_mash_074	M6	M6_4
GCF_026341125.1	Jørgensen et. al. 2024 (sourced from NCBI on 30 June 2023)	MQ	Streptomyces	sp.	NBC_01142	100	1.44721	3571565	15	10104557	0.697233	PRJNA747871	sp_mash_075
GCF_026341515.1	Jørgensen et. al. 2024 (sourced from NCBI on 30 June 2023)	MQ	Streptomyces	sp.	NBC_00878	100	0.858369	10221775	6	11124787	0.699795	PRJNA747871	sp_mash_077	M2	M2_7
GCF_026341775.1	Jørgensen et. al. 2024 (sourced from NCBI on 30 June 2023)	MQ	Streptomyces	sp.	NBC_00654	99.911	1.44326	2735361	15	9625177	0.706475	PRJNA747871	sp_mash_078	M3
GCF_026342355.1	Jørgensen et. al. 2024 (sourced from NCBI on 30 June 2023)	MQ	Streptomyces	sp.	NBC_00249	99.6441	1.60142	721553	19	8610968	0.724295	PRJNA747871	sp_mash_079	M6
GCF_026342435.1	Jørgensen et. al. 2024 (sourced from NCBI on 30 June 2023)	MQ	Streptomyces	sp.	NBC_00237	98.5765	2.4911	2935418	10	9205340	0.707319	PRJNA747871	sp_mash_080
GCF_026343115.1	Jørgensen et. al. 2024 (sourced from NCBI on 30 June 2023)	MQ	Streptomyces	sp.	NBC_00102	99.1696	1.09727	6313845	12	8602176	0.714327	PRJNA747871	sp_mash_081	M3
GCF_026343125.1	Jørgensen et. al. 2024 (sourced from NCBI on 30 June 2023)	MQ	Streptomyces	sp.	NBC_00094	100	0.19671	8133934	2	8191559	0.717546	PRJNA747871	sp_mash_082	M7	M7_1
GCF_026343185.1	Jørgensen et. al. 2024 (sourced from NCBI on 30 June 2023)	MQ	Streptomyces	sp.	NBC_00091	98.9324	1.9573	6020917	4	7872703	0.722922	PRJNA747871	sp_mash_083	M6
GCF_026343295.1	Jørgensen et. al. 2024 (sourced from NCBI on 30 June 2023)	MQ	Streptomyces	sp.	NBC_00083	100	1.39485	1753520	6	7835074	0.71824	PRJNA747871	sp_mash_084	M7	M7_2
GCF_026342945.1	Jørgensen et. al. 2024 (sourced from NCBI on 30 June 2023)	MQ	Streptomyces	sp000972385	NBC_00124	100	1.50215	11478318	3	11691668	0.701273	PRJNA747871		M2	M2_5
GCF_026342975.1	Jørgensen et. al. 2024 (sourced from NCBI on 30 June 2023)	MQ	Streptomyces	sp000972385	NBC_00140	100	1.28755	8798685	6	12081447	0.70106	PRJNA747871		M2
GCF_026342255.1	Jørgensen et. al. 2024 (sourced from NCBI on 30 June 2023)	MQ	Streptomyces	sp001279725	NBC_00291	99.2883	1.5017	4208397	15	6200516	0.717678	PRJNA747871		M6
GCF_026342085.1	Jørgensen et. al. 2024 (sourced from NCBI on 30 June 2023)	MQ	Streptomyces	sp001279725	NBC_00424	99.6441	1.86746	7784741	10	9813041	0.712894	PRJNA747871		M6
GCF_026343035.1	Jørgensen et. al. 2024 (sourced from NCBI on 30 June 2023)	MQ	Streptomyces	sp001298545	NBC_00103	100	0	2093437	15	8649556	0.713764	PRJNA747871		M2
GCF_026342605.1	Jørgensen et. al. 2024 (sourced from NCBI on 30 June 2023)	MQ	Streptomyces	sp001428885	NBC_00199	100	0.588142	510514	32	9104293	0.716037	PRJNA747871		M2
GCF_026340105.1	Jørgensen et. al. 2024 (sourced from NCBI on 30 June 2023)	MQ	Streptomyces	sp001905125	NBC_01433	99.911	2.06999	6188991	10	10404662	0.704009	PRJNA747871		M3
GCF_026343385.1	Jørgensen et. al. 2024 (sourced from NCBI on 30 June 2023)	MQ	Streptomyces	sp001905505	NBC_00059	100	0.311388	5504813	7	9160659	0.71045	PRJNA747871		M3	M3_3
GCF_026342575.1	Jørgensen et. al. 2024 (sourced from NCBI on 30 June 2023)	MQ	Streptomyces	sp002078175	NBC_00198	99.8927	0	3790464	6	9114783	0.714567	PRJNA747871		M2	M2_7
GCF_026342205.1	Jørgensen et. al. 2024 (sourced from NCBI on 30 June 2023)	MQ	Streptomyces	sp002078175	NBC_00340	99.8927	0	2718823	4	9180195	0.714354	PRJNA747871		M2	M2_7
GCF_026341695.1	Jørgensen et. al. 2024 (sourced from NCBI on 30 June 2023)	MQ	Streptomyces	sp002078175	NBC_00687	100	0.919681	9072401	4	9672994	0.711594	PRJNA747871		M2	M2_7
GCF_026342075.1	Jørgensen et. al. 2024 (sourced from NCBI on 30 June 2023)	MQ	Streptomyces	sp003403055	NBC_00401	99.5708	1.55579	4830480	3	9097301	0.705797	PRJNA747871		M1	M1_1
GCF_026343535.1	Jørgensen et. al. 2024 (sourced from NCBI on 30 June 2023)	MQ	Streptomyces	sp003846175	NBC_00051	100	1.63108	9038899	4	10137601	0.705229	PRJNA747871		M3	M3_6
GCF_026343435.1	Jørgensen et. al. 2024 (sourced from NCBI on 30 June 2023)	MQ	Streptomyces	sp003846175	NBC_00052	100	1.63108	9040970	4	10019915	0.705619	PRJNA747871		M3	M3_6
GCF_026343375.1	Jørgensen et. al. 2024 (sourced from NCBI on 30 June 2023)	MQ	Streptomyces	sp003846175	NBC_00062	100	2.57301	9242692	3	10221853	0.705027	PRJNA747871		M3	M3_6
GCF_026342365.1	Jørgensen et. al. 2024 (sourced from NCBI on 30 June 2023)	MQ	Streptomyces	sp003846175	NBC_00264	100	1.58165	9061851	7	10241172	0.705259	PRJNA747871		M3	M3_6
GCF_026342275.1	Jørgensen et. al. 2024 (sourced from NCBI on 30 June 2023)	MQ	Streptomyces	sp003846175	NBC_00305	100	1.58165	4193787	8	10235136	0.70531	PRJNA747871		M3	M3_6
GCF_026342055.1	Jørgensen et. al. 2024 (sourced from NCBI on 30 June 2023)	MQ	Streptomyces	sp003846175	NBC_00439	99.911	1.98695	5955588	6	10730984	0.703834	PRJNA747871		M3	M3_6
GCF_026341545.1	Jørgensen et. al. 2024 (sourced from NCBI on 30 June 2023)	MQ	Streptomyces	sp003846175	NBC_00892	100	2.5603	8430783	10	10604195	0.704024	PRJNA747871		M3	M3_6
GCF_026341295.1	Jørgensen et. al. 2024 (sourced from NCBI on 30 June 2023)	MQ	Streptomyces	sp003846175	NBC_00893	99.911	2.25386	7888364	4	10155528	0.704633	PRJNA747871		M3	M3_6
GCF_026341115.1	Jørgensen et. al. 2024 (sourced from NCBI on 30 June 2023)	MQ	Streptomyces	sp003846175	NBC_00906	100	2.5603	8514231	7	10207659	0.704842	PRJNA747871		M3	M3_6
GCF_026339515.1	Jørgensen et. al. 2024 (sourced from NCBI on 30 June 2023)	MQ	Streptomyces	sp003846175	NBC_01767	100	2.38236	9604142	6	10567087	0.704164	PRJNA747871		M3	M3_6
GCF_026339475.1	Jørgensen et. al. 2024 (sourced from NCBI on 30 June 2023)	MQ	Streptomyces	sp008042035	NBC_01789	100	1.42349	7568844	6	7975079	0.717159	PRJNA747871		M3	M3_4
GCF_026342495.1	Jørgensen et. al. 2024 (sourced from NCBI on 30 June 2023)	MQ	Streptomyces	sp014451325	NBC_00233	99.8927	0.220553	7636548	5	10314919	0.713057	PRJNA747871		M7	M7_1
GCF_026340815.1	Jørgensen et. al. 2024 (sourced from NCBI on 30 June 2023)	MQ	Streptomyces	sp016893485	NBC_01239	100	0.0715308	8853133	4	10649760	0.703599	PRJNA747871		M2
GCF_026343545.1	Jørgensen et. al. 2024 (sourced from NCBI on 30 June 2023)	MQ	Streptomyces	sp018614155	NBC_00047	99.6441	0.406711	4771666	13	8794166	0.713345	PRJNA747871		M6	M6_3
GCF_026341875.1	Jørgensen et. al. 2024 (sourced from NCBI on 30 June 2023)	MQ	Streptomyces	sp018614155	NBC_00555	99.6441	1.11845	6303432	4	8488767	0.714895	PRJNA747871		M6	M6_3
GCF_026339975.1	Jørgensen et. al. 2024 (sourced from NCBI on 30 June 2023)	MQ	Streptomyces	sp940670765	NBC_01500	99.7924	1.92764	6883081	6	8546876	0.698687	PRJNA747871		M3
GCF_026342795.1	Jørgensen et. al. 2024 (sourced from NCBI on 30 June 2023)	MQ	Streptomyces	spororaveus	NBC_00160	99.6441	2.27927	7243817	4	8606428	0.718809	PRJNA747871		M6	M6_1
GCF_026340285.1	Jørgensen et. al. 2024 (sourced from NCBI on 30 June 2023)	MQ	Streptomyces	uncialis	NBC_01379	99.8927	1.19814	4839825	4	9193344	0.719693	PRJNA747871		M1	M1_4
GCF_026342475.1	Jørgensen et. al. 2024 (sourced from NCBI on 30 June 2023)	MQ	Streptomyces	virginiae_A	NBC_00227	100	2.54194	5953596	17	9338267	0.715288	PRJNA747871		M6	M6_1
GCF_026342285.1	Jørgensen et. al. 2024 (sourced from NCBI on 30 June 2023)	MQ	Streptomyces	virginiae_A	NBC_00276	99.6441	0.802124	8024899	2	8057406	0.715645	PRJNA747871		M6	M6_1
GCF_026341715.1	Jørgensen et. al. 2024 (sourced from NCBI on 30 June 2023)	MQ	Streptomyces	virginiae_A	NBC_00640	99.2883	0.624188	3796955	3	7393046	0.716779	PRJNA747871		M6	M6_1
GCF_026340475.1	Jørgensen et. al. 2024 (sourced from NCBI on 30 June 2023)	MQ	Streptomyces	virginiae_A	NBC_01311	100	1.23708	1302360	16	9109135	0.716266	PRJNA747871		M6	M6_1
GCF_002082605.1	NCBI	HQ	Kitasatospora	aureofaciens	DM-1	99.47	1.49	6824334	2	7076402	0.725696	PRJNA381130
GCF_026802215.1	NCBI	HQ	Kitasatospora	cineracea	YST-16	100	2.2807	7659304	1	7659304	0.737988	PRJNA905812
GCF_000269985.1	NCBI	HQ	Kitasatospora	setae	KM-6054	100	3.6	8783278	1	8783278	0.741975	PRJDA19951
GCF_027627435.1	NCBI	HQ	Kitasatospora	sp.	HUAS 3-15	100	2.63158	8860963	6	9155765	0.724332	PRJNA910482
GCF_002943525.1	NCBI	HQ	Kitasatospora	sp002943525	MMS16-BH015	99.47	3.42	8963858	1	8963858	0.727356	PRJNA392977
GCF_948472415.1	NCBI	HQ	Kitasatospora	sp003259315	DSM_114396	98.4211	3.94737	7913726	3	8073621	0.740504	PRJEB56865
GCF_013364235.1	NCBI	HQ	Kitasatospora	sp013364235	NA04385	100	2.02	8400742	1	8400742	0.740649	PRJNA636927
GCF_900105395.1	NCBI	HQ	Kitasatospora	sp900105395	TLI_053	99.4737	2.54386	9900053	1	9900053	0.736267	PRJEB16370
GCF_014083985.1	NCBI	HQ	SCUT-3	sp014083985	SCUT-3	98.68	1.05	6075149	1	6075149	0.73947	PRJNA595069
GCF_014084105.1	NCBI	HQ	Streptacidiphilus	sp014084105	P02-A3a	99.47	2.98	9330052	1	9330052	0.720575	PRJNA603445
GCF_014084125.1	NCBI	HQ	Streptacidiphilus	sp014084125	PB12-B1b	99.21	2.36	7672494	1	7672494	0.726397	PRJNA603514
GCF_003970715.1	NCBI	HQ	Streptomyces	abikoensis	CGMCC 15060	99.64	1.64	7367863	1	7367863	0.720527	PRJNA510286
GCF_022807935.1	NCBI	HQ	Streptomyces	afghaniensis	HP-A2021	100	0.43	9607552	1	9607552	0.710154	PRJNA818053		M2	M2_1
GCF_010523235.1	NCBI	HQ	Streptomyces	albidoflavus	604F	99.89	0.14	6900059	2	7086150	0.730014	PRJNA431866		M4	M4_3
GCF_022695635.1	NCBI	HQ	Streptomyces	albidoflavus	A10(2020)	99.89	0.57	6984675	1	6984675	0.734312	PRJNA672183		M4	M4_2
GCF_025957665.1	NCBI	HQ	Streptomyces	albidoflavus	BI87	99.8927	0	6795081	1	6795081	0.733105	PRJNA891902		M4	M4_4
GCF_947311705.1	NCBI	HQ	Streptomyces	albidoflavus	CCOS 2040	99.3205	0.572246	7047941	3	7136301	0.73353	PRJEB49330		M4	M4_2
GCF_001431765.1	NCBI	HQ	Streptomyces	albidoflavus	FR-008	99.36	0.57	7090955	3	7258031	0.733237	PRJNA264353		M4	M4_2
GCF_024499195.1	NCBI	HQ	Streptomyces	albidoflavus	G11C(2021)	99.89	0.14	7137224	1	7137224	0.730257	PRJNA734587		M4	M4_3
GCF_023168305.1	NCBI	HQ	Streptomyces	albidoflavus	G153	99.89	1	6850711	1	6850711	0.733158	PRJNA820546		M4	M4_2
GCF_000495635.2	NCBI	HQ	Streptomyces	albidoflavus	GBA 94-10	99.8927	0.143062	7025021	2	7223458	0.72993	PRJNA171847		M4	M4_3
GCF_026210455.1	NCBI	HQ	Streptomyces	albidoflavus	GBA 94-10 4N24	99.8927	0.143062	7122237	2	7321122	0.729241	PRJNA891639		M4	M4_3
GCF_009834105.1	NCBI	HQ	Streptomyces	albidoflavus	GF20	99.89	0.79	7311137	1	7311137	0.73252	PRJNA597612		M4	M4_2
GCF_000359525.1	NCBI	HQ	Streptomyces	albidoflavus	J1074	99.89	1	6841649	1	6841649	0.733213	PRJNA180996		M4	M4_2
GCF_013693715.1	NCBI	HQ	Streptomyces	albidoflavus	J1074/R2	99.89	1	6942952	1	6942952	0.732488	PRJNA645932		M4	M4_2
GCF_026635925.1	NCBI	HQ	Streptomyces	albidoflavus	J1074_D14	99.8927	0	6341040	1	6341040	0.732353	PRJNA901986		M4	M4_2
GCF_026636035.1	NCBI	HQ	Streptomyces	albidoflavus	J1074_D14 4N24	99.8927	0	6438308	1	6438308	0.731534	PRJNA901987		M4	M4_2
GCF_001704195.1	NCBI	HQ	Streptomyces	albidoflavus	KJ40	99.89	0.14	7070328	1	7070328	0.733884	PRJNA336086		M4	M4_2
GCF_019286195.1	NCBI	HQ	Streptomyces	albidoflavus	LGO-A16	99.89	0.57	7054925	1	7054925	0.734044	PRJNA743529		M4	M4_2
GCF_019286295.1	NCBI	HQ	Streptomyces	albidoflavus	LGO-A23	99.46	1	7073859	1	7073859	0.733711	PRJNA743531		M4	M4_2
GCF_026626005.1	NCBI	HQ	Streptomyces	albidoflavus	NA13	99.8927	0.858369	6913849	2	7099980	0.733198	PRJNA903681		M4	M4_2
GCF_022026295.1	NCBI	HQ	Streptomyces	albidoflavus	NBU3104	99.89	1.14	7077963	2	7162904	0.732927	PRJNA798505		M4	M4_2
GCF_020881855.1	NCBI	HQ	Streptomyces	albidoflavus	OUCMDZ-3434	99.89	0.14	6750555	1	6750555	0.731401	PRJNA632701		M4	M4_3
GCF_023168385.1	NCBI	HQ	Streptomyces	albidoflavus	PLM4	99.89	0.43	7000089	1	7000089	0.734522	PRJNA820554		M4	M4_2
GCF_000495755.1	NCBI	HQ	Streptomyces	albidoflavus	PVA 94-07	99.89	0.14	7007517	3	7106149	0.730699	PRJNA171846		M4	M4_3
GCF_016803985.1	NCBI	HQ	Streptomyces	albidoflavus	SCSIO 5802	99.89	0.29	6861301	2	7001532	0.732753	PRJNA611490		M4	M4_5
GCF_002910725.2	NCBI	HQ	Streptomyces	albidoflavus	SM17	99.89	0.36	6975788	4	7179914	0.733528	PRJNA384120		M4	M4_2
GCF_001577385.1	NCBI	HQ	Streptomyces	albidoflavus	SM254	99.89	0.57	7170504	1	7170504	0.733401	PRJNA295319		M4	M4_2
GCF_003428925.1	NCBI	HQ	Streptomyces	albidoflavus	VK-A60T	99.89	0.14	7220839	1	7220839	0.730269	PRJNA486241		M4	M4_5
GCF_015601545.1	NCBI	HQ	Streptomyces	albidoflavus	W68	99.89	0	6796629	1	6796629	0.733665	PRJNA675425		M4	M4_4
GCF_020535385.1	NCBI	HQ	Streptomyces	albidoflavus	WA1-19	99.89	0	6850369	2	7294712	0.733475	PRJNA770829		M4	M4_4
GCF_013376795.1	NCBI	HQ	Streptomyces	albidoflavus	YIM 100212	99.89	0.36	6964413	1	6964413	0.734375	PRJNA641000		M4	M4_2
GCF_023330645.1	NCBI	HQ	Streptomyces	albireticuli_B	HU2014	99.56	2.06	8170612	4	8502131	0.727033	PRJNA832860
GCF_002192455.1	NCBI	HQ	Streptomyces	albireticuli_B	MDJK11	99.56	1.88	8144417	1	8144417	0.72823	PRJNA383953
GCF_002189675.2	NCBI	HQ	Streptomyces	alboflavus	MDJK44	98.82	0.29	9622415	3	9967549	0.71996	PRJNA388234		M1	M1_5
GCF_008704395.1	NCBI	HQ	Streptomyces	alboniger	ATCC 12461	99.89	1.43	7962786	1	7962786	0.711608	PRJNA412292		M1	M1_7
GCF_029167025.1	NCBI	HQ	Streptomyces	albulus_C	C27	99.7924	2.88934	9627936	1	9627936	0.7225	PRJNA933980		M5	M5_8
GCF_000935185.3	NCBI	HQ	Streptomyces	albulus_C	CK-15	99.91	2.53	9336218	1	9336218	0.723496	PRJNA271725		M5	M5_8
GCF_025163575.1	NCBI	HQ	Streptomyces	albulus_C	IFO14147	99.5552	1.94882	9223378	2	9296088	0.722039	PRJNA876799		M5	M5_8
GCF_000695235.1	NCBI	HQ	Streptomyces	albulus_C	NK660	99.56	2.59	9360281	2	9372401	0.723189	PRJNA242787		M5	M5_8
GCF_011006355.1	NCBI	HQ	Streptomyces	albus	CAS922	99.47	1.2	8069210	1	8069210	0.725932	PRJNA605965
GCF_024752535.1	NCBI	HQ	Streptomyces	albus	DSM 40763	99.56	1.25	7889116	2	8033415	0.726206	PRJNA866400
GCF_001975025.1	NCBI	HQ	Streptomyces	alfalfae	ACCC40021	100	0.14	8625867	1	8625867	0.720937	PRJNA320684		M1	M1_7
GCF_016128295.1	NCBI	HQ	Streptomyces	alfalfae	Men-myco-93-63	100	0.23	8856609	1	8856609	0.72006	PRJNA683947		M1	M1_7
GCF_003573485.1	NCBI	HQ	Streptomyces	alfalfae	NKZ-259	100	0.14	8081458	1	8081458	0.721324	PRJNA490068		M1	M1_7
GCF_018141485.1	NCBI	HQ	Streptomyces	alfalfae	XN-04	100	0.44	8254035	2	8278595	0.720613	PRJNA595105		M1	M1_7
GCF_025427835.1	NCBI	HQ	Streptomyces	althioticus	FZ202	99.7854	0	7417890	1	7417890	0.725266	PRJNA882140		M2	M2_4
GCF_001267885.1	NCBI	HQ	Streptomyces	ambofaciens	ATCC 23877	100	0.5	8303940	2	8393598	0.721879	PRJNA93		M2	M2_3
GCF_001632865.1	NCBI	HQ	Streptomyces	ambofaciens	DSM 40697	100	0.64	8137876	1	8137876	0.723266	PRJNA298666		M2	M2_3
GCF_002007685.1	NCBI	HQ	Streptomyces	amritsarensis	fd1-xmd	99.4	0.75	7929999	1	7929999	0.725077	PRJNA374669		M6	M6_2
GCF_025252265.1	NCBI	HQ	Streptomyces	angustmyceticus	CQUSa03	100	1.76453	7443041	4	8107672	0.72294	PRJNA870753		M5	M5_6
GCF_019933235.1	NCBI	HQ	Streptomyces	angustmyceticus	JCM 4053	100	0.98	8116382	1	8116382	0.722279	PRJNA759542		M5	M5_6
GCF_000403665.1	NCBI	HQ	Streptomyces	anthocyanicus	1326	99.57	0.86	8496762	1	8496762	0.721633	PRJNA168962		M2	M2_3
GCF_900104935.1	NCBI	HQ	Streptomyces	anthocyanicus	2114.2	100	0	8620263	1	8620263	0.721152	PRJEB16387		M2	M2_3
GCF_008931305.1	NCBI	HQ	Streptomyces	anthocyanicus	CFB_NBC_0001	99.57	0	8667664	1	8667664	0.721193	PRJNA557658		M2	M2_3
GCF_013317105.1	NCBI	HQ	Streptomyces	anthocyanicus	M1154/pAMX4/pGP1416	100	0	8585093	1	8585093	0.719714	PRJNA613497		M2	M2_3
GCF_000739105.1	NCBI	HQ	Streptomyces	anthocyanicus	TK24	99.57	0	8345283	1	8345283	0.722443	PRJNA257077		M2	M2_3
GCF_002019855.1	NCBI	HQ	Streptomyces	antibioticus_B	DSM 41481	100	0.43	8480704	5	8506622	0.719021	PRJNA291306		M2
GCF_012044595.1	NCBI	HQ	Streptomyces	antibioticus_B	DSM 41481	100	0.43	8473575	1	8473575	0.718926	PRJNA615814		M2
GCF_001598115.1	NCBI	HQ	Streptomyces	antimycoticus	AgN23	100	1.84	10858739	1	10858739	0.708689	PRJNA236074
GCF_030291795.1	NCBI	HQ	Streptomyces	antimycoticus	FIM95-F1	100	1.31579	9718239	1	9718239	0.710404	PRJNA982558
GCF_009936315.1	NCBI	HQ	Streptomyces	antimycoticus	NBRC 100767	97.89	3.42	11000615	1	11000615	0.708999	PRJDB8173
GCF_001434355.1	NCBI	HQ	Streptomyces	anulatus	ATCC 11523	99.84	0	8759578	2	8847108	0.717354	PRJNA257397		M3	M3_1
GCF_014495705.1	NCBI	HQ	Streptomyces	anulatus	CB00271	99.84	0.35	8309852	1	8309852	0.716043	PRJNA643402		M3	M3_1
GCF_030286025.1	NCBI	HQ	Streptomyces	anulatus	K-31	99.4662	0.351635	8548838	1	8548838	0.71538	PRJNA977889		M3	M3_1
GCF_019378935.1	NCBI	HQ	Streptomyces	anulatus	VUW1	99.84	0.53	8874447	1	8874447	0.714884	PRJNA748163		M3	M3_1
GCF_023210535.1	NCBI	HQ	Streptomyces	anulatus	WAC00303	99.58	0.35	8548838	1	8548838	0.715365	PRJNA824840		M3	M3_1
GCF_020783455.1	NCBI	HQ	Streptomyces	anulatus	YINM00001	99.84	0.09	8372992	2	8690773	0.716256	PRJNA775803		M3	M3_1
GCF_003955715.1	NCBI	HQ	Streptomyces	aquilus	GGCR-6	100	0.64	10393987	1	10393987	0.708478	PRJNA508841		M2	M2_5
GCF_003355155.1	NCBI	HQ	Streptomyces	armeniacus	ATCC 15676	98.72	1.25	8083249	1	8083249	0.723706	PRJNA481761
GCF_003330865.1	NCBI	HQ	Streptomyces	atratus	SCSIO_ZH16	99.93	1	9641288	1	9641288	0.695912	PRJNA436062		M3
GCF_014701115.1	NCBI	HQ	Streptomyces	aurantiacus	JCM 4677	99.89	0.43	9428393	1	9428393	0.702879	PRJDB10510		M2	M2_7
GCF_000009765.2	NCBI	HQ	Streptomyces	avermitilis	MA-4680	99.89	0.79	9025608	2	9119895	0.707014	PRJNA189		M2	M2_7
GCF_002804165.1	NCBI	HQ	Streptomyces	bacillaris	1AS2a	99.84	0.98	7600475	1	7600475	0.721309	PRJNA419149		M3	M3_1
GCF_024297125.1	NCBI	HQ	Streptomyces	bacillaris	2BA6PG	99.14	0.45	7651223	1	7651223	0.721359	PRJNA849725		M3	M3_1
GCF_001278095.1	NCBI	HQ	Streptomyces	bacillaris	CFMR-7	99.84	1.33	8207742	2	8307279	0.720316	PRJNA282459		M3	M3_1
GCF_024365045.1	NCBI	HQ	Streptomyces	bacillaris	F2	99.84	1.07	7846900	2	8041562	0.719601	PRJNA856056		M3	M3_1
GCF_023277965.1	NCBI	HQ	Streptomyces	bacillaris	HNA39	99.84	0.8	7351753	1	7351753	0.719418	PRJNA738628		M3	M3_1
GCF_026642235.1	NCBI	HQ	Streptomyces	bacillaris	NA4	99.8837	0.991357	7685966	2	7739059	0.720727	PRJNA904960		M3	M3_1
GCF_002094995.1	NCBI	HQ	Streptomyces	bacillaris	S8	99.84	0.8	7529075	2	7601864	0.72288	PRJNA318942		M3	M3_1
GCF_003352445.1	NCBI	HQ	Streptomyces	bacillaris	TJ430	99.84	0.98	7613757	1	7613757	0.721245	PRJNA480589		M3	M3_1
GCF_015910445.1	NCBI	HQ	Streptomyces	bathyalis	ASO4wet	99.91	0.8	7377472	1	7377472	0.70238	PRJNA607178
GCF_004328625.1	NCBI	HQ	Streptomyces	bauhiniae	KCTC 9819	100	0.64	6339363	2	6426245	0.718585	PRJNA486883		M2	M2_2
GCF_009299385.1	NCBI	HQ	Streptomyces	bikiniensis	ATCC 19740	99.93	0.86	7516652	1	7516652	0.728922	PRJNA412292		M7
GCF_002943895.1	NCBI	HQ	Streptomyces	bikiniensis	WAC00288	99.93	0.86	7467777	5	7852859	0.727322	PRJNA434467		M7
GCF_008704575.1	NCBI	HQ	Streptomyces	bobili	ATCC 14969	100	0	7756194	1	7756194	0.714401	PRJNA412292		M2
GCF_009796285.1	NCBI	HQ	Streptomyces	broussonetiae	T44	99.89	1.57	9735779	1	9735779	0.708865	PRJNA595585		M2	M2_2
GCF_024927965.1	NCBI	HQ	Streptomyces	bryophytorum	DS3	99.47	1.06	8265668	1	8265668	0.724702	PRJNA873045
GCF_029392895.1	NCBI	HQ	Streptomyces	buecherae	71268	100	1.75439	8379354	1	8379354	0.730413	PRJNA907813
GCF_014295035.1	NCBI	HQ	Streptomyces	buecherae	AC541	99.47	1.49	8416829	1	8416829	0.731443	PRJNA656727
GCF_013364335.1	NCBI	HQ	Streptomyces	buecherae	NA00687	99.47	1.49	9069632	2	9093530	0.728682	PRJNA636927
GCF_009867075.1	NCBI	HQ	Streptomyces	cacaoi	NHF165	98.67	1.27	8457300	1	8457300	0.733397	PRJNA454511
GCF_013085465.1	NCBI	HQ	Streptomyces	cacaoi_A	H2S5	100	0.43	10044300	1	10044300	0.710354	PRJNA606936		M2
GCF_003261055.1	NCBI	HQ	Streptomyces	cadmiisoli	ZFG47	100	0.93	9269371	2	10239272	0.707597	PRJNA475413		M2
GCF_013401535.1	NCBI	HQ	Streptomyces	californicus	CB04723	99.84	1	7872196	1	7872196	0.724273	PRJNA642344		M3	M3_1
GCF_016906185.1	NCBI	HQ	Streptomyces	californicus	FDAARGOS_1209	99.93	0.47	7814960	3	8031696	0.725569	PRJNA231221		M3	M3_1
GCF_016906265.1	NCBI	HQ	Streptomyces	californicus	FDAARGOS_1210	99.84	0.89	7919564	3	8221537	0.724684	PRJNA231221		M3	M3_1
GCF_016906225.1	NCBI	HQ	Streptomyces	californicus	FDAARGOS_1211	99.93	0.47	7826524	5	8053224	0.725244	PRJNA231221		M3	M3_1
GCF_016906205.1	NCBI	HQ	Streptomyces	californicus	FDAARGOS_1212	99.93	0.47	7788344	5	8082614	0.725183	PRJNA231221		M3	M3_1
GCF_016906245.1	NCBI	HQ	Streptomyces	californicus	FDAARGOS_1213	99.93	0.47	7791604	6	8084048	0.725118	PRJNA231221		M3	M3_1
GCF_017311125.1	NCBI	HQ	Streptomyces	californicus	M54	99.93	0.89	7767664	2	7958870	0.725711	PRJNA649360		M3	M3_1
GCF_002082175.1	NCBI	HQ	Streptomyces	californicus	S21	99.93	0.47	7916045	1	7916045	0.726505	PRJNA374467		M3	M3_1
GCF_006716135.1	NCBI	HQ	Streptomyces	calvus	DSM 41452	100	0.64	7766581	1	7766581	0.725144	PRJNA390440		M2	M2_4
GCF_021665875.1	NCBI	HQ	Streptomyces	caniscabiei	AMCC400023	100	0.48	10556261	3	10694683	0.712797	PRJNA419158		M2	M2_6
GCF_014852565.2	NCBI	HQ	Streptomyces	caniscabiei	ID03-3A	100	1.43062	10262635	1	10262635	0.711668	PRJNA662381		M2	M2_6
GCF_002214185.1	NCBI	HQ	Streptomyces	capitiformicae	1H-SSA4	99.89	0.64	10989391	1	10989391	0.700252	PRJNA391271		M2	M2_6
GCF_000240165.1	NCBI	HQ	Streptomyces	cattleya	DSM 46488	100	0	6282967	2	8095515	0.730135	PRJNA78941
GCF_000237305.1	NCBI	HQ	Streptomyces	cattleya	NRRL 8057	100	0	6283062	2	8092553	0.730147	PRJNA65103
GCF_008704715.1	NCBI	HQ	Streptomyces	chartreusis	ATCC 14922	100	0.14	9912098	1	9912098	0.709912	PRJNA412292		M2
GCF_028198125.1	NCBI	HQ	Streptomyces	chartreusis	HUAS 31	100	0.286123	9740281	2	9946594	0.709533	PRJNA923178		M2
GCF_013375055.1	NCBI	HQ	Streptomyces	chartreusis	NA02069	99.57	1.79	11234141	1	11234141	0.705688	PRJNA636927		M2
GCF_900236475.1	NCBI	HQ	Streptomyces	chartreusis_D	NRRL3882	100	0	8983317	1	8983317	0.712257	PRJEB20498		M2	M2_1
GCF_900236505.1	NCBI	HQ	Streptomyces	chartreusis_D	NRRL3882	100	0	8983317	1	8983317	0.712257	PRJEB20498		M2	M2_1
GCF_000952035.2	NCBI	HQ	Streptomyces	chattanoogensis	A02	99.91	0.69	9307519	1	9307519	0.706781	PRJNA222592		M5	M5_1
GCF_015160875.1	NCBI	HQ	Streptomyces	chromofuscus	DSM 40273	99.57	0.21	7483282	1	7483282	0.716136	PRJNA669217		M2
GCF_021029465.1	NCBI	HQ	Streptomyces	cinerochromogenes	Go 40/10	100	0.88	9635564	1	9635564	0.723362	PRJNA721311		M2	M2_2
GCF_027270315.1	NCBI	HQ	Streptomyces	cinnabarinus	DSM 40467	99.8927	0.786838	9621721	1	9621721	0.709433	PRJNA911059		M2	M2_1
GCF_000148465.1	NCBI	HQ	Streptomyces	clavuligerus	ATCC 27064	99.58	1.07	6742175	5	9143376	0.72389	PRJNA19249
GCF_000163875.1	NCBI	HQ	Streptomyces	clavuligerus	ATCC 27064	98.93	0.72	6760392	2	8556892	0.724972	PRJNA42475
GCF_005519465.1	NCBI	HQ	Streptomyces	clavuligerus	ATCC 27064	99.58	1.07	6748591	2	8544086	0.725011	PRJNA414136
GCF_015708605.1	NCBI	HQ	Streptomyces	clavuligerus	ATCC 27064	99.58	1.07	6748580	4	8704802	0.724588	PRJNA579405
GCF_028752555.1	NCBI	HQ	Streptomyces	clavuligerus	DSM 738	99.6441	0.635486	6748853	5	9161304	0.723768	PRJNA776824
GCF_003454755.1	NCBI	HQ	Streptomyces	clavuligerus	F1D-5	99.58	1.02	6900908	3	8059125	0.725291	PRJNA488350
GCF_015767735.1	NCBI	HQ	Streptomyces	clavuligerus	F1D1	99.58	1.02	6872022	2	7588915	0.726097	PRJNA679924
GCF_015767795.1	NCBI	HQ	Streptomyces	clavuligerus	F1D10	99.58	1.02	6879575	3	7778346	0.726564	PRJNA679928
GCF_015767815.1	NCBI	HQ	Streptomyces	clavuligerus	F1D14	99.58	1.02	6864099	3	7790985	0.72664	PRJNA679929
GCF_015767855.1	NCBI	HQ	Streptomyces	clavuligerus	F1D18	99.58	1.02	6859658	2	7566514	0.72619	PRJNA679930
GCF_015767875.1	NCBI	HQ	Streptomyces	clavuligerus	F1D26	99.58	1.02	6878125	2	7606101	0.726096	PRJNA679972
GCF_015767935.1	NCBI	HQ	Streptomyces	clavuligerus	F1D28	99.58	1.02	6862413	2	7583174	0.72616	PRJNA679975
GCF_015767895.1	NCBI	HQ	Streptomyces	clavuligerus	F1D31	99.58	1.02	6879229	2	7597161	0.726142	PRJNA679973
GCF_015767915.1	NCBI	HQ	Streptomyces	clavuligerus	F1D35	99.58	1.02	6883304	3	7880370	0.726739	PRJNA679974
GCF_015767755.1	NCBI	HQ	Streptomyces	clavuligerus	F1D4	99.58	1.55	6872933	5	7665011	0.726296	PRJNA679925
GCF_015767775.1	NCBI	HQ	Streptomyces	clavuligerus	F1D7	99.58	1.02	6868099	2	7588082	0.72615	PRJNA679926
GCF_001693675.1	NCBI	HQ	Streptomyces	clavuligerus	F613-1	99.58	1.02	6883702	2	7590758	0.726106	PRJNA329150
GCF_009495655.1	NCBI	HQ	Streptomyces	coelicoflavus	SYP-A7193	100	0.14	8193527	3	8822782	0.721192	PRJNA579270		M2	M2_3
GCF_008705135.1	NCBI	HQ	Streptomyces	coeruleorubidus	ATCC 13740	100	0	9335698	1	9335698	0.710874	PRJNA412292		M2	M2_1
GCF_021496485.1	NCBI	HQ	Streptomyces	collinus_A	L2	99.89	0.93	6891949	1	6891949	0.727581	PRJNA624739		M2	M2_2
GCF_021496465.1	NCBI	HQ	Streptomyces	collinus_A	SQ	99.89	0.93	7502433	1	7502433	0.728403	PRJNA624739		M2	M2_2
GCF_000444875.1	NCBI	HQ	Streptomyces	collinus_A	Tu 365	99.89	1.79	8272925	3	8377286	0.725508	PRJNA171216		M2	M2_2
GCF_003963535.1	NCBI	HQ	Streptomyces	cyaneochromogenes	MK-45	100	0.54	10677137	1	10677137	0.706299	PRJNA509702		M2
GCF_904440635.1	NCBI	HQ	Streptomyces	cyaneofuscatus	Streptomyces sp. KY70 genome	99.84	0.45	7838151	1	7838151	0.715815	PRJEB40385		M3	M3_1
GCF_904440645.1	NCBI	HQ	Streptomyces	cyaneofuscatus	Streptomyces sp. KY75 genome	99.84	0.45	7837660	1	7837660	0.715844	PRJEB40385		M3	M3_1
GCF_000931445.1	NCBI	HQ	Streptomyces	cyaneogriseus	NMWT 1	99.57	0.64	7762396	1	7762396	0.728591	PRJNA274645		M2
GCF_017526105.1	NCBI	HQ	Streptomyces	cyanogenus	S136	100	0	8773899	1	8773899	0.718374	PRJNA714080		M2	M2_2
GCF_003675325.1	NCBI	HQ	Streptomyces	dangxiongensis	Z022	99.46	0.25	8085191	2	8157885	0.721192	PRJNA474356		M2	M2_2
GCF_000349325.1	NCBI	HQ	Streptomyces	davaonensis	JCM 4913	99.39	0.79	9466619	2	9555950	0.705801	PRJEB184		M2
GCF_022385335.1	NCBI	HQ	Streptomyces	deccanensis	KCTC 19241	100	1.77	10101518	1	10101518	0.711267	PRJNA800206		M2	M2_6
GCF_022846675.1	NCBI	HQ	Streptomyces	decoyicus	HOK021	100	1.01	8461249	1	8461249	0.709425	PRJDB13198		M5	M5_6
GCF_019880305.1	NCBI	HQ	Streptomyces	decoyicus	NRRL 2666	100	0.71	8632952	1	8632952	0.709229	PRJNA758235		M5	M5_6
GCF_002946835.1	NCBI	HQ	Streptomyces	dengpaensis	XZHG99	100	2.43	8541354	3	8710171	0.699195	PRJNA433056		M2	M2_7
GCF_022699385.1	NCBI	HQ	Streptomyces	diacarni	3025	99.64	1.54	7760770	1	7760770	0.722813	PRJNA812338
GCF_014216335.1	NCBI	HQ	Streptomyces	diastaticus	NBH77	99.89	0.21	6848830	2	6996347	0.733315	PRJNA554385		M4	M4_1
GCF_023498005.1	NCBI	HQ	Streptomyces	durmitorensis	MS405	100	0	9715409	2	9862620	0.70439	PRJNA836727		M1	M1_7
GCF_011820545.1	NCBI	HQ	Streptomyces	eurythermus	DSM 40868	100	1.48	9195693	1	9195693	0.72208	PRJNA613828		M2	M2_2
GCF_005517195.1	NCBI	HQ	Streptomyces	exfoliatus_B	A1013Y	99.58	1.26	7646296	1	7646296	0.715886	PRJNA541061		M7
GCF_009498275.1	NCBI	HQ	Streptomyces	fagopyri	QMT-28	100	1.07	8880330	1	8880330	0.712391	PRJNA579795		M2	M2_7
GCF_015160855.1	NCBI	HQ	Streptomyces	ferrugineus	CCTCC AA2014009	100	0.45	9959088	1	9959088	0.708591	PRJNA669217		M2
GCF_009739905.1	NCBI	HQ	Streptomyces	ficellus	NRRL 8067	99.93	0	7078240	1	7078240	0.725964	PRJNA507930		M7	M7_3
GCF_005860785.2	NCBI	HQ	Streptomyces	fildesensis	So13.3	100	1.31	9564008	1	9564008	0.70427	PRJNA445286
GCF_019287315.1	NCBI	HQ	Streptomyces	fimicarius	WY228	99.47	0.18	8286721	1	8286721	0.717405	PRJNA744180		M3	M3_1
GCF_014216315.1	NCBI	HQ	Streptomyces	finlayi_A	NBSH44	99.67	0.65	7474454	2	7654963	0.699931	PRJNA554385		M3
GCF_001735805.1	NCBI	HQ	Streptomyces	fodineus	TW1S1	100	0.34	9698948	1	9698948	0.710888	PRJNA338069		M2	M2_2
GCF_022647665.1	NCBI	HQ	Streptomyces	formicae	1H-GS9	99.23	1.35	8177291	2	8205064	0.708261	PRJNA705867		M7
GCF_002556545.1	NCBI	HQ	Streptomyces	formicae_A	KY5	100	1.14	9611874	1	9611874	0.713831	PRJNA396953
GCF_008704425.1	NCBI	HQ	Streptomyces	fradiae	ATCC 10745	99.84	1.27	6725579	1	6725579	0.746997	PRJNA412292		M7	M7_3
GCF_001750785.1	NCBI	HQ	Streptomyces	fradiae	MJM4426	99.84	1.1	6543262	1	6543262	0.747843	PRJNA317020		M7	M7_3
GCF_023376055.1	NCBI	HQ	Streptomyces	fradiae	ZXY017	99.49	1.27	6125725	1	6125725	0.747541	PRJNA715824		M7	M7_3
GCF_020783575.1	NCBI	HQ	Streptomyces	fungicidicus	ATCC 21013	98.71	0.64	6740828	1	6740828	0.721376	PRJNA776125		M2	M2_4
GCF_020783615.1	NCBI	HQ	Streptomyces	fungicidicus	F1	98.71	0.64	6740829	1	6740829	0.721378	PRJNA776125		M2	M2_4
GCF_020783515.1	NCBI	HQ	Streptomyces	fungicidicus	F10	98.71	0.64	6740826	1	6740826	0.721379	PRJNA776125		M2	M2_4
GCF_020783595.1	NCBI	HQ	Streptomyces	fungicidicus	F2	98.71	0.64	6740841	1	6740841	0.721373	PRJNA776125		M2	M2_4
GCF_020783635.1	NCBI	HQ	Streptomyces	fungicidicus	F7	98.71	0.64	6741246	1	6741246	0.721381	PRJNA776125		M2	M2_4
GCF_020783555.1	NCBI	HQ	Streptomyces	fungicidicus	F8	98.71	0.64	6741257	1	6741257	0.72138	PRJNA776125		M2	M2_4
GCF_020783535.1	NCBI	HQ	Streptomyces	fungicidicus	F9	98.71	0.64	6740828	1	6740828	0.721376	PRJNA776125		M2	M2_4
GCF_013364175.1	NCBI	HQ	Streptomyces	fungicidicus	NA02536	99.89	0.64	7707218	1	7707218	0.722303	PRJNA636927		M2	M2_4
GCF_003665435.1	NCBI	HQ	Streptomyces	fungicidicus	TXX3120	100	0.64	6740768	2	7667496	0.722155	PRJNA406883		M2	M2_4
GCF_019599145.1	NCBI	HQ	Streptomyces	galbus_A	MG28	99.79	0.2	10257202	2	10549378	0.708721	PRJNA751172		M2	M2_6
GCF_015710995.1	NCBI	HQ	Streptomyces	gardneri	ATCC 15439	99.67	0.63	9054805	1	9054805	0.717442	PRJNA652810		M7	M7_1
GCF_014489615.1	NCBI	HQ	Streptomyces	genisteinicus	CRPJ-33	99.84	0.42	7631890	3	8188347	0.734327	PRJNA659886
GCF_002082195.1	NCBI	HQ	Streptomyces	gilvosporeus	F607	99.56	1.82	8482298	1	8482298	0.709519	PRJNA374466		M5
GCF_000761215.1	NCBI	HQ	Streptomyces	glaucescens_B	GLA.O	100	0.14	7453200	2	7623774	0.729148	PRJNA260814		M2
GCF_021491675.1	NCBI	HQ	Streptomyces	globisporus	R527F	99.84	0.35	7850121	1	7850121	0.715312	PRJNA794954		M3	M3_1
GCF_003147545.1	NCBI	HQ	Streptomyces	globisporus	TFH56	98.41	0.35	7488586	3	7666521	0.7154	PRJNA470782		M3	M3_1
GCF_030167965.1	NCBI	HQ	Streptomyces	globosus	2P-4	99.5552	0.406711	6930105	2	7480092	0.737182	PRJNA822542		M6
GCF_003325375.1	NCBI	HQ	Streptomyces	globosus	LZH-48	99.49	0.4	6863360	3	7535750	0.736479	PRJNA428275		M6
GCF_021216675.1	NCBI	HQ	Streptomyces	gobiensis	1_25	98.58	2.1	5691859	1	5691859	0.68969	PRJNA762164
GCF_003721495.1	NCBI	HQ	Streptomyces	goshikiensis	ADI95-16	99.93	1.45	8184000	5	9086421	0.720361	PRJNA503722		M6	M6_6
GCF_027942015.1	NCBI	HQ	Streptomyces	goshikiensis	CGMCC 4.1796	99.6441	1.70522	7239828	5	8161592	0.723476	PRJNA919099		M6	M6_6
GCF_000412265.2	NCBI	HQ	Streptomyces	goshikiensis	Mg1	99.58	1.57	7868178	4	8716193	0.721346	PRJNA207881		M6	M6_6
GCF_001542625.1	NCBI	HQ	Streptomyces	griseochromogenes	ATCC 14511	99.46	1.29	10764674	1	10764674	0.707563	PRJNA307132		M2	M2_2
GCF_008064995.1	NCBI	HQ	Streptomyces	griseofuscus	7434AN4	99.89	0.25	8364802	1	8364802	0.716999	PRJDB3565		M2	M2_2
GCF_014673495.1	NCBI	HQ	Streptomyces	griseofuscus	DSM 40191	99.89	0.25	8721740	4	9116672	0.716318	PRJNA622435		M2	M2_2
GCF_022869105.1	NCBI	HQ	Streptomyces	griseoincarnatus	BJ20	100	0	7436964	1	7436964	0.723051	PRJNA820980		M2	M2_4
GCF_026651955.1	NCBI	HQ	Streptomyces	griseoincarnatus	EMB24	100	0.429185	7252958	1	7252958	0.724077	PRJNA729206		M2	M2_4
GCF_003595235.1	NCBI	HQ	Streptomyces	griseorubiginosus	3E-1	100	0.43	9512378	1	9512378	0.709428	PRJNA483085		M2	M2_5
GCF_006516935.1	NCBI	HQ	Streptomyces	griseorubiginosus	BTU6	100	0.86	9226027	1	9226027	0.71152	PRJNA549819		M2	M2_5
GCF_003208035.1	NCBI	HQ	Streptomyces	griseosporeus	ATCC 25421	100	0	8145579	1	8145579	0.725327	PRJNA474280		M2
GCF_003994395.1	NCBI	HQ	Streptomyces	griseoviridis_A	F1-27	99.68	0.86	8963414	1	8963414	0.723787	PRJNA511581		M2
GCF_005222485.1	NCBI	HQ	Streptomyces	griseoviridis_A	K61	99.68	0.86	8962736	1	8962736	0.723808	PRJNA453417		M2
GCF_000010605.1	NCBI	HQ	Streptomyces	griseus	NBRC 13350	99.84	0	8545929	1	8545929	0.722274	PRJDA20085		M3	M3_1
GCF_002910775.2	NCBI	HQ	Streptomyces	halstedii	SM18	99.84	0.8	7703166	1	7703166	0.71838	PRJNA384120		M3	M3_3
GCF_013364095.1	NCBI	HQ	Streptomyces	harbinensis	NA02264	95.82	1	5802668	1	5802668	0.728892	PRJNA636927
GCF_004803895.1	NCBI	HQ	Streptomyces	hawaiiensis	ATCC 12236	99.68	0.43	8876928	1	8876928	0.709943	PRJNA390567		M2	M2_1
GCF_001650215.1	NCBI	HQ	Streptomyces	himastatinicus	RTd22	99.47	1.32	11142275	1	11142275	0.712792	PRJNA320307
GCF_013414305.1	NCBI	HQ	Streptomyces	himastatinicus	Rer75	99.47	2.11	10474412	1	10474412	0.714184	PRJNA644027
GCF_021028635.1	NCBI	HQ	Streptomyces	huasconensis	D23	100	0.29	8236582	1	8236582	0.715727	PRJNA708196		M1	M1_7
GCF_028464045.1	NCBI	HQ	Streptomyces	huasconensis	JCM 35825	100	0.286123	8221751	1	8221751	0.715809	PRJNA922516		M1	M1_7
GCF_003627815.1	NCBI	HQ	Streptomyces	hundungensis	BH38	99.64	0.53	8393044	1	8393044	0.709401	PRJNA482731		M7	M7_2
GCF_009834145.1	NCBI	HQ	Streptomyces	incarnatus_A	HF10	99.14	0.06	7814787	2	7906239	0.721545	PRJNA597610		M2	M2_2
GCF_022221585.1	NCBI	HQ	Streptomyces	inhibens	NRRL30439	100	2.17	9696490	1	9696490	0.703081	PRJNA730323		M5
GCF_008704495.1	NCBI	HQ	Streptomyces	kanamyceticus	ATCC 12853	99.46	1.57	10133897	1	10133897	0.710304	PRJNA412292		M1	M1_7
GCF_024600715.1	NCBI	HQ	Streptomyces	kanasensis	HL-66	98.96	0.14	6817869	2	6900504	0.73941	PRJNA859538		M7	M7_3
GCF_002028425.1	NCBI	HQ	Streptomyces	katrae_A	S3	99.58	1.76	7504851	3	8056450	0.727296	PRJNA377746		M6	M6_7
GCF_010669165.1	NCBI	HQ	Streptomyces	lasiicapitis	HN6	99.46	0.57	9617533	2	9738430	0.714978	PRJNA605209		M1	M1_5
GCF_009789635.1	NCBI	HQ	Streptomyces	lateritius	QHH-9511	99.45	0.62	7524079	2	7615276	0.713196	PRJNA595049		M7
GCF_002803845.1	NCBI	HQ	Streptomyces	lavendulae_C	CCM 3239	99.58	2.18	8691711	2	8932792	0.726181	PRJNA407779		M6	M6_7
GCF_018255875.1	NCBI	HQ	Streptomyces	lavendulae_C	Del-LP	99.58	1.13	8035918	1	8035918	0.728879	PRJNA723819		M6	M6_7
GCF_001013905.1	NCBI	HQ	Streptomyces	leeuwenhoekii	C34 (= DSM 42122 = NRRL B-24963)	100	1.29	7903895	3	8122491	0.726769	PRJEB8583		M2
GCF_011694815.1	NCBI	HQ	Streptomyces	liangshanensis	QMT-12	99.58	1.79	7716784	1	7716784	0.720998	PRJNA612604
GCF_027626975.1	NCBI	HQ	Streptomyces	libani	DSM 40276	99.911	2.42332	9513687	2	9534571	0.708469	PRJNA906346		M5	M5_4
GCF_027497475.1	NCBI	HQ	Streptomyces	libani	DSM 40555	99.911	1.23708	9201100	1	9201100	0.709878	PRJNA906345		M5	M5_4
GCF_028870195.1	NCBI	HQ	Streptomyces	libani	G7(2002)	99.911	2.72835	9364413	1	9364413	0.708911	PRJNA867684		M5	M5_4
GCF_011290345.1	NCBI	HQ	Streptomyces	libani	ID38640	99.91	0.71	8790195	1	8790195	0.709731	PRJNA609626		M5	M5_4
GCF_025665295.1	NCBI	HQ	Streptomyces	libani	Je 1-4	99.911	0.711744	8866687	1	8866687	0.708954	PRJNA883639		M5	M5_4
GCF_026239515.1	NCBI	HQ	Streptomyces	libani	Je 1-4 4N24	99.911	0.711744	8915460	1	8915460	0.708788	PRJNA896761		M5	M5_4
GCF_026239535.1	NCBI	HQ	Streptomyces	libani	Je 1-4 4N24_ara	99.911	0.711744	8926672	1	8926672	0.708674	PRJNA898894		M5	M5_4
GCF_003173275.1	NCBI	HQ	Streptomyces	libani	NEAU-S7GS2	99.91	1.88	9641634	2	9687439	0.70783	PRJNA471769		M5	M5_4
GCF_003994375.1	NCBI	HQ	Streptomyces	libani	WYEC 108	100	0.83	9125666	1	9125666	0.70799	PRJNA451474		M5	M5_4
GCF_016598615.1	NCBI	HQ	Streptomyces	liliifuscus	ZYC-3	99.89	0.57	11027222	2	11347200	0.702153	PRJNA685923		M2	M2_7
GCF_014083905.1	NCBI	HQ	Streptomyces	lincolnensis	B48	99.64	0.14	10008966	1	10008966	0.71032	PRJNA588965		M2
GCF_003344445.1	NCBI	HQ	Streptomyces	lincolnensis	LC-G	99.64	0.14	9513637	1	9513637	0.710632	PRJNA335896		M2
GCF_001685355.1	NCBI	HQ	Streptomyces	lincolnensis	NRRL 2936	99.75	0.57	10319054	1	10319054	0.710104	PRJNA327477		M2	M2_5
GCF_003054555.1	NCBI	HQ	Streptomyces	lunaelactis	MM109	99.4	2.32	8396100	3	8570191	0.697543	PRJNA430192
GCF_001729485.1	NCBI	HQ	Streptomyces	lydicus	103	99.91	2.02	8201357	1	8201357	0.722186	PRJNA341548		M5	M5_1
GCF_001984445.1	NCBI	HQ	Streptomyces	lydicus	GS93	99.91	2.61	8243179	1	8243179	0.720148	PRJNA363007		M5	M5_1
GCF_020790115.1	NCBI	HQ	Streptomyces	lydicus	M01	99.91	1.78	7832127	1	7832127	0.720408	PRJNA774437		M5	M5_1
GCF_002090335.1	NCBI	HQ	Streptomyces	lydicus	MOE7	99.58	2.53	8399509	1	8399509	0.719929	PRJNA368919		M5	M5_1
GCF_002128305.1	NCBI	HQ	Streptomyces	marincola	SCSIO 03032	96.46	1.37	6287975	1	6287975	0.735188	PRJNA385202
GCF_020410765.1	NCBI	HQ	Streptomyces	marincola	SCSIO 64649	96.46	1.59	6629020	1	6629020	0.735825	PRJNA765940
GCF_014701095.1	NCBI	HQ	Streptomyces	massasporeus	JCM 4255	99.89	0	7561001	1	7561001	0.714373	PRJDB10510		M2	M2_1
GCF_030028635.1	NCBI	HQ	Streptomyces	melanogenes	BPTC-684	98.6358	2.36401	7333529	1	7333529	0.714504	PRJNA962696		M7	M7_2
GCF_017358145.1	NCBI	HQ	Streptomyces	microflavus	CA-256286	99.61	0.39	7726360	2	8193177	0.713869	PRJNA689435		M3	M3_1
GCF_016772455.1	NCBI	HQ	Streptomyces	microflavus	DF	98.63	0.28	7800405	1	7800405	0.715561	PRJNA663411		M3	M3_1
GCF_000385945.1	NCBI	HQ	Streptomyces	microflavus	DSM 40593	99.84	0.8	7905758	1	7905758	0.714794	PRJNA192408		M3	M3_1
GCF_013364315.1	NCBI	HQ	Streptomyces	microflavus	NA06532	99.84	0.45	7790974	3	8452583	0.712945	PRJNA636927		M3	M3_1
GCF_000092385.1	NCBI	HQ	Streptomyces	milbemycinicus	BCW-1	99.74	1.96	11936683	1	11936683	0.707546	PRJNA46847
GCF_025908395.1	NCBI	HQ	Streptomyces	milbemycinicus	SIPI-054	100	1.96491	12063392	1	12063392	0.707161	PRJNA855249
GCF_007113405.2	NCBI	HQ	Streptomyces	mirabilis	RLB1-8	100	1.5	11765395	1	11765395	0.702334	PRJNA553182		M2	M2_7
GCF_007113525.2	NCBI	HQ	Streptomyces	mirabilis	RLB1-9	100	1.72	11940408	3	12201201	0.701993	PRJNA553182
GCF_007113425.2	NCBI	HQ	Streptomyces	mirabilis	RLB3-17	100	1.68	12022941	1	12022941	0.70205	PRJNA553182
GCF_007113445.1	NCBI	HQ	Streptomyces	mirabilis	RLB3-5	100	1.5	11898970	1	11898970	0.702423	PRJNA553182		M2	M2_7
GCF_007113545.2	NCBI	HQ	Streptomyces	mirabilis	RLB3-6	100	2.04	12338170	2	12448484	0.701258	PRJNA553182
GCF_007113465.1	NCBI	HQ	Streptomyces	mirabilis	S1A1-3	100	1.72	12042091	1	12042091	0.702086	PRJNA553182
GCF_007113565.2	NCBI	HQ	Streptomyces	mirabilis	S1A1-7	100	1.47	11713216	2	12005569	0.702371	PRJNA553182
GCF_007113505.2	NCBI	HQ	Streptomyces	mirabilis	S1A1-8	100	1.72	12037094	1	12037094	0.702097	PRJNA553182
GCF_007113665.2	NCBI	HQ	Streptomyces	mirabilis	S1D4-14	100	1.5	11723552	3	11934630	0.702101	PRJNA553182		M2	M2_7
GCF_007113585.2	NCBI	HQ	Streptomyces	mirabilis	S1D4-20	100	1.65	11851273	2	12245359	0.701752	PRJNA553182		M2	M2_7
GCF_007113485.2	NCBI	HQ	Streptomyces	mirabilis	S1D4-23	100	1.61	12057750	1	12057750	0.70186	PRJNA553182		M2	M2_7
GCF_013423905.1	NCBI	HQ	Streptomyces	misionensis	NEAU-sy36	99.57	3.33	8429941	4	8557534	0.724455	PRJNA645088		M2	M2_2
GCF_017916255.1	NCBI	HQ	Streptomyces	mobaraensis	DSM 40847	98.84	1.75	7574085	1	7574085	0.73174	PRJNA718430
GCF_016467295.1	NCBI	HQ	Streptomyces	murinus	Am1	99.89	1.11	8539264	1	8539264	0.718059	PRJNA650019		M2	M2_2
GCF_025231465.1	NCBI	HQ	Streptomyces	murinus	CR-43	99.8927	0.679542	8349858	1	8349858	0.717861	PRJNA594329		M2	M2_2
GCF_028753175.1	NCBI	HQ	Streptomyces	murinus	JS029	99.8927	0.46495	8303622	2	8559200	0.716355	PRJNA805362		M2	M2_2
GCF_004104485.1	NCBI	HQ	Streptomyces	murinus	endophyte_N2	99.89	0.68	8428700	1	8428700	0.718257	PRJNA448806		M2	M2_2
GCF_023702655.1	NCBI	HQ	Streptomyces	musisoli	Caat 7-52	99.89	2.49	8714294	2	9048985	0.721073	PRJNA843081		M2	M2_2
GCF_008642375.1	NCBI	HQ	Streptomyces	narbonensis	ATCC 15068	99.75	1.1	8558202	1	8558202	0.719236	PRJNA454547		M7	M7_1
GCF_003074055.1	NCBI	HQ	Streptomyces	nigra	452	99.71	0.21	7641029	1	7641029	0.719123	PRJNA451055		M2
GCF_024349765.1	NCBI	HQ	Streptomyces	nigrescens	HEK616	100	2.72835	8253039	2	9326742	0.716554	PRJDB13740		M5	M5_1
GCF_026153355.1	NCBI	HQ	Streptomyces	nigrescens	HNM0140	95.4527	1.66074	6901780	1	6901780	0.722033	PRJNA893102		M5	M5_1
GCF_008704555.1	NCBI	HQ	Streptomyces	nitrosporeus	ATCC 12769	99.84	0.73	7581562	1	7581562	0.721722	PRJNA412292		M3	M3_3
GCF_003268535.2	NCBI	HQ	Streptomyces	niveiscabiei	ST1015	99.64	0.79	10171198	1	10171198	0.714321	PRJNA321183		M2
GCF_000497425.1	NCBI	HQ	Streptomyces	niveus	NCIMB 11891	99.27	0.89	8514960	5	8726876	0.707032	PRJNA210149
GCF_002009175.1	NCBI	HQ	Streptomyces	niveus_A	SCSIO 3406	99.49	0.7	7990492	1	7990492	0.70461	PRJNA328345
GCF_000819545.1	NCBI	HQ	Streptomyces	nodosus	ATCC 14899	99.36	1.93	7714110	1	7714110	0.70882	PRJNA259817		M2
GCF_008704995.1	NCBI	HQ	Streptomyces	nodosus	ATCC 14899	99.89	1.93	7772587	1	7772587	0.708787	PRJNA412292		M2
GCF_017352335.1	NCBI	HQ	Streptomyces	nodosus	ZJB2016050	99.89	1.93	7621081	1	7621081	0.709189	PRJNA706878		M2
GCF_017639205.1	NCBI	HQ	Streptomyces	nojiriensis	JCM 3382	99.58	1.44	9022916	1	9022916	0.719751	PRJNA704480		M6	M6_1
GCF_019056675.1	NCBI	HQ	Streptomyces	odonnellii	GMY02	98.93	1.4	8512626	1	8512626	0.704179	PRJNA737600
GCF_000245355.1	NCBI	HQ	Streptomyces	olivaceoviridis	5008	99.89	1.54	10145833	3	10383684	0.718403	PRJNA81087		M2	M2_2
GCF_001447075.1	NCBI	HQ	Streptomyces	olivaceoviridis	KCTC 1717	99.89	1.31	8648026	2	10537932	0.719604	PRJNA302679		M2	M2_2
GCF_000340845.1	NCBI	HQ	Streptomyces	olivaceoviridis	TL01	99.89	1.54	9840102	3	10077952	0.719822	PRJNA169410		M2	M2_2
GCF_029542005.1	NCBI	HQ	Streptomyces	olivaceus	B-81	99.5708	0	8683276	1	8683276	0.722948	PRJNA812928		M2	M2_3
GCF_029866785.1	NCBI	HQ	Streptomyces	olivaceus	B146	100	0	8759250	1	8759250	0.72305	PRJNA812928		M2	M2_3
GCF_022827705.1	NCBI	HQ	Streptomyces	olivaceus	CB09030	100	0	8368456	1	8368456	0.725134	PRJNA801460		M2	M2_3
GCF_001767375.1	NCBI	HQ	Streptomyces	olivaceus	KLBMP 5084	98.55	0	8180260	1	8180260	0.724055	PRJNA331053		M2	M2_3
GCF_015244315.1	NCBI	HQ	Streptomyces	olivaceus	SCSIO T05	100	0	8458055	1	8458055	0.72507	PRJNA561678		M2	M2_3
GCF_011650445.1	NCBI	HQ	Streptomyces	olivaceus	VN1	100	0	8341703	1	8341703	0.724395	PRJNA524418		M2	M2_3
GCF_003391135.1	NCBI	HQ	Streptomyces	olivoreticuli	ATCC 31159	99.29	3.68	8809793	1	8809793	0.711089	PRJNA484511
GCF_002005225.1	NCBI	HQ	Streptomyces	pactum_A	ACT12	100	0	8550793	1	8550793	0.720559	PRJNA374492		M2	M2_3
GCF_003344965.1	NCBI	HQ	Streptomyces	paludis	GSSD-12	99.58	1.06	8454852	1	8454852	0.711875	PRJNA482168
GCF_001484565.1	NCBI	HQ	Streptomyces	panaciradicis	CdTB01	100	2.41	9902731	2	10191567	0.715313	PRJNA302338		M2
GCF_000364805.1	NCBI	HQ	Streptomyces	papulosus	PAMC 26508	99.84	0.09	7526197	2	7630245	0.710336	PRJNA182709		M3	M3_3
GCF_004524875.1	NCBI	HQ	Streptomyces	papulosus	S501	99.05	0.09	7173651	2	7461832	0.71049	PRJNA493862		M3	M3_3
GCF_001660045.1	NCBI	HQ	Streptomyces	parvulus	2297	100	0.86	7149446	2	7766531	0.727339	PRJNA320204		M2	M2_3
GCF_030028615.1	NCBI	HQ	Streptomyces	parvulus	BPPL-273	100	1.14449	7856756	1	7856756	0.726526	PRJNA891226		M2	M2_3
GCF_023716005.1	NCBI	HQ	Streptomyces	parvus	L30	99.84	0.53	7749151	1	7749151	0.714735	PRJNA758636		M3	M3_1
GCF_001931635.1	NCBI	HQ	Streptomyces	parvus	Tue6075	99.93	0.53	7931832	1	7931832	0.71569	PRJNA273702		M3	M3_1
GCF_020341595.1	NCBI	HQ	Streptomyces	parvus	WA6-1-16	99.84	0.97	8214879	1	8214879	0.716102	PRJNA765746		M3	M3_1
GCF_009184865.1	NCBI	HQ	Streptomyces	phaeolivaceus	GY16	99.89	1	10116136	2	10175440	0.70859	PRJNA576310		M2	M2_6
GCF_023923245.1	NCBI	HQ	Streptomyces	phaeoluteigriseus	Qhu-M197	100	0	9026270	3	9118447	0.715246	PRJNA849380		M2
GCF_001753425.1	NCBI	HQ	Streptomyces	physcomitrii	BK3-25	99.89	0	8308430	1	8308430	0.726448	PRJNA316158		M1	M1_3
GCF_000827005.1	NCBI	HQ	Streptomyces	physcomitrii	DSM 41398	99.89	0	8384669	1	8384669	0.726443	PRJNA271625		M1	M1_3
GCF_025643355.1	NCBI	HQ	Streptomyces	physcomitrii	SCSIO ZS0520	99.8927	0.429185	7919716	1	7919716	0.728561	PRJNA807485		M1	M1_3
GCF_003675345.1	NCBI	HQ	Streptomyces	physcomitrii	ZD11	99.89	0	8317371	1	8317371	0.726452	PRJNA481099		M1	M1_3
GCF_008704855.1	NCBI	HQ	Streptomyces	platensis	ATCC 23948	99.91	0.83	8501012	1	8501012	0.710876	PRJNA412292		M5	M5_4
GCF_023702105.1	NCBI	HQ	Streptomyces	platensis	MMS22-DDSA8	96.85	1.3	8223489	1	8223489	0.711713	PRJNA844529		M5	M5_4
GCF_012273495.1	NCBI	HQ	Streptomyces	platensis	RPA4-5	99.29	0.51	9051652	1	9051652	0.709709	PRJNA615323		M5	M5_4
GCF_021441825.1	NCBI	HQ	Streptomyces	plumbidurans	CRSS-Y-16	100	0.57	8624193	1	8624193	0.707495	PRJNA792036		M2
GCF_004104505.1	NCBI	HQ	Streptomyces	plumbidurans	M2	100	1	8718751	1	8718751	0.706879	PRJNA449305		M2
GCF_000802245.2	NCBI	HQ	Streptomyces	pluripotens	MUSC 135	99.46	0.57	7346075	1	7346075	0.699425	PRJNA261097		M2	M2_2
GCF_000816465.3	NCBI	HQ	Streptomyces	pluripotens	MUSC 137	99.46	0.57	7586568	1	7586568	0.699205	PRJNA261098		M2	M2_2
GCF_008704445.1	NCBI	HQ	Streptomyces	prasinus	ATCC 13879	99.93	0.27	7647592	1	7647592	0.720251	PRJNA412292		M2	M2_4
GCF_016804005.1	NCBI	HQ	Streptomyces	pratensis_A	S10	99.49	0.77	8270263	2	8281466	0.705293	PRJNA622283		M3	M3_3
GCF_000154945.1	NCBI	HQ	Streptomyces	pristinaespiralis	ATCC 25486	92.25	0.35	8133379	1	8133379	0.711631	PRJNA28553		M7
GCF_001278075.1	NCBI	HQ	Streptomyces	pristinaespiralis	HCCB 10218	99.93	0.35	8532592	1	8532592	0.715414	PRJNA281980		M7
GCF_014070435.1	NCBI	HQ	Streptomyces	pristinaespiralis	PR11	99.73	0.35	8112061	1	8112061	0.714894	PRJNA649107		M7
GCF_001027185.1	NCBI	HQ	Streptomyces	puniciscabiei	NRRL 8089	100	0.54	8648285	4	8897465	0.717079	PRJNA284179		M2	M2_2
GCF_001611795.1	NCBI	HQ	Streptomyces	qaidamensis	S10	99.89	0.57	9083372	1	9083372	0.712579	PRJNA316940		M2	M2_1
GCF_007856155.1	NCBI	HQ	Streptomyces	qinzhouensis	SSL-25	99.23	1	8146484	1	8146484	0.715023	PRJNA557086
GCF_000418455.1	NCBI	HQ	Streptomyces	rapamycinicus	NRRL 5491	98.95	3.95	12700734	1	12700734	0.710942	PRJNA207502
GCF_024298965.1	NCBI	HQ	Streptomyces	rapamycinicus	NRRL 5491	100	3.95	12466108	1	12466108	0.710604	PRJNA771944
GCF_000331185.2	NCBI	HQ	Streptomyces	rimosus	ATCC 10970	100	2.57	9351267	2	9643891	0.718901	PRJNA182749		M5	M5_7
GCF_008704655.1	NCBI	HQ	Streptomyces	rimosus	ATCC 10970	100	2.21	9361154	1	9361154	0.719597	PRJNA412292		M5	M5_7
GCF_024218735.1	NCBI	HQ	Streptomyces	rimosus	HP126	98.93	3.45	9108208	2	9619655	0.719337	PRJNA853543		M5	M5_7
GCF_000707925.2	NCBI	HQ	Streptomyces	rimosus	R6-500	100	2.21	8919161	1	8919161	0.71972	PRJNA227408		M5	M5_7
GCF_022760195.1	NCBI	HQ	Streptomyces	rimosus	R7	100	2.57	9368017	2	9660595	0.718845	PRJNA756560		M5	M5_7
GCF_017751265.1	NCBI	HQ	Streptomyces	rimosus	SRI-4018v0	100	2.56524	9027032	2	9319639	0.71884	PRJNA416846		M5	M5_7
GCF_006229535.1	NCBI	HQ	Streptomyces	rimosus	WT5260	100	2.57	9365899	2	9658503	0.718852	PRJNA416846		M5	M5_7
GCF_020034615.1	NCBI	HQ	Streptomyces	rochei	A144	100	0.06	8085430	2	8262829	0.725394	PRJNA756404		M2	M2_3
GCF_025398775.1	NCBI	HQ	Streptomyces	rochei	AC-40	90.6652	0	7687527	1	7687527	0.724229	PRJNA879080		M2	M2_3
GCF_005490965.1	NCBI	HQ	Streptomyces	rochei	SGAir0924	100	0	7653753	4	8079654	0.725862	PRJNA388547		M2	M2_3
GCF_004795715.1	NCBI	HQ	Streptomyces	rochei	SS52	99.57	0.42	8184045	1	8184045	0.724659	PRJNA530858		M2	M2_3
GCF_013394065.1	NCBI	HQ	Streptomyces	roseifaciens	B15-08	99.56	2.41	7679243	1	7679243	0.720798	PRJNA545298
GCF_014489635.1	NCBI	HQ	Streptomyces	roseirectus	CRXT-G-22	100	0.74	9947447	1	9947447	0.717719	PRJNA659888		M2
GCF_000497445.1	NCBI	HQ	Streptomyces	roseochromogenus	DS 12.976	97.6	0.72	9663240	2	9782257	0.705118	PRJNA210150		M2	M2_2
GCF_000261345.2	NCBI	HQ	Streptomyces	rubiginosohelvolus	C-1027	99.84	0	7608611	3	7783599	0.715421	PRJNA158251		M3	M3_1
GCF_001983975.1	NCBI	HQ	Streptomyces	samsunensis	CGMCC0516	100	2.63	10029028	8	10184660	0.712097	PRJNA360354
GCF_002591335.1	NCBI	HQ	Streptomyces	samsunensis	DSM 4137	100	3.16	10694678	2	10744231	0.710931	PRJNA396489
GCF_006974005.1	NCBI	HQ	Streptomyces	samsunensis	DSM 4137	99.47	3.16	10670746	1	10670746	0.710963	PRJNA475126
GCF_002812405.1	NCBI	HQ	Streptomyces	samsunensis	M56	100	4.74	11742376	1	11742376	0.70989	PRJNA392941
GCF_000091305.1	NCBI	HQ	Streptomyces	scabiei	87.22	100	0	10148695	1	10148695	0.714528	PRJEA40749		M2	M2_6
GCF_017933255.1	NCBI	HQ	Streptomyces	scabiei	LBUM 1475	99.79	0	9741971	1	9741971	0.715785	PRJNA565021		M2	M2_6
GCF_017933235.1	NCBI	HQ	Streptomyces	scabiei	LBUM 1480	99.57	0	9982980	1	9982980	0.715135	PRJNA565021		M2	M2_6
GCF_017933115.1	NCBI	HQ	Streptomyces	scabiei	LBUM 1482	98.93	0	9782455	1	9782455	0.715556	PRJNA565021		M2	M2_6
GCF_029167005.1	NCBI	HQ	Streptomyces	scabiei	VNUA24	100	0.500715	9974491	1	9974491	0.71563	PRJNA939376		M2	M2_6
GCF_002832675.1	NCBI	HQ	Streptomyces	sindenensis	S063	99.03	0	7614683	1	7614683	0.714852	PRJNA388536		M3	M3_1
GCF_029906565.1	NCBI	HQ	Streptomyces	sindenensis	SH5	99.911	0.561183	7779627	1	7779627	0.717104	PRJNA957491		M3	M3_1
GCF_900221035.1	NCBI	HQ	Streptomyces	sioyaensis	2323.1	99.91	1.17	8212455	1	8212455	0.711864	PRJEB22324		M5	M5_5
GCF_000280865.2	NCBI	HQ	Streptomyces	sioyaensis	AGR0001	99.91	0.52	7901452	1	7901452	0.714296	PRJNA88535		M5	M5_5
GCF_029167645.1	NCBI	HQ	Streptomyces	sp.	AM 2-1-1	99.5552	0	7134031	2	7215805	0.721017	PRJNA934748	sp_mash_026	M3
GCF_027947595.1	NCBI	HQ	Streptomyces	sp.	DSM 41475	100	0.429185	7863969	1	7863969	0.722585	PRJNA347091	sp_mash_040	M2	M2_3
GCF_025642155.1	NCBI	HQ	Streptomyces	sp.	HUAS 15-9	100	0	9258818	3	9604367	0.705315	PRJNA883558	sp_mash_068	M2
GCF_025854275.1	NCBI	HQ	Streptomyces	sp.	NA0869	99.6441	0.711744	8050611	1	8050611	0.710959	PRJNA889549	sp_mash_069
GCF_026153095.1	NCBI	HQ	Streptomyces	sp.	VB1	99.1993	1.18624	8684380	2	8804882	0.713718	PRJNA891055	sp_mash_070	M3	M3_1
GCF_026810505.1	NCBI	HQ	Streptomyces	sp.	Je 1-369	99.8927	1.01574	8820026	1	8820026	0.710066	PRJNA860344	sp_mash_086	M1	M1_7
GCF_026898115.1	NCBI	HQ	Streptomyces	sp.	S465	100	2.2807	9638869	2	9662200	0.715902	PRJNA881791	sp_mash_087
GCF_027497195.1	NCBI	HQ	Streptomyces	sp.	WMMC500	100	1.84211	8614441	1	8614441	0.732377	PRJNA913091	sp_mash_089
GCF_028885415.1	NCBI	HQ	Streptomyces	sp.	DM	99.5708	0.643777	9411092	1	9411092	0.709748	PRJNA936494	sp_mash_091	M2	M2_1
GCF_028898845.1	NCBI	HQ	Streptomyces	sp.	WZ-12	99.2586	3.06728	9169400	2	9547725	0.714392	PRJNA936401	sp_mash_092	M5	M5_8
GCF_029167625.1	NCBI	HQ	Streptomyces	sp.	AM 4-1-1	98.8434	1.74674	7168657	2	7465012	0.708757	PRJNA934748	sp_mash_093	M3
GCF_029760955.1	NCBI	HQ	Streptomyces	sp.	HUAS 5	99.8569	0.697425	7464554	2	7614103	0.712747	PRJNA939508	sp_mash_099	M2	M2_4
GCF_030294945.1	NCBI	HQ	Streptomyces	sp.	A-8890	100	1.99264	11602651	1	11602651	0.702888	PRJDB6577	sp_mash_109	M2	M2_6
GCF_003950035.1	NCBI	HQ	Streptomyces	sp000158895	W1SF4	99.58	1.23	7272878	3	8068143	0.731412	PRJNA487679		M6	M6_7
GCF_000177195.2	NCBI	HQ	Streptomyces	sp000177195	SirexAA-E	99.93	0	7414440	1	7414440	0.717482	PRJNA38225		M3	M3_3
GCF_029167585.1	NCBI	HQ	Streptomyces	sp000213055	AM 3-1-1	99.8927	0	7337058	1	7337058	0.732968	PRJNA934748
GCF_002288075.1	NCBI	HQ	Streptomyces	sp000213055	CLI2905	99.46	0	7088673	2	7232701	0.732958	PRJNA384988
GCF_000213055.1	NCBI	HQ	Streptomyces	sp000213055	Tu6071	99.89	0	7359380	2	7506727	0.730765	PRJNA63579
GCF_008632955.1	NCBI	HQ	Streptomyces	sp000527195	139	99.16	0	6900068	3	7343456	0.721933	PRJNA565833		M2	M2_4
GCF_021383925.1	NCBI	HQ	Streptomyces	sp000772045	BSE6.1	100	0.14	8024389	1	8024389	0.722535	PRJNA514840		M2	M2_3
GCF_000772045.1	NCBI	HQ	Streptomyces	sp000772045	CCM_MD2014	100	0.36	8274043	1	8274043	0.721252	PRJNA263735		M2	M2_3
GCF_003950055.1	NCBI	HQ	Streptomyces	sp000772045	KPB2	100	0	8082236	1	8082236	0.722147	PRJNA487680		M2	M2_3
GCF_013364375.1	NCBI	HQ	Streptomyces	sp000772045	NA03103	100	0	8088762	3	8359435	0.721251	PRJNA636927		M2	M2_3
GCF_018310575.1	NCBI	HQ	Streptomyces	sp000772045	V17-9	100	0.46	8151966	1	8151966	0.721671	PRJNA725373		M2	M2_3
GCF_001636945.2	NCBI	HQ	Streptomyces	sp001636945	FXJ1.172	100	1.39485	9260562	3	10017507	0.710039	PRJNA319451		M2	M2_2
GCF_001654495.1	NCBI	HQ	Streptomyces	sp001654495	SAT1	100	0.43	7472530	1	7472530	0.731505	PRJNA321638		M2
GCF_009025935.1	NCBI	HQ	Streptomyces	sp001865245	C8S0	99.84	1.69	6898902	1	6898902	0.735145	PRJNA576028		M7	M7_3
GCF_018866325.1	NCBI	HQ	Streptomyces	sp001895105	YPW6	99.84	0.62	7695589	1	7695589	0.720161	PRJNA733236		M3	M3_1
GCF_028473745.1	NCBI	HQ	Streptomyces	sp001905385	M92	100	0.214592	7680776	2	7790858	0.719905	PRJNA812928		M2	M2_3
GCF_026167665.1	NCBI	HQ	Streptomyces	sp001905735	MDA8-470	98.528	1.42349	7386614	1	7386614	0.719634	PRJNA842922		M3	M3_4
GCF_001941845.1	NCBI	HQ	Streptomyces	sp001941845	TN58	99.46	1.46	7585034	1	7585034	0.722958	PRJNA354687		M6	M6_2
GCF_002028385.1	NCBI	HQ	Streptomyces	sp002080455	3211	99.49	1.81	8232231	3	8991292	0.715039	PRJNA377638		M6	M6_1
GCF_002080455.1	NCBI	HQ	Streptomyces	sp002080455	Sge12	99.58	1.46	7983613	2	8110698	0.72173	PRJNA380743		M6	M6_1
GCF_028622875.1	NCBI	HQ	Streptomyces	sp002551245	MMBL 11-1	99.911	1.04784	8003288	5	8496900	0.716153	PRJNA932473		M3	M3_1
GCF_018310535.1	NCBI	HQ	Streptomyces	sp002846625	P16B-1	100	1.02	9103359	2	9621341	0.702384	PRJNA726812		M2	M2_7
GCF_012273535.1	NCBI	HQ	Streptomyces	sp002846625	RLB1-33	99.57	1.48	12127650	1	12127650	0.700083	PRJNA615323		M2	M2_7
GCF_012275145.1	NCBI	HQ	Streptomyces	sp002846625	S1D4-11	99.94	2.11	12276515	1	12276515	0.699274	PRJNA615323		M2	M2_7
GCF_002847285.1	NCBI	HQ	Streptomyces	sp002847285	CMB-StM0423	100	1.26	8029398	1	8029398	0.731415	PRJNA421969
GCF_001011035.1	NCBI	HQ	Streptomyces	sp002847285	CNQ-509	100	1.58	8039333	1	8039333	0.730676	PRJNA284218
GCF_003945505.1	NCBI	HQ	Streptomyces	sp002847285	WAC 06738	99.47	1.05	8324535	1	8324535	0.731848	PRJNA472056
GCF_003032475.1	NCBI	HQ	Streptomyces	sp003032475	P3	100	0.39	9851971	1	9851971	0.713658	PRJNA437360		M2
GCF_003610995.1	NCBI	HQ	Streptomyces	sp003116725	ATCC 13273	99.72	0.35	7238194	1	7238194	0.717015	PRJNA493179		M3	M3_1
GCF_009650765.1	NCBI	HQ	Streptomyces	sp003259585	SUK 48	99.21	0.97	8341671	1	8341671	0.723296	PRJNA587018		M2	M2_2
GCF_003287935.1	NCBI	HQ	Streptomyces	sp003287935	ICC1	99.58	2.02	9034319	1	9034319	0.720161	PRJNA268366		M6	M6_4
GCF_003287915.1	NCBI	HQ	Streptomyces	sp003287935	ICC4	99.58	2.19	9010404	1	9010404	0.720319	PRJNA268366		M6	M6_4
GCF_003330845.1	NCBI	HQ	Streptomyces	sp003330845	Go-475	100	0.86	8570609	1	8570609	0.719569	PRJNA430025		M2	M2_1
GCF_003369795.1	NCBI	HQ	Streptomyces	sp003369795	CB09001	100	0	7787608	1	7787608	0.719469	PRJNA433315		M2	M2_3
GCF_020616555.1	NCBI	HQ	Streptomyces	sp003403055	BH-MK-02	100	0.91	9816795	2	10018810	0.704105	PRJNA768972		M1	M1_1
GCF_018128905.1	NCBI	HQ	Streptomyces	sp003814525	A2-16	100	0.86	9765518	2	9796466	0.708845	PRJNA671550		M2	M2_5
GCF_003945545.1	NCBI	HQ	Streptomyces	sp003945545	WAC 01529	99.46	0.29	8270461	1	8270461	0.713158	PRJNA472056		M1	M1_7
GCF_006088715.1	NCBI	HQ	Streptomyces	sp006088715	YIM 121038	100	0.79	10130554	2	11098444	0.724242	PRJNA445485		M1	M1_5
GCF_029541745.1	NCBI	HQ	Streptomyces	sp007595705	LX-29	100	2.2807	8228343	1	8228343	0.725779	PRJNA785759
GCF_009832925.1	NCBI	HQ	Streptomyces	sp009832925	Tu 2975	98.91	0.35	7623788	1	7623788	0.710397	PRJNA590865		M7
GCF_009834125.1	NCBI	HQ	Streptomyces	sp009834125	GS7	99.2	1.48	9067183	1	9067183	0.715881	PRJNA597611		M5	M5_3
GCF_009857135.1	NCBI	HQ	Streptomyces	sp009857135	HM190	100	0.43	7762826	1	7762826	0.719755	PRJNA598787		M2	M2_6
GCF_010384365.1	NCBI	HQ	Streptomyces	sp010384365	S4.7	99.8	0.77	7920066	3	7940295	0.707203	PRJNA603981
GCF_011193355.1	NCBI	HQ	Streptomyces	sp011193355	JB150	100	0.44	7318937	1	7318937	0.727268	PRJNA609637		M2
GCF_012273515.1	NCBI	HQ	Streptomyces	sp012273515	RPA4-2	98.93	0.21	9856149	1	9856149	0.708729	PRJNA615323		M2	M2_7
GCF_013364155.1	NCBI	HQ	Streptomyces	sp013364155	NA02950	100	4.86	9619720	2	9771669	0.710525	PRJNA636927
GCF_013364195.1	NCBI	HQ	Streptomyces	sp013364195	NA04227	99.83	0.27	7894562	1	7894562	0.70818	PRJNA636927
GCF_020099395.1	NCBI	HQ	Streptomyces	sp014253015	DSM 40587	98.84	1.51	7638929	2	7668063	0.730557	PRJNA758832
GCF_022759525.1	NCBI	HQ	Streptomyces	sp014253015	DSM 40587	98.84	1.51	7633041	2	7656898	0.730638	PRJNA817370
GCF_022220465.1	NCBI	HQ	Streptomyces	sp014253015	TYQ1024	98.84	1.15	7506783	1	7506783	0.73062	PRJNA656867
GCF_025642135.1	NCBI	HQ	Streptomyces	sp014905555	HUAS 13-4	99.5708	1.64521	9054161	2	9362607	0.705755	PRJNA883553		M2
GCF_016598575.1	NCBI	HQ	Streptomyces	sp016598575	HSG2	98.61	0.92	5282528	1	5282528	0.719252	PRJNA685641		M2
GCF_016756395.1	NCBI	HQ	Streptomyces	sp016756395	SN-593	99.47	0.53	8833490	3	8972903	0.735714	PRJDB6258
GCF_024442335.1	NCBI	HQ	Streptomyces	sp018604545	CRCS-T-1	100	0.64	8577985	2	8611494	0.712233	PRJNA859239		M2	M2_1
GCF_024442315.1	NCBI	HQ	Streptomyces	sp018604545	CRLD-Y-1	100	0.64	8599387	2	8633395	0.712156	PRJNA859237		M2	M2_1
GCF_018604545.1	NCBI	HQ	Streptomyces	sp018604545	MG62	100	0.64	8599513	1	8599513	0.712229	PRJNA731250		M2	M2_1
GCF_024611995.1	NCBI	HQ	Streptomyces	sp018614155	NBC_00162	99.58	0.4	8635149	2	9023989	0.71239	PRJNA689727		M6	M6_3
GCF_028747205.1	NCBI	HQ	Streptomyces	sp018619185	CA-278952	99.911	0.355872	8211675	1	8211675	0.715525	PRJNA883035		M3	M3_1
GCF_022846655.1	NCBI	HQ	Streptomyces	sp019090105	HEK131	100	1.07	6542274	1	6542274	0.71838	PRJDB13197		M2	M2_2
GCF_027107535.1	NCBI	HQ	Streptomyces	sp019090165	Qhu-M197	99.8927	0.143062	9539225	2	9899183	0.705398	PRJNA911029		M2
GCF_019774615.1	NCBI	HQ	Streptomyces	sp019774615	BHT-5-2	99.56	2.45	6317233	2	9126195	0.718059	PRJNA752724		M5	M5_8
GCF_020026305.1	NCBI	HQ	Streptomyces	sp020026305	135	99.14	0.72	8832922	1	8832922	0.714671	PRJNA724811		M1	M1_7
GCF_027625935.1	NCBI	HQ	Streptomyces	sp020181035	HUAS 2-6	100	0.757034	9319598	3	9598041	0.711277	PRJNA910490		M2	M2_2
GCF_020740535.1	NCBI	HQ	Streptomyces	sp020740535	MA3_2.13	93.65	0.95	7653710	1	7653710	0.721433	PRJNA754006
GCF_022695595.1	NCBI	HQ	Streptomyces	sp022695595	MST-110588	98.7	1.25	7915503	1	7915503	0.714585	PRJNA727408
GCF_023277745.1	NCBI	HQ	Streptomyces	sp023277745	ST13-2-2	98.49	3.39	9239126	1	9239126	0.699372	PRJNA762165		M5	M5_1
GCF_023515955.1	NCBI	HQ	Streptomyces	sp023515955	RerS4	99.23	1.09	7301482	2	7543621	0.721825	PRJNA836100		M6
GCF_023614235.1	NCBI	HQ	Streptomyces	sp023614235	MRC013	95.32	0.7	5331980	1	5331980	0.741114	PRJNA782605
GCF_024584805.1	NCBI	HQ	Streptomyces	sp024584805	FIT100	99.8927	0.214592	7965264	1	7965264	0.712315	PRJNA705867		M7
GCF_024612015.1	NCBI	HQ	Streptomyces	sp024612015	CA-210063	100	2.93	10859970	1	10859970	0.704481	PRJNA689732		M2	M2_6
GCF_024612035.1	NCBI	HQ	Streptomyces	sp024612035	DSM 40750	100	2.13	11540835	1	11540835	0.703216	PRJNA689728		M2	M2_6
GCF_024701375.2	NCBI	HQ	Streptomyces	sp024701375	KMM 9044	100	0.0858369	7317619	3	7433909	0.709305	PRJNA639328		M2	M2_4
GCF_025402955.1	NCBI	HQ	Streptomyces	sp900091315	FZ201	99.4635	1.00143	8604396	1	8604396	0.713045	PRJNA881850		M2
GCF_025642175.1	NCBI	HQ	Streptomyces	sp900105245	HUAS 14-6	99.4635	0.715308	8381966	3	8572100	0.721995	PRJNA883556		M2	M2_2
GCF_900129855.1	NCBI	HQ	Streptomyces	sp900129855	3124.6	100	1.07	9375551	1	9375551	0.70669	PRJEB18237		M2
GCF_008704795.1	NCBI	HQ	Streptomyces	spectabilis	ATCC 27465	99.68	1	9807160	1	9807160	0.724366	PRJNA412292		M1	M1_5
GCF_007363395.1	NCBI	HQ	Streptomyces	spectabilis	NRRL 2792	99.89	1	9505665	1	9505665	0.724446	PRJNA548005		M1	M1_5
GCF_003945525.1	NCBI	HQ	Streptomyces	speibonae	WAC 01438	99.57	0.43	8138328	2	8201167	0.719614	PRJNA472056		M2	M2_4
GCF_013046785.1	NCBI	HQ	Streptomyces	spinosus	jing01	99.89	0.43	7815457	1	7815457	0.724534	PRJNA629882		M2	M2_2
GCF_013009255.1	NCBI	HQ	Streptomyces	spinoverrucosus	Z423-1	99.57	1.11	9460473	1	9460473	0.7077	PRJNA628182		M2	M2_1
GCF_022760275.1	NCBI	HQ	Streptomyces	spirodelae	891-h	99.2	1.6	7804062	2	7839538	0.710959	PRJNA615006
GCF_003122365.1	NCBI	HQ	Streptomyces	spongiicola	HNM0071	99.4	0.23	7180417	1	7180417	0.724491	PRJNA453635		M7
GCF_008704535.1	NCBI	HQ	Streptomyces	subrutilus	ATCC 27467	99.14	0.76	7604974	1	7604974	0.734478	PRJNA412292		M6
GCF_023614315.1	NCBI	HQ	Streptomyces	sudanensis	SD 504	96.8861	0.88968	5259510	1	5259510	0.739347	PRJNA824685
GCF_000154965.1	NCBI	HQ	Streptomyces	sviceus	ATCC 29083	96.64	0.43	9313494	1	9313494	0.704641	PRJNA28555		M2	M2_5
GCF_003443735.1	NCBI	HQ	Streptomyces	sviceus	CC0208	99.89	0.43	9320089	1	9320089	0.705852	PRJNA488148		M2	M2_5
GCF_026427415.1	NCBI	HQ	Streptomyces	tanashiensis	Kala	99.8927	0.572246	8694918	1	8694918	0.722217	PRJNA766504		M7	M7_1
GCF_023273835.1	NCBI	HQ	Streptomyces	tauricus	LRE541	99.89	0.43	9966248	2	9990036	0.708436	PRJNA822621		M2	M2_7
GCF_003097515.1	NCBI	HQ	Streptomyces	tirandamycinicus	HNM0039	99.49	0.35	7289495	1	7289495	0.724636	PRJNA454035		M7	M7_3
GCF_019703895.1	NCBI	HQ	Streptomyces	tricolor	NBRC 114648	99.83	1.03	9320785	1	9320785	0.727045	PRJDB10690		M2	M2_2
GCF_001040905.1	NCBI	HQ	Streptomyces	tricolor	PBH53	99.62	1.67	9153597	1	9153597	0.727423	PRJNA268366		M2	M2_2
GCF_017356985.1	NCBI	HQ	Streptomyces	triculaminicus_A	KCC S-1010	98.53	0.88	7340446	1	7340446	0.720743	PRJNA706137
GCF_016919685.1	NCBI	HQ	Streptomyces	tsukubensis	L20	99.23	1.35	7935069	1	7935069	0.718681	PRJNA702039
GCF_003932715.1	NCBI	HQ	Streptomyces	tsukubensis	NRRL 18488	99.23	1.35	7963742	3	8019548	0.718599	PRJNA382016
GCF_000297155.3	NCBI	HQ	Streptomyces	tsukubensis	NRRL18488	99.23	1.35	7950181	3	8005998	0.718573	PRJNA76771
GCF_009296025.1	NCBI	HQ	Streptomyces	tsukubensis_B	AT3	99.46	1.07	8615214	2	8633980	0.704321	PRJNA577407
GCF_027497495.1	NCBI	HQ	Streptomyces	tubercidicus	DSM 40261	100	1.24555	8284047	1	8284047	0.707082	PRJNA906344		M5	M5_4
GCF_008705255.1	NCBI	HQ	Streptomyces	venezuelae	ATCC 10595	99.49	1.06	7871480	1	7871480	0.725347	PRJNA454547		M7	M7_1
GCF_000253235.1	NCBI	HQ	Streptomyces	venezuelae	ATCC 10712	99.49	1.02	8226158	1	8226158	0.72481	PRJNA62209		M7	M7_1
GCF_008639165.1	NCBI	HQ	Streptomyces	venezuelae	ATCC 10712	99.49	0.85	8223505	1	8223505	0.724642	PRJNA454547		M7	M7_1
GCF_008639045.1	NCBI	HQ	Streptomyces	venezuelae	ATCC 21113	99.49	0.85	7893803	1	7893803	0.725357	PRJNA454547		M7	M7_1
GCF_001886595.1	NCBI	HQ	Streptomyces	venezuelae	NRRL B-65442	99.49	0.85	8222198	2	8380320	0.724203	PRJNA353366		M7	M7_1
GCF_008642355.1	NCBI	HQ	Streptomyces	venezuelae_B	ATCC 14583	99.89	0.8	8018484	1	8018484	0.712647	PRJNA454547		M1	M1_7
GCF_008642295.1	NCBI	HQ	Streptomyces	venezuelae_C	ATCC 21782	99.58	1.06	7525322	1	7525322	0.718665	PRJNA454547		M6
GCF_008642315.1	NCBI	HQ	Streptomyces	venezuelae_D	ATCC 14584	99.89	1.02	8942078	1	8942078	0.711868	PRJNA454547		M1	M1_7
GCF_008642275.1	NCBI	HQ	Streptomyces	venezuelae_E	ATCC 21018	99.84	0.97	7746267	1	7746267	0.721372	PRJNA454547		M6	M6_1
GCF_008642335.1	NCBI	HQ	Streptomyces	venezuelae_F	ATCC 14585	99.89	0.66	8048154	1	8048154	0.713488	PRJNA454547		M1	M1_7
GCF_000830005.1	NCBI	HQ	Streptomyces	vietnamensis	GIM4.0001	99.84	2.74	8867142	2	9153777	0.719936	PRJNA244969		M7	M7_1
GCF_008704935.1	NCBI	HQ	Streptomyces	vinaceus	ATCC 27476	99.49	0.92	7673509	1	7673509	0.723363	PRJNA412292		M6	M6_5
GCF_003595545.1	NCBI	HQ	Streptomyces	violaceusniger_A	11-1-2	100	0.53	11603877	2	11655206	0.7085	PRJNA393858
GCF_000147815.2	NCBI	HQ	Streptomyces	violaceusniger_A	Tu 4113	100	1.05	10657107	3	11138313	0.708764	PRJNA43031
GCF_002021875.1	NCBI	HQ	Streptomyces	violaceusniger_A	XM201	100	0.7	12012215	1	12012215	0.707501	PRJNA350243
GCF_014217585.1	NCBI	HQ	Streptomyces	virginiae	INR7	99.58	0.75	8320846	1	8320846	0.723889	PRJNA554385		M6	M6_2
GCF_008704515.1	NCBI	HQ	Streptomyces	viridosporus	ATCC 39115	99.89	0.7	7280536	1	7280536	0.725565	PRJNA412292		M2	M2_4
GCF_014621695.1	NCBI	HQ	Streptomyces	xanthii	CRXT-Y-14	99.89	1.29	7867709	3	8354710	0.721453	PRJNA659883
GCF_011751035.2	NCBI	HQ	Streptomyces	xanthochromogenes	MBT27	99.93	1.41	8400223	2	8530179	0.711611	PRJNA602665
GCF_002777535.1	NCBI	HQ	Streptomyces	xantholiticus	ATCC 27952	98.93	0	8023114	1	8023114	0.705939	PRJNA394648		M7
GCF_028421465.1	NCBI	HQ	Streptomyces	xanthophaeus	KPP03845	99.6441	1.94882	8204848	3	8595635	0.721663	PRJNA923126		M6	M6_3
GCF_000993785.3	NCBI	HQ	Streptomyces	xiamenensis	318	95.82	0.53	5961402	1	5961402	0.720226	PRJNA73797
GCF_016605905.1	NCBI	HQ	Streptomyces	xiamenensis	XC 2026	93.02	0.53	5836896	1	5836896	0.72098	PRJNA672261
GCF_000220705.2	NCBI	HQ	Streptomyces	xinghaiensis	S187	100	1.32	7137891	1	7137891	0.731375	PRJNA67543
GCF_024666385.1	NCBI	HQ	Streptomyces	yangpuensis	CM253	99.58	1.17	7435303	4	8092115	0.722326	PRJNA865566		M6	M6_2
GCF_018069625.1	NCBI	HQ	Streptomyces	yatensis	DSM 41771	100	1.84	10360357	1	10360357	0.714108	PRJNA719702
GCF_000816025.1	NCBI	HQ	Streptomyces	yunnanensis	769	99.44	2.58	10100774	2	10338286	0.715987	PRJNA182073		M5	M5_8
GCF_016917755.1	NCBI	HQ	Streptomyces	yunnanensis	A-2-1	99.79	2.2	9857535	1	9857535	0.71726	PRJNA695034		M5	M5_8
GCF_021496785.1	NCBI	HQ	Streptomyces	yunnanensis	A1-5	99.79	2.38	9459690	1	9459690	0.717965	PRJNA482527		M5	M5_8
GCF_029011865.1	NCBI	HQ	Streptomyces	yunnanensis	P86	99.7924	2.22844	9982274	1	9982274	0.716706	PRJNA816341		M5	M5_8
GCF_003258605.2	NCBI	HQ	Streptomyces_D	bronchialis	DSM 106435	100	2.37	7090212	1	7090212	0.726958	PRJNA438532
GCF_021165735.1	NCBI	HQ	Yinghuangia	sp021165735	ASG 101	98.95	0.53	8343587	1	8343587	0.719787	PRJNA781399
GCF_000372745.1	NCBI	LQ	Embleya	scabrispora	DSM 41855	100	2.81	180969	191	11392659	0.709476	PRJNA165453
GCF_009865215.1	NCBI	LQ	Embleya	sp009865215	SID3343	98.95	4.74	14460	1646	11063640	0.705195	PRJNA596543
GCF_029892145.1	NCBI	LQ	Kitasatospora	acidiphila	GP30	99.4737	0.789474	169698	110	8861088	0.716367	PRJNA945122
GCF_001188955.3	NCBI	LQ	Kitasatospora	aureofaciens	ATCC 10762	99.47	2.54	228236	107	9228164	0.727114	PRJNA253814
GCF_020741675.1	NCBI	LQ	Kitasatospora	aureofaciens	ChiBjej1-411	98.9474	1.31579	80118	148	6850706	0.729967	PRJNA543206
GCF_014649975.1	NCBI	LQ	Kitasatospora	aureofaciens	JCM 4434	99.47	1.49	347702	118	8323899	0.727509	PRJDB10510
GCF_000978515.1	NCBI	LQ	Kitasatospora	aureofaciens	NRRL 2209	99.47	3.6	14661	989	9078694	0.727234	PRJNA281502
GCF_000716885.1	NCBI	LQ	Kitasatospora	aureofaciens	NRRL B-1286	99.47	2.89	127928	505	9285283	0.72763	PRJNA238534
GCF_000719175.1	NCBI	LQ	Kitasatospora	aureofaciens	NRRL B-2657	98.95	2.54	121651	279	9192027	0.727585	PRJNA238534
GCF_000721255.1	NCBI	LQ	Kitasatospora	aureofaciens	NRRL B-3447	99.47	1.32	129169	270	7409201	0.727467	PRJNA238534
GCF_945929885.1	NCBI	LQ	Kitasatospora	aureofaciens	SRR11489755_bin.6_metaWRAP_v1.3_MAG	99.4737	1.31579	100724	126	7001891	0.730093	PRJEB53600
GCF_019192735.1	NCBI	LQ	Kitasatospora	aureofaciens_A	CPD02	100	4.21	131431	209	9428433	0.722418	PRJNA742747
GCF_000721345.1	NCBI	LQ	Kitasatospora	cineracea	NRRL B-11411	100	2.98	66847	368	8643176	0.739186	PRJNA238534
GCF_014648555.1	NCBI	LQ	Kitasatospora	griseola	JCM 3339	98.68	1.67	208654	125	8308149	0.728447	PRJDB10510
GCF_020907985.1	NCBI	LQ	Kitasatospora	humi	RB6PN24	99.47	1.49	134447	150	8094094	0.721046	PRJNA779186
GCF_014655955.1	NCBI	LQ	Kitasatospora	indigofera	JCM 4646	99.47	1.32	131717	198	9417550	0.741345	PRJDB10510
GCF_000716875.1	NCBI	LQ	Kitasatospora	novaecaesareae	NRRL B-1267	99.47	0.79	73927	250	7427993	0.729808	PRJNA238534
GCF_000717725.1	NCBI	LQ	Kitasatospora	novaecaesareae	NRRL ISP-5024	99.47	0.53	107132	139	6312990	0.729252	PRJNA238534
GCF_000716545.1	NCBI	LQ	Kitasatospora	phosalacinea	NRRL B-16230	99.47	2.02	89226	227	7620895	0.740711	PRJNA238534
GCF_030268825.1	NCBI	LQ	Kitasatospora	phosalacinea_A	NBRC 14362	100	2.54386	138939	221	8662696	0.741178	PRJDB14606
GCF_000717185.1	NCBI	LQ	Kitasatospora	phosalacinea_A	NRRL B-16228	100	2.54	69365	340	8616948	0.74132	PRJNA238534
GCF_000718025.1	NCBI	LQ	Kitasatospora	purpeofusca	NRRL B-1817	99.47	2.02	241189	138	9343474	0.736411	PRJNA238534
GCF_000966955.1	NCBI	LQ	Kitasatospora	purpeofusca	NRRL S-495	99.2982	2.54386	14614	1416	9063795	0.735168	PRJNA238534
GCF_001279805.1	NCBI	LQ	Kitasatospora	purpeofusca	XY431	100	1.75439	46679	528	9490701	0.734291	PRJNA238534
GCF_000961885.1	NCBI	LQ	Kitasatospora	rubellomurina	ATCC 31215	100	3.68	74283	411	8610816	0.7365	PRJNA238534
GCF_000716965.1	NCBI	LQ	Kitasatospora	setae	NRRL B-16185	100	3.07	97127	298	8560950	0.742944	PRJNA238534
GCF_029892105.1	NCBI	LQ	Kitasatospora	sp.	GP82	99.4737	1.22807	200501	138	8204036	0.707477	PRJNA945126
GCF_029894335.1	NCBI	LQ	Kitasatospora	sp.	MAP5-34	99.4737	1.05263	135651	118	7318731	0.711889	PRJNA945116
GCF_030268885.1	NCBI	LQ	Kitasatospora	sp.	NBRC 14627	100	2.98246	221631	169	8651776	0.742078	PRJDB14606
GCF_000710465.2	NCBI	LQ	Kitasatospora	sp000710465	MBT63	98.6	0.98	24761	846	9851701	0.730193	PRJNA233559
GCF_000717715.1	NCBI	LQ	Kitasatospora	sp000717715	NRRL B-24484	99.47	1.75	140273	186	8863434	0.738088	PRJNA238534
GCF_000719705.1	NCBI	LQ	Kitasatospora	sp000719705	NRRL S-350	99.47	1.23	124046	253	8783146	0.73047	PRJNA238534
GCF_000720635.1	NCBI	LQ	Kitasatospora	sp000720635	NRRL WC-3742	99.47	1.49	91579	233	8744700	0.728008	PRJNA238534
GCF_001182915.1	NCBI	LQ	Kitasatospora	sp001905545	MY 5-36	99.47	3.16	11328	1461	9136458	0.735147	PRJNA288521
GCF_002953255.1	NCBI	LQ	Kitasatospora	sp002953255	CB01881	86.61	0.79	11344947	1	11344947	0.731441	PRJNA431339
GCF_014596465.1	NCBI	LQ	Kitasatospora	sp014596465	CBMA123	100	4.61	32587	642	9741301	0.728436	PRJNA340172
GCF_014596515.1	NCBI	LQ	Kitasatospora	sp014596515	CBMA156	92.11	7.11	27704	458	9167493	0.730277	PRJNA340172
GCF_017427025.1	NCBI	LQ	Kitasatospora	sp017427025	FH025	97.37	1.84	10071	1261	8381474	0.725085	PRJNA705517
GCF_020103755.1	NCBI	LQ	Kitasatospora	sp020103755	LS1784	99.47	3.86	13306	1295	9558926	0.7254	PRJNA739831
GCF_022288725.1	NCBI	LQ	Kitasatospora	sp022288725	A2-31	98.95	9.06	497526	288	9294085	0.735141	PRJNA482527
GCF_003205575.1	NCBI	LQ	Kitasatospora	tateyamensis	ATCC 21389	99.47	2.37	76804	439	7455770	0.726985	PRJNA437757
GCF_010548305.1	NCBI	LQ	Kribbella	sp010548305	SID13031	99.48	4.66	336850	134	8518604	0.676769	PRJNA603111
GCF_014647715.1	NCBI	LQ	Moraxella_A	cinereus	JCM 3040	99.7126	0.0957854	73728	130	2796952	0.438573	PRJDB10510
GCF_006335115.1	NCBI	LQ	Quadrisphaera	sp006335115	NP160	99.01	1.26	117311	186	4774418	0.749295	PRJNA546435
GCF_026965885.1	NCBI	LQ	SCUT-3	sp014083985	HB2AG	99.4737	1.05263	88305	151	6099058	0.740129	PRJNA886425
GCF_000787755.1	NCBI	LQ	Streptacidiphilus	albus	NBRC 100918	99.47	1.05	132365	155	9677773	0.719015	PRJDB3297
GCF_000787855.1	NCBI	LQ	Streptacidiphilus	anmyonensis	NBRC 103185	99.13	2.28	107739	153	9386419	0.722085	PRJDB3297
GCF_000787775.1	NCBI	LQ	Streptacidiphilus	carbonis	NBRC 100919	99.47	1.32	125279	139	8457280	0.714708	PRJDB3297
GCF_015690355.1	NCBI	LQ	Streptacidiphilus	fuscans	NEAU-YB345	99.47	6.84	431557	38	8577691	0.712172	PRJNA676036
GCF_000719095.1	NCBI	LQ	Streptacidiphilus	jeojiense	NRRL B-24555	100	2.11	245740	144	9156717	0.714526	PRJNA238534
GCF_000787835.1	NCBI	LQ	Streptacidiphilus	melanogenes	NBRC 103184	98.84	2.63	144573	107	8771919	0.720128	PRJDB3297
GCF_000787815.1	NCBI	LQ	Streptacidiphilus	neutrinimicus	NBRC 100921	98.42	1.75	96689	184	8418219	0.721898	PRJDB3297
GCF_003258295.1	NCBI	LQ	Streptacidiphilus	pinicola	MMS16-CNU450	97.42	1.84	56286	281	8432874	0.718178	PRJNA475452
GCF_013421635.1	NCBI	LQ	Streptomyces	abyssomicinicus	UH6	92.7	1.35	6270	1475	6505932	0.719472	PRJNA641846
GCF_000720835.1	NCBI	LQ	Streptomyces	achromogenes	NRRL B-2120	100	0.57	185677	163	8112410	0.725439	PRJNA238534
GCF_026800165.1	NCBI	LQ	Streptomyces	achromogenes	UMAF16	100	1.21602	55179	1345	8832012	0.714867	PRJNA902855
GCF_009377235.1	NCBI	LQ	Streptomyces	acidicola	K1PN6	100	1.38	34036	544	10256521	0.702949	PRJNA553619
GCF_000242715.1	NCBI	LQ	Streptomyces	acidiscabies	84-104	100	1.43	113361	244	11005945	0.705913	PRJNA77031
GCF_001941285.1	NCBI	LQ	Streptomyces	acidiscabies	85-06	100	2.22	20017	1073	10978399	0.705027	PRJNA322221
GCF_001941275.1	NCBI	LQ	Streptomyces	acidiscabies	98-48	99.86	2.07	20309	983	10550187	0.706389	PRJNA322217
GCF_001941265.1	NCBI	LQ	Streptomyces	acidiscabies	98-49	99.86	2.72	16535	1211	10199530	0.704537	PRJNA322218
GCF_001941325.1	NCBI	LQ	Streptomyces	acidiscabies	FL01	97.28	3.15	19323	993	10556215	0.705527	PRJNA322224
GCF_003584805.1	NCBI	LQ	Streptomyces	acidiscabies	ST105	99.28	2.5	18661	1015	10759664	0.705028	PRJNA412877
GCF_001485105.1	NCBI	LQ	Streptomyces	acidiscabies	a10	100	2.83	82196	278	10725420	0.70618	PRJDB4008
GCF_001949645.1	NCBI	LQ	Streptomyces	acidiscabies	a2	100	1.86	85309	259	10582418	0.706445	PRJDB4008
GCF_016741775.1	NCBI	LQ	Streptomyces	actinomycinicus	RCU-197	99.57	0.89	270358	106	8790999	0.718518	PRJNA690886
GCF_016921115.1	NCBI	LQ	Streptomyces	actuosus_A	VRA1	100	1.3	190774	306	8451480	0.720372	PRJNA701154
GCF_016598475.1	NCBI	LQ	Streptomyces	adelaidensis	CAP261	100	0.64	83341	352	9321252	0.705581	PRJNA643161
GCF_009377175.1	NCBI	LQ	Streptomyces	adustus	NBRC 109810	99.89	2.65	32765	563	10226955	0.71199	PRJNA553619
GCF_000415505.1	NCBI	LQ	Streptomyces	afghaniensis	772	99.698	3.62423	23632	1726	9848774	0.70972	PRJNA186688
GCF_002150735.1	NCBI	LQ	Streptomyces	africanus	NRRL B-24243	95.92	0.5	27371	736	9115570	0.711821	PRJNA293375
GCF_014650595.1	NCBI	LQ	Streptomyces	alanosinicus	JCM 4714	99.57	1.56	228177	179	10244856	0.708846	PRJDB10510
GCF_008905045.1	NCBI	LQ	Streptomyces	albicerus	TRM68295	99.46	0.64	138999	200	11977091	0.700119	PRJNA564420
GCF_005981925.1	NCBI	LQ	Streptomyces	albidochromogenes	DSM 41800	99.23	1.38	18694	795	7265310	0.714674	PRJNA526663
GCF_002289335.1	NCBI	LQ	Streptomyces	albidoflavus	132	98.71	1.22	10498	1053	6797439	0.730139	PRJNA398273
GCF_002317025.1	NCBI	LQ	Streptomyces	albidoflavus	138	98.82	0.43	11431	1028	6978043	0.729992	PRJNA398273
GCF_002317035.1	NCBI	LQ	Streptomyces	albidoflavus	143	99.25	0.2	12358	957	7029244	0.730263	PRJNA398273
GCF_002289305.1	NCBI	LQ	Streptomyces	albidoflavus	145	98.41	0.36	8176	1153	6523997	0.729755	PRJNA398273
GCF_023502165.1	NCBI	LQ	Streptomyces	albidoflavus	220	98.61	1.86	126951	114	7310412	0.734106	PRJNA835974
GCF_002317005.1	NCBI	LQ	Streptomyces	albidoflavus	38	99.68	1	9968	1114	6985550	0.729896	PRJNA398273
GCF_000698945.1	NCBI	LQ	Streptomyces	albidoflavus	A23	89.7	0.57	109945	176	7056006	0.734915	PRJNA241453
GCF_004078575.1	NCBI	LQ	Streptomyces	albidoflavus	BSII#1	99.89	0	11575	1057	7003169	0.730061	PRJNA386254
GCF_024586905.1	NCBI	LQ	Streptomyces	albidoflavus	BSP1	98.18	0	137629	126	7004640	0.735351	PRJNA838592
GCF_019090125.1	NCBI	LQ	Streptomyces	albidoflavus	BV333	99.68	0.64	28611	699	7323588	0.732024	PRJNA739376
GCF_900091785.1	NCBI	LQ	Streptomyces	albidoflavus	BvitLS-983	99.39	0.14	35237	352	7282735	0.732196	PRJEB14570
GCF_013371965.1	NCBI	LQ	Streptomyces	albidoflavus	CAI-17	99.75	1.39	107473	187	7014048	0.734	PRJNA510915
GCF_013363715.1	NCBI	LQ	Streptomyces	albidoflavus	CAI-21	97.39	3.25	65929	330	7014568	0.734234	PRJNA510915
GCF_013363585.1	NCBI	LQ	Streptomyces	albidoflavus	CAI-78	99.46	0.72	44999	447	7222717	0.735166	PRJNA510915
GCF_024107515.1	NCBI	LQ	Streptomyces	albidoflavus	CHA1	99.89	0.14	251296	128	6962246	0.730819	PRJNA734587
GCF_024107415.1	NCBI	LQ	Streptomyces	albidoflavus	CHA15	99.46	0.95	148232	421	7029183	0.729618	PRJNA734587
GCF_024107435.1	NCBI	LQ	Streptomyces	albidoflavus	CHA16	99.89	0.97	156924	322	7005128	0.730629	PRJNA734587
GCF_024105315.1	NCBI	LQ	Streptomyces	albidoflavus	CHA3	99.54	0.27	146186	169	6962695	0.731073	PRJNA734587
GCF_024105195.1	NCBI	LQ	Streptomyces	albidoflavus	CHB19.2	99.89	1.36	131685	575	7062475	0.730265	PRJNA734587
GCF_024105335.1	NCBI	LQ	Streptomyces	albidoflavus	CHB9.2	99.89	0.53	152463	467	7284608	0.722986	PRJNA734587
GCF_000797385.1	NCBI	LQ	Streptomyces	albidoflavus	CNQ431	99.89	0.14	68754	295	7037644	0.730799	PRJNA266689
GCF_004196055.1	NCBI	LQ	Streptomyces	albidoflavus	CR16	99.46	0.57	113214	146	6970185	0.73515	PRJNA427449
GCF_016613335.1	NCBI	LQ	Streptomyces	albidoflavus	DEF147AK	99.89	0.57	119828	126	7096968	0.734547	PRJNA649699
GCF_016613285.1	NCBI	LQ	Streptomyces	albidoflavus	DEF1AK	99.89	0.57	105553	134	7095222	0.734582	PRJNA649699
GCF_023717205.1	NCBI	LQ	Streptomyces	albidoflavus	DR3-1	99.75	0.57	145714	105	6942916	0.735769	PRJNA830623
GCF_002844215.1	NCBI	LQ	Streptomyces	albidoflavus	EAG2	99.89	0.14	84238	182	7174282	0.732297	PRJNA419989
GCF_024107495.1	NCBI	LQ	Streptomyces	albidoflavus	EL5	99.89	1.65	204393	503	7060792	0.729992	PRJNA734587
GCF_024107455.1	NCBI	LQ	Streptomyces	albidoflavus	EL9	99.89	0.14	170996	198	6973944	0.731077	PRJNA734587
GCF_002910815.1	NCBI	LQ	Streptomyces	albidoflavus	FM008	96.35	0.79	7818	1369	6479762	0.727699	PRJNA384120
GCF_026341425.1	NCBI	LQ	Streptomyces	albidoflavus	FT1	99.8927	0.572246	163682	102	6975254	0.734055	PRJNA756257
GCF_004196115.1	NCBI	LQ	Streptomyces	albidoflavus	FXJ8.008	98.9	0.72	97051	147	7169130	0.733584	PRJNA427237
GCF_018638335.1	NCBI	LQ	Streptomyces	albidoflavus	G11C	99.89	0.21	98291	179	6877037	0.731476	PRJNA634886
GCF_024107465.1	NCBI	LQ	Streptomyces	albidoflavus	IpFD-1.1	99.89	0.57	177678	297	7217673	0.732857	PRJNA734587
GCF_013363485.1	NCBI	LQ	Streptomyces	albidoflavus	KAI-27	99.89	0.07	36637	658	7231715	0.735176	PRJNA510915
GCF_001014595.1	NCBI	LQ	Streptomyces	albidoflavus	KE1	99.03	0	120255	122	6830045	0.734322	PRJNA280032
GCF_018619235.1	NCBI	LQ	Streptomyces	albidoflavus	McG2	99.68	0.43	8953	1189	6911121	0.72562	PRJNA433829
GCF_018619195.1	NCBI	LQ	Streptomyces	albidoflavus	McG5	99.39	0.27	11823	1079	7018127	0.732346	PRJNA433829
GCF_018619165.1	NCBI	LQ	Streptomyces	albidoflavus	McG6	99.25	0.21	7331	1524	6873309	0.731662	PRJNA433829
GCF_000719955.1	NCBI	LQ	Streptomyces	albidoflavus	NRRL B-1271	99.89	0.79	160497	115	7084693	0.734343	PRJNA238534
GCF_000717375.1	NCBI	LQ	Streptomyces	albidoflavus	NRRL B-2307	99.89	0.57	186085	135	7202597	0.733279	PRJNA238534
GCF_000725635.1	NCBI	LQ	Streptomyces	albidoflavus	NRRL B-3253	99.89	0.79	243609	123	6992994	0.734573	PRJNA238534
GCF_000719435.1	NCBI	LQ	Streptomyces	albidoflavus	NRRL F-5618	99.89	0.72	117486	165	7102828	0.734395	PRJNA238534
GCF_000719495.1	NCBI	LQ	Streptomyces	albidoflavus	NRRL F-5621	99.89	0.43	90004	240	7341200	0.733723	PRJNA238534
GCF_000721455.1	NCBI	LQ	Streptomyces	albidoflavus	NRRL F-6628	99.89	0.36	159310	130	6714743	0.7323	PRJNA238534
GCF_001509565.1	NCBI	LQ	Streptomyces	albidoflavus	NRRL WC-3066	99.89	0.57	67140	287	7151148	0.73412	PRJNA238534
GCF_900171555.1	NCBI	LQ	Streptomyces	albidoflavus	R-53649	99.75	0.79	48334	334	7004412	0.733304	PRJEB18273
GCF_009865275.1	NCBI	LQ	Streptomyces	albidoflavus	SID4915	99.39	0.14	35205	397	7312640	0.732279	PRJNA596543
GCF_009863175.1	NCBI	LQ	Streptomyces	albidoflavus	SID4934	99.46	0.57	88536	174	7172686	0.733102	PRJNA596543
GCF_009865085.1	NCBI	LQ	Streptomyces	albidoflavus	SID8370	99.89	0.57	113608	111	7077644	0.734971	PRJNA596543
GCF_009864985.1	NCBI	LQ	Streptomyces	albidoflavus	SID8385	99.03	0.79	17565	811	7187041	0.731736	PRJNA596543
GCF_010550625.1	NCBI	LQ	Streptomyces	albidoflavus	SID9939	99.03	0.57	22756	613	6984444	0.73328	PRJNA603111
GCF_002910795.1	NCBI	LQ	Streptomyces	albidoflavus	SM9	97	0.79	7255	1592	6450053	0.727337	PRJNA384120
GCF_900091885.1	NCBI	LQ	Streptomyces	albidoflavus	ScaeMP-6W	99.46	0.57	88536	157	7163425	0.73309	PRJEB14558
GCF_022213265.1	NCBI	LQ	Streptomyces	albidoflavus	T7(2022)	99.89	0	151133	118	7218864	0.734855	PRJNA803593
GCF_024105205.1	NCBI	LQ	Streptomyces	albidoflavus	Vc17.3-30	99.89	0.79	108708	323	7128462	0.733766	PRJNA734587
GCF_024105145.1	NCBI	LQ	Streptomyces	albidoflavus	Vc714c-19	99.89	0.77	97324	341	6990564	0.730919	PRJNA734587
GCF_013870515.1	NCBI	LQ	Streptomyces	albidus	CAP215	98.58	0.44	20451	497	6657676	0.698081	PRJNA643161
GCF_002286695.1	NCBI	LQ	Streptomyces	albireticuli	NRRL B-1670	99.56	1.7	21466	714	8454574	0.724236	PRJNA291301
GCF_021228125.1	NCBI	LQ	Streptomyces	albireticuli	NRRL B1670	99.56	1.7	326773	108	8564494	0.724721	PRJNA774980
GCF_021228305.1	NCBI	LQ	Streptomyces	albireticuli	NRRL B1670 type B	99.56	0.48	523938	115	6916726	0.724499	PRJNA774980
GCF_000719015.1	NCBI	LQ	Streptomyces	alboflavus	NRRL B-1661	99.46	0.14	158037	432	9594095	0.721557	PRJNA238534
GCF_000716675.1	NCBI	LQ	Streptomyces	alboflavus	NRRL B-2373	99.89	0.14	134286	171	9717375	0.721759	PRJNA238534
GCF_000725575.1	NCBI	LQ	Streptomyces	alboflavus	NRRL ISP-5378	99.46	0.14	184782	124	9657428	0.721913	PRJNA238534
GCF_014655475.1	NCBI	LQ	Streptomyces	albogriseolus	JCM 4536	100	0.43	198945	150	7727804	0.724622	PRJDB10510
GCF_001418385.1	NCBI	LQ	Streptomyces	alboniger	NRRL B-1832	96.19	1.43	23290	578	7547388	0.710691	PRJNA293375
GCF_000717945.1	NCBI	LQ	Streptomyces	alboniger	NRRL S-920	99.89	0.57	122830	198	8247846	0.711299	PRJNA238534
GCF_014648695.1	NCBI	LQ	Streptomyces	albospinus	JCM 3399	99.17	1.7	201243	165	9206985	0.708949	PRJDB10510
GCF_001646665.1	NCBI	LQ	Streptomyces	albulus_A	B-3066	98.38	1.7	225771	413	7642040	0.732243	PRJNA317587
GCF_000403765.2	NCBI	LQ	Streptomyces	albulus_C	CCRC 11814	97.69	1.79	75627	242	9304371	0.722498	PRJNA196135
GCF_021366495.1	NCBI	LQ	Streptomyces	albulus_C	DS30.6	99.91	2.06	183934	142	8863720	0.726637	PRJNA789597
GCF_000504065.1	NCBI	LQ	Streptomyces	albulus_C	PD-1	99.91	2.15	67182	244	9427044	0.72298	PRJNA217850
GCF_004768505.1	NCBI	LQ	Streptomyces	albus	DSM 40763	99.56	1.33	489196	120	8106237	0.726179	PRJNA495121
GCF_001661615.1	NCBI	LQ	Streptomyces	albus	NRRL B-12378	95.63	1.3	14733	902	7195882	0.725756	PRJNA293375
GCF_001418545.1	NCBI	LQ	Streptomyces	albus	NRRL B-1335	96.07	1.07	11479	940	6963283	0.725551	PRJNA293375
GCF_000716525.1	NCBI	LQ	Streptomyces	albus	NRRL B-1570	99.64	1.25	166038	334	7867602	0.726732	PRJNA238534
GCF_001418125.1	NCBI	LQ	Streptomyces	albus	NRRL B-1685	97.57	1.15	16752	754	7375232	0.726085	PRJNA293375
GCF_000725885.1	NCBI	LQ	Streptomyces	albus	NRRL B-1811	99.64	1.25	245715	104	7633340	0.727345	PRJNA238534
GCF_001418505.1	NCBI	LQ	Streptomyces	albus	NRRL B-2465	97.78	1.1	18934	644	7425953	0.725128	PRJNA293375
GCF_000719425.1	NCBI	LQ	Streptomyces	albus	NRRL F-5639	99.56	1.42	144165	163	7940770	0.725708	PRJNA238534
GCF_000719735.1	NCBI	LQ	Streptomyces	albus	NRRL F-5917	99.56	1.33	161668	154	8011469	0.72574	PRJNA238534
GCF_000719865.1	NCBI	LQ	Streptomyces	albus_E	NRRL F-4971	100	0.53	218508	126	6938318	0.73203	PRJNA238534
GCF_001509505.1	NCBI	LQ	Streptomyces	alfalfae	NRRL S-1521	100	0.23	104904	282	8541802	0.721755	PRJNA238534
GCF_004212445.1	NCBI	LQ	Streptomyces	alfalfae	XY25	100	0.14	90629	235	7928771	0.722328	PRJNA491285
GCF_014141535.1	NCBI	LQ	Streptomyces	alkaliphilus	DSM 42118	94.8	0.27	5021	1801	5761373	0.725392	PRJNA554124
GCF_007097665.2	NCBI	LQ	Streptomyces	alkaliphilus	IF17	94.98	3.8	5488	1861	5870448	0.724055	PRJNA552584
GCF_007097205.2	NCBI	LQ	Streptomyces	alkaliterrae	OF1	97.24	2.31	15903	769	5999109	0.71969	PRJNA552584
GCF_013618515.1	NCBI	LQ	Streptomyces	alkaliterrae	OF3	97.18	1.84	15600	748	5977613	0.720386	PRJNA631977
GCF_013618545.1	NCBI	LQ	Streptomyces	alkaliterrae	OF8	97.06	0.89	26709	473	6036367	0.720053	PRJNA631977
GCF_001953875.1	NCBI	LQ	Streptomyces	amritsarensis	MTCC 11845	99.58	0.58	63430	208	7816792	0.725854	PRJNA308045
GCF_000719855.1	NCBI	LQ	Streptomyces	amritsarensis	NRRL F-4474	99.58	0.93	150827	131	7882256	0.725489	PRJNA238534
GCF_014650655.1	NCBI	LQ	Streptomyces	anandii	JCM 4720	99.5	0.97	327315	128	7932225	0.723482	PRJDB10510
GCF_002154415.1	NCBI	LQ	Streptomyces	angustmyceticus	NRRL B-2347	94.62	0.8	14867	874	7462466	0.720809	PRJNA293375
GCF_003013745.1	NCBI	LQ	Streptomyces	anthocyanicus	111WW2	100	0	70608	236	8593882	0.721644	PRJNA369720
GCF_003671755.1	NCBI	LQ	Streptomyces	anthocyanicus	E5N91	94.84	0.43	15941	833	8512825	0.718754	PRJNA492833
GCF_027270975.1	NCBI	LQ	Streptomyces	anthocyanicus	IPS92ro	99.5708	0.643777	14104	964	6948194	0.72179	PRJNA912557
GCF_026184015.1	NCBI	LQ	Streptomyces	anthocyanicus	IPS92w	100	0	165478	109	8326612	0.722812	PRJNA898900
GCF_014647695.1	NCBI	LQ	Streptomyces	anthocyanicus	JCM 3037	100	0.68	314084	209	9335373	0.717189	PRJDB10510
GCF_004795155.1	NCBI	LQ	Streptomyces	anthocyanicus	LRa12	100	0	72620	219	8304237	0.722501	PRJNA530227
GCF_000717845.1	NCBI	LQ	Streptomyces	anthocyanicus	NRRL S-12	100	0	148200	170	8489968	0.722533	PRJNA238534
GCF_000972395.1	NCBI	LQ	Streptomyces	anthocyanicus	WM6391	99.14	0.86	88608	242	8558285	0.721603	PRJNA238534
GCF_013363615.1	NCBI	LQ	Streptomyces	antibioticus_B	CAI-85	99.18	3.76	148248	280	8316190	0.720075	PRJNA510915
GCF_002154275.1	NCBI	LQ	Streptomyces	antimycoticus	NRRL B-24289	98.95	2.81	17428	1258	10807181	0.707434	PRJNA293375
GCF_001509775.1	NCBI	LQ	Streptomyces	antimycoticus	NRRL F-8817	100	1.58	140380	439	10460168	0.709685	PRJNA238534
GCF_003949695.1	NCBI	LQ	Streptomyces	antimycoticus	WAC05858	100	3.33	22710	880	10846423	0.708111	PRJNA504665
GCF_000968685.2	NCBI	LQ	Streptomyces	antioxidans	MUSC 164	100	4.21	135927	282	9118065	0.714719	PRJNA278501
GCF_019049185.1	NCBI	LQ	Streptomyces	anulatus	AC569_RSS891	99.84	0.18	110869	175	9103607	0.714322	PRJNA720119
GCF_018070745.1	NCBI	LQ	Streptomyces	anulatus	C3-3	99.84	0.18	134500	171	8593712	0.714664	PRJNA721301
GCF_020873925.1	NCBI	LQ	Streptomyces	anulatus	DH7	99.84	0	255674	102	8501894	0.71441	PRJNA744750
GCF_001746285.1	NCBI	LQ	Streptomyces	anulatus	EN16	99.84	0	67345	236	8570873	0.714986	PRJNA338712
GCF_010548045.1	NCBI	LQ	Streptomyces	anulatus	SID10689	99.84	0.25	37429	426	8286260	0.71751	PRJNA603111
GCF_010548615.1	NCBI	LQ	Streptomyces	anulatus	SID505	98.76	0.88	15550	1117	8240482	0.715868	PRJNA603111
GCF_010548705.1	NCBI	LQ	Streptomyces	anulatus	SID7903	99.84	1.06	41768	415	8423833	0.717099	PRJNA603111
GCF_010550525.1	NCBI	LQ	Streptomyces	anulatus	SID9598	97.98	1.12	12106	1440	8142247	0.715289	PRJNA603111
GCF_000239075.1	NCBI	LQ	Streptomyces	anulatus	W007	99.69	0.18	59300	284	9057348	0.71356	PRJNA74679
GCF_002551465.1	NCBI	LQ	Streptomyces	anulatus	b84	99.84	0.53	80138	222	8714623	0.7149	PRJNA401484
GCF_002551305.1	NCBI	LQ	Streptomyces	anulatus	or20	99.84	0	81082	245	9079700	0.715426	PRJNA401484
GCF_002551295.1	NCBI	LQ	Streptomyces	anulatus	or3	99.84	0.18	70290	228	8929626	0.717008	PRJNA401484
GCF_002551235.1	NCBI	LQ	Streptomyces	anulatus	rh195	99.84	0.42	25776	619	8626399	0.714895	PRJNA401484
GCF_002551225.1	NCBI	LQ	Streptomyces	anulatus	rh206	99.84	0.07	24278	670	8623355	0.714831	PRJNA401484
GCF_002551215.1	NCBI	LQ	Streptomyces	anulatus	rh207	99.84	0.42	21085	784	8624918	0.714801	PRJNA401484
GCF_002551055.1	NCBI	LQ	Streptomyces	anulatus	wa1002	99.84	0.79	20004	892	8626931	0.71475	PRJNA401484
GCF_002551045.1	NCBI	LQ	Streptomyces	anulatus	wa1063	99.49	1.03	15426	1178	8841778	0.713873	PRJNA401484
GCF_002551015.1	NCBI	LQ	Streptomyces	anulatus	wa1071	99.84	1.14	11691	1400	8738241	0.713911	PRJNA401484
GCF_000721175.1	NCBI	LQ	Streptomyces	anulatus_C	NRRL B-2873	99.84	1.41	178406	167	8402354	0.712589	PRJNA238534
GCF_000717105.1	NCBI	LQ	Streptomyces	anulatus_C	NRRL B-3362	99.84	1.41	201367	178	8402693	0.712596	PRJNA238534
GCF_009739465.1	NCBI	LQ	Streptomyces	apocyni	TRM 66233	100	12.07	342607	78	7030968	0.70348	PRJNA578002
GCF_008369065.1	NCBI	LQ	Streptomyces	apricus	SUN51	96.96	0.61	296590	309	8852793	0.72098	PRJNA496211
GCF_023534765.1	NCBI	LQ	Streptomyces	ardesiacus	6G-OA-21	100	0.14	194184	102	7841532	0.726238	PRJNA833309
GCF_001279605.1	NCBI	LQ	Streptomyces	ardesiacus	NRRL F-4707	100	0.2	166107	210	7836363	0.725915	PRJNA238534
GCF_001279355.1	NCBI	LQ	Streptomyces	ardesiacus	NRRL F-4711	100	1.06	92178	291	7956271	0.724756	PRJNA238534
GCF_000719665.1	NCBI	LQ	Streptomyces	ardesiacus	NRRL F-5555	100	0.63	209060	183	7943020	0.724822	PRJNA238534
GCF_000725645.1	NCBI	LQ	Streptomyces	ardesiacus	NRRL F-5635	100	0	294936	132	7879835	0.726263	PRJNA238534
GCF_000721365.1	NCBI	LQ	Streptomyces	ardesiacus	NRRL F-5650	100	0	134293	215	8346799	0.724489	PRJNA238534
GCF_001279615.1	NCBI	LQ	Streptomyces	ardesiacus	NRRL F-7442	100	0.14	140163	226	7598939	0.727127	PRJNA238534
GCF_000721335.1	NCBI	LQ	Streptomyces	ardesiacus	NRRL S-1831	100	0.14	163325	167	7716098	0.726611	PRJNA238534
GCF_010548605.1	NCBI	LQ	Streptomyces	ardesiacus	SID7513	99.08	0.55	28537	583	8153595	0.724424	PRJNA603111
GCF_010892295.1	NCBI	LQ	Streptomyces	asiaticus	0250	96.32	2.11	116762	174	11215696	0.710906	PRJNA606483
GCF_016103505.1	NCBI	LQ	Streptomyces	asiaticus	DSM 41764	94.2632	12.6541	13340	1829	10647866	0.71116	PRJNA610628
GCF_018035285.1	NCBI	LQ	Streptomyces	asiaticus	MK37H	98.95	2.63	18372	893	10037313	0.711506	PRJNA590150
GCF_002155885.1	NCBI	LQ	Streptomyces	asiaticus	NRRL B-24304	98.03	3.95	17562	1370	11558421	0.709183	PRJNA293375
GCF_000590515.1	NCBI	LQ	Streptomyces	asiaticus	PRh5	100	3.95	95768	290	11084188	0.71091	PRJNA233446
GCF_016612825.1	NCBI	LQ	Streptomyces	asoensis	MBT49	99.43	0.54	24257	762	9253010	0.719956	PRJNA233559
GCF_016612805.1	NCBI	LQ	Streptomyces	asoensis	MBT97	98.17	0.21	14743	1146	8641123	0.721084	PRJNA233559
GCF_014648655.1	NCBI	LQ	Streptomyces	atratus	JCM 3386	99.93	0.94	195965	244	9827082	0.696008	PRJDB10510
GCF_900119365.1	NCBI	LQ	Streptomyces	atratus_B	OK807	99.58	1.88	269459	103	8510691	0.705058	PRJEB17962
GCF_001418325.1	NCBI	LQ	Streptomyces	atriruber	NRRL B-24165	98	0.29	24134	703	8892875	0.712986	PRJNA293375
GCF_000717025.1	NCBI	LQ	Streptomyces	atroolivaceus	NRRL ISP-5137	99.93	0.03	332139	106	8216207	0.707271	PRJNA238534
GCF_001418335.1	NCBI	LQ	Streptomyces	aurantiacus	NRRL ISP-5412	96.46	0.64	29280	561	9255252	0.702435	PRJNA293375
GCF_000414115.1	NCBI	LQ	Streptomyces	aurantiacus_A	JA 4570	94.66	0.61	32382	568	8762126	0.7197	PRJNA186840
GCF_000720475.1	NCBI	LQ	Streptomyces	aureocirculatus	NRRL ISP-5386	99.46	0.93	156070	223	9321142	0.712	PRJNA238534
GCF_000725745.1	NCBI	LQ	Streptomyces	aureocirculatus	NRRL ISP-5401	99.89	0.93	136678	205	9315748	0.712029	PRJNA238534
GCF_001418135.1	NCBI	LQ	Streptomyces	aureus_A	NRRL B-2808	97.89	0.53	17878	707	7926662	0.718509	PRJNA293375
GCF_000725495.1	NCBI	LQ	Streptomyces	aureus_B	NRRL B-1941	100	1.52	317517	131	9928053	0.715503	PRJNA238534
GCF_011055525.1	NCBI	LQ	Streptomyces	bacillaris	196	99.14	0.87	110457	143	7369309	0.72423	PRJNA594496
GCF_004794175.1	NCBI	LQ	Streptomyces	bacillaris	1AS2c	99.49	1.38	15942	807	7213159	0.72421	PRJNA531142
GCF_013363675.1	NCBI	LQ	Streptomyces	bacillaris	CAI-24	99.84	2.05	118325	186	7654869	0.721563	PRJNA510915
GCF_018619575.1	NCBI	LQ	Streptomyces	bacillaris	CBG30	92.27	3.68	143393	101	7696743	0.720082	PRJNA732274
GCF_900091865.1	NCBI	LQ	Streptomyces	bacillaris	DvalAA-19	98.66	1.46	52422	253	8061879	0.720551	PRJEB14565
GCF_001751305.1	NCBI	LQ	Streptomyces	bacillaris	SCSIO M10372	97.99	6.91	349089	114	10271613	0.720246	PRJNA242488
GCF_003949895.1	NCBI	LQ	Streptomyces	bacillaris	WAC04770	98.29	4.55	8678	1916	8327360	0.714976	PRJNA504665
GCF_003173635.1	NCBI	LQ	Streptomyces	bacillaris	ZEA17I	98.31	1.83	6332	1956	7515197	0.720127	PRJNA472171
GCF_002907485.1	NCBI	LQ	Streptomyces	bacillaris	ZL-24	99.84	1.05	148637	111	7817762	0.720311	PRJNA360497
GCF_020532645.1	NCBI	LQ	Streptomyces	bambusae	T110	98.43	1.54	106707	169	8305856	0.73004	PRJNA770034
GCF_019400985.1	NCBI	LQ	Streptomyces	bambusae_A	SK60	98.17	0.82	20623	763	8112550	0.728173	PRJNA594514
GCF_002843305.1	NCBI	LQ	Streptomyces	barkulensis	RC 1831	98.06	1.68	127012	119	6544873	0.72855	PRJNA417750
GCF_020819595.1	NCBI	LQ	Streptomyces	barringtoniae	JA03	100	0.91	364153	141	9045328	0.712975	PRJNA776664
GCF_009865205.1	NCBI	LQ	Streptomyces	bauhiniae	SID2999	99.89	2.5	22006	573	6339223	0.719327	PRJNA596543
GCF_010548675.1	NCBI	LQ	Streptomyces	bauhiniae	SID7754	100	0.64	42839	371	6839338	0.715319	PRJNA603111
GCF_017315755.1	NCBI	LQ	Streptomyces	beijiangensis	DSM 41794	98.71	4.03	21718	1769	8403055	0.696315	PRJNA706723
GCF_007280575.1	NCBI	LQ	Streptomyces	benahoarensis	MZ03-37	99.56	1.45	16345	814	6995846	0.721584	PRJNA553665
GCF_007280585.1	NCBI	LQ	Streptomyces	benahoarensis	MZ03-48	99.2	1.78	11372	1118	6913747	0.721238	PRJNA553134
GCF_000725465.1	NCBI	LQ	Streptomyces	bicolor	NRRL B-3897	100	0.86	232827	225	9624527	0.704919	PRJNA238534
GCF_000719285.1	NCBI	LQ	Streptomyces	bicolor	NRRL B-5348	100	0.86	232223	183	9481884	0.705249	PRJNA238534
GCF_000716625.1	NCBI	LQ	Streptomyces	bikiniensis	NRRL ISP-5580	99.49	0.86	142934	155	7391008	0.73072	PRJNA238534
GCF_000718595.1	NCBI	LQ	Streptomyces	bikiniensis	NRRL ISP-5582	99.49	0.86	232053	126	7389938	0.730762	PRJNA238534
GCF_009709555.1	NCBI	LQ	Streptomyces	blattellae	TRM63209	100	0.57	97082	253	8494434	0.702126	PRJNA579796
GCF_014650835.1	NCBI	LQ	Streptomyces	bobili	JCM 4757	100	0	250279	115	9317583	0.711868	PRJDB10510
GCF_002154575.1	NCBI	LQ	Streptomyces	bobili	NRRL B-1338	97.74	0.64	17336	946	8062541	0.71256	PRJNA293375
GCF_012033785.1	NCBI	LQ	Streptomyces	bohaiensis	11A07	92.79	0.8	17710	547	5631806	0.73745	PRJNA615187
GCF_009908195.1	NCBI	LQ	Streptomyces	boluensis	YC537	99.46	0.48	16908	794	8247588	0.70993	PRJNA600811
GCF_011045075.1	NCBI	LQ	Streptomyces	boncukensis	SB3404	99.2	1.4	12556	1141	8270314	0.728521	PRJNA607648
GCF_014647875.1	NCBI	LQ	Streptomyces	brasiliensis	JCM 3086	99.89	1.53	168452	285	10696112	0.702171	PRJDB10510
GCF_018927715.1	NCBI	LQ	Streptomyces	brasiliscabiei	IBSBF 2867	100	2	43214	898	10791795	0.711097	PRJNA632639
GCF_002156075.1	NCBI	LQ	Streptomyces	brasiliscabiei	NRRL B-2795	92.29	2.61	12428	1568	10317375	0.712125	PRJNA293375
GCF_017164735.1	NCBI	LQ	Streptomyces	bryophytorum	DSM 42138	96.56	0	16285	715	7715897	0.723996	PRJNA673989
GCF_014284355.1	NCBI	LQ	Streptomyces	buecherae	AC536	99.47	1.49	15211	936	7932636	0.731431	PRJNA656727
GCF_019049305.1	NCBI	LQ	Streptomyces	buecherae	AC536_RSS858	99.47	1.49	93530	259	8382801	0.731929	PRJNA720119
GCF_014284425.1	NCBI	LQ	Streptomyces	buecherae	AC563	97.19	1.84	13902	1174	8161857	0.729971	PRJNA656727
GCF_019049205.1	NCBI	LQ	Streptomyces	buecherae	AC563_RSS885	100	1.49	137950	204	8593003	0.731698	PRJNA720119
GCF_019049225.1	NCBI	LQ	Streptomyces	buecherae	AC564_RSS886	100	1.49	167824	157	8585453	0.731724	PRJNA720119
GCF_019049085.1	NCBI	LQ	Streptomyces	buecherae	AC628_RSS909	99.47	1.74	109083	256	8505429	0.731852	PRJNA720119
GCF_013004455.1	NCBI	LQ	Streptomyces	cacaoi	DSM 40057	98.49	1.27	29851	512	8385026	0.732672	PRJNA622446
GCF_006539165.1	NCBI	LQ	Streptomyces	cacaoi	NBRC 12748	98.84	1.27	142848	197	8443444	0.733463	PRJDB6032
GCF_002154495.1	NCBI	LQ	Streptomyces	cacaoi	NRRL B-1220	95.21	1.81	16615	981	8136809	0.731901	PRJNA293375
GCF_000721445.1	NCBI	LQ	Streptomyces	cacaoi	NRRL F-5053	98.84	1.4	323733	167	8825667	0.730129	PRJNA238534
GCF_000721305.1	NCBI	LQ	Streptomyces	cacaoi	NRRL S-1868	98.72	1.27	108097	257	8745418	0.732738	PRJNA238534
GCF_001279985.1	NCBI	LQ	Streptomyces	cadmiisoli	AS58	100	1.07	126856	425	10576888	0.709161	PRJNA238534
GCF_001279005.1	NCBI	LQ	Streptomyces	caelestis_A	NRRL B-24567	99.89	0.14	158158	288	8622162	0.723694	PRJNA238534
GCF_000718375.1	NCBI	LQ	Streptomyces	caelestis_A	NRRL F-2305	99.89	0.14	203395	211	8604831	0.723731	PRJNA238534
GCF_001279455.1	NCBI	LQ	Streptomyces	caelestis_A	XY152	99.89	0.14	108182	315	8224003	0.724335	PRJNA238534
GCF_002891435.1	NCBI	LQ	Streptomyces	cahuitamycinicus	13K301	99.25	1.39	17129	1024	9035421	0.70828	PRJNA429094
GCF_014141525.1	NCBI	LQ	Streptomyces	calidiresistens	DSM 42108	95.81	1.96	6206	1643	6196881	0.7305	PRJNA554124
GCF_021538875.1	NCBI	LQ	Streptomyces	californicus	A36	98.17	1.12	40525	391	7649494	0.725742	PRJNA639787
GCF_001279735.1	NCBI	LQ	Streptomyces	californicus	MMG1522	99.93	0.56	111333	190	7953758	0.7261	PRJNA238534
GCF_000719655.1	NCBI	LQ	Streptomyces	californicus	NRRL B-1381	99.93	0.61	125728	146	8054921	0.72534	PRJNA238534
GCF_000719035.1	NCBI	LQ	Streptomyces	californicus	NRRL B-1691	99.93	0.65	213728	228	8086515	0.726203	PRJNA238534
GCF_000717645.1	NCBI	LQ	Streptomyces	californicus	NRRL B-2098	99.93	0.82	251927	105	7785545	0.726891	PRJNA238534
GCF_001270675.1	NCBI	LQ	Streptomyces	californicus	NRRL B-2929	99.93	0.47	157297	102	8029206	0.726449	PRJNA238534
GCF_000718235.1	NCBI	LQ	Streptomyces	californicus	NRRL B-2932	99.93	0.47	246180	142	7836951	0.726848	PRJNA238534
GCF_000717965.1	NCBI	LQ	Streptomyces	californicus	NRRL B-3012	99.93	0.47	178044	126	7887122	0.72647	PRJNA238534
GCF_000715745.1	NCBI	LQ	Streptomyces	californicus	NRRL B-3320	91.09	0.12	130234	130	8023053	0.725008	PRJNA238534
GCF_000719925.1	NCBI	LQ	Streptomyces	californicus	NRRL F-2202	99.93	0.47	230623	104	7806945	0.727075	PRJNA238534
GCF_001279425.1	NCBI	LQ	Streptomyces	californicus	NRRL F-2295	99.93	0.47	132393	170	7844330	0.727079	PRJNA238534
GCF_000720055.1	NCBI	LQ	Streptomyces	californicus	NRRL F-3218	99.93	0.54	280718	101	8078043	0.725601	PRJNA238534
GCF_000720065.1	NCBI	LQ	Streptomyces	californicus	NRRL F-3273	99.93	2.12	202225	568	8249819	0.724936	PRJNA238534
GCF_000721415.1	NCBI	LQ	Streptomyces	californicus	NRRL F-5702	99.93	0.54	107760	152	8032142	0.725737	PRJNA238534
GCF_000718615.1	NCBI	LQ	Streptomyces	californicus	NRRL ISP-5373	99.93	0.47	213680	107	7996821	0.726076	PRJNA238534
GCF_000718915.1	NCBI	LQ	Streptomyces	californicus	NRRL WC-3540	99.93	0.47	181139	104	8031299	0.726442	PRJNA238534
GCF_010548185.1	NCBI	LQ	Streptomyces	californicus	SID10692	98.87	1.46	9141	1740	7692628	0.724435	PRJNA603111
GCF_010550375.1	NCBI	LQ	Streptomyces	californicus	SID8016	98.17	0.54	26576	635	7869945	0.725697	PRJNA603111
GCF_014748275.1	NCBI	LQ	Streptomyces	californicus	SP18CM02	99.93	0.59	431047	344	8024422	0.727062	PRJNA648400
GCF_002551425.1	NCBI	LQ	Streptomyces	californicus	b94	99.93	1.7	14459	1410	8028544	0.725593	PRJNA401484
GCF_002551185.1	NCBI	LQ	Streptomyces	californicus	sk226	99.93	0.72	32985	494	7964739	0.725077	PRJNA401484
GCF_009862515.1	NCBI	LQ	Streptomyces	calvus	SID7804	96.4	3.43	9144	1579	7603710	0.723677	PRJNA596543
GCF_001550315.1	NCBI	LQ	Streptomyces	caniscabiei	96-12	98.14	2.13	8672	1875	10080713	0.709424	PRJNA309851
GCF_900114955.1	NCBI	LQ	Streptomyces	caniscabiei	CF124	100	0.77	302548	106	9995208	0.713789	PRJEB17113
GCF_000958545.1	NCBI	LQ	Streptomyces	caniscabiei	FxanaA7	99.57	0.48	386995	115	10443568	0.713835	PRJNA182450
GCF_002155765.1	NCBI	LQ	Streptomyces	caniscabiei	NRRL B-24093	93.94	0.91	11589	1566	9879526	0.71122	PRJNA293375
GCF_002155725.1	NCBI	LQ	Streptomyces	caniscabiei	NRRL B-2801	96.64	2.4	14164	1401	10299109	0.710166	PRJNA293375
GCF_030010495.1	NCBI	LQ	Streptomyces	canus	12257	99.3562	0.679542	30402	605	10918919	0.702447	PRJNA955392
GCF_000383615.1	NCBI	LQ	Streptomyces	canus_C	299MFChir4.1	99.89	0.14	235831	116	10479972	0.703693	PRJNA187948
GCF_014653855.1	NCBI	LQ	Streptomyces	capitiformicae	CGMCC 4.7403	99.89	0.43	190010	163	10755081	0.700234	PRJDB10509
GCF_014654935.1	NCBI	LQ	Streptomyces	capoamus	JCM 4253	97.73	0.43	257073	147	8406486	0.722159	PRJDB10510
GCF_002154505.1	NCBI	LQ	Streptomyces	carpinensis	NRRL B-16921	99.21	4.03	27358	824	10405645	0.709608	PRJNA293375
GCF_004023625.1	NCBI	LQ	Streptomyces	cavernae	SYSU K10008	99.89	4.08	275254	131	10446772	0.704576	PRJNA504522
GCF_001513965.1	NCBI	LQ	Streptomyces	cellostaticus	DSM 40189	99.89	1.38	265228	129	9835283	0.709781	PRJNA299219
GCF_023630175.1	NCBI	LQ	Streptomyces	cellostaticus_A	GX14503	99.94	0.63	122618	142	7141450	0.722628	PRJNA826372
GCF_004320085.1	NCBI	LQ	Streptomyces	celluloflavus	AM-2504	98.99	3.72	15111	962	8649584	0.714031	PRJNA523451
GCF_009862505.1	NCBI	LQ	Streptomyces	celluloflavus	SID7805	99.64	3.19	181994	193	8676266	0.716841	PRJNA596543
GCF_000721105.1	NCBI	LQ	Streptomyces	cellulosae_A	NRRL B-2687	100	0.64	192242	182	10063079	0.706359	PRJNA238534
GCF_027270915.1	NCBI	LQ	Streptomyces	chartreusis	Lzd4kr	99.7854	0.786838	30252	684	11532550	0.704677	PRJNA912581
GCF_003977875.1	NCBI	LQ	Streptomyces	chartreusis	WAC 01325	100	1.75	37166	619	10449247	0.705643	PRJNA472056
GCF_003947555.1	NCBI	LQ	Streptomyces	chartreusis	WAC 05379	99.79	1.92	23520	790	9818454	0.707778	PRJNA472056
GCF_001294335.1	NCBI	LQ	Streptomyces	chattanoogensis	NRRL ISP-5002	99.91	0.68	166063	217	9129105	0.708943	PRJNA238534
GCF_001642695.1	NCBI	LQ	Streptomyces	chilikensis	RC 1830	97.6	0.86	4553814	197	7121774	0.732901	PRJNA315815
GCF_005981935.1	NCBI	LQ	Streptomyces	chryseus	DSM 40420	99.31	1.17	9479	1451	7076354	0.713514	PRJNA526080
GCF_005981965.1	NCBI	LQ	Streptomyces	chryseus	DSM 40431	99.84	1.3	17998	823	7649555	0.712281	PRJNA526084
GCF_014650855.1	NCBI	LQ	Streptomyces	chryseus	JCM 4768	99.18	1.3	164302	169	7722314	0.713294	PRJDB10510
GCF_014650495.1	NCBI	LQ	Streptomyces	cinnamoneus	JCM 4633	99.29	0.9	263071	109	7125419	0.722983	PRJDB10510
GCF_020328095.1	NCBI	LQ	Streptomyces	cinnamoneus	SCA3-4	99.29	0.75	62247	297	6953971	0.72376	PRJNA695128
GCF_002727115.1	NCBI	LQ	Streptomyces	cinnamoneus_A	ATCC 21532	99.64	7.93	339798	169	7548962	0.721951	PRJNA350508
GCF_014651175.1	NCBI	LQ	Streptomyces	clavifer	JCM 5059	99.911	1.24555	524601	165	7889012	0.706696	PRJDB10510
GCF_000154925.1	NCBI	LQ	Streptomyces	clavuligerus	ATCC 27064	75.3	1.4	80843	158	6941735	0.71058	PRJNA28551
GCF_015912395.1	NCBI	LQ	Streptomyces	clavuligerus	ATCC 27064	99.58	1.11	9549	1688	8856659	0.722518	PRJNA587782
GCF_015912925.1	NCBI	LQ	Streptomyces	clavuligerus	ATCC 27064	99.12	1.66	8743	1857	8431857	0.722665	PRJNA587782
GCF_015912995.1	NCBI	LQ	Streptomyces	clavuligerus	BW0216	99.08	0.31	9656	1163	6522740	0.724774	PRJNA587886
GCF_015912985.1	NCBI	LQ	Streptomyces	clavuligerus	BW0217	98.74	0.78	8658	1341	6385770	0.723515	PRJNA587886
GCF_015912975.1	NCBI	LQ	Streptomyces	clavuligerus	BW0218	99.58	0.31	9618	1190	6618266	0.725023	PRJNA587886
GCF_015912455.1	NCBI	LQ	Streptomyces	clavuligerus	BW0219	99.23	0.43	9769	1196	6551723	0.724519	PRJNA587886
GCF_015912465.1	NCBI	LQ	Streptomyces	clavuligerus	BW0220	99.23	0.31	9241	1242	6494773	0.72442	PRJNA587886
GCF_015912875.1	NCBI	LQ	Streptomyces	clavuligerus	DSM 738	99.58	1.07	9030	1712	8818348	0.722437	PRJNA587782
GCF_015912945.1	NCBI	LQ	Streptomyces	clavuligerus	NCIMB 12785	99.58	1.2	8414	1850	8834095	0.722178	PRJNA587782
GCF_015912435.1	NCBI	LQ	Streptomyces	clavuligerus	NCIMB 14335	99.23	1.6	8002	1938	8834712	0.72211	PRJNA587782
GCF_015912895.1	NCBI	LQ	Streptomyces	clavuligerus	NRRL 3585	99.4	1.42	7660	1935	8816246	0.72219	PRJNA587782
GCF_907177275.1	NCBI	LQ	Streptomyces	cocklensis	DSM 42138	99.47	1.32	178610	135	9139611	0.720538	PRJEB44811
GCF_010548385.1	NCBI	LQ	Streptomyces	coelicoflavus	SID14163	99.14	0.43	16758	1070	7950410	0.719535	PRJNA603111
GCF_010548435.1	NCBI	LQ	Streptomyces	coelicoflavus	SID14172	98.57	0.64	18965	981	8146156	0.720928	PRJNA603111
GCF_001270025.1	NCBI	LQ	Streptomyces	coeruleorubidus	ATCC 14921	99.89	0.14	54489	350	8790205	0.709308	PRJDB3912
GCF_016741875.1	NCBI	LQ	Streptomyces	coffeae	CA1R205	100	4.16	229793	253	9896405	0.706802	PRJNA690886
GCF_001866645.1	NCBI	LQ	Streptomyces	colonosanans	MUSC 93	99.36	1.85	99963	166	7015076	0.698991	PRJNA343843
GCF_019104725.1	NCBI	LQ	Streptomyces	corallincola	J2-1	97	0.72	109407	111	6394983	0.723537	PRJNA741219
GCF_011044975.1	NCBI	LQ	Streptomyces	coryli	A7024	99.74	0.21	28409	613	9031846	0.714928	PRJNA607622
GCF_003346515.1	NCBI	LQ	Streptomyces	corynorhini	AC230	96.82	0.88	28347	480	7735729	0.71686	PRJNA481970
GCF_018614355.1	NCBI	LQ	Streptomyces	curacoi	ISL-22	94.85	2.58	107847	133	9295318	0.708562	PRJNA291433
GCF_018614185.1	NCBI	LQ	Streptomyces	curacoi	ISL-24	95.28	2.58	130389	104	9279211	0.708657	PRJNA291433
GCF_000332625.1	NCBI	LQ	Streptomyces	curacoi	Tue57	100	2.15	56781	379	9687428	0.709651	PRJNA89157
GCF_023554615.1	NCBI	LQ	Streptomyces	cyaneochromogenes	AS02	100	1.79	228026	484	10053542	0.706156	PRJNA832547
GCF_002158965.1	NCBI	LQ	Streptomyces	cyaneofuscatus	ATCC 13664	98.68	1.11	22501	650	7846629	0.714871	PRJNA255388
GCF_000718135.1	NCBI	LQ	Streptomyces	cyaneofuscatus	NRRL B-2570	99.84	0.25	353815	127	7899007	0.715535	PRJNA238534
GCF_009865505.1	NCBI	LQ	Streptomyces	cyaneofuscatus	SID2119	98.02	2.81	7364	1872	7657831	0.713773	PRJNA596543
GCF_008932075.1	NCBI	LQ	Streptomyces	cyaneofuscatus	TRM68085	99.14	1.18	161029	121	8300205	0.714165	PRJNA572582
GCF_023544705.1	NCBI	LQ	Streptomyces	decoyicus	MCA2	99.29	0.89	131274	138	9318759	0.708518	PRJNA838816
GCF_001270575.1	NCBI	LQ	Streptomyces	decoyicus	NRRL 2666	100	0.71	75047	304	8586029	0.709663	PRJNA238534
GCF_000719605.1	NCBI	LQ	Streptomyces	decoyicus	NRRL S-1813	100	1.07	205734	124	8474751	0.708695	PRJNA238534
GCF_011170145.1	NCBI	LQ	Streptomyces	diastaticus	NBRC 13043	99.89	7.5	935632	31	7179549	0.735772	PRJDB9342
GCF_010548725.1	NCBI	LQ	Streptomyces	diastaticus	SID8014	99.03	0.43	20748	652	6946557	0.733459	PRJNA603111
GCF_002242805.1	NCBI	LQ	Streptomyces	diastatochromogenes	DSM 40608	100	0.11	262623	242	10520052	0.7103	PRJNA335797
GCF_014651075.1	NCBI	LQ	Streptomyces	djakartensis	JCM 4957	100	0.98	341741	109	7674449	0.711555	PRJDB10510
GCF_014156695.1	NCBI	LQ	Streptomyces	durbertensis	DSM 104538	97.18	1.54	10866	1002	5923645	0.724156	PRJNA590946
GCF_016901035.1	NCBI	LQ	Streptomyces	durocortorensis	RHZ10	97.85	0.53	26787	616	7959868	0.7169	PRJNA700994
GCF_001514305.1	NCBI	LQ	Streptomyces	dysideae	RV15	100	1.22	214515	152	10773767	0.703035	PRJNA299236
GCF_020400685.1	NCBI	LQ	Streptomyces	echinatus	JCM4574	96.46	1.82	400654	113	9205321	0.720421	PRJNA758566
GCF_014651135.1	NCBI	LQ	Streptomyces	echinoruber	JCM 5016	99.46	0.54	181340	108	7356931	0.731899	PRJDB10510
GCF_016741935.1	NCBI	LQ	Streptomyces	endocoffeicus	CA3R110	100	3.68	328265	269	13128250	0.709305	PRJNA690886
GCF_012034175.1	NCBI	LQ	Streptomyces	epipremni	PRB2-1	100	2.12	216213	101	8247479	0.735676	PRJNA613987
GCF_004795115.1	NCBI	LQ	Streptomyces	erythrochromogenes_A	A0592	99.11	1.08	235884	106	8502705	0.723132	PRJNA530227
GCF_000725555.1	NCBI	LQ	Streptomyces	erythrochromogenes_A	NRRL B-2112	99.58	0.05	254674	127	7507524	0.721928	PRJNA238534
GCF_015475845.1	NCBI	LQ	Streptomyces	eurocidicus	NRRL ISP-5604	99.2	1.05	212980	119	7919219	0.726327	PRJNA593613
GCF_001550325.1	NCBI	LQ	Streptomyces	europaeiscabiei	89-04	99.36	0.86	17738	1080	10515639	0.704936	PRJNA309848
GCF_001550375.1	NCBI	LQ	Streptomyces	europaeiscabiei	96-14	100	0.64	21182	931	10499951	0.706219	PRJNA309850
GCF_000988945.1	NCBI	LQ	Streptomyces	europaeiscabiei	NRRL B-24443	97.85	0.43	16369	1056	9982072	0.705166	PRJNA282974
GCF_002155735.1	NCBI	LQ	Streptomyces	europaeiscabiei	NRRL B-2796	95.71	1.05	10223	1748	10073597	0.703313	PRJNA293375
GCF_003584825.1	NCBI	LQ	Streptomyces	europaeiscabiei	ST1229	99.79	1.21	17518	1078	10836279	0.704889	PRJNA412884
GCF_023370675.1	NCBI	LQ	Streptomyces	eurythermus	GA1-1	100	1.97	227024	257	8390504	0.723564	PRJNA695128
GCF_016612655.1	NCBI	LQ	Streptomyces	eurythermus	MBT70	99.25	1.57	69644	312	9145311	0.724852	PRJNA233559
GCF_000718625.1	NCBI	LQ	Streptomyces	eurythermus	NRRL ISP-5487	100	1.02	193158	217	8716851	0.722891	PRJNA238534
GCF_000718175.1	NCBI	LQ	Streptomyces	exfoliatus	NRRL B-2924	99.84	6.94	239487	1601	8618209	0.717218	PRJNA238534
GCF_000725545.1	NCBI	LQ	Streptomyces	exfoliatus	NRRL B-2924	99.84	1.64	254413	129	7874957	0.719296	PRJNA238534
GCF_000718525.1	NCBI	LQ	Streptomyces	filamentosus	NRRL B-2621	99.93	1.1	69828	239	7429044	0.738917	PRJNA238534
GCF_000721035.1	NCBI	LQ	Streptomyces	filamentosus	NRRL B-2621	99.93	1.1	95686	174	7428938	0.738981	PRJNA238534
GCF_027158125.1	NCBI	LQ	Streptomyces	fildesensis	H39-C1	100	2.31579	89003	306	10348935	0.702787	PRJNA911141
GCF_016107395.1	NCBI	LQ	Streptomyces	fildesensis	INACH3013	100	2.86	152116	475	9398443	0.704272	PRJNA436575
GCF_010548345.1	NCBI	LQ	Streptomyces	fildesensis	SID13588	100	3.03	152276	325	9631994	0.704581	PRJNA603111
GCF_010548325.1	NCBI	LQ	Streptomyces	fildesensis	SID13666	100	2.24	163002	268	9669962	0.704799	PRJNA603111
GCF_014649495.1	NCBI	LQ	Streptomyces	filipinensis	JCM 4369	100	1.64	364515	101	9249383	0.718217	PRJDB10510
GCF_000725475.1	NCBI	LQ	Streptomyces	filipinensis	NRRL B-3309	99.89	1.96	256603	218	9312374	0.716916	PRJNA238534
GCF_002910985.1	NCBI	LQ	Streptomyces	fimicarius	B188M101	99.49	0.18	24967	609	8223974	0.715793	PRJNA384120
GCF_002910935.1	NCBI	LQ	Streptomyces	fimicarius	B226SN101	99.84	0.18	26253	580	8273663	0.716378	PRJNA384120
GCF_002154345.1	NCBI	LQ	Streptomyces	fimicarius	NRRL ISP-5322	96.121	0.563464	17809	846	7819863	0.717809	PRJNA293375
GCF_010548505.1	NCBI	LQ	Streptomyces	fimicarius	SID14515	99.84	2.9	124267	150	8684930	0.714675	PRJNA603111
GCF_002910875.1	NCBI	LQ	Streptomyces	fimicarius	SM13	99.84	0.21	41121	388	8436826	0.71206	PRJNA384120
GCF_002551145.1	NCBI	LQ	Streptomyces	fimicarius	st115	99.84	0.12	29129	559	8345486	0.717516	PRJNA401484
GCF_022392825.1	NCBI	LQ	Streptomyces	flaveolus	CL12-4	99.93	6.01	738131	16	9014279	0.719174	PRJNA699568
GCF_020312315.1	NCBI	LQ	Streptomyces	flaveolus	FS70	100	2.06	113910	112	8272591	0.720802	PRJNA592362
GCF_020312265.1	NCBI	LQ	Streptomyces	flaveolus	N26	100	2.06	90653	173	8270282	0.72068	PRJNA592362
GCF_000716535.1	NCBI	LQ	Streptomyces	flaveolus_A	NRRL B-1589	99.89	0.64	194920	232	10347389	0.718355	PRJNA238534
GCF_001270635.1	NCBI	LQ	Streptomyces	flaveolus_A	NRRL B-2032	99.89	0.64	81290	343	9978861	0.719035	PRJNA238534
GCF_000721525.1	NCBI	LQ	Streptomyces	flaveolus_A	NRRL F-3307	99.89	0.64	160615	260	10353103	0.7183	PRJNA238534
GCF_000725655.1	NCBI	LQ	Streptomyces	flaveolus_A	NRRL S-1896	99.89	3.77	225947	939	10771060	0.716857	PRJNA238534
GCF_000720755.1	NCBI	LQ	Streptomyces	flaveolus_A	NRRL WC-3505	99.89	0.64	154951	236	10035419	0.718803	PRJNA238534
GCF_001280045.1	NCBI	LQ	Streptomyces	flaveolus_A	NRRL WC-3723	99.46	0.86	101769	374	10369869	0.717704	PRJNA238534
GCF_000720295.1	NCBI	LQ	Streptomyces	flaveolus_A	NRRL WC-3725	99.89	3.33	222074	1030	10009878	0.718339	PRJNA238534
GCF_000717895.1	NCBI	LQ	Streptomyces	flaveolus_A	NRRL WC-3744	99.89	0.64	185581	221	9962335	0.719338	PRJNA238534
GCF_014647675.1	NCBI	LQ	Streptomyces	flaveus	JCM 3035	99.89	1.22	262738	108	10275661	0.69528	PRJDB10510
GCF_000716805.1	NCBI	LQ	Streptomyces	flaveus	NRRL B-16943	99.89	0.93	150519	323	10925884	0.695717	PRJNA238534
GCF_018614005.1	NCBI	LQ	Streptomyces	flavidovirens	ISL-99	98.08	1.13	149180	102	7755891	0.701019	PRJNA291433
GCF_000717595.1	NCBI	LQ	Streptomyces	flavochromogenes	NRRL B-2684	99.75	1.59	235906	170	8884918	0.718128	PRJNA238534
GCF_000720145.1	NCBI	LQ	Streptomyces	flavotricini	NRRL F-2747	99.49	1.23	168927	208	8726004	0.72286	PRJNA238534
GCF_002119225.1	NCBI	LQ	Streptomyces	fradiae	DSM 40063	98.79	1.27	30888	352	6716312	0.745757	PRJNA341445
GCF_002154445.1	NCBI	LQ	Streptomyces	fradiae	NRRL B-1195	96.47	1.65	6532	1555	6090486	0.742352	PRJNA293375
GCF_000725715.1	NCBI	LQ	Streptomyces	fradiae	NRRL WC-3719	99.84	1.54	20270	599	6572375	0.746503	PRJNA238534
GCF_025399775.1	NCBI	LQ	Streptomyces	fulvoviolaceus	ASQP_80	99.8927	1.07296	69118	320	11040768	0.702724	PRJNA879311
GCF_000718165.1	NCBI	LQ	Streptomyces	fulvoviolaceus	NRRL B-2870	99.89	1.7	163841	263	11584616	0.702493	PRJNA238534
GCF_014645815.1	NCBI	LQ	Streptomyces	fuscichromogenes	CGMCC 4.7110	100	0.43	307198	129	11559237	0.712978	PRJDB10509
GCF_021556455.1	NCBI	LQ	Streptomyces	fuscigenes	JBL-20	97	1.74	12419	811	6371350	0.73244	PRJNA797901
GCF_005280195.1	NCBI	LQ	Streptomyces	galbus	DSM 40089	99.46	0.86	326353	111	7836436	0.730627	PRJNA529683
GCF_012328665.1	NCBI	LQ	Streptomyces	galbus	I339	99.89	0	15728	791	7543244	0.731825	PRJNA623601
GCF_006539185.1	NCBI	LQ	Streptomyces	gardneri	NBRC 12865	99.84	1.21	146657	147	9032226	0.718196	PRJDB6033
GCF_014649535.1	NCBI	LQ	Streptomyces	gelaticus	JCM 4376	99.49	0.97	237536	114	7755498	0.705735	PRJDB10510
GCF_002954775.1	NCBI	LQ	Streptomyces	geranii	A301	88.84	0.79	175548	100	10196536	0.705087	PRJNA421061
GCF_002154375.1	NCBI	LQ	Streptomyces	glaucescens	NRRL B-2706	98	0.36	13850	1135	8426988	0.720042	PRJNA293375
GCF_016612725.1	NCBI	LQ	Streptomyces	globisporus	MBT54	97.61	0.35	30984	498	8118979	0.714058	PRJNA233559
GCF_016654055.1	NCBI	LQ	Streptomyces	globisporus	MBT55	99.61	0.44	26144	591	7980612	0.715374	PRJNA233559
GCF_016612705.1	NCBI	LQ	Streptomyces	globisporus	MBT56	98.26	0.44	27955	589	8014560	0.713834	PRJNA233559
GCF_016612775.1	NCBI	LQ	Streptomyces	globisporus	MBT98	99.84	0.35	24564	635	8107023	0.714534	PRJNA233559
GCF_002154385.1	NCBI	LQ	Streptomyces	globisporus	NRRL B-2566	96.32	0	23195	594	7237318	0.714225	PRJNA293375
GCF_002551105.1	NCBI	LQ	Streptomyces	globisporus	st170	99.84	0.35	29441	555	8080444	0.714227	PRJNA401484
GCF_003501885.1	NCBI	LQ	Streptomyces	globisporus_D	1912-4Crt	98.85	0.35	30911	466	7365300	0.715365	PRJNA478562
GCF_003949955.1	NCBI	LQ	Streptomyces	globosus	WAC05292	98.84	0.65	14397	926	7183427	0.738045	PRJNA504665
GCF_021462825.1	NCBI	LQ	Streptomyces	glomeratus	DSM 41457	100	0.49	202410	125	7805372	0.709264	PRJNA795021
GCF_018555775.1	NCBI	LQ	Streptomyces	goshikiensis	CJ_13	99.58	1.07	22476	731	9178482	0.719768	PRJNA433829
GCF_000154885.1	NCBI	LQ	Streptomyces	goshikiensis	Mg1	84.47	2.39	103660	127	7260368	0.711729	PRJNA28547
GCF_001418565.1	NCBI	LQ	Streptomyces	graminilatus	NRRL B-59124	97.96	1.15	19214	859	9608680	0.701412	PRJNA293375
GCF_014534645.1	NCBI	LQ	Streptomyces	grisecoloratus	TRM S81-3	100	1.24	166916	241	8825450	0.721548	PRJNA645799
GCF_012034295.1	NCBI	LQ	Streptomyces	griseoaurantiacus	C1-2	97.18	0.35	15297	914	6972874	0.727334	PRJNA613987
GCF_021442415.1	NCBI	LQ	Streptomyces	griseoaurantiacus	MH191	99.57	0	42201	296	7085482	0.727199	PRJNA369718
GCF_021442405.1	NCBI	LQ	Streptomyces	griseoaurantiacus	MH192	100	0	47382	254	7096221	0.727344	PRJNA369719
GCF_003933485.1	NCBI	LQ	Streptomyces	griseofuscus	199	99.89	0.89	460998	131	8424015	0.716508	PRJNA413047
GCF_900091985.1	NCBI	LQ	Streptomyces	griseofuscus	DconLS	99.2	0.46	35698	420	8568595	0.714803	PRJEB14575
GCF_900091975.1	NCBI	LQ	Streptomyces	griseofuscus	LamerLS-31b	99.89	0.46	72318	242	8516683	0.715791	PRJEB14576
GCF_000718315.1	NCBI	LQ	Streptomyces	griseofuscus	NRRL B-5429	99.89	0.25	135213	244	8945636	0.717021	PRJNA238534
GCF_009862025.1	NCBI	LQ	Streptomyces	griseofuscus	SID4946	99.2	0.46	35596	472	8599166	0.714848	PRJNA596543
GCF_009862685.1	NCBI	LQ	Streptomyces	griseofuscus	SID685	98.25	6.54	9674	1859	8811028	0.713998	PRJNA596543
GCF_003671675.1	NCBI	LQ	Streptomyces	griseoincarnatus	E2N171	97.87	0	18398	648	6958514	0.723107	PRJNA492833
GCF_001044185.1	NCBI	LQ	Streptomyces	griseoincarnatus	HNS054	99.57	0	199354	117	7452852	0.723693	PRJNA285716
GCF_009739225.1	NCBI	LQ	Streptomyces	griseoincarnatus	Z38	99.57	0.21	22652	618	7319726	0.723765	PRJNA593488
GCF_014650615.1	NCBI	LQ	Streptomyces	griseoloalbus	JCM 4715	100	1.07	245055	111	7929576	0.717459	PRJDB10510
GCF_002154615.1	NCBI	LQ	Streptomyces	griseoluteus	NRRL B-3811	95.82	1.93	12194	926	6184501	0.71592	PRJNA293375
GCF_009865595.1	NCBI	LQ	Streptomyces	griseoluteus	SID1328	96.57	7.48	11712	1097	6910392	0.71471	PRJNA596543
GCF_001418585.1	NCBI	LQ	Streptomyces	griseoruber	NRRL B-1818	96.96	0.86	18170	963	9868987	0.714735	PRJNA293375
GCF_000719505.1	NCBI	LQ	Streptomyces	griseorubiginosus	NRRL B-3229	100	0.86	353313	180	8694115	0.710782	PRJNA238534
GCF_017614965.1	NCBI	LQ	Streptomyces	griseorubiginosus_B	MPMI3	100	1.86	25652	773	9678057	0.709062	PRJNA596745
GCF_014649595.1	NCBI	LQ	Streptomyces	griseostramineus	JCM 4382	100	0.57	348767	132	8292334	0.728514	PRJDB10510
GCF_014649635.1	NCBI	LQ	Streptomyces	griseostramineus	JCM 4385	99.57	0.57	253435	179	8662724	0.727306	PRJDB10510
GCF_014649475.1	NCBI	LQ	Streptomyces	griseoviridis	JCM 4365	100	0.79	243992	128	7977975	0.732545	PRJDB10510
GCF_019350955.1	NCBI	LQ	Streptomyces	griseus	50b	98.13	1.14	7641	1759	8295017	0.721323	PRJNA473335
GCF_009866455.1	NCBI	LQ	Streptomyces	griseus	CGMCC 4.18	99.84	0.18	153923	165	8474298	0.723224	PRJNA306597
GCF_001723115.1	NCBI	LQ	Streptomyces	griseus	NRRL B-2165	95.38	0.29	13772	1108	8102089	0.721529	PRJNA293375
GCF_000717795.1	NCBI	LQ	Streptomyces	griseus	NRRL WC-3480	99.84	0	457602	166	8329687	0.722333	PRJNA238534
GCF_900091905.1	NCBI	LQ	Streptomyces	griseus	OspMP-M43	98.01	1.14	8512	1456	8236685	0.720942	PRJEB14581
GCF_010548565.1	NCBI	LQ	Streptomyces	griseus	SID164	99.84	0.35	16154	1034	8337579	0.722061	PRJNA603111
GCF_009862635.1	NCBI	LQ	Streptomyces	griseus	SID724	93.67	8.75	11833	1305	8616905	0.722617	PRJNA596543
GCF_000720255.1	NCBI	LQ	Streptomyces	griseus_I	NRRL WC-3645	100	0.11	183856	265	9889723	0.70702	PRJNA238534
GCF_004348415.1	NCBI	LQ	Streptomyces	hainanensis	DSM 41900	96.9	1.58	13702	951	7991366	0.729699	PRJNA524765
GCF_900091745.1	NCBI	LQ	Streptomyces	halstedii	DpondAA-D4	99.75	0.98	133137	118	7273112	0.721406	PRJEB14562
GCF_000721185.1	NCBI	LQ	Streptomyces	halstedii	NRRL B-2925	99.84	1.51	201589	139	7537539	0.719869	PRJNA238534
GCF_900091765.1	NCBI	LQ	Streptomyces	halstedii	PalvLS-984	99.67	0.57	38665	301	7098159	0.721374	PRJEB14568
GCF_900091835.1	NCBI	LQ	Streptomyces	halstedii	PpalLS-921	99.84	0.98	80767	190	7371288	0.719836	PRJEB14569
GCF_026191925.1	NCBI	LQ	Streptomyces	halstedii	S63	97.1234	1.3091	15672	910	7272225	0.718817	PRJNA643382
GCF_010548175.1	NCBI	LQ	Streptomyces	halstedii	SID11342	98.79	1.2	22224	756	7840907	0.716036	PRJNA603111
GCF_009862465.1	NCBI	LQ	Streptomyces	halstedii	SID4941	99.67	0.57	38665	351	7123431	0.721363	PRJNA596543
[truncated: 1,841 more rows]

## Sheet: Table S2 bgcs_per_species
Species	Total BGCs	Mean BGCs	Median BGCs	Genomes
iranensis	61	61	61	1
rapamycinicus	218	54.5	55	4
griseochromogenes	104	52	52	2
asiaticus	319	53.1667	52	6
violaceusniger_A	151	50.3333	51	3
milbemycinicus	98	49	49	2
sp001905005	49	49	49	1
sp_mash_094	48	48	48	1
sp008042075	48	48	48	1
sp024295805	48	48	48	1
capitiformicae	47	47	47	1
sp014596475	47	47	47	1
roseirectus	47	47	47	1
samsunensis	291	48.5	46.5	6
sp006088715	92	46	46	2
sp007827595	46	46	46	1
noursei	46	46	46	1
antimycoticus	322	46	46	7
eurythermus	91	45.5	45.5	2
rubradiris	90	45	45	2
olivoreticuli	45	45	45	1
roseochromogenus	45	45	45	1
albireticuli_B	89	44.5	44.5	2
sp_mash_131	44	44	44	1
roseifaciens	88	44	44	2
spectabilis	192	48	44	4
yokosukanensis	44	44	44	1
klenkii	44	44	44	1
typhae	88	44	44	2
sp_mash_087	43	43	43	1
chrestomyceticus	128	42.6667	43	3
rimosus	380	42.2222	43	9
monomycini	43	43	43	1
echinatus	42	42	42	1
acidiscabies	125	41.6667	42	3
yatensis	42	42	42	1
hygroscopicus	42	42	42	1
sp_mash_122	42	42	42	1
sp002803155	42	42	42	1
sp001953885	42	42	42	1
morookaensis	42	42	42	1
eurocidicus	84	42	42	2
sp024756275	42	42	42	1
yunnanensis	242	40.3333	41.5	6
sp001279695	41	41	41	1
sp007595705	82	41	41	2
sp_mash_028	122	40.6667	41	3
roseoverticillatus	41	41	41	1
sp024612035	41	41	41	1
hiroshimensis	41	41	41	1
formicae_A	41	41	41	1
griseostramineus	41	41	41	1
xanthochromogenes	116	38.6667	41	3
hyaluromycini	41	41	41	1
radicis	81	40.5	40.5	2
cinerochromogenes	81	40.5	40.5	2
sp_mash_047	81	40.5	40.5	2
zagrosensis	40	40	40	1
syringium	80	40	40	2
mashuensis	40	40	40	1
sp013364155	40	40	40	1
sp_mash_181	40	40	40	1
niveiscabiei	40	40	40	1
armeniacus	40	40	40	1
himastatinicus	161	40.25	40	4
albofaciens	40	40	40	1
achromogenes	39	39	39	1
diastatochromogenes	39	39	39	1
sp001590865	39	39	39	1
sp_mash_110	39	39	39	1
atroolivaceus	39	39	39	1
sp_mash_062	78	39	39	2
sp001984575	39	39	39	1
griseus	466	38.8333	39	12
sp002551245	39	39	39	1
sp_mash_101	39	39	39	1
sp002803085	39	39	39	1
celluloflavus	77	38.5	38.5	2
flavofungini	77	38.5	38.5	2
melanogenes	145	36.25	38.5	4
sp003324565	38	38	38	1
sp004353505	110	36.6667	38	3
sp002080455	76	38	38	2
kanamyceticus	38	38	38	1
liliiviolaceus	38	38	38	1
sp001905125	113	37.6667	38	3
mobaraensis	38	38	38	1
olivaceoviridis	149	37.25	38	4
sp001905885	76	38	38	2
abikoensis	76	38	38	2
sp014451325	76	38	38	2
sp020026305	38	38	38	1
violascens	38	38	38	1
sp_mash_163	38	38	38	1
avermitilis	310	38.75	38	8
sp_mash_075	38	38	38	1
caniscabiei	306	38.25	38	8
sp023277745	38	38	38	1
sp018327685	38	38	38	1
sp019774615	38	38	38	1
chattanoogensis	38	38	38	1
sp_mash_060	75	37.5	37.5	2
lasiicapitis	75	37.5	37.5	2
sp_mash_005	382	38.2	37.5	10
sp_mash_176	37	37	37	1
netropsis	74	37	37	2
sp_mash_152	37	37	37	1
sp_mash_158	37	37	37	1
caatingaensis	37	37	37	1
sp008120935	37	37	37	1
sp_mash_073	37	37	37	1
avidinii	146	36.5	37	4
sp900103585	37	37	37	1
dioscori	37	37	37	1
scopuliridis	110	36.6667	37	3
sp_mash_118	37	37	37	1
olivaceus	1678	36.4783	37	46
spinoverrucosus	74	37	37	2
albulus_C	188	37.6	37	5
physcomitrii	182	36.4	37	5
uncialis	255	36.4286	37	7
sp_mash_092	37	37	37	1
cattleya	98	32.6667	37	3
sp_mash_045	73	36.5	36.5	2
agglomeratus	146	36.5	36.5	4
griseocarneus	73	36.5	36.5	2
sp_mash_147	36	36	36	1
sp_mash_109	36	36	36	1
chartreusis	458	38.1667	36	12
sp_mash_149	36	36	36	1
mirabilis	758	36.0952	36	21
sp_mash_189	36	36	36	1
sp_mash_190	36	36	36	1
liliifuscus	36	36	36	1
tricolor	117	39	36	3
sp009834125	36	36	36	1
sp_mash_175	36	36	36	1
bacillaris	1147	34.7576	36	33
flaveolus_A	36	36	36	1
sp001280005	36	36	36	1
sp001905595	72	36	36	2
decoyicus	278	34.75	36	8
sp020982545	72	36	36	2
caeruleatus	36	36	36	1
caniferus	184	36.8	36	5
sp001687325	36	36	36	1
sp_mash_042	72	36	36	2
sp024612015	36	36	36	1
sp000818195	36	36	36	1
clavuligerus	693	38.5	36	18
coeruleorubidus	145	36.25	36	4
sp021261325	36	36	36	1
capillispiralis	71	35.5	35.5	2
lucensis	35	35	35	1
lanatus	35	35	35	1
leeuwenhoekii	35	35	35	1
tsukubensis_B	35	35	35	1
sp003287935	70	35	35	2
sp003814875	35	35	35	1
sp023534745	35	35	35	1
sp_mash_095	35	35	35	1
sp001905725	35	35	35	1
marokkonensis	35	35	35	1
microflavus	629	34.9444	35	18
sp_mash_010	232	33.1429	35	7
sp_mash_012	193	32.1667	35	6
sp001417735	35	35	35	1
sp_mash_049	70	35	35	2
sp018604545	105	35	35	3
sp_mash_077	35	35	35	1
pactum	35	35	35	1
panaciradicis	35	35	35	1
sp_mash_079	35	35	35	1
sp_mash_183	35	35	35	1
zhihengii	35	35	35	1
cyaneus	35	35	35	1
europaeiscabiei	315	35	35	9
altiplanensis	35	35	35	1
davaonensis	35	35	35	1
fumanus	35	35	35	1
albiflavescens	35	35	35	1
anulatus	2012	34.6897	34.5	58
lomondensis	69	34.5	34.5	2
sp900105245	209	34.8333	34.5	6
alfalfae	209	34.8333	34.5	6
fimicarius	421	35.0833	34.5	12
murinus	274	34.25	34.5	8
camponoticapitis	34	34	34	1
aurantiogriseus	34	34	34	1
griseofuscus	173	34.6	34	5
sp001428885	98	32.6667	34	3
lincolnensis	101	33.6667	34	3
lincolnensis_A	34	34	34	1
sp_mash_070	34	34	34	1
sp000829695	34	34	34	1
sp016756395	34	34	34	1
sp_mash_025	99	33	34	3
platensis	428	32.9231	34	13
sp_mash_198	34	34	34	1
sp_mash_086	34	34	34	1
spinoverrucosus_A	34	34	34	1
lydicus_C	34	34	34	1
sp_mash_172	34	34	34	1
sp024753135	34	34	34	1
sp_mash_003	542	33.875	34	16
sp002941025	34	34	34	1
sp008042115	68	34	34	2
incarnatus_A	34	34	34	1
orinoci	34	34	34	1
cyaneogriseus	34	34	34	1
sp003259585	133	33.25	34	4
sp003148825	34	34	34	1
hundungensis	34	34	34	1
sp003032475	34	34	34	1
sp_mash_154	34	34	34	1
tauricus	68	34	34	2
sp007050945	34	34	34	1
subrutilus	68	34	34	2
griseoruber	34	34	34	1
acididurans	34	34	34	1
cyaneochromogenes	34	34	34	1
triculaminicus_A	67	33.5	33.5	2
olivochromogenes	261	32.625	33.5	8
tsukubensis	137	34.25	33.5	4
sp_mash_044	67	33.5	33.5	2
venezuelae_D	33	33	33	1
sp000373645	66	33	33	2
niveus	264	33	33	8
sp900187385	231	33	33	7
brasiliscabiei	33	33	33	1
sp000716605	33	33	33	1
scabiei	499	33.2667	33	15
paucisporeus	33	33	33	1
phaeoluteigriseus	66	33	33	2
parvus	674	33.7	33	20
sioyaensis	233	33.2857	33	7
ruber	33	33	33	1
smyrnaeus	66	33	33	2
sp000974485	33	33	33	1
galbus_A	33	33	33	1
stelliscabiei	98	32.6667	33	3
sp_mash_029	97	32.3333	33	3
bungoensis	33	33	33	1
sp_mash_135	33	33	33	1
sp_mash_017	170	34	33	5
spiroverticillatus	33	33	33	1
sp_mash_128	33	33	33	1
griseoviridis_A	98	32.6667	33	3
sp_mash_127	33	33	33	1
cyaneofuscatus	458	32.7143	33	14
sp_mash_111	33	33	33	1
kronopolitis	33	33	33	1
sp009769735	33	33	33	1
cyanogenus	33	33	33	1
marianii	33	33	33	1
sp015999245	33	33	33	1
sp_mash_197	33	33	33	1
sp_mash_080	33	33	33	1
fodineus	33	33	33	1
rishiriensis	33	33	33	1
sp_mash_076	33	33	33	1
sp_mash_173	33	33	33	1
sp_mash_074	33	33	33	1
sp001654495	97	32.3333	33	3
sp001905505	65	32.5	32.5	2
cacaoi	65	32.5	32.5	2
sp014253015	138	34.5	32.5	4
sp003945545	32	32	32	1
cadmiisoli	32	32	32	1
hawaiiensis	32	32	32	1
angustmyceticus	94	31.3333	32	3
californicus	761	31.7083	32	24
calvus	164	32.8	32	5
sp024213195	32	32	32	1
sp_mash_182	32	32	32	1
tubercidicus	225	32.1429	32	7
sp001636945	32	32	32	1
sp018619185	32	32	32	1
sp018614155	127	31.75	32	4
sp001905825	99	33	32	3
chryseus	32	32	32	1
cinnabarinus	32	32	32	1
sp004364245	32	32	32	1
pseudovenezuelae	194	32.3333	32	6
sp_mash_015	191	31.8333	32	6
afghaniensis	32	32	32	1
piniterrae	32	32	32	1
sp_mash_064	64	32	32	2
sp_mash_168	32	32	32	1
sp_mash_157	32	32	32	1
sp_mash_068	32	32	32	1
sp_mash_136	32	32	32	1
katrae_B	32	32	32	1
sp_mash_167	32	32	32	1
libani	463	30.8667	32	15
paradoxus	32	32	32	1
sp_mash_034	64	32	32	2
phaeochromogenes	497	33.1333	32	15
huasconensis	64	32	32	2
sp016893485	204	34	31.5	6
sp_mash_043	63	31.5	31.5	2
sp_mash_013	184	30.6667	31.5	6
globisporus_A	63	31.5	31.5	2
puniciscabiei	63	31.5	31.5	2
tibetensis	94	31.3333	31	3
musisoli	31	31	31	1
vietnamensis	31	31	31	1
alboflavus	62	31	31	2
natalensis	31	31	31	1
sp_mash_123	31	31	31	1
sp_mash_067	31	31	31	1
marincola	62	31	31	2
sp_mash_188	31	31	31	1
gardneri	31	31	31	1
justiciae	62	31	31	2
sp003330845	31	31	31	1
ardesiacus	90	30	31	3
sp_mash_061	62	31	31	2
xanthophaeus	127	31.75	31	4
sp003116725	161	32.2	31	5
violaceus	295	32.7778	31	9
tanashiensis	96	32	31	3
sp_mash_088	31	31	31	1
sp_mash_179	31	31	31	1
sp_mash_048	62	31	31	2
sp_mash_133	31	31	31	1
viridochromogenes_B	31	31	31	1
prunicolor	62	31	31	2
sp_mash_023	126	31.5	31	4
sp_mash_107	31	31	31	1
sp001895105	62	31	31	2
sp_mash_105	31	31	31	1
lavendulae_C	95	31.6667	31	3
sp_mash_014	184	30.6667	31	6
sp_mash_155	31	31	31	1
erythrochromogenes_A	122	30.5	31	4
dangxiongensis	31	31	31	1
cacaoi_A	31	31	31	1
sp001514285	31	31	31	1
sp_mash_171	31	31	31	1
sp_mash_134	31	31	31	1
sp020181035	31	31	31	1
paludis	31	31	31	1
antibioticus	31	31	31	1
aquilus	62	31	31	2
sp900091315	31	31	31	1
sindenensis	95	31.6667	31	3
sp012273515	88	29.3333	31	3
sp016909575	31	31	31	1
misionensis	124	31	30.5	4
sp_mash_022	118	29.5	30.5	4
asoensis	61	30.5	30.5	2
litmocidini	61	30.5	30.5	2
pactum_A	61	30.5	30.5	2
viridosporus	126	31.5	30.5	4
cirratus	30	30	30	1
sp001905665	60	30	30	2
sp_mash_161	30	30	30	1
barkulensis	30	30	30	1
sp019090165	30	30	30	1
sp002078175	265	29.4444	30	9
sp002237655	30	30	30	1
sp010548145	30	30	30	1
cinnamoneus_A	30	30	30	1
sp002846625	90	30	30	3
sp002939385	30	30	30	1
yanglinensis	30	30	30	1
sp000805335	30	30	30	1
bluensis	30	30	30	1
niveus_A	30	30	30	1
sp_mash_018	153	30.6	30	5
qinzhouensis	30	30	30	1
sp_mash_016	147	29.4	30	5
sp_mash_024	89	29.6667	30	3
pini	30	30	30	1
sp_mash_007	208	29.7143	30	7
buecherae	90	30	30	3
sp940670765	151	30.2	30	5
sp_mash_177	30	30	30	1
sp_mash_072	30	30	30	1
sp_mash_058	60	30	30	2
sp_mash_150	30	30	30	1
sp022695595	30	30	30	1
sp000720765	30	30	30	1
sp008042155	121	30.25	30	4
gilvosporeus	30	30	30	1
sp_mash_120	30	30	30	1
sp_mash_186	30	30	30	1
sp022695985	30	30	30	1
venezuelae	177	29.5	30	6
ferrugineus	30	30	30	1
sp000717915	59	29.5	29.5	2
virginiae_A	522	29	29.5	18
sp_mash_020	110	27.5	29.5	4
virginiae	119	29.75	29.5	4
sp_mash_011	179	29.8333	29.5	6
flavotricini	59	29.5	29.5	2
sp_mash_053	59	29.5	29.5	2
sp000158895	115	28.75	29.5	4
sp_mash_145	29	29	29	1
sp004124325	29	29	29	1
curacoi	29	29	29	1
sp_mash_066	29	29	29	1
sp_mash_090	29	29	29	1
sp_mash_085	29	29	29	1
sp_mash_174	29	29	29	1
sp_mash_037	58	29	29	2
caelestis	29	29	29	1
bryophytorum	88	29.3333	29	3
broussonetiae	29	29	29	1
sp024213665	29	29	29	1
bottropensis	87	29	29	3
sp023544665	29	29	29	1
canus	860	29.6552	29	29
sp022808175	29	29	29	1
sp022698165	29	29	29	1
catenulae	29	29	29	1
chartreusis_D	116	29	29	4
sp018614055	58	29	29	2
sp_mash_084	29	29	29	1
sp003947455	58	29	29	2
sp_mash_140	29	29	29	1
sp003846185	29	29	29	1
luteolifulvus	29	29	29	1
rochei	617	29.381	29	21
sp003846175	768	29.5385	29	26
sennicomposti	105	26.25	29	4
durmitorensis	29	29	29	1
phaeolivaceus	29	29	29	1
tendae	202	28.8571	29	7
venezuelae_F	29	29	29	1
venezuelae_B	29	29	29	1
nojiriensis	95	31.6667	29	3
narbonensis	29	29	29	1
mexicanus	29	29	29	1
goshikiensis	352	29.3333	29	12
sp001905845	29	29	29	1
diacarni	58	29	29	2
tirandamycinicus	29	29	29	1
sp001298545	267	29.6667	29	9
sp000972385	118	29.5	29	4
longwoodensis	314	28.5455	29	11
sp000720175	29	29	29	1
griseoloalbus	29	29	29	1
amritsarensis	57	28.5	28.5	2
pluripotens	57	28.5	28.5	2
sp_mash_051	57	28.5	28.5	2
globisporus	356	29.6667	28.5	12
sp006715395	57	28.5	28.5	2
sp_mash_006	281	28.1	28.5	10
sp_mash_184	28	28	28	1
sp024497955	28	28	28	1
sp000717875	28	28	28	1
vinaceus	82	27.3333	28	3
sp001279725	105	26.25	28	4
rubrogriseus	28	28	28	1
sp900091725	28	28	28	1
alboniger	28	28	28	1
fildesensis	86	28.6667	28	3
exfoliatus	28	28	28	1
sp_mash_030	82	27.3333	28	3
rubiginosohelvolus	309	28.0909	28	11
lunaelactis	28	28	28	1
sp_mash_139	28	28	28	1
hirsutus	85	28.3333	28	3
hokutonensis	28	28	28	1
iakyrus	28	28	28	1
sp_mash_113	28	28	28	1
aurantiacus	28	28	28	1
sp_mash_108	28	28	28	1
sp_mash_104	28	28	28	1
sp_mash_089	28	28	28	1
qaidamensis	28	28	28	1
naganishii	28	28	28	1
sp_mash_065	28	28	28	1
xantholiticus	56	28	28	2
nymphaeiformis	28	28	28	1
sp_mash_052	56	28	28	2
sp_mash_039	56	28	28	2
pratensis_A	28	28	28	1
purpureus	56	28	28	2
sp018614575	28	28	28	1
resistomycificus	28	28	28	1
sp001905905	56	28	28	2
sp_mash_199	28	28	28	1
sp007176755	28	28	28	1
sp_mash_200	28	28	28	1
collinus	28	28	28	1
subrutilus_A	28	28	28	1
coelicoflavus	257	28.5556	28	9
sp009852415	28	28	28	1
sp003814525	83	27.6667	28	3
sp013361925	56	28	28	2
sp_mash_143	28	28	28	1
sp_mash_195	28	28	28	1
sp003671715	28	28	28	1
spinosus	55	27.5	27.5	2
sp012927245	55	27.5	27.5	2
nitrosporeus	55	27.5	27.5	2
albus	220	27.5	27.5	8
clavifer	160	26.6667	27.5	6
qinglanensis	55	27.5	27.5	2
luteogriseus	113	28.25	27.5	4
sp010384365	55	27.5	27.5	2
sp_mash_115	27	27	27	1
sp_mash_027	82	27.3333	27	3
parmotrematis	27	27	27	1
papulosus	653	27.2083	27	24
sp001941845	27	27	27	1
sp003248355	81	27	27	3
sp900105415	27	27	27	1
sp_mash_178	27	27	27	1
hoynatensis	27	27	27	1
sp900129855	27	27	27	1
pilosus	27	27	27	1
sp_mash_100	27	27	27	1
fradiae	107	26.75	27	4
genisteinicus	27	27	27	1
anulatus_C	27	27	27	1
omiyaensis	27	27	27	1
termitum	27	27	27	1
roseolus	27	27	27	1
sp_mash_059	54	27	27	2
nanshensis_A	27	27	27	1
deccanensis	27	27	27	1
sp002847285	107	26.75	27	4
poonensis	54	27	27	2
sp_mash_083	27	27	27	1
mutabilis	27	27	27	1
sp000818175	27	27	27	1
laculatispora	132	26.4	27	5
sp023184515	27	27	27	1
lavendofoliae	27	27	27	1
sp001417775	27	27	27	1
sp_mash_078	27	27	27	1
massasporeus	142	28.4	27	5
sp001905795	27	27	27	1
sp006715635	27	27	27	1
globosus	54	27	27	2
sp020740535	27	27	27	1
sp024436035	27	27	27	1
toyocaensis	27	27	27	1
sp_mash_159	27	27	27	1
chumphonensis	27	27	27	1
sp_mash_097	27	27	27	1
sp001905445	27	27	27	1
sp002300165	53	26.5	26.5	2
sp001905385	53	26.5	26.5	2
griseoviridis	53	26.5	26.5	2
filamentosus	53	26.5	26.5	2
spongiicola	53	26.5	26.5	2
anthocyanicus	643	26.7917	26.5	24
sp014905555	53	26.5	26.5	2
sulphureus	26	26	26	1
antibioticus_B	131	26.2	26	5
sp_mash_164	26	26	26	1
sp_mash_102	26	26	26	1
atratus_B	77	25.6667	26	3
sp_mash_093	26	26	26	1
sp_mash_040	52	26	26	2
sp009604455	26	26	26	1
bobili	79	26.3333	26	3
sp_mash_166	26	26	26	1
sp_mash_091	26	26	26	1
sp008042035	78	26	26	3
sp_mash_046	52	26	26	2
sp_mash_082	26	26	26	1
sp_mash_050	52	26	26	2
sp_mash_170	26	26	26	1
sp001905365	196	24.5	26	8
lichenis	26	26	26	1
spororaveus	159	26.5	26	6
sp024584805	26	26	26	1
venezuelae_C	26	26	26	1
ambofaciens	52	26	26	2
albireticuli	26	26	26	1
sp009865405	26	26	26	1
sp013364195	26	26	26	1
zaomyceticus	202	25.25	26	8
sp003751445	26	26	26	1
finlayi_A	26	26	26	1
violens	26	26	26	1
sp_mash_008	186	26.5714	26	7
ficellus	26	26	26	1
candidus	52	26	26	2
sp_mash_137	26	26	26	1
sp017377775	26	26	26	1
sp021390475	26	26	26	1
formicae	26	26	26	1
sp_mash_194	26	26	26	1
inhibens	26	26	26	1
sp_mash_138	26	26	26	1
sp_mash_126	26	26	26	1
sp_mash_063	51	25.5	25.5	2
sp_mash_035	51	25.5	25.5	2
toxytricini	51	25.5	25.5	2
sp000772045	256	25.6	25.5	10
dengpaensis	51	25.5	25.5	2
collinus_A	86	28.6667	25	3
sp_mash_162	25	25	25	1
sp001746295	25	25	25	1
sp018069565	25	25	25	1
carminius	25	25	25	1
zhaozhouensis	25	25	25	1
sp_mash_193	25	25	25	1
sp017948455	99	24.75	25	4
sp016598575	25	25	25	1
sp000612545	25	25	25	1
halstedii	251	25.1	25	10
sviceus	77	25.6667	25	3
sp019303495	25	25	25	1
parvulus	145	24.1667	25	6
glaucescens_B	25	25	25	1
sp_mash_069	25	25	25	1
griseosporeus	50	25	25	2
sp_mash_038	50	25	25	2
abyssomicinicus	25	25	25	1
prasinopilosus	25	25	25	1
fructofermentans	25	25	25	1
prasinus	80	26.6667	25	3
sp_mash_151	25	25	25	1
sp011193355	25	25	25	1
galbus	25	25	25	1
odonnellii	25	25	25	1
sp_mash_114	25	25	25	1
sp_mash_129	25	25	25	1
flaveolus	75	25	25	3
sp_mash_054	50	25	25	2
sp_mash_009	174	24.8571	25	7
katrae_A	75	25	25	3
taklimakanensis	25	25	25	1
nigrescens	50	25	25	2
sp_mash_132	25	25	25	1
sp013450295	25	25	25	1
venezuelae_E	25	25	25	1
silvae	347	24.7857	25	14
atratus	49	24.5	24.5	2
fulvorobeus	49	24.5	24.5	2
plumbidurans	98	24.5	24.5	4
diastaticus	251	25.1	24.5	10
sp002803075	49	24.5	24.5	2
sp_mash_036	49	24.5	24.5	2
yeochonensis	24	24	24	1
fragilis	48	24	24	2
sp_mash_026	72	24	24	3
sp_mash_146	24	24	24	1
sp_mash_125	24	24	24	1
hydrogenans	48	24	24	2
reniochalinae	24	24	24	1
flavidovirens	24	24	24	1
sp900105755	24	24	24	1
sp023515955	24	24	24	1
sp001184025	24	24	24	1
sp_mash_192	24	24	24	1
sp_mash_096	24	24	24	1
sp009857135	24	24	24	1
lateritius	48	24	24	2
wuyuanensis	24	24	24	1
spirodelae	48	24	24	2
sp_mash_165	24	24	24	1
griseorubiginosus	141	23.5	24	6
benahoarensis	24	24	24	1
sp_mash_081	24	24	24	1
chlorinus	24	24	24	1
griseoaurantiacus	320	24.6154	24	13
yangpuensis	73	24.3333	24	3
lydicus	146	24.3333	24	6
sp_mash_002	423	23.5	23.5	18
sp019303475	47	23.5	23.5	2
sp006540305	47	23.5	23.5	2
sp_mash_191	23	23	23	1
sp_mash_169	23	23	23	1
sp_mash_180	23	23	23	1
albidoflavus	2525	23.1651	23	109
xinghaiensis	110	22	23	5
aidingensis	23	23	23	1
acidicola	23	23	23	1
chilikensis	23	23	23	1
sp003143935	23	23	23	1
sp001293595	23	23	23	1
fagopyri	23	23	23	1
sp_mash_071	23	23	23	1
roseolilacinus	23	23	23	1
sp000411315	46	23	23	2
sp_mash_056	46	23	23	2
sp_mash_055	46	23	23	2
sp023701695	23	23	23	1
glauciniger	162	23.1429	23	7
gobiensis	23	23	23	1
sp024701375	23	23	23	1
sp012034935	23	23	23	1
sp_mash_141	23	23	23	1
sp_mash_119	23	23	23	1
sp900090145	23	23	23	1
sp000177195	208	23.1111	23	9
sp_mash_124	23	23	23	1
sp_mash_130	23	23	23	1
sp_mash_019	113	22.6	23	5
bikiniensis	189	23.625	23	8
sp003403055	178	22.25	22.5	8
sp001865245	45	22.5	22.5	2
sp022524345	22	22	22	1
sp022513565	22	22	22	1
sp021390935	22	22	22	1
exfoliatus_B	22	22	22	1
sp012726265	22	22	22	1
sp000373625	22	22	22	1
sp000280905	22	22	22	1
speibonae	22	22	22	1
sp002803065	89	22.25	22	4
sp002899455	22	22	22	1
sp003144095	22	22	22	1
sp_mash_142	22	22	22	1
sedi	22	22	22	1
wedmorensis	22	22	22	1
sp_mash_099	22	22	22	1
sp_mash_032	44	22	22	2
guanduensis	22	22	22	1
radiopugnans	22	22	22	1
pristinaespiralis	68	22.6667	22	3
bauhiniae	87	21.75	22	4
griseoluteus	66	22	22	3
bathyalis	22	22	22	1
sp_mash_021	85	21.25	22	4
nodosus	86	21.5	21.5	4
sp001426405	43	21.5	21.5	2
daqingensis	43	21.5	21.5	2
triticirhizae	43	21.5	21.5	2
sp019090105	87	21.75	21.5	4
xiamenensis	88	22	21.5	4
sp009832925	21	21	21	1
liangshanensis	21	21	21	1
griseoflavus	21	21	21	1
sp004795105	21	21	21	1
kanasensis	21	21	21	1
sp_mash_116	21	21	21	1
sp003369795	21	21	21	1
sp_mash_004	279	21.4615	21	13
sp018070345	21	21	21	1
sp001905735	235	21.3636	21	11
sp_mash_196	21	21	21	1
olivoverticillatus	21	21	21	1
avicenniae	21	21	21	1
sp_mash_187	21	21	21	1
sp000725625	21	21	21	1
brevispora	67	22.3333	21	3
sp_mash_033	42	21	21	2
sp_mash_031	64	21.3333	21	3
sp003665095	21	21	21	1
sp001426585	41	20.5	20.5	2
harbinensis	81	20.25	20.5	4
sp900105515	216	21.6	20.5	10
chromofuscus	41	20.5	20.5	2
nigra	119	19.8333	20	6
sp023072595	20	20	20	1
sp_mash_121	20	20	20	1
sp_mash_057	40	20	20	2
abyssalis	40	20	20	2
sp_mash_148	20	20	20	1
sp_mash_103	20	20	20	1
griseoincarnatus	291	20.7857	20	14
thermodiastaticus	121	20.1667	20	6
sp_mash_098	20	20	20	1
sp000527195	39	19.5	19.5	2
sudanensis	78	19.5	19.5	4
poriferorum	128	21.3333	19.5	6
sp_mash_160	19	19	19	1
xanthii	19	19	19	1
fungicidicus	225	20.4545	19	11
sp022815725	19	19	19	1
sp008973465	38	19	19	2
sp016741785	19	19	19	1
sp_mash_156	19	19	19	1
sp016482685	19	19	19	1
sp001507435	19	19	19	1
alni	19	19	19	1
sp_mash_112	19	19	19	1
sp004795255	19	19	19	1
sp004217285	19	19	19	1
sp004193175	19	19	19	1
sp_mash_001	510	18.2143	18	28
sp_mash_106	18	18	18	1
sp_mash_153	18	18	18	1
pseudogriseolus	57	19	18	3
sp003574445	18	18	18	1
sp900116325	204	18.5455	18	11
thermolilacinus	18	18	18	1
sp000213055	92	18.4	18	5
tardus	18	18	18	1
sp000718785	18	18	18	1
sp_mash_185	18	18	18	1
althioticus	107	17.8333	18	6
albogriseolus	90	18	18	5
sp001748085	18	18	18	1
sp_mash_144	17	17	17	1
griseus_G	17	17	17	1
sp004005495	17	17	17	1
sp012034205	17	17	17	1
sp023703325	17	17	17	1
sp012726235	17	17	17	1
sp023614235	17	17	17	1
sp000373565	34	17	17	2
cellulosae	300	16.6667	16.5	18
sp_mash_117	15	15	15	1
indicus	15	15	15	1
sp000154905	14	14	14	1
sp_mash_041	27	13.5	13.5	2
somaliensis	27	13.5	13.5	2

## Sheet: Table S3 bgcs_per_mash_cluster
MASH_cluster (Secondary)	Total BGCs	Mean BGCs	Median BGCs	Genomes
M5_7	600	42.8571	43	14
M1_5	586	41.8571	41.5	14
M5_8	593	39.5333	40	15
M5_2	77	38.5	38.5	2
M7_2	583	36.4375	38	16
M1_3	182	36.4	37	5
M1_4	255	36.4286	37	7
M5_6	821	34.2083	35	24
M3_1	7976	33.654	34	237
M2_6	1904	34	33.5	56
M5_5	344	34.4	33.5	10
M5_4	1116	31.8857	33	35
M5_3	66	33	33	2
M2_2	2849	32.7471	33	87
M1_7	629	33.1053	33	19
M2_7	3908	32.5667	32.5	120
M2_5	3138	30.466	31	103
M6_5	672	30.5455	31	22
M6_3	451	30.0667	31	15
M2_1	1631	31.3654	31	52
M6_1	1337	30.3864	30	44
M2_3	4432	30.3562	29	146
M6_6	422	28.1333	29	15
M6_4	507	29.8235	29	17
M6_2	423	28.2	29	15
M7_1	1328	28.2553	28	47
M3_6	1341	27.9375	28	48
M3_3	2382	26.764	27	89
M6_7	344	28.6667	27	12
M7_3	612	27.8182	26.5	22
M5_1	340	28.3333	25.5	12
M4_3	225	25	25	9
M4_1	251	25.1	24.5	10
M4_5	90	22.5	23	4
M4_2	1974	22.9535	23	86
M3_4	1058	23	23	46
M1_1	707	22.8065	23	31
M4_4	214	23.7778	22	9
M1_6	43	21.5	21.5	2
M1_2	279	21.4615	21	13
M2_4	2061	22.4022	20	92
M3_5	842	18.3043	18	46
