# Supplementary material for: Pangenome mining of the Streptomyces genus redefines species’ biosynthetic potential
Source: Genome Biol. 2025 Jan 14;26:9. doi: 10.1186/s13059-024-03471-9 (PMC11734326; doi:10.1186/s13059-024-03471-9)
Supplement: Supplementary file 3 — Additional file 3. Tables for detected BGCs across 2371 genomes of HQ and MQ quality. Table S4: BGCs count. Table with number of BGCs detected in each of the genomes analyzed. Table S5: BGC information. Metadata table with information on each of the detected BGCs. [file 13059_2024_3471_MOESM3_ESM.xlsx]

## Sheet: Table S4 BGC counts
genome_id	bgcs_count	bgcs_on_contig_edge	protoclusters_count
GCF_000009765.2	35	0	0
GCF_000010605.1	37	0	0
GCF_000091305.1	33	0	0
GCF_000092385.1	50	1	0
GCF_000147815.2	47	1	0
GCF_000148465.1	44	2	0
GCF_000154905.1	14	0	0
GCF_000154945.1	20	0	0
GCF_000154965.1	25	0	0
GCF_000156435.1	28	0	0
GCF_000156455.1	27	0	0
GCF_000156475.1	22	2	0
GCF_000156695.2	29	0	0
GCF_000158855.1	16	0	0
GCF_000158895.1	22	2	0
GCF_000158915.1	41	0	0
GCF_000158935.1	25	0	0
GCF_000158955.1	31	0	0
GCF_000158975.1	21	1	0
GCF_000162775.1	16	1	0
GCF_000163875.1	43	2	0
GCF_000177175.2	35	0	0
GCF_000177195.2	21	0	0
GCF_000204605.1	25	6	0
GCF_000213055.1	19	0	0
GCF_000220705.2	23	0	0
GCF_000226455.1	29	7	0
GCF_000237305.1	38	2	0
GCF_000240165.1	37	1	0
GCF_000245355.1	39	0	0
GCF_000253235.1	30	1	0
GCF_000261345.2	29	0	0
GCF_000280865.2	32	0	0
GCF_000297155.3	32	0	0
GCF_000297635.1	21	6	0
GCF_000299175.2	19	1	0
GCF_000302615.1	22	10	0
GCF_000316095.1	33	3	0
GCF_000331185.2	43	0	0
GCF_000340335.1	29	1	0
GCF_000340845.1	38	0	0
GCF_000349325.1	35	0	0
GCF_000359525.1	23	0	0
GCF_000364805.1	27	0	0
GCF_000373225.1	30	10	0
GCF_000373305.1	38	6	0
GCF_000373405.1	33	1	0
GCF_000373525.1	25	6	0
GCF_000373565.1	17	2	0
GCF_000373625.1	22	0	0
GCF_000373645.1	33	16	0
GCF_000373665.1	23	6	0
GCF_000373685.1	37	10	0
GCF_000375625.1	25	11	0
GCF_000375725.1	25	6	0
GCF_000381025.1	26	7	0
GCF_000382745.1	23	5	0
GCF_000383595.1	29	0	0
GCF_000383635.1	28	10	0
GCF_000383655.1	24	7	0
GCF_000383935.1	31	13	0
GCF_000384175.1	27	0	0
GCF_000385945.1	32	0	0
GCF_000403665.1	27	0	0
GCF_000404005.1	39	18	0
GCF_000411495.1	24	0	0
GCF_000412265.2	30	0	0
GCF_000418455.1	56	0	0
GCF_000424945.1	28	5	0
GCF_000429085.1	24	5	0
GCF_000444875.1	36	0	0
GCF_000478605.2	18	0	0
GCF_000495635.2	26	0	0
GCF_000495755.1	26	0	0
GCF_000497425.1	31	0	0
GCF_000497445.1	45	0	0
GCF_000611795.1	33	1	0
GCF_000612545.1	25	5	0
GCF_000647875.1	37	6	0
GCF_000695235.1	37	1	0
GCF_000698495.1	23	0	0
GCF_000702365.1	39	14	0
GCF_000707925.2	39	0	0
GCF_000707945.1	33	10	0
GCF_000709915.1	19	1	0
GCF_000716025.1	38	15	0
GCF_000716945.1	33	10	0
GCF_000717015.1	32	7	0
GCF_000717215.1	33	9	0
GCF_000717245.1	27	9	0
GCF_000717665.1	33	7	0
GCF_000717745.1	26	9	0
GCF_000717915.1	25	5	0
GCF_000718015.1	29	12	0
GCF_000718205.1	32	9	0
GCF_000718245.1	32	6	0
GCF_000718455.1	31	13	0
GCF_000718695.1	33	8	0
GCF_000718785.1	18	6	0
GCF_000719135.1	21	3	0
GCF_000719195.1	33	13	0
GCF_000719265.1	41	13	0
GCF_000719355.1	33	10	0
GCF_000719585.1	31	8	0
GCF_000719895.1	19	4	0
GCF_000719915.1	21	4	0
GCF_000720395.1	28	10	0
GCF_000720405.1	31	13	0
GCF_000720885.1	30	16	0
GCF_000720915.1	41	17	0
GCF_000721205.1	32	10	0
GCF_000721575.1	34	12	0
GCF_000721595.1	31	11	0
GCF_000721685.1	32	11	0
GCF_000722015.1	28	5	0
GCF_000725125.1	27	11	0
GCF_000725705.1	37	12	0
GCF_000725795.1	24	6	0
GCF_000738695.1	38	7	0
GCF_000738715.1	37	11	0
GCF_000739045.1	27	5	0
GCF_000739105.1	26	0	0
GCF_000743295.1	25	3	0
GCF_000745345.1	24	1	0
GCF_000761215.1	25	0	0
GCF_000764715.1	44	14	0
GCF_000772045.1	25	0	0
GCF_000800535.1	35	21	0
GCF_000802245.2	28	0	0
GCF_000805335.1	30	0	0
GCF_000813365.1	29	19	0
GCF_000816025.1	42	1	0
GCF_000816465.3	29	0	0
GCF_000818195.1	36	1	0
GCF_000819545.1	21	0	0
GCF_000827005.1	38	1	0
GCF_000829695.1	34	20	0
GCF_000829715.2	28	1	0
GCF_000830005.1	31	0	0
GCF_000931445.1	34	1	0
GCF_000932225.2	28	0	0
GCF_000935125.1	31	8	0
GCF_000935135.2	34	1	0
GCF_000935185.3	36	0	0
GCF_000952035.2	38	1	0
GCF_000968255.1	48	16	0
GCF_000974485.1	33	7	0
GCF_000993785.3	21	0	0
GCF_001005295.1	26	0	0
GCF_001011035.1	28	0	0
GCF_001013905.1	35	0	0
GCF_001027185.1	30	1	0
GCF_001040905.1	45	0	0
GCF_001049855.1	35	2	0
GCF_001184025.1	24	4	0
GCF_001187435.1	37	8	0
GCF_001189015.1	42	6	0
GCF_001189025.1	35	1	0
GCF_001189035.1	34	6	0
GCF_001267885.1	26	0	0
GCF_001278075.1	26	0	0
GCF_001278095.1	38	0	0
GCF_001293595.1	23	8	0
GCF_001414545.1	32	6	0
GCF_001417675.1	31	7	0
GCF_001417695.1	20	7	0
GCF_001417735.1	35	14	0
GCF_001417775.1	27	5	0
GCF_001425805.1	27	5	0
GCF_001426325.1	36	1	0
GCF_001426405.1	21	4	0
GCF_001426425.1	32	10	0
GCF_001426585.1	16	4	0
GCF_001426615.1	21	7	0
GCF_001427245.1	29	10	0
GCF_001427565.1	36	4	0
GCF_001427745.1	22	5	0
GCF_001428885.1	34	12	0
GCF_001431765.1	22	1	0
GCF_001434355.1	33	0	0
GCF_001445655.1	50	3	0
GCF_001447075.1	34	0	0
GCF_001482415.1	43	11	0
GCF_001484565.1	35	1	0
GCF_001513955.1	35	3	0
GCF_001513975.1	29	4	0
GCF_001513985.1	24	2	0
GCF_001514035.1	44	14	0
GCF_001514045.1	24	1	0
GCF_001514055.1	38	8	0
GCF_001514065.1	31	1	0
GCF_001514115.1	39	11	0
GCF_001514125.1	31	5	0
GCF_001514135.1	35	4	0
GCF_001514145.1	31	8	0
GCF_001514195.1	22	2	0
GCF_001514205.1	34	13	0
GCF_001514215.1	33	10	0
GCF_001514235.1	36	10	0
GCF_001514265.1	28	3	0
GCF_001514285.1	31	9	0
GCF_001531145.1	29	7	0
GCF_001542625.1	50	0	0
GCF_001577385.1	22	1	0
GCF_001590865.1	39	17	0
GCF_001592685.1	25	4	0
GCF_001598115.1	46	0	0
GCF_001611795.1	28	0	0
GCF_001632865.1	26	0	0
GCF_001636945.2	32	1	0
GCF_001640565.1	42	8	0
GCF_001650215.1	39	0	0
GCF_001654495.1	27	1	0
GCF_001660045.1	20	1	0
GCF_001672315.1	25	5	0
GCF_001685355.1	35	0	0
GCF_001687325.1	36	10	0
GCF_001693675.1	35	2	0
GCF_001704195.1	22	1	0
GCF_001715295.1	17	1	0
GCF_001729485.1	26	0	0
GCF_001735805.1	33	0	0
GCF_001746295.1	25	5	0
GCF_001746415.1	35	0	0
GCF_001746425.1	28	0	0
GCF_001746455.1	35	2	0
GCF_001746465.1	38	2	0
GCF_001746475.1	38	1	0
GCF_001748085.1	18	5	0
GCF_001748165.1	62	27	0
GCF_001750785.1	26	0	0
GCF_001751345.1	20	2	0
GCF_001751365.1	20	3	0
GCF_001751375.1	22	1	0
GCF_001753425.1	37	0	0
GCF_001767375.1	33	0	0
GCF_001865315.1	22	0	0
GCF_001865795.1	26	10	0
GCF_001886595.1	30	1	0
GCF_001895105.1	32	6	0
GCF_001896135.2	34	7	0
GCF_001905005.1	49	6	0
GCF_001905025.1	29	5	0
GCF_001905125.1	38	11	0
GCF_001905345.1	36	2	0
GCF_001905365.1	26	5	0
GCF_001905385.1	26	2	0
GCF_001905405.1	31	4	0
GCF_001905425.1	30	14	0
GCF_001905445.1	27	6	0
GCF_001905485.1	38	5	0
GCF_001905505.1	31	5	0
GCF_001905525.1	33	0	0
GCF_001905575.1	33	0	0
GCF_001905595.1	33	8	0
GCF_001905645.1	34	1	0
GCF_001905665.1	31	3	0
GCF_001905705.1	20	2	0
GCF_001905725.1	35	12	0
GCF_001905735.1	21	2	0
GCF_001905785.1	30	2	0
GCF_001905795.1	27	11	0
GCF_001905825.1	36	4	0
GCF_001905845.1	29	5	0
GCF_001905855.1	37	4	0
GCF_001905885.1	38	4	0
GCF_001905905.1	30	9	0
GCF_001931635.1	30	0	0
GCF_001941845.1	27	0	0
GCF_001953885.1	42	15	0
GCF_001970135.1	30	6	0
GCF_001974775.1	34	1	0
GCF_001975025.1	35	0	0
GCF_001983595.1	29	4	0
GCF_001983975.1	48	7	0
GCF_001984445.1	25	0	0
GCF_001984575.1	39	1	0
GCF_002005225.1	29	0	0
GCF_002007685.1	28	0	0
GCF_002009175.1	30	0	0
GCF_002017835.1	41	13	0
GCF_002019855.1	26	0	0
GCF_002021875.1	53	0	0
GCF_002028385.1	39	0	0
GCF_002028425.1	24	2	0
GCF_002078175.1	26	1	0
GCF_002080455.1	37	1	0
GCF_002082175.1	32	1	0
GCF_002082195.1	30	2	0
GCF_002090335.1	24	0	0
GCF_002094995.1	33	0	0
GCF_002099185.1	38	12	0
GCF_002128305.1	29	0	0
GCF_002188335.1	28	1	0
GCF_002188345.1	32	0	0
GCF_002188355.1	22	3	0
GCF_002188365.1	30	1	0
GCF_002189675.2	30	0	0
GCF_002192455.1	44	0	0
GCF_002214185.1	47	0	0
GCF_002217715.1	24	0	0
GCF_002217755.1	41	6	0
GCF_002237655.1	30	9	0
GCF_002251155.1	36	2	0
GCF_002261115.1	37	0	0
GCF_002288075.1	18	0	0
GCF_002300165.1	25	6	0
GCF_002300315.1	33	0	0
GCF_002300485.1	34	0	0
GCF_002556545.1	41	0	0
GCF_002591335.1	46	0	0
GCF_002633395.1	32	6	0
GCF_002705685.1	33	12	0
GCF_002705695.1	25	5	0
GCF_002705725.1	40	18	0
GCF_002705975.1	37	12	0
GCF_002711365.1	26	4	0
GCF_002742045.1	26	6	0
GCF_002777535.1	22	0	0
GCF_002794255.1	25	6	0
GCF_002797835.1	33	0	0
GCF_002802945.1	28	9	0
GCF_002803065.1	22	5	0
GCF_002803075.1	26	3	0
GCF_002803085.1	39	8	0
GCF_002803155.1	42	14	0
GCF_002803175.1	29	4	0
GCF_002803195.1	29	7	0
GCF_002803845.1	31	1	0
GCF_002804165.1	30	2	0
GCF_002811705.1	30	17	0
GCF_002812405.1	47	1	0
GCF_002832675.1	29	0	0
GCF_002846415.1	39	0	0
GCF_002846455.1	34	1	0
GCF_002847285.1	29	0	0
GCF_002879675.3	19	0	0
GCF_002891295.1	38	2	0
GCF_002891315.1	41	0	0
GCF_002899455.1	22	1	0
GCF_002910725.2	21	0	0
GCF_002910775.2	26	0	0
GCF_002939475.1	30	3	0
GCF_002940705.1	32	6	0
GCF_002941025.1	34	1	0
GCF_002943895.1	23	0	0
GCF_002946835.1	25	0	0
GCF_003024195.1	37	9	0
GCF_003024215.1	32	0	0
GCF_003032475.1	34	2	0
GCF_003041235.1	28	5	0
GCF_003046555.1	24	4	0
GCF_003048205.2	39	6	0
GCF_003054555.1	28	0	0
GCF_003074055.1	19	0	0
GCF_003097515.1	29	1	0
GCF_003112515.1	24	1	0
GCF_003112535.1	33	12	0
GCF_003112555.1	30	3	0
GCF_003112575.1	31	6	0
GCF_003112595.1	28	6	0
GCF_003116675.1	35	5	0
GCF_003116685.1	34	5	0
GCF_003116715.1	25	1	0
GCF_003116725.1	30	2	0
GCF_003116755.1	38	1	0
GCF_003116775.1	32	0	0
GCF_003116795.1	20	0	0
GCF_003121295.1	34	9	0
GCF_003122365.1	28	1	0
GCF_003143935.1	23	1	0
GCF_003144095.1	22	1	0
GCF_003146615.1	41	17	0
GCF_003147545.1	28	0	0
GCF_003148825.1	34	9	0
GCF_003173275.1	34	0	0
GCF_003208035.1	25	0	0
GCF_003248335.1	27	0	0
GCF_003248355.1	29	0	0
GCF_003254205.1	24	7	0
GCF_003259275.1	23	5	0
GCF_003259355.1	27	7	0
GCF_003259575.1	25	8	0
GCF_003259585.1	34	5	0
GCF_003259625.1	25	8	0
GCF_003261055.1	32	0	0
GCF_003263885.1	28	0	0
GCF_003263925.1	28	0	0
GCF_003265665.1	27	2	0
GCF_003268535.2	40	0	0
GCF_003268965.1	28	9	0
GCF_003287915.1	33	0	0
GCF_003287935.1	37	0	0
GCF_003323715.1	29	11	0
GCF_003323735.1	24	7	0
GCF_003324565.1	38	12	0
GCF_003325375.1	27	1	0
GCF_003330845.1	31	0	0
GCF_003330865.1	25	0	0
GCF_003344445.1	32	0	0
GCF_003344965.1	31	0	0
GCF_003352445.1	30	2	0
GCF_003353555.1	29	0	0
GCF_003355155.1	40	0	0
GCF_003363195.1	20	2	0
GCF_003367645.1	29	4	0
GCF_003369795.1	21	1	0
GCF_003387455.1	25	0	0
GCF_003391135.1	45	0	0
GCF_003402595.1	25	6	0
GCF_003403055.1	23	0	0
GCF_003428925.1	19	0	0
GCF_003443735.1	27	0	0
GCF_003454755.1	39	2	0
GCF_003573485.1	34	0	0
GCF_003574445.1	18	5	0
GCF_003595235.1	23	0	0
GCF_003595545.1	51	0	0
GCF_003610995.1	30	0	0
GCF_003626535.1	27	10	0
GCF_003626575.1	40	19	0
GCF_003626585.1	41	19	0
GCF_003627815.1	34	0	0
GCF_003634815.1	26	2	0
GCF_003665095.1	21	0	0
GCF_003665435.1	23	0	0
GCF_003671715.1	28	1	0
GCF_003671735.1	27	0	0
GCF_003675325.1	31	0	0
GCF_003675345.1	37	0	0
GCF_003675955.1	54	1	0
GCF_003675975.1	35	2	0
GCF_003698085.1	19	6	0
GCF_003709145.1	29	9	0
GCF_003721495.1	37	3	0
GCF_003751425.1	28	1	0
GCF_003751445.1	26	2	0
GCF_003751985.1	35	2	0
GCF_003752205.1	30	1	0
GCF_003752275.1	26	1	0
GCF_003814735.1	25	3	0
GCF_003814765.1	30	2	0
GCF_003814875.1	35	1	0
GCF_003846155.1	25	0	0
GCF_003846165.1	30	1	0
GCF_003846175.1	29	3	0
GCF_003846185.1	29	0	0
GCF_003846195.1	28	2	0
GCF_003846255.1	27	0	0
GCF_003846265.1	26	2	0
GCF_003846275.1	27	1	0
GCF_003846285.1	26	2	0
GCF_003851665.1	40	6	0
GCF_003865135.1	43	1	0
GCF_003865155.1	45	0	0
GCF_003932715.1	34	2	0
GCF_003933295.1	39	11	0
GCF_003935055.1	32	8	0
GCF_003945505.1	24	0	0
GCF_003945525.1	22	0	0
GCF_003945545.1	32	0	0
GCF_003947265.2	19	0	0
GCF_003947575.1	47	15	0
GCF_003949845.1	25	0	0
GCF_003949905.1	27	3	0
GCF_003950035.1	27	1	0
GCF_003950055.1	26	0	0
GCF_003955715.1	31	0	0
GCF_003963535.1	34	0	0
GCF_003970715.1	39	0	0
GCF_003984905.1	32	8	0
GCF_003984925.1	33	9	0
GCF_003984935.1	29	8	0
GCF_003984965.1	28	5	0
GCF_003984975.1	30	8	0
GCF_003989035.1	27	3	0
GCF_003994375.1	35	0	0
GCF_003994395.1	33	1	0
GCF_004000405.1	30	9	0
GCF_004005495.1	17	3	0
GCF_004028635.1	35	5	0
GCF_004104485.1	35	0	0
GCF_004104505.1	25	0	0
GCF_004115015.1	25	0	0
GCF_004123705.1	21	7	0
GCF_004124325.1	29	0	0
GCF_004124335.1	22	0	0
GCF_004125245.1	24	2	0
GCF_004125265.1	34	1	0
GCF_004125275.1	35	0	0
GCF_004125315.1	25	1	0
GCF_004127445.1	34	9	0
GCF_004193175.1	19	0	0
GCF_004195735.1	26	8	0
GCF_004195745.1	23	5	0
GCF_004195755.1	25	6	0
GCF_004195765.1	24	7	0
GCF_004195775.1	23	7	0
GCF_004195835.1	26	7	0
GCF_004195845.1	24	8	0
GCF_004195855.1	22	4	0
GCF_004195885.1	21	6	0
GCF_004195895.1	26	10	0
GCF_004195935.1	24	7	0
GCF_004195945.1	25	7	0
GCF_004195955.1	25	7	0
GCF_004195965.1	27	7	0
GCF_004195995.1	26	10	0
GCF_004196035.1	27	8	0
GCF_004196045.1	28	15	0
GCF_004196095.1	30	12	0
GCF_004196125.1	22	7	0
GCF_004196135.1	28	12	0
GCF_004196145.1	24	6	0
GCF_004196155.1	24	7	0
GCF_004196215.1	22	6	0
GCF_004196225.1	25	13	0
GCF_004217285.1	19	4	0
GCF_004217355.1	22	0	0
GCF_004295505.1	38	8	0
GCF_004328625.1	22	0	0
GCF_004334925.1	38	11	0
GCF_004337435.2	23	0	0
GCF_004341025.1	24	4	0
GCF_004353505.1	34	10	0
GCF_004353545.1	38	8	0
GCF_004359235.1	38	11	0
GCF_004364245.1	32	9	0
GCF_004364395.1	32	1	0
GCF_004522685.1	28	6	0
GCF_004524875.1	27	0	0
GCF_004563805.1	32	12	0
GCF_004784465.1	22	4	0
GCF_004784475.1	22	1	0
GCF_004794665.1	34	1	0
GCF_004795105.1	21	8	0
GCF_004795255.1	19	0	0
GCF_004795715.1	28	0	0
GCF_004798575.1	39	14	0
GCF_004803895.1	32	0	0
GCF_005048155.1	32	2	0
GCF_005222485.1	33	0	0
GCF_005234185.1	35	11	0
GCF_005280215.1	30	1	0
GCF_005405925.1	44	0	0
GCF_005405965.1	41	2	0
GCF_005406005.1	31	2	0
GCF_005490965.1	32	5	0
GCF_005517195.1	22	0	0
GCF_005519465.1	44	2	0
GCF_005795905.1	33	1	0
GCF_005860785.2	28	0	0
GCF_005869865.1	31	5	0
GCF_005938145.1	49	0	0
GCF_006088715.1	53	0	0
GCF_006229535.1	45	0	0
GCF_006334905.2	21	8	0
GCF_006334995.2	22	12	0
GCF_006335015.1	22	9	0
GCF_006516935.1	24	0	0
GCF_006540305.1	23	0	0
GCF_006715185.1	27	2	0
GCF_006715395.1	27	1	0
GCF_006715635.1	27	0	0
GCF_006715785.1	33	3	0
GCF_006715925.1	24	1	0
GCF_006716135.1	32	0	0
GCF_006782915.1	31	6	0
GCF_006788935.1	30	2	0
GCF_006974005.1	46	0	0
GCF_007113405.2	36	0	0
GCF_007113425.2	39	0	0
GCF_007113445.1	36	0	0
GCF_007113465.1	35	0	0
GCF_007113485.2	38	0	0
GCF_007113505.2	35	0	0
GCF_007113525.2	36	0	0
GCF_007113545.2	36	0	0
GCF_007113565.2	38	0	0
GCF_007113585.2	36	0	0
GCF_007113665.2	35	0	0
GCF_007176755.1	28	7	0
GCF_007363395.1	44	0	0
GCF_007595705.1	43	10	0
GCF_007655005.1	31	5	0
GCF_007679945.1	43	9	0
GCF_007827595.1	46	14	0
GCF_007828695.1	22	5	0
GCF_007829875.1	34	2	0
GCF_007829885.1	21	0	0
GCF_007856155.1	30	0	0
GCF_007896905.1	23	6	0
GCF_007994955.1	32	7	0
GCF_008016805.1	30	4	0
GCF_008042035.1	27	9	0
GCF_008042065.1	26	9	0
GCF_008064995.1	32	0	0
GCF_008124905.1	27	5	0
GCF_008124915.1	27	5	0
GCF_008124975.1	26	4	0
GCF_008124985.1	28	8	0
GCF_008125035.1	27	5	0
GCF_008312835.1	35	14	0
GCF_008312845.1	36	12	0
GCF_008632955.1	17	0	0
GCF_008634015.1	25	0	0
GCF_008634025.1	40	0	0
GCF_008639045.1	29	1	0
GCF_008639165.1	30	1	0
GCF_008642275.1	25	1	0
GCF_008642295.1	26	0	0
GCF_008642315.1	33	1	0
GCF_008642335.1	29	1	0
GCF_008642355.1	29	1	0
GCF_008642375.1	29	0	0
GCF_008704395.1	28	1	0
GCF_008704425.1	28	2	0
GCF_008704445.1	23	1	0
GCF_008704495.1	38	0	0
GCF_008704515.1	24	1	0
GCF_008704535.1	35	0	0
GCF_008704555.1	26	0	0
GCF_008704575.1	23	0	0
GCF_008704655.1	43	0	0
GCF_008704715.1	35	0	0
GCF_008704795.1	44	0	0
GCF_008704855.1	34	0	0
GCF_008704935.1	24	0	0
GCF_008704995.1	22	2	0
GCF_008705135.1	37	0	0
GCF_008705255.1	28	1	0
GCF_008931305.1	26	0	0
GCF_008973465.1	19	0	0
GCF_008974245.1	25	5	0
GCF_009025935.1	22	0	0
GCF_009176265.1	33	9	0
GCF_009184865.1	29	0	0
GCF_009296025.1	35	1	0
GCF_009299385.1	23	0	0
GCF_009495655.1	31	1	0
GCF_009498275.1	23	0	0
GCF_009604455.1	26	1	0
GCF_009650765.1	35	0	0
GCF_009709575.1	25	2	0
GCF_009739905.1	26	2	0
GCF_009755605.1	45	15	0
GCF_009769735.1	33	0	0
GCF_009789635.1	23	0	0
GCF_009796285.1	29	0	0
GCF_009811555.1	39	1	0
GCF_009811575.1	34	0	0
GCF_009811595.1	33	1	0
GCF_009811635.1	30	0	0
GCF_009823745.1	37	6	0
GCF_009827025.1	29	13	0
GCF_009829585.1	28	9	0
GCF_009832925.1	21	0	0
GCF_009834105.1	24	0	0
GCF_009834125.1	36	0	0
GCF_009834145.1	34	2	0
GCF_009834665.1	30	14	0
GCF_009846825.1	23	3	0
GCF_009852415.1	28	0	0
GCF_009857135.1	24	0	0
GCF_009862035.1	34	5	0
GCF_009862045.1	25	8	0
GCF_009862055.1	23	6	0
GCF_009862105.1	23	5	0
GCF_009862115.1	37	6	0
GCF_009862145.1	38	6	0
GCF_009862205.1	40	18	0
GCF_009862215.1	30	1	0
GCF_009862245.1	37	0	0
GCF_009862345.1	23	0	0
GCF_009862365.1	26	0	0
GCF_009862415.1	42	9	0
GCF_009862445.1	26	0	0
GCF_009862865.1	35	0	0
GCF_009862885.1	23	1	0
GCF_009862925.1	25	0	0
GCF_009862965.1	27	0	0
GCF_009862985.1	29	7	0
GCF_009863155.1	35	0	0
GCF_009863235.1	25	5	0
GCF_009863265.1	25	6	0
GCF_009863275.1	25	8	0
GCF_009863285.1	26	4	0
GCF_009864845.1	17	2	0
GCF_009864865.1	31	13	0
GCF_009864905.1	36	8	0
GCF_009864915.1	23	6	0
GCF_009865035.1	25	11	0
GCF_009865065.1	25	5	0
GCF_009865075.1	32	2	0
GCF_009865125.1	30	10	0
GCF_009865135.1	31	0	0
GCF_009865305.1	37	12	0
GCF_009865325.1	33	16	0
GCF_009865365.1	28	7	0
GCF_009865465.1	21	0	0
GCF_009867075.1	29	0	0
GCF_009870085.1	29	1	0
GCF_009872615.1	33	1	0
GCF_009936315.1	47	0	0
GCF_010384365.1	28	0	0
GCF_010523235.1	25	0	0
GCF_010548165.1	30	4	0
GCF_010669165.1	38	2	0
GCF_010820575.1	29	9	0
GCF_010993835.1	30	1	0
GCF_011006355.1	27	0	0
GCF_011007525.1	29	9	0
GCF_011170105.1	23	1	0
GCF_011170125.1	25	0	0
GCF_011193355.1	25	1	0
GCF_011290345.1	27	0	0
GCF_011317205.1	27	1	0
GCF_011650445.1	33	0	0
GCF_011694815.1	21	0	0
GCF_011751035.2	34	1	0
GCF_011758705.1	22	1	0
GCF_011765715.1	19	6	0
GCF_011800555.1	42	1	0
GCF_011820545.1	44	0	0
GCF_012034205.1	17	5	0
GCF_012034235.1	20	7	0
GCF_012034935.1	23	11	0
GCF_012044595.1	26	0	0
GCF_012184365.2	21	2	0
GCF_012273495.1	33	0	0
GCF_012273515.1	25	0	0
GCF_012273535.1	30	0	0
GCF_012273655.1	37	13	0
GCF_012275145.1	36	0	0
GCF_012726235.1	17	5	0
GCF_012726265.1	22	5	0
GCF_012922115.1	33	0	0
GCF_012927225.1	28	7	0
GCF_012927245.1	27	5	0
GCF_012933395.1	27	8	0
GCF_013009255.1	34	0	0
GCF_013010335.1	40	0	0
GCF_013046785.1	22	0	0
GCF_013085465.1	31	0	0
GCF_013167895.1	24	1	0
GCF_013302895.1	24	1	0
GCF_013307045.1	26	6	0
GCF_013317105.1	26	0	0
GCF_013363455.1	39	12	0
GCF_013363465.1	26	12	0
GCF_013363475.1	31	6	0
GCF_013363555.1	26	11	0
GCF_013363575.1	33	10	0
GCF_013363665.1	39	12	0
GCF_013363735.1	32	8	0
GCF_013364095.1	20	0	0
GCF_013364155.1	40	0	0
GCF_013364175.1	24	0	0
GCF_013364195.1	26	1	0
GCF_013364315.1	37	0	0
GCF_013364335.1	31	0	0
GCF_013364375.1	27	1	0
GCF_013375055.1	43	0	0
GCF_013376795.1	21	0	0
GCF_013394065.1	38	0	0
GCF_013401535.1	26	0	0
GCF_013409565.1	25	0	0
GCF_013414305.1	39	1	0
GCF_013423905.1	29	1	0
GCF_013450295.1	25	2	0
GCF_013693715.1	25	0	0
GCF_013913525.1	26	3	0
GCF_014070435.1	22	0	0
GCF_014076605.1	64	24	0
GCF_014083905.1	34	0	0
GCF_014138545.1	34	3	0
GCF_014138735.1	32	7	0
GCF_014138855.1	34	0	0
GCF_014138905.1	31	1	0
GCF_014170455.1	24	2	0
GCF_014191845.1	29	1	0
GCF_014197485.1	23	1	0
GCF_014202475.1	32	7	0
GCF_014203475.1	61	28	0
GCF_014203495.1	29	8	0
GCF_014203505.1	46	18	0
GCF_014203535.1	41	16	0
GCF_014203545.1	38	8	0
GCF_014203555.1	21	4	0
GCF_014203595.1	42	6	0
GCF_014203645.1	40	17	0
GCF_014203895.1	28	3	0
GCF_014205035.1	22	1	0
GCF_014205055.1	29	1	0
GCF_014205255.1	29	0	0
GCF_014205315.1	56	4	0
GCF_014207295.1	33	14	0
GCF_014207445.1	26	9	0
GCF_014216315.1	26	1	0
GCF_014216335.1	22	0	0
GCF_014217585.1	29	0	0
GCF_014252945.1	29	3	0
GCF_014253015.1	41	18	0
GCF_014280945.1	28	9	0
GCF_014280995.1	25	2	0
GCF_014281035.1	39	10	0
GCF_014281095.1	24	1	0
GCF_014295035.1	29	0	0
GCF_014451325.2	41	17	0
GCF_014489615.1	27	1	0
GCF_014489635.1	47	1	0
GCF_014495705.1	36	0	0
GCF_014596475.1	47	9	0
GCF_014621695.1	19	1	0
GCF_014645835.1	35	7	0
GCF_014645895.1	20	5	0
GCF_014646115.1	34	11	0
GCF_014646335.1	37	7	0
GCF_014648075.1	33	12	0
GCF_014648195.1	29	9	0
GCF_014648635.1	42	14	0
GCF_014648775.1	37	5	0
GCF_014648815.1	24	4	0
GCF_014648835.1	36	10	0
GCF_014648855.1	26	8	0
GCF_014648875.1	40	8	0
GCF_014648895.1	34	12	0
GCF_014648935.1	30	15	0
GCF_014648955.1	29	14	0
GCF_014648995.1	32	9	0
GCF_014649075.1	31	7	0
GCF_014649095.1	23	3	0
GCF_014649115.1	47	20	0
GCF_014649135.1	26	11	0
GCF_014649195.1	35	8	0
GCF_014649215.1	33	13	0
GCF_014649255.1	19	3	0
GCF_014649275.1	36	8	0
GCF_014649315.1	35	11	0
GCF_014649335.1	23	5	0
GCF_014649375.1	34	5	0
GCF_014649415.1	35	12	0
GCF_014649435.1	22	8	0
GCF_014649455.1	39	7	0
GCF_014649675.1	31	3	0
GCF_014649715.1	25	6	0
GCF_014649735.1	27	5	0
GCF_014649755.1	31	8	0
GCF_014649835.1	27	7	0
GCF_014649855.1	27	11	0
GCF_014649875.1	28	8	0
GCF_014649895.1	23	11	0
GCF_014649915.1	25	5	0
GCF_014649935.1	19	6	0
GCF_014649955.1	38	10	0
GCF_014649995.1	21	4	0
GCF_014650035.1	35	13	0
GCF_014650075.1	34	3	0
GCF_014650095.1	31	7	0
GCF_014650155.1	38	3	0
GCF_014650175.1	27	8	0
GCF_014650195.1	39	11	0
GCF_014650215.1	35	15	0
GCF_014650235.1	28	2	0
GCF_014650255.1	29	0	0
GCF_014650275.1	34	5	0
GCF_014650315.1	36	2	0
GCF_014650335.1	41	8	0
GCF_014650355.1	41	10	0
GCF_014650375.1	29	13	0
GCF_014650395.1	24	2	0
GCF_014650455.1	41	10	0
GCF_014650515.1	33	10	0
GCF_014650535.1	25	5	0
GCF_014650555.1	29	9	0
GCF_014650575.1	28	9	0
GCF_014650675.1	36	6	0
GCF_014650695.1	37	11	0
GCF_014650715.1	30	9	0
GCF_014650755.1	32	14	0
GCF_014650775.1	30	12	0
GCF_014650795.1	27	7	0
GCF_014650815.1	37	15	0
GCF_014650895.1	27	12	0
GCF_014650915.1	29	9	0
GCF_014650975.1	18	4	0
GCF_014651015.1	34	16	0
GCF_014651035.1	35	10	0
GCF_014651055.1	25	5	0
GCF_014651155.1	25	8	0
GCF_014654785.1	40	10	0
GCF_014654895.1	28	0	0
GCF_014655295.1	35	8	0
GCF_014655335.1	39	12	0
GCF_014655595.1	36	7	0
GCF_014655715.1	35	5	0
GCF_014655855.1	26	8	0
GCF_014656035.1	22	3	0
GCF_014656055.1	25	2	0
GCF_014656115.1	42	6	0
GCF_014656135.1	22	9	0
GCF_014656155.1	30	9	0
GCF_014656215.1	23	11	0
GCF_014656235.1	35	13	0
GCF_014656255.1	39	13	0
GCF_014656275.1	36	7	0
GCF_014656315.1	37	14	0
GCF_014673495.1	34	1	0
GCF_014701095.1	23	0	0
GCF_014701115.1	28	0	0
GCF_014748265.1	31	0	0
GCF_014748315.1	26	9	0
GCF_014779715.1	27	10	0
GCF_014852565.2	36	0	0
GCF_014852655.1	38	9	0
GCF_014854025.1	28	5	0
GCF_014873495.1	33	0	0
GCF_014905535.1	25	11	0
GCF_014905555.1	27	3	0
GCF_014930355.1	38	6	0
GCF_014930365.1	39	6	0
GCF_014930395.1	40	10	0
GCF_014930405.1	38	6	0
GCF_014930415.1	40	10	0
GCF_015160855.1	30	0	0
GCF_015160875.1	19	0	0
GCF_015163075.1	31	8	0
GCF_015244315.1	35	0	0
GCF_015321285.1	26	10	0
GCF_015475835.1	44	10	0
GCF_015601545.1	18	0	0
GCF_015680775.2	22	0	0
GCF_015708605.1	44	2	0
GCF_015710995.1	31	0	0
GCF_015712165.1	34	2	0
GCF_015767735.1	35	2	0
GCF_015767755.1	35	1	0
GCF_015767775.1	35	2	0
GCF_015767795.1	36	2	0
GCF_015767815.1	37	3	0
GCF_015767855.1	35	2	0
GCF_015767875.1	35	2	0
GCF_015767895.1	35	2	0
GCF_015767915.1	36	2	0
GCF_015767935.1	35	2	0
GCF_015770475.1	36	1	0
GCF_015910445.1	22	1	0
GCF_016031615.1	35	2	0
GCF_016128295.1	35	0	0
GCF_016411765.1	40	24	0
GCF_016432665.1	20	3	0
GCF_016432685.1	21	3	0
GCF_016432735.1	20	3	0
GCF_016432765.1	27	1	0
GCF_016457305.1	37	1	0
GCF_016467295.1	33	0	0
GCF_016482685.1	19	4	0
GCF_016521585.1	29	1	0
GCF_016598575.1	25	2	0
GCF_016598615.1	36	0	0
GCF_016605905.1	22	0	0
GCF_016624005.1	28	1	0
GCF_016741785.1	19	5	0
GCF_016741825.1	29	4	0
GCF_016755835.1	31	3	0
GCF_016755855.1	29	1	0
GCF_016755875.1	26	2	0
GCF_016755895.1	37	7	0
GCF_016756395.1	34	1	0
GCF_016772455.1	38	0	0
GCF_016803985.1	21	2	0
GCF_016804005.1	28	1	0
GCF_016860525.1	51	19	0
GCF_016860545.1	30	2	0
GCF_016876065.1	33	11	0
GCF_016906185.1	32	1	0
GCF_016906205.1	32	1	0
GCF_016906225.1	32	1	0
GCF_016906245.1	32	0	0
GCF_016906265.1	32	1	0
GCF_016909575.1	31	14	0
GCF_016916835.1	30	8	0
GCF_016917755.1	43	0	0
GCF_016918855.1	34	12	0
GCF_016919245.1	35	3	0
GCF_016919685.1	33	2	0
GCF_017168205.1	40	7	0
GCF_017311125.1	31	0	0
GCF_017349075.1	34	2	0
GCF_017352335.1	21	0	0
GCF_017356985.1	33	0	0
GCF_017358145.1	40	1	0
GCF_017377775.1	26	2	0
GCF_017526105.1	33	0	0
GCF_017639205.1	29	0	0
GCF_017676345.1	32	4	0
GCF_017676385.1	23	4	0
GCF_017751265.1	41	0	0
GCF_017825375.1	25	0	0
GCF_017874495.1	54	16	0
GCF_017874515.1	33	5	0
GCF_017874715.1	61	25	0
GCF_017876235.1	30	0	0
GCF_017876255.1	26	1	0
GCF_017876625.1	43	1	0
GCF_017877015.1	31	0	0
GCF_017916255.1	38	0	0
GCF_017933115.1	31	0	0
GCF_017933235.1	33	0	0
GCF_017933255.1	32	0	0
GCF_017942185.1	48	4	0
GCF_017948455.1	24	4	0
GCF_017968905.1	34	0	0
GCF_017968925.1	34	6	0
GCF_017968935.1	33	0	0
GCF_017968965.1	33	0	0
GCF_017968985.1	33	0	0
GCF_017969005.1	34	0	0
GCF_017969025.1	35	0	0
GCF_017969045.1	31	0	0
GCF_017969075.1	32	0	0
GCF_017969125.1	41	2	0
GCF_017979945.1	25	1	0
GCF_018069565.1	25	0	0
GCF_018069625.1	42	0	0
GCF_018070025.1	38	1	0
GCF_018070055.1	33	8	0
GCF_018070125.1	27	3	0
GCF_018070145.1	29	8	0
GCF_018070165.1	34	5	0
GCF_018070175.1	29	12	0
GCF_018070225.1	25	7	0
GCF_018070255.1	21	5	0
GCF_018070265.1	29	12	0
GCF_018070345.1	21	9	0
GCF_018070665.1	31	5	0
GCF_018101125.2	18	2	0
GCF_018128905.1	28	0	0
GCF_018138705.1	52	0	0
GCF_018138715.1	54	4	0
GCF_018141485.1	32	1	0
GCF_018255875.1	27	0	0
GCF_018310535.1	24	1	0
GCF_018310575.1	22	0	0
GCF_018327685.1	38	0	0
GCF_018530775.1	35	4	0
GCF_018530825.1	34	6	0
GCF_018604545.1	35	0	0
GCF_018614175.1	39	18	0
GCF_018614575.1	28	8	0
GCF_018619495.1	36	0	0
GCF_018619515.1	37	12	0
GCF_018619535.1	38	10	0
GCF_018619555.1	36	3	0
GCF_018619585.1	34	3	0
GCF_018728545.1	34	1	0
GCF_018866325.1	30	0	0
GCF_018966745.1	20	5	0
GCF_019029485.1	27	1	0
GCF_019029505.1	26	1	0
GCF_019056675.1	25	1	0
GCF_019059395.1	52	0	0
GCF_019067045.1	25	6	0
GCF_019090105.1	21	8	0
GCF_019203225.1	32	0	0
GCF_019219635.1	27	1	0
GCF_019219645.1	21	0	0
GCF_019219685.1	22	0	0
GCF_019286195.1	22	1	0
GCF_019286295.1	22	1	0
GCF_019287315.1	34	0	0
GCF_019303495.1	25	11	0
GCF_019336385.1	35	2	0
GCF_019378935.1	32	0	0
GCF_019389735.1	40	11	0
GCF_019389775.1	39	8	0
GCF_019389795.1	41	14	0
GCF_019389835.1	39	5	0
GCF_019505165.1	19	0	0
GCF_019599145.1	33	0	0
GCF_019703895.1	36	1	0
GCF_019733325.1	29	0	0
GCF_019774615.1	38	1	0
GCF_019798105.1	31	5	0
GCF_019831915.1	45	2	0
GCF_019880305.1	30	0	0
GCF_019880525.1	25	8	0
GCF_019890615.1	27	6	0
GCF_019933235.1	32	0	0
GCF_020010905.1	42	0	0
GCF_020010925.1	33	1	0
GCF_020026305.1	38	0	0
GCF_020034615.1	29	1	0
GCF_020092025.1	39	14	0
GCF_020092035.1	38	14	0
GCF_020092045.1	36	14	0
GCF_020092085.1	39	11	0
GCF_020092095.1	37	13	0
GCF_020092125.1	37	14	0
GCF_020092145.1	37	14	0
GCF_020092165.1	37	14	0
GCF_020092175.1	38	15	0
GCF_020092205.1	37	14	0
GCF_020092225.1	35	11	0
GCF_020092245.1	41	13	0
GCF_020092255.1	39	12	0
GCF_020092265.1	37	13	0
GCF_020092305.1	41	13	0
GCF_020092325.1	36	13	0
GCF_020092345.1	39	11	0
GCF_020092355.1	37	15	0
GCF_020092365.1	39	11	0
GCF_020092375.1	38	10	0
GCF_020092425.1	38	13	0
GCF_020092445.1	37	9	0
GCF_020092465.1	36	9	0
GCF_020092485.1	39	13	0
GCF_020092505.1	38	12	0
GCF_020092525.1	37	12	0
GCF_020092545.1	37	13	0
GCF_020092565.1	34	7	0
GCF_020092585.1	38	15	0
GCF_020092605.1	36	11	0
GCF_020092625.1	34	11	0
GCF_020092645.1	36	9	0
GCF_020092665.1	36	15	0
GCF_020092675.1	33	6	0
GCF_020092695.1	33	6	0
GCF_020092725.1	36	7	0
GCF_020093395.1	37	14	0
GCF_020099395.1	32	1	0
GCF_020180955.1	24	7	0
GCF_020312175.1	26	6	0
GCF_020312215.1	25	8	0
GCF_020341595.1	39	0	0
GCF_020400645.1	29	11	0
GCF_020400655.1	33	9	0
GCF_020410765.1	33	1	0
GCF_020515735.1	26	10	0
GCF_020521275.1	27	1	0
GCF_020521315.1	22	2	0
GCF_020535385.1	21	2	0
GCF_020616555.1	22	0	0
GCF_020639365.1	32	4	0
GCF_020640855.1	35	3	0
GCF_020685665.1	37	13	0
GCF_020739505.1	23	0	0
GCF_020740535.1	27	0	0
GCF_020783455.1	34	1	0
GCF_020783515.1	19	0	0
GCF_020783535.1	19	0	0
GCF_020783555.1	19	0	0
GCF_020783575.1	19	0	0
GCF_020783595.1	19	0	0
GCF_020783615.1	19	0	0
GCF_020783635.1	19	0	0
GCF_020790115.1	23	1	0
GCF_020873815.1	16	3	0
GCF_020881855.1	22	0	0
GCF_020907265.1	24	9	0
GCF_020982505.1	22	0	0
GCF_020982545.1	38	3	0
GCF_021028635.1	32	0	0
GCF_021029465.1	39	0	0
GCF_021044745.1	32	0	0
GCF_021173675.1	34	2	0
GCF_021216675.1	23	0	0
GCF_021228115.1	26	4	0
GCF_021261325.1	36	12	0
GCF_021383925.1	23	0	0
GCF_021390235.1	38	11	0
GCF_021390475.1	26	15	0
GCF_021390895.1	23	2	0
GCF_021390935.1	22	3	0
GCF_021394475.1	27	13	0
GCF_021394575.1	22	7	0
GCF_021440105.1	34	10	0
GCF_021441825.1	24	0	0
GCF_021491675.1	30	0	0
GCF_021496465.1	25	0	0
GCF_021496485.1	25	2	0
GCF_021496785.1	38	2	0
GCF_021502685.1	19	4	0
GCF_021600165.1	42	1	0
GCF_021665875.1	37	2	0
GCF_022026295.1	21	0	0
GCF_022220465.1	32	1	0
GCF_022221585.1	26	0	0
GCF_022271435.1	43	16	0
GCF_022385335.1	27	0	0
GCF_022399475.1	37	12	0
GCF_022399485.1	36	0	0
GCF_022399495.1	22	1	0
GCF_022399545.1	34	3	0
GCF_022399585.1	25	10	0
GCF_022513565.1	22	4	0
GCF_022524345.1	22	0	0
GCF_022647665.1	26	0	0
GCF_022695595.1	30	0	0
GCF_022695635.1	21	1	0
GCF_022698145.1	23	4	0
GCF_022698165.1	29	6	0
GCF_022698285.1	39	3	0
GCF_022698305.1	43	1	0
GCF_022699385.1	29	0	0
GCF_022747965.1	29	1	0
GCF_022748185.1	16	0	0
GCF_022748615.1	31	7	0
GCF_022759525.1	33	0	0
GCF_022760195.1	45	0	0
GCF_022760275.1	25	0	0
GCF_022807935.1	32	0	0
GCF_022808175.1	29	9	0
GCF_022809335.1	32	1	0
GCF_022815725.1	19	3	0
GCF_022827705.1	33	0	0
GCF_022846655.1	21	0	0
GCF_022846675.1	31	0	0
GCF_022869105.1	21	0	0
GCF_023072595.1	20	5	0
GCF_023096395.1	22	2	0
GCF_023168305.1	23	1	0
GCF_023168385.1	23	1	0
GCF_023184515.1	27	5	0
GCF_023210535.1	32	0	0
GCF_023218175.1	26	10	0
GCF_023273835.1	33	0	0
GCF_023277745.1	38	0	0
GCF_023277965.1	28	0	0
GCF_023330645.1	45	1	0
GCF_023376055.1	23	1	0
GCF_023498005.1	29	3	0
GCF_023501965.1	36	10	0
GCF_023515955.1	24	3	0
GCF_023534745.1	35	10	0
GCF_023544665.1	29	10	0
GCF_023614235.1	17	0	0
GCF_023614315.1	19	0	0
GCF_023669545.1	23	8	0
GCF_023669605.1	24	7	0
GCF_023701695.1	23	1	0
GCF_023701715.1	27	0	0
GCF_023701745.1	31	0	0
GCF_023702105.1	25	0	0
GCF_023702435.1	20	7	0
GCF_023702655.1	31	0	0
GCF_023703325.1	17	11	0
GCF_023716005.1	29	0	0
GCF_023838445.1	27	0	0
GCF_023923245.1	32	0	0
GCF_024213005.1	32	14	0
GCF_024213195.1	32	6	0
GCF_024213665.1	29	12	0
GCF_024218735.1	44	0	0
GCF_024295805.1	48	26	0
GCF_024297125.1	29	2	0
GCF_024298965.1	52	1	0
GCF_024349065.1	20	2	0
GCF_024349085.1	14	0	0
GCF_024349145.1	20	2	0
GCF_024349165.1	19	3	0
GCF_024349285.1	13	0	0
GCF_024349765.1	34	0	0
GCF_024365045.1	30	0	0
GCF_024436035.1	27	7	0
GCF_024442315.1	35	0	0
GCF_024442335.1	35	0	0
GCF_024497955.1	28	3	0
GCF_024499195.1	25	0	0
GCF_024508375.2	31	9	0
GCF_024584805.1	26	0	0
GCF_024592655.1	28	14	0
GCF_024600715.1	21	0	0
GCF_024611995.1	30	0	0
GCF_024612015.1	36	0	0
GCF_024612035.1	41	2	0
GCF_024648905.1	33	1	0
GCF_024666385.1	23	0	0
GCF_024701375.2	23	0	0
GCF_024742195.1	36	11	0
GCF_024752535.1	26	0	0
GCF_024753135.1	34	15	0
GCF_024756275.1	42	16	0
GCF_024761905.1	19	2	0
GCF_024927965.1	29	0	0
GCF_025163575.1	35	0	0
GCF_025165795.1	28	8	0
GCF_025195125.1	29	6	0
GCF_025231465.1	33	0	0
GCF_025252265.1	29	0	0
GCF_025271315.1	33	9	0
GCF_025398775.1	28	1	0
GCF_025399895.1	31	5	0
GCF_025402955.1	31	0	0
GCF_025427835.1	18	1	0
GCF_025517595.1	24	4	0
GCF_025630915.1	24	9	0
GCF_025642135.1	26	0	0
GCF_025642155.1	32	0	0
GCF_025642175.1	33	0	0
GCF_025643355.1	33	0	0
GCF_025665295.1	28	0	0
GCF_025854275.1	25	0	0
GCF_025908395.1	48	0	0
GCF_025909865.1	27	1	0
GCF_025957665.1	20	1	0
GCF_026153095.1	34	0	0
GCF_026153355.1	16	0	0
GCF_026162525.1	35	17	0
GCF_026167665.1	19	0	0
GCF_026210455.1	26	0	0
GCF_026229605.1	17	0	0
GCF_026239515.1	28	0	0
GCF_026239535.1	28	0	0
GCF_026275385.1	32	9	0
GCF_026339475.1	26	1	0
GCF_026339515.1	29	0	0
GCF_026339555.1	43	2	0
GCF_026339575.1	37	0	0
GCF_026339595.1	26	2	0
GCF_026339615.1	38	0	0
GCF_026339635.1	26	0	0
GCF_026339655.1	38	0	0
GCF_026339675.1	23	0	0
GCF_026339695.1	23	0	0
GCF_026339735.1	22	0	0
GCF_026339775.1	34	1	0
GCF_026339795.1	35	2	0
GCF_026339815.1	40	3	0
GCF_026339835.1	22	1	0
GCF_026339875.1	34	2	0
GCF_026339895.1	18	2	0
GCF_026339915.1	27	0	0
GCF_026339935.1	24	9	0
GCF_026339955.1	37	1	0
GCF_026339975.1	30	0	0
GCF_026339995.1	27	5	0
GCF_026340005.1	37	0	0
GCF_026340025.1	17	2	0
GCF_026340055.1	38	2	0
GCF_026340075.1	30	0	0
GCF_026340095.1	21	0	0
GCF_026340105.1	37	0	0
GCF_026340135.1	34	1	0
GCF_026340175.1	32	3	0
GCF_026340255.1	23	6	0
GCF_026340285.1	37	0	0
GCF_026340305.1	30	1	0
GCF_026340395.1	30	1	0
GCF_026340455.1	34	2	0
GCF_026340465.1	26	0	0
GCF_026340475.1	32	6	0
GCF_026340595.1	23	1	0
GCF_026340655.1	37	3	0
GCF_026340665.1	25	1	0
GCF_026340675.1	33	1	0
GCF_026340815.1	39	3	0
GCF_026340825.1	23	2	0
GCF_026340885.1	25	3	0
GCF_026340925.1	28	4	0
GCF_026340975.1	35	0	0
GCF_026341035.1	20	0	0
GCF_026341115.1	32	2	0
GCF_026341125.1	38	4	0
GCF_026341135.1	29	2	0
GCF_026341275.1	33	1	0
GCF_026341295.1	36	2	0
GCF_026341515.1	35	2	0
GCF_026341545.1	31	0	0
GCF_026341595.1	30	0	0
GCF_026341695.1	27	2	0
GCF_026341715.1	19	0	0
GCF_026341775.1	27	2	0
GCF_026341795.1	28	1	0
GCF_026341815.1	28	1	0
GCF_026341825.1	25	0	0
GCF_026341855.1	19	1	0
GCF_026341875.1	31	2	0
GCF_026341895.1	28	3	0
GCF_026341945.1	26	1	0
GCF_026341955.1	32	5	0
GCF_026341995.1	36	1	0
GCF_026342055.1	30	0	0
GCF_026342075.1	19	0	0
GCF_026342085.1	33	0	0
GCF_026342115.1	25	1	0
GCF_026342135.1	37	0	0
GCF_026342175.1	34	1	0
GCF_026342195.1	18	0	0
GCF_026342205.1	31	3	0
GCF_026342235.1	33	11	0
GCF_026342255.1	16	4	0
GCF_026342275.1	30	1	0
GCF_026342285.1	27	0	0
GCF_026342305.1	26	0	0
GCF_026342335.1	41	2	0
GCF_026342355.1	35	5	0
GCF_026342365.1	30	1	0
GCF_026342395.1	35	2	0
GCF_026342435.1	33	1	0
GCF_026342455.1	32	3	0
GCF_026342475.1	30	2	0
GCF_026342495.1	35	0	0
GCF_026342575.1	30	3	0
GCF_026342595.1	32	0	0
GCF_026342605.1	34	4	0
GCF_026342695.1	30	1	0
GCF_026342735.1	26	0	0
GCF_026342745.1	38	2	0
GCF_026342795.1	29	0	0
GCF_026342835.1	16	0	0
GCF_026342895.1	24	0	0
GCF_026342945.1	30	1	0
GCF_026342975.1	33	4	0
GCF_026343035.1	23	4	0
GCF_026343055.1	24	1	0
GCF_026343115.1	24	1	0
GCF_026343125.1	26	1	0
GCF_026343185.1	27	2	0
GCF_026343255.1	28	0	0
GCF_026343295.1	29	1	0
GCF_026343335.1	32	1	0
GCF_026343345.1	23	0	0
GCF_026343375.1	29	0	0
GCF_026343385.1	34	2	0
GCF_026343435.1	28	0	0
GCF_026343535.1	28	0	0
GCF_026343545.1	33	3	0
GCF_026343615.1	32	2	0
GCF_026343635.1	26	1	0
GCF_026343645.1	32	1	0
GCF_026343715.1	26	0	0
GCF_026343795.1	20	0	0
GCF_026344195.1	31	8	0
GCF_026427415.1	31	0	0
GCF_026622885.1	28	10	0
GCF_026626005.1	23	0	0
GCF_026627255.1	29	6	0
GCF_026635925.1	11	0	0
GCF_026636035.1	11	0	0
GCF_026642235.1	32	2	0
GCF_026651955.1	16	1	0
GCF_026672605.1	22	0	0
GCF_026810505.1	34	0	0
GCF_026898115.1	43	0	0
GCF_026913165.1	46	0	0
GCF_027107535.1	30	1	0
GCF_027270315.1	32	0	0
GCF_027460205.1	23	0	0
GCF_027460245.1	24	0	0
GCF_027460265.1	31	0	0
GCF_027497195.1	28	2	0
GCF_027497475.1	33	0	0
GCF_027497495.1	33	0	0
GCF_027625935.1	31	0	0
GCF_027626975.1	32	0	0
GCF_027921905.1	25	13	0
GCF_027925645.1	33	1	0
GCF_027925665.1	33	0	0
GCF_027942015.1	26	0	0
GCF_027947595.1	25	0	0
GCF_028198125.1	36	1	0
GCF_028200735.1	29	12	0
GCF_028401765.1	30	8	0
GCF_028421465.1	28	1	0
GCF_028464045.1	32	0	0
GCF_028473745.1	27	0	0
GCF_028622875.1	39	1	0
GCF_028747205.1	32	0	0
GCF_028752555.1	45	2	0
GCF_028753175.1	35	3	0
GCF_028803355.1	39	0	0
GCF_028807615.1	29	0	0
GCF_028807635.1	29	0	0
GCF_028870195.1	33	0	0
GCF_028885415.1	26	0	0
GCF_028898845.1	37	2	0
GCF_029011865.1	42	1	0
GCF_029125965.1	28	1	0
GCF_029167005.1	34	0	0
GCF_029167025.1	40	1	0
GCF_029167585.1	18	0	0
GCF_029167625.1	26	0	0
GCF_029167645.1	25	2	0
GCF_029223485.1	48	13	0
GCF_029269905.1	35	12	0
GCF_029351045.1	24	0	0
GCF_029392895.1	30	0	0
GCF_029428675.1	11	0	0
GCF_029428735.1	27	0	0
GCF_029428875.1	27	0	0
GCF_029504575.1	20	0	0
GCF_029541745.1	39	0	0
GCF_029542005.1	33	2	0
GCF_029617805.1	33	3	0
GCF_029759795.1	19	5	0
GCF_029760955.1	22	0	0
GCF_029813785.1	27	6	0
GCF_029813805.1	34	6	0
GCF_029813855.1	34	7	0
GCF_029854115.1	25	11	0
GCF_029866785.1	34	1	0
GCF_029892265.1	23	2	0
GCF_029892465.1	23	1	0
GCF_029892565.1	39	16	0
GCF_029893585.1	26	8	0
GCF_029893625.1	28	0	0
GCF_029893805.1	32	0	0
GCF_029893855.1	27	0	0
GCF_029893905.1	31	0	0
GCF_029893925.1	32	0	0
GCF_029894045.1	26	0	0
GCF_029894145.1	37	14	0
GCF_029894325.1	31	0	0
GCF_029894355.1	32	0	0
GCF_029894375.1	32	0	0
GCF_029894405.1	32	4	0
GCF_029894425.1	31	0	0
GCF_029906565.1	31	0	0
GCF_029958285.1	34	7	0
GCF_029961205.1	22	5	0
GCF_029967545.1	31	11	0
GCF_029968035.1	20	5	0
GCF_029968095.1	28	11	0
GCF_030011775.1	28	10	0
GCF_030016275.1	28	8	0
GCF_030027225.1	36	3	0
GCF_030028615.1	22	1	0
GCF_030028635.1	29	0	0
GCF_030056425.1	19	3	0
GCF_030077645.1	30	3	0
GCF_030116705.1	37	2	0
GCF_030124145.1	31	10	0
GCF_030124175.1	18	6	0
GCF_030135485.1	24	2	0
GCF_030158795.1	27	3	0
GCF_030167965.1	27	1	0
GCF_030268705.1	33	5	0
GCF_030269025.1	34	10	0
GCF_030269045.1	32	8	0
GCF_030269125.1	31	2	0
GCF_030286025.1	32	0	0
GCF_030287445.1	28	1	0
GCF_030291795.1	43	0	0
GCF_030294945.1	36	0	0
GCF_900079405.2	32	12	0
GCF_900079415.1	20	6	0
GCF_900090065.1	25	5	0
GCF_900090075.1	42	9	0
GCF_900090085.1	33	12	0
GCF_900090115.1	24	7	0
GCF_900090125.1	23	7	0
GCF_900090135.1	32	2	0
GCF_900090145.1	23	7	0
GCF_900091775.1	33	12	0
GCF_900100315.1	15	3	0
GCF_900101585.1	25	7	0
GCF_900101975.1	14	2	0
GCF_900102095.1	23	7	0
GCF_900102245.1	33	1	0
GCF_900103455.1	24	2	0
GCF_900103585.1	37	8	0
GCF_900103985.1	22	7	0
GCF_900104815.1	28	0	0
GCF_900104865.1	34	0	0
GCF_900104935.1	25	0	0
GCF_900105235.1	33	1	0
GCF_900105245.1	34	1	0
GCF_900105265.1	28	0	0
GCF_900105275.1	36	2	0
GCF_900105415.1	27	0	0
GCF_900105465.1	35	0	0
GCF_900105515.1	19	1	0
GCF_900105525.1	35	0	0
GCF_900105605.1	36	0	0
GCF_900105695.1	46	0	0
GCF_900105705.1	36	0	0
GCF_900105755.1	24	0	0
GCF_900105775.1	32	0	0
GCF_900105915.1	31	0	0
GCF_900107965.1	30	7	0
GCF_900110735.1	22	5	0
GCF_900111245.1	28	5	0
GCF_900112355.1	23	6	0
GCF_900112845.1	19	3	0
GCF_900112965.1	30	7	0
GCF_900114215.1	30	15	0
GCF_900116145.1	21	4	0
GCF_900116325.1	17	4	0
GCF_900129855.1	27	0	0
GCF_900142575.1	33	13	0
GCF_900142595.1	36	10	0
GCF_900177255.1	28	1	0
GCF_900182715.1	27	0	0
GCF_900187385.1	33	0	0
GCF_900187925.1	36	8	0
GCF_900188405.1	27	9	0
GCF_900206255.1	31	0	0
GCF_900207595.1	26	5	0
GCF_900215305.1	34	0	0
GCF_900215565.1	39	2	0
GCF_900215595.1	31	1	0
GCF_900215615.1	27	0	0
GCF_900221035.1	34	0	0
GCF_900230195.1	25	14	0
GCF_900230275.1	31	0	0
GCF_900236475.1	29	0	0
GCF_900236505.1	29	0	0
GCF_900290435.1	37	1	0
GCF_900460065.1	43	14	0
GCF_900460115.1	24	2	0
GCF_904440635.1	32	0	0
GCF_904440645.1	32	0	0
GCF_910593825.1	29	3	0
GCF_928722305.1	39	16	0
GCF_947311705.1	21	1	0
GCF_947495155.1	30	8	0
NBC_00001	28	0	0
NBC_00002	30	0	0
NBC_00003	39	0	0
NBC_00005	31	0	0
NBC_00008	23	2	0
NBC_00009	20	0	0
NBC_00012	27	0	0
NBC_00015	34	0	0
NBC_00016	33	0	0
NBC_00017	38	0	0
NBC_00019	28	0	0
NBC_00022	29	1	0
NBC_00023	25	0	0
NBC_00024	32	0	0
NBC_00027	38	1	0
NBC_00028	27	1	0
NBC_00029	31	0	0
NBC_00035	31	0	0
NBC_00040	26	0	0
NBC_00041	27	2	0
NBC_00042	27	0	0
NBC_00043	26	3	0
NBC_00044	26	1	0
NBC_00045	34	0	0
NBC_00046	27	0	0
NBC_00048	32	0	0
NBC_00049	33	2	0
NBC_00053	28	0	0
NBC_00055	19	0	0
NBC_00056	23	0	0
NBC_00057	19	0	0
NBC_00060	41	0	0
NBC_00069	26	0	0
NBC_00073	36	0	0
NBC_00075	34	0	0
NBC_00076	35	0	0
NBC_00077	28	0	0
NBC_00079	38	0	0
NBC_00080	29	0	0
NBC_00081	24	0	0
NBC_00082	26	0	0
NBC_00084	26	1	0
NBC_00087	31	1	0
NBC_00088	26	1	0
NBC_00090	28	0	0
NBC_00093	33	0	0
NBC_00096	23	1	0
NBC_00099	30	1	0
NBC_00101	24	0	0
NBC_00104	31	0	0
NBC_00105	39	0	0
NBC_00107	32	0	0
NBC_00110	24	0	0
NBC_00111	33	1	0
NBC_00114	32	0	0
NBC_00116	28	0	0
NBC_00117	25	0	0
NBC_00118	23	0	0
NBC_00119	21	0	0
NBC_00121	17	0	0
NBC_00122	24	0	0
NBC_00123	26	1	0
NBC_00125	29	0	0
NBC_00131	30	0	0
NBC_00133	31	0	0
NBC_00134	22	0	0
NBC_00135	29	1	0
NBC_00138	35	0	0
NBC_00144	26	0	0
NBC_00145	26	0	0
NBC_00147	28	0	0
NBC_00148	25	0	0
NBC_00151	30	0	0
NBC_00156	39	0	0
NBC_00158	25	1	0
NBC_00161	34	1	0
NBC_00164	30	0	0
NBC_00165	21	0	0
NBC_00168	29	1	0
NBC_00169	31	2	0
NBC_00171	32	0	0
NBC_00172	32	2	0
NBC_00178	27	1	0
NBC_00179	31	0	0
NBC_00180	30	0	0
NBC_00184	16	3	0
NBC_00185	27	0	0
NBC_00186	33	0	0
NBC_00187	29	0	0
NBC_00189	35	0	0
NBC_00190	29	0	0
NBC_00191	30	2	0
NBC_00197	28	0	0
NBC_00200	34	0	0
NBC_00203	33	0	0
NBC_00206	20	0	0
NBC_00208	18	0	0
NBC_00209	19	1	0
NBC_00210	31	0	0
NBC_00211	35	0	0
NBC_00212	41	0	0
NBC_00215	49	0	0
NBC_00220	29	1	0
NBC_00221	32	0	0
NBC_00223	35	0	0
NBC_00224	41	0	0
NBC_00225	29	0	0
NBC_00226	29	0	0
NBC_00228	31	2	0
NBC_00234	21	0	0
NBC_00236	15	0	0
NBC_00238	18	0	0
NBC_00239	37	1	0
NBC_00243	31	0	0
NBC_00247	23	0	0
NBC_00248	31	0	0
NBC_00250	30	1	0
NBC_00252	30	2	0
NBC_00257	25	0	0
NBC_00258	34	0	0
NBC_00259	20	0	0
NBC_00261	39	0	0
NBC_00267	26	0	0
NBC_00269	25	0	0
NBC_00270	36	0	0
NBC_00271	33	0	0
NBC_00272	35	0	0
NBC_00273	35	0	0
NBC_00277	28	0	0
NBC_00278	25	1	0
NBC_00280	28	1	0
NBC_00283	31	0	0
NBC_00285	30	0	0
NBC_00286	20	0	0
NBC_00287	42	2	0
NBC_00288	30	0	0
NBC_00289	31	1	0
NBC_00293	29	0	0
NBC_00299	33	0	0
NBC_00302	30	0	0
NBC_00303	31	0	0
NBC_00304	26	2	0
NBC_00306	28	0	0
NBC_00311	21	0	0
NBC_00314	37	0	0
NBC_00316	16	0	0
NBC_00322	29	0	0
NBC_00324	30	0	0
NBC_00328	26	0	0
NBC_00333	36	2	0
NBC_00334	27	0	0
NBC_00335	28	0	0
NBC_00337	36	0	0
NBC_00341	30	1	0
NBC_00342	27	2	0
NBC_00343	27	0	0
NBC_00344	23	1	0
NBC_00349	33	4	0
NBC_00350	31	2	0
NBC_00353	16	0	0
NBC_00354	28	0	0
NBC_00356	22	0	0
NBC_00357	27	1	0
NBC_00358	28	0	0
NBC_00363	31	0	0
NBC_00366	35	0	0
NBC_00370	27	0	0
NBC_00371	24	0	0
NBC_00375	37	0	0
NBC_00376	25	1	0
NBC_00377	26	0	0
NBC_00379	32	0	0
NBC_00381	39	0	0
NBC_00383	32	0	0
NBC_00385	19	0	0
NBC_00386	31	0	0
NBC_00388	24	1	0
NBC_00390	26	0	0
NBC_00391	30	0	0
NBC_00400	36	0	0
NBC_00414	33	0	0
NBC_00415	24	0	0
NBC_00425	30	0	0
NBC_00433	33	0	0
NBC_00435	29	1	0
NBC_00440	28	1	0
NBC_00441	22	1	0
NBC_00442	25	0	0
NBC_00443	28	0	0
NBC_00444	26	0	0
NBC_00445	23	0	0
NBC_00448	30	0	0
NBC_00450	31	2	0
NBC_00453	34	0	0
NBC_00454	21	0	0
NBC_00455	23	0	0
NBC_00456	32	0	0
NBC_00457	26	0	0
NBC_00459	29	0	0
NBC_00461	37	0	0
NBC_00464	19	0	0
NBC_00466	23	1	0
NBC_00467	25	0	0
NBC_00470	23	0	0
NBC_00471	37	0	0
NBC_00472	36	0	0
NBC_00475	32	0	0
NBC_00478	26	0	0
NBC_00480	39	0	0
NBC_00481	28	0	0
NBC_00483	22	0	0
NBC_00484	21	0	0
NBC_00485	35	0	0
NBC_00487	31	0	0
NBC_00488	29	0	0
NBC_00489	24	0	0
NBC_00490	27	0	0
NBC_00493	23	1	0
NBC_00494	35	0	0
NBC_00496	32	0	0
NBC_00497	34	0	0
NBC_00498	21	0	0
NBC_00499	23	0	0
NBC_00500	30	0	0
NBC_00501	35	1	0
NBC_00502	33	0	0
NBC_00503	29	1	0
NBC_00504	24	0	0
NBC_00510	23	0	0
NBC_00513	25	0	0
NBC_00514	31	0	0
NBC_00515	32	0	0
NBC_00519	36	0	0
NBC_00520	35	0	0
NBC_00521	24	0	0
NBC_00522	24	0	0
NBC_00523	19	1	0
NBC_00525	25	1	0
NBC_00535	36	0	0
NBC_00536	44	1	0
NBC_00538	30	0	0
NBC_00539	21	0	0
NBC_00540	22	0	0
NBC_00541	28	0	0
NBC_00554	28	1	0
NBC_00556	16	0	0
NBC_00557	25	0	0
NBC_00558	28	0	0
NBC_00562	19	0	0
NBC_00564	29	0	0
NBC_00566	22	0	0
NBC_00569	24	0	0
NBC_00573	35	0	0
NBC_00576	31	0	0
NBC_00582	31	0	0
NBC_00586	23	0	0
NBC_00587	23	0	0
NBC_00588	23	0	0
NBC_00589	31	0	0
NBC_00590	36	0	0
NBC_00591	35	0	0
NBC_00594	29	0	0
NBC_00595	24	0	0
NBC_00597	19	0	0
NBC_00598	34	0	0
NBC_00607	29	0	0
NBC_00616	26	0	0
NBC_00618	21	0	0
NBC_00622	21	0	0
NBC_00623	18	0	0
NBC_00624	18	0	0
NBC_00625	33	0	0
NBC_00626	21	0	0
NBC_00630	29	0	0
NBC_00631	33	1	0
NBC_00632	32	0	0
NBC_00633	28	0	0
NBC_00634	29	0	0
NBC_00636	28	0	0
NBC_00637	32	0	0
NBC_00641	25	0	0
NBC_00645	31	0	0
NBC_00647	32	0	0
NBC_00648	40	0	0
NBC_00649	24	0	0
NBC_00651	31	0	0
NBC_00656	27	0	0
NBC_00658	30	0	0
NBC_00659	29	2	0
NBC_00661	32	0	0
NBC_00663	29	1	0
NBC_00664	22	0	0
NBC_00666	30	0	0
NBC_00667	21	0	0
NBC_00668	39	0	0
NBC_00669	29	1	0
NBC_00670	21	0	0
NBC_00683	26	0	0
NBC_00685	27	0	0
NBC_00686	32	0	0
NBC_00690	26	0	0
NBC_00691	28	0	0
NBC_00696	41	0	0
NBC_00701	29	0	0
NBC_00704	29	1	0
NBC_00708	25	1	0
NBC_00710	27	0	0
NBC_00711	26	0	0
NBC_00712	26	0	0
NBC_00713	31	0	0
NBC_00715	32	0	0
NBC_00722	24	0	0
NBC_00723	32	0	0
NBC_00724	17	0	0
NBC_00726	23	2	0
NBC_00727	23	0	0
NBC_00728	28	0	0
NBC_00731	27	0	0
NBC_00734	35	1	0
NBC_00735	29	0	0
NBC_00775	31	0	0
NBC_00805	24	0	0
NBC_00820	22	0	0
NBC_00825	32	0	0
NBC_00826	32	0	0
NBC_00827	22	0	0
NBC_00828	31	2	0
NBC_00829	28	0	0
NBC_00830	17	0	0
NBC_00831	28	0	0
NBC_00832	39	0	0
NBC_00835	35	0	0
NBC_00836	49	0	0
NBC_00838	30	0	0
NBC_00839	47	0	0
NBC_00841	22	0	0
NBC_00842	20	1	0
NBC_00843	32	0	0
NBC_00846	24	0	0
NBC_00851	40	2	0
NBC_00853	21	1	0
NBC_00856	31	0	0
NBC_00857	29	1	0
NBC_00859	24	0	0
NBC_00865	38	0	0
NBC_00866	34	0	0
NBC_00867	27	0	0
NBC_00868	33	0	0
NBC_00869	20	0	0
NBC_00870	20	0	0
NBC_00871	30	0	0
NBC_00872	36	0	0
NBC_00873	20	1	0
NBC_00876	20	0	0
NBC_00879	29	0	0
NBC_00882	36	0	0
NBC_00885	33	0	0
NBC_00886	30	1	0
NBC_00890	20	0	0
NBC_00891	20	0	0
NBC_00909	28	0	0
NBC_00932	26	0	0
NBC_00963	27	1	0
NBC_00972	23	0	0
NBC_00974	25	0	0
NBC_00975	33	0	0
NBC_00984	26	0	0
NBC_00986	33	2	0
NBC_00987	29	0	0
NBC_00988	35	0	0
NBC_00989	37	0	0
NBC_00990	32	0	0
NBC_00995	18	0	0
NBC_00996	34	0	0
NBC_00998	30	1	0
NBC_00999	31	0	0
NBC_01001	27	0	0
NBC_01002	30	0	0
NBC_01003	20	0	0
NBC_01004	28	0	0
NBC_01005	29	0	0
NBC_01006	34	0	0
[truncated: 372 more rows]

## Sheet: Table S5 BGC information
bgc_id	genome_id	region	accession	start_pos	end_pos	contig_edge	product	region_length	most_similar_known_cluster_id	most_similar_known_cluster_description	most_similar_known_cluster_type	similarity
NC_003155.5.region001	GCF_000009765.2	1.1	NC_003155.5	76963	97013	FALSE	['terpene']	20050	BGC0000683	avermitilol	Terpene	1
NC_003155.5.region002	GCF_000009765.2	1.2	NC_003155.5	292967	312632	FALSE	['lassopeptide']	19665	BGC0001539	cattlecin	RiPP	0.75
NC_003155.5.region003	GCF_000009765.2	1.3	NC_003155.5	479882	586556	FALSE	['T1PKS']	106674	BGC0000059	filipin	Polyketide	1
NC_003155.5.region004	GCF_000009765.2	1.4	NC_003155.5	734502	778127	FALSE	['NRPS']	43625	BGC0001574	diisonitrile antibiotic SF2768	NRP	0.666667
NC_003155.5.region005	GCF_000009765.2	1.5	NC_003155.5	958642	1026513	FALSE	['PKS-like', 'NRPS-like', 'T1PKS', 'NRPS']	67871	BGC0001202	landepoxcin	NRP+Polyketide	0.111111
NC_003155.5.region006	GCF_000009765.2	1.6	NC_003155.5	1119154	1221388	FALSE	['T1PKS']	102234	BGC0000109	LL-F28249α	Polyketide	0.916667
NC_003155.5.region007	GCF_000009765.2	1.7	NC_003155.5	1278447	1301717	FALSE	['terpene']	23270	BGC0000633	carotenoid	Terpene	1
NC_003155.5.region008	GCF_000009765.2	1.8	NC_003155.5	1419908	1429664	FALSE	['melanin']	9756	BGC0000908	melanin	Other	1
NC_003155.5.region009	GCF_000009765.2	1.9	NC_003155.5	1877241	1928997	FALSE	['T1PKS']	51756	BGC0001598	foxicin A/foxicin B/foxicin C/foxicin	NRP+Polyketide	0.121951
NC_003155.5.region010	GCF_000009765.2	1.1	NC_003155.5	2012322	2036507	FALSE	['terpene']	24185	BGC0000663	hopene	Terpene	0.923077
NC_003155.5.region011	GCF_000009765.2	1.11	NC_003155.5	2437673	2449463	FALSE	['NI-siderophore']	11790	BGC0000229	grincamycin	Polyketide:Type II polyketide+Saccharide:Hybrid/tailoring saccharide	0.0882353
NC_003155.5.region012	GCF_000009765.2	1.12	NC_003155.5	2626185	2647331	FALSE	['terpene']	21146	BGC0001181	geosmin	Terpene	1
NC_003155.5.region013	GCF_000009765.2	1.13	NC_003155.5	2662021	2682824	FALSE	['lassopeptide']	20803	BGC0002288	B/ashimides A/ashimide A/ashimide B	NRP	0.105263
NC_003155.5.region014	GCF_000009765.2	1.14	NC_003155.5	2756600	2811733	FALSE	['PKS-like', 'T1PKS', 'butyrolactone', 'other']	55133	BGC0002381	tambjamine BE-18591	Alkaloid+Polyketide	0.178571
NC_003155.5.region015	GCF_000009765.2	1.15	NC_003155.5	2860465	2936136	FALSE	['T1PKS', 'T2PKS', 'PKS-like']	75671	BGC0001522	auroramycin	Polyketide	0.19403
NC_003155.5.region016	GCF_000009765.2	1.16	NC_003155.5	3004667	3015882	FALSE	['NI-siderophore']	11215
NC_003155.5.region017	GCF_000009765.2	1.17	NC_003155.5	3449231	3645978	FALSE	['T2PKS', 'T1PKS']	196747	BGC0000117	oligomycin	Polyketide	1
NC_003155.5.region018	GCF_000009765.2	1.18	NC_003155.5	3744874	3765721	FALSE	['terpene']	20847	BGC0000678	pentalenolactone	Terpene	1.07692
NC_003155.5.region019	GCF_000009765.2	1.19	NC_003155.5	3781104	3799888	FALSE	['terpene']	18784	BGC0000660	albaflavenone	Terpene	1
NC_003155.5.region020	GCF_000009765.2	1.2	NC_003155.5	3910606	3955803	FALSE	['NRPS-like', 'NRPS']	45197	BGC0000366	gobichelin A/gobichelin B	NRP	0.166667
NC_003155.5.region021	GCF_000009765.2	1.21	NC_003155.5	3961815	4011002	FALSE	['NRPS', 'NRPS-like']	49187	BGC0002377	WS9326B/WS9326A/WS9326G/WS9326F	NRP	0.075
NC_003155.5.region022	GCF_000009765.2	1.22	NC_003155.5	4335458	4376544	FALSE	['PKS-like', 'butyrolactone']	41086	BGC0001483	5-isoprenylindole-3-carboxylate β-D-glycosyl ester	Other	0.428571
NC_003155.5.region023	GCF_000009765.2	1.23	NC_003155.5	4480083	4560161	FALSE	['NRPS', 'ladderane', 'arylpolyene']	80078	BGC0002109	kitacinnamycin A/kitacinnamycin B/kitacinnamycin C/kitacinnamycin D/kitacinnamycin E/kitacinnamycin F	NRP	0.285714
NC_003155.5.region024	GCF_000009765.2	1.24	NC_003155.5	4831754	4852768	FALSE	['terpene']	21014
NC_003155.5.region025	GCF_000009765.2	1.25	NC_003155.5	6379292	6389226	FALSE	['NI-siderophore']	9934	BGC0000940	desferrioxamin B/desferrioxamine E	Other	0.833333
NC_003155.5.region026	GCF_000009765.2	1.26	NC_003155.5	6494928	6505495	FALSE	['melanin']	10567	BGC0000909	melanin	Other	0.8
NC_003155.5.region027	GCF_000009765.2	1.27	NC_003155.5	6787151	6800612	FALSE	['aminopolycarboxylic-acid']	13461	BGC0002568	EDHA	Other	0.888889
NC_003155.5.region028	GCF_000009765.2	1.28	NC_003155.5	6869385	6891957	FALSE	['lassopeptide']	22572	BGC0001550	citrulassin D	RiPP	1
NC_003155.5.region029	GCF_000009765.2	1.29	NC_003155.5	7666128	7676533	FALSE	['ectoine']	10405	BGC0000853	ectoine	Other	1
NC_003155.5.region030	GCF_000009765.2	1.3	NC_003155.5	7918325	7952201	FALSE	['NAPAA']	33876	BGC0002174	ε-Poly-L-lysine	NRP	1
NC_003155.5.region031	GCF_000009765.2	1.31	NC_003155.5	8471425	8512484	FALSE	['T3PKS']	41059	BGC0002127	flaviolin/1,3,6,8-tetrahydroxynaphthalene	Polyketide	1
NC_003155.5.region032	GCF_000009765.2	1.32	NC_003155.5	8534239	8577675	FALSE	['T1PKS']	43436
NC_003155.5.region033	GCF_000009765.2	1.33	NC_003155.5	8727143	8740816	FALSE	['NI-siderophore']	13673	BGC0002466	peucechelin	NRP	0.25
NC_003155.5.region034	GCF_000009765.2	1.34	NC_003155.5	8758094	8809766	FALSE	['T1PKS', 'hglE-KS']	51672	BGC0002497	hexacosalactone A	Other	0.113636
NC_003155.5.region035	GCF_000009765.2	1.35	NC_003155.5	8926459	8953908	FALSE	['RiPP-like', 'lanthipeptide-class-iii']	27449	BGC0000518	informatipeptin	RiPP:Lanthipeptide	1
NC_010572.1.region001	GCF_000010605.1	1.1	NC_010572.1	48327	70098	FALSE	['terpene']	21771	BGC0000664	isorenieratene	Terpene	1
NC_010572.1.region002	GCF_000010605.1	1.2	NC_010572.1	149895	172595	FALSE	['lanthipeptide-class-iv']	22700
NC_010572.1.region003	GCF_000010605.1	1.3	NC_010572.1	274708	326653	FALSE	['NRPS', 'T1PKS']	51945	BGC0000290	A-47934	NRP:Glycopeptide	0.117647
NC_010572.1.region004	GCF_000010605.1	1.4	NC_010572.1	464991	570745	FALSE	['NRPS', 'T3PKS']	105754	BGC0000315	CDA1b/CDA2a/CDA2b/CDA3a/CDA3b/CDA4a/CDA4b	NRP:Lipopeptide:Ca+-dependent lipopeptide	0.1
NC_010572.1.region005	GCF_000010605.1	1.5	NC_010572.1	604067	611793	FALSE	['melanin']	7726	BGC0000700	istamycin	Saccharide	0.0447761
NC_010572.1.region006	GCF_000010605.1	1.6	NC_010572.1	616317	624815	FALSE	['RiPP-like']	8498	BGC0002115	streptamidine	RiPP:Other	0.583333
NC_010572.1.region007	GCF_000010605.1	1.7	NC_010572.1	641139	792830	FALSE	['NRPS', 'NRPS-like', 'LAP', 'T1PKS', 'other']	151691	BGC0001397	lidamycin	NRP+Polyketide	0.413793
NC_010572.1.region008	GCF_000010605.1	1.8	NC_010572.1	900350	910398	FALSE	['RiPP-like']	10048	BGC0000163	tetronasin	Polyketide	0.0384615
NC_010572.1.region009	GCF_000010605.1	1.9	NC_010572.1	937372	985289	FALSE	['NRPS', 'T1PKS']	47917	BGC0001043	SGR PTMs/SGR PTM Compound b/SGR PTM Compound c/SGR PTM Compound d	NRP+Polyketide	1
NC_010572.1.region010	GCF_000010605.1	1.1	NC_010572.1	1040888	1089517	FALSE	['NRPS', 'NRPS-like']	48629	BGC0001387	nucleocidin	Other	0.478261
NC_010572.1.region011	GCF_000010605.1	1.11	NC_010572.1	1127347	1153611	FALSE	['terpene']	26264	BGC0000663	hopene	Terpene	0.692308
NC_010572.1.region012	GCF_000010605.1	1.12	NC_010572.1	1482045	1501955	FALSE	['terpene']	19910	BGC0000658	2-methylisoborneol	Terpene	1
NC_010572.1.region013	GCF_000010605.1	1.13	NC_010572.1	1768289	1786697	FALSE	['linaridin']	18408	BGC0001735	pentostatine/vidarabine	Other	0.09375
NC_010572.1.region014	GCF_000010605.1	1.14	NC_010572.1	2026430	2039870	FALSE	['NI-siderophore']	13440	BGC0002683	schizokinen	Other	0.2
NC_010572.1.region015	GCF_000010605.1	1.15	NC_010572.1	2452551	2470816	FALSE	['terpene']	18265
NC_010572.1.region016	GCF_000010605.1	1.16	NC_010572.1	2817531	2838618	FALSE	['lanthipeptide-class-iii']	21087	BGC0000496	AmfS	RiPP:Lanthipeptide	1
NC_010572.1.region017	GCF_000010605.1	1.17	NC_010572.1	2880852	2889385	FALSE	['melanin']	8533	BGC0000912	melanin	Other	1
NC_010572.1.region018	GCF_000010605.1	1.18	NC_010572.1	2908040	2960292	FALSE	['T1PKS', 'NRPS-like']	52252	BGC0000341	enduracidin	NRP	0.0625
NC_010572.1.region019	GCF_000010605.1	1.19	NC_010572.1	3029853	3093422	FALSE	['NRPS']	63569	BGC0001975	atratumycin	NRP	0.157895
NC_010572.1.region020	GCF_000010605.1	1.2	NC_010572.1	3747946	3871878	FALSE	['NRPS-like', 'arylpolyene', 'ladderane', 'NRPS']	123932	BGC0002109	kitacinnamycin A/kitacinnamycin B/kitacinnamycin C/kitacinnamycin D/kitacinnamycin E/kitacinnamycin F	NRP	0.642857
NC_010572.1.region021	GCF_000010605.1	1.21	NC_010572.1	4064788	4092758	FALSE	['betalactone']	27970	BGC0001119	divergolide A/divergolide B/divergolide C/divergolide D	Polyketide:Modular type I polyketide	0.0689655
NC_010572.1.region022	GCF_000010605.1	1.22	NC_010572.1	4495427	4520684	FALSE	['lanthipeptide-class-i']	25257
NC_010572.1.region023	GCF_000010605.1	1.23	NC_010572.1	4960831	4971221	FALSE	['melanin']	10390	BGC0000662	grixazone A	Terpene	0.615385
NC_010572.1.region024	GCF_000010605.1	1.24	NC_010572.1	5139958	5174689	FALSE	['RRE-containing', 'LAP', 'thiopeptide']	34731	BGC0001447	primycin	Polyketide	0.0540541
NC_010572.1.region025	GCF_000010605.1	1.25	NC_010572.1	5573821	5585600	FALSE	['NI-siderophore']	11779	BGC0000941	desferrioxamin B	Other	1
NC_010572.1.region026	GCF_000010605.1	1.26	NC_010572.1	5637060	5668505	FALSE	['lanthipeptide-class-iii', 'lanthipeptide-class-ii']	31445
NC_010572.1.region027	GCF_000010605.1	1.27	NC_010572.1	6220924	6256545	FALSE	['PKS-like']	35621	BGC0001448	malacidin A/malacidin B	NRP:Lipopeptide:Ca+-dependent lipopeptide	0.0512821
NC_010572.1.region028	GCF_000010605.1	1.28	NC_010572.1	6603625	6614024	FALSE	['ectoine']	10399	BGC0000853	ectoine	Other	1
NC_010572.1.region029	GCF_000010605.1	1.29	NC_010572.1	6935100	6971131	FALSE	['amglyccycl', 'RRE-containing']	36031	BGC0000724	streptomycin	Saccharide	0.518519
NC_010572.1.region030	GCF_000010605.1	1.3	NC_010572.1	7080059	7191361	FALSE	['terpene', 'T1PKS']	111302	BGC0001828	griseochelin	Polyketide	1
NC_010572.1.region031	GCF_000010605.1	1.31	NC_010572.1	7271754	7372510	FALSE	['T1PKS']	100756	BGC0000151	stambomycin A/stambomycin B/stambomycin C/stambomycin D	Polyketide:Modular type I polyketide+Saccharide:Hybrid/tailoring saccharide	0.24
NC_010572.1.region032	GCF_000010605.1	1.32	NC_010572.1	7562137	7638703	FALSE	['linaridin', 'T1PKS']	76566	BGC0002673	iminimycin A/iminimycin B	Polyketide+Alkaloid	1
NC_010572.1.region033	GCF_000010605.1	1.33	NC_010572.1	7888517	7929636	FALSE	['T3PKS']	41119	BGC0001310	naringenin	Polyketide:Type III polyketide	1
NC_010572.1.region034	GCF_000010605.1	1.34	NC_010572.1	7988317	8182236	FALSE	['NRP-metallophore', 'NRPS', 'transAT-PKS', 'T1PKS', 'PKS-like', 'NRPS-like']	193919	BGC0000368	griseobactin	NRP	1.07692
NC_010572.1.region035	GCF_000010605.1	1.35	NC_010572.1	8196627	8236630	FALSE	['terpene']	40003	BGC0000649	carotenoid	Terpene	1
NC_010572.1.region036	GCF_000010605.1	1.36	NC_010572.1	8268443	8279388	FALSE	['butyrolactone']	10945	BGC0000038	coelimycin P1	Polyketide:Modular type I polyketide	0.0833333
NC_010572.1.region037	GCF_000010605.1	1.37	NC_010572.1	8473223	8498771	FALSE	['terpene']	25548	BGC0000664	isorenieratene	Terpene	1
NC_013929.1.region001	GCF_000091305.1	1.1	NC_013929.1	124876	195856	FALSE	['NRP-metallophore', 'NRPS', 'RiPP-like']	70980	BGC0001801	thiazostatin/watasemycin A/watasemycin B/2-hydroxyphenylthiazoline enantiopyochelin/isopyochelin	NRP	0.733333
NC_013929.1.region002	GCF_000091305.1	1.2	NC_013929.1	210498	245699	FALSE	['betalactone']	35201	BGC0000935	esmeraldin	Polyketide+Other:Aminocoumarin	0.08
NC_013929.1.region003	GCF_000091305.1	1.3	NC_013929.1	332359	400458	FALSE	['NRPS-like', 'NRPS']	68099	BGC0002367	rotihibin A	NRP	1
NC_013929.1.region004	GCF_000091305.1	1.4	NC_013929.1	402210	423146	FALSE	['lanthipeptide-class-iii']	20936	BGC0000519	labyrinthopeptin A2/labyrinthopeptin A1/labyrinthopeptin A3	RiPP:Lanthipeptide	0.6
NC_013929.1.region005	GCF_000091305.1	1.5	NC_013929.1	561365	581523	FALSE	['terpene']	20158	BGC0001580	ebelactone	Polyketide	0.0555556
NC_013929.1.region006	GCF_000091305.1	1.6	NC_013929.1	590920	628185	FALSE	['aminopolycarboxylic-acid', 'terpene']	37265	BGC0002568	EDHA	Other	0.888889
NC_013929.1.region007	GCF_000091305.1	1.7	NC_013929.1	958522	983885	FALSE	['lanthipeptide-class-iii', 'RiPP-like']	25363	BGC0000518	informatipeptin	RiPP:Lanthipeptide	1
NC_013929.1.region008	GCF_000091305.1	1.8	NC_013929.1	1354552	1365035	FALSE	['butyrolactone']	10483	BGC0000238	lactonamycin	Polyketide	0.0526316
NC_013929.1.region009	GCF_000091305.1	1.9	NC_013929.1	1445116	1469780	FALSE	['terpene']	24664	BGC0000663	hopene	Terpene	0.923077
NC_013929.1.region010	GCF_000091305.1	1.1	NC_013929.1	2067194	2079101	FALSE	['NI-siderophore']	11907	BGC0000229	grincamycin	Polyketide:Type II polyketide+Saccharide:Hybrid/tailoring saccharide	0.0882353
NC_013929.1.region011	GCF_000091305.1	1.11	NC_013929.1	2216388	2250891	FALSE	['NAPAA']	34503	BGC0000431	stenothricin	NRP:Cyclic depsipeptide	0.181818
NC_013929.1.region012	GCF_000091305.1	1.12	NC_013929.1	2273304	2294341	FALSE	['terpene']	21037	BGC0001181	geosmin	Terpene	1
NC_013929.1.region013	GCF_000091305.1	1.13	NC_013929.1	2615997	2636835	FALSE	['terpene']	20838	BGC0002452	leucomycin	Polyketide	0.137255
NC_013929.1.region014	GCF_000091305.1	1.14	NC_013929.1	2789746	2799722	FALSE	['NI-siderophore']	9976
NC_013929.1.region015	GCF_000091305.1	1.15	NC_013929.1	3581512	3646644	FALSE	['NRPS', 'lanthipeptide-class-i']	65132	BGC0002089	thaxtomin D/thaxtomin A/thaxtomin C/thaxtomin B	NRP	0.583333
NC_013929.1.region016	GCF_000091305.1	1.16	NC_013929.1	4831092	4903608	FALSE	['T2PKS']	72516	BGC0000271	spore pigment	Polyketide	0.833333
NC_013929.1.region017	GCF_000091305.1	1.17	NC_013929.1	4907594	4958875	FALSE	['T1PKS', 'NRPS']	51281	BGC0001700	niphimycins C-E	Polyketide	0.0645161
NC_013929.1.region018	GCF_000091305.1	1.18	NC_013929.1	5327433	5350019	FALSE	['lanthipeptide-class-iii']	22586	BGC0002669	TVA-YJ-2	RiPP	0.0714286
NC_013929.1.region019	GCF_000091305.1	1.19	NC_013929.1	6301272	6322136	FALSE	['bottromycin']	20864	BGC0000469	bottromycin A2	RiPP:Bottromycin	0.515152
NC_013929.1.region020	GCF_000091305.1	1.2	NC_013929.1	6440982	6452205	FALSE	['NI-siderophore']	11223	BGC0000940	desferrioxamin B/desferrioxamine E	Other	0.666667
NC_013929.1.region021	GCF_000091305.1	1.21	NC_013929.1	6584190	6592550	FALSE	['melanin']	8360	BGC0000700	istamycin	Saccharide	0.0895522
NC_013929.1.region022	GCF_000091305.1	1.22	NC_013929.1	6948647	7031953	FALSE	['T1PKS', 'butyrolactone', 'LAP', 'PKS-like']	83306	BGC0000140	4-hexadecanoyl-3-hydroxy-2-(hydroxymethyl)-2H-furan-5-one	Polyketide	0.545455
NC_013929.1.region023	GCF_000091305.1	1.23	NC_013929.1	7828036	7838435	FALSE	['ectoine']	10399	BGC0000853	ectoine	Other	1
NC_013929.1.region024	GCF_000091305.1	1.24	NC_013929.1	8054773	8088649	FALSE	['NAPAA']	33876	BGC0002174	ε-Poly-L-lysine	NRP	1
NC_013929.1.region025	GCF_000091305.1	1.25	NC_013929.1	8147348	8166320	FALSE	['terpene']	18972
NC_013929.1.region026	GCF_000091305.1	1.26	NC_013929.1	8700908	8763617	FALSE	['T1PKS', 'indole']	62709	BGC0001483	5-isoprenylindole-3-carboxylate β-D-glycosyl ester	Other	0.285714
NC_013929.1.region027	GCF_000091305.1	1.27	NC_013929.1	8793627	8848502	FALSE	['T1PKS']	54875	BGC0000087	lasalocid	Polyketide	0.0754717
NC_013929.1.region028	GCF_000091305.1	1.28	NC_013929.1	8870607	8911792	FALSE	['T3PKS']	41185	BGC0002638	misaugamycin A/misaugamycin B	NRP	0.157895
NC_013929.1.region029	GCF_000091305.1	1.29	NC_013929.1	9109515	9130190	FALSE	['terpene']	20675
NC_013929.1.region030	GCF_000091305.1	1.3	NC_013929.1	9288873	9413896	FALSE	['T1PKS', 'linaridin']	125023	BGC0000040	concanamycin A	Polyketide	0.892857
NC_013929.1.region031	GCF_000091305.1	1.31	NC_013929.1	9430374	9443981	FALSE	['NI-siderophore']	13607	BGC0002466	peucechelin	NRP	0.25
NC_013929.1.region032	GCF_000091305.1	1.32	NC_013929.1	9526249	9591840	FALSE	['NRP-metallophore', 'NRPS', 'melanin']	65591	BGC0000423	scabichelin	NRP	1
NC_013929.1.region033	GCF_000091305.1	1.33	NC_013929.1	9618595	9639636	FALSE	['terpene']	21041	BGC0000195	alnumycin A/alnumycin B/alnumycin C/alnumycin P/prealnumycin/thalnumycin A/thalnumycin B/K1115A/1,6-dihydro-8-propylanthraquinone	Polyketide:Type II polyketide	0.0625
NC_016582.1.region001	GCF_000092385.1	1.1	NC_016582.1	118340	188912	FALSE	['NRPS-like', 'NRPS', 'T1PKS']	70572	BGC0002098	ECO-0501	Polyketide	0.0487805
NC_016582.1.region002	GCF_000092385.1	1.2	NC_016582.1	189295	197988	FALSE	['RiPP-like']	8693
NC_016582.1.region003	GCF_000092385.1	1.3	NC_016582.1	231091	251534	FALSE	['terpene']	20443	BGC0000296	actinomycin D	NRP	0.142857
NC_016582.1.region004	GCF_000092385.1	1.4	NC_016582.1	330554	400495	FALSE	['NRPS', 'transAT-PKS', 'PKS-like', 'hglE-KS']	69941	BGC0001740	phthoxazolin	NRP+Polyketide	0.0930233
NC_016582.1.region005	GCF_000092385.1	1.5	NC_016582.1	589817	634105	FALSE	['T1PKS', 'RiPP-like']	44288	BGC0002497	hexacosalactone A	Other	0.0681818
NC_016582.1.region006	GCF_000092385.1	1.6	NC_016582.1	767342	972371	FALSE	['NRPS', 'T1PKS', 'transAT-PKS']	205029	BGC0001011	meridamycin	NRP+Polyketide	0.342105
NC_016582.1.region007	GCF_000092385.1	1.7	NC_016582.1	972749	1101076	FALSE	['T1PKS']	128327	BGC0000093	meilingmycin	Polyketide	0.521739
NC_016582.1.region008	GCF_000092385.1	1.8	NC_016582.1	1126949	1179141	FALSE	['T1PKS']	52192	BGC0000093	meilingmycin	Polyketide	0.163043
NC_016582.1.region009	GCF_000092385.1	1.9	NC_016582.1	1181537	1228645	FALSE	['NRPS']	47108	BGC0002147	bohemamine A/bohemamine B/bohemamine C	NRP	0.125
NC_016582.1.region010	GCF_000092385.1	1.1	NC_016582.1	1346591	1513589	FALSE	['furan', 'NRPS-like', 'NRPS', 'T1PKS', 'hglE-KS']	166998	BGC0002497	hexacosalactone A	Other	0.136364
NC_016582.1.region011	GCF_000092385.1	1.11	NC_016582.1	1546342	1566030	FALSE	['terpene']	19688	BGC0001746	pristinol	Terpene	1
NC_016582.1.region012	GCF_000092385.1	1.12	NC_016582.1	1574580	1631788	FALSE	['NAPAA', 'NRPS-like']	57208	BGC0000431	stenothricin	NRP:Cyclic depsipeptide	0.272727
NC_016582.1.region013	GCF_000092385.1	1.13	NC_016582.1	1820779	1955837	FALSE	['NRPS', 'T1PKS']	135058	BGC0000087	lasalocid	Polyketide	0.320755
NC_016582.1.region014	GCF_000092385.1	1.14	NC_016582.1	2058350	2123263	FALSE	['T1PKS', 'PKS-like']	64913	BGC0001856	caniferolide A/caniferolide B/caniferolide C/caniferolide D	Polyketide:Modular type I polyketide	0.0967742
NC_016582.1.region015	GCF_000092385.1	1.15	NC_016582.1	2182788	2203317	FALSE	['terpene']	20529	BGC0000236	kinamycin	Polyketide	0.0555556
NC_016582.1.region016	GCF_000092385.1	1.16	NC_016582.1	2434350	2454740	FALSE	['nucleoside']	20390	BGC0001937	tubercidin	Other	0.818182
NC_016582.1.region017	GCF_000092385.1	1.17	NC_016582.1	2477891	2519571	FALSE	['NRPS-like']	41680	BGC0000124	piericidin A1	Polyketide	0.166667
NC_016582.1.region018	GCF_000092385.1	1.18	NC_016582.1	2626405	2745332	FALSE	['T1PKS']	118927	BGC0001348	JBIR-100	Polyketide:Modular type I polyketide	0.5
NC_016582.1.region019	GCF_000092385.1	1.19	NC_016582.1	2813929	2834451	FALSE	['terpene']	20522	BGC0000661	geosmin	Terpene	0.666667
NC_016582.1.region020	GCF_000092385.1	1.2	NC_016582.1	2840754	2862927	FALSE	['redox-cofactor']	22173	BGC0001100	lankacidin C	NRP+Polyketide	0.133333
NC_016582.1.region021	GCF_000092385.1	1.21	NC_016582.1	2969918	3025933	FALSE	['T1PKS', 'NRPS']	56015	BGC0001202	landepoxcin	NRP+Polyketide	0.222222
NC_016582.1.region022	GCF_000092385.1	1.22	NC_016582.1	3028050	3060047	FALSE	['LAP', 'thiopeptide', 'thioamitides']	31997
NC_016582.1.region023	GCF_000092385.1	1.23	NC_016582.1	3418082	3443846	FALSE	['terpene']	25764	BGC0000663	hopene	Terpene	0.769231
NC_016582.1.region024	GCF_000092385.1	1.24	NC_016582.1	3518109	3545015	FALSE	['lassopeptide']	26906	BGC0001307	chaxapeptin	RiPP	0.714286
NC_016582.1.region025	GCF_000092385.1	1.25	NC_016582.1	3608213	3679893	FALSE	['T2PKS']	71680	BGC0000271	spore pigment	Polyketide	0.833333
NC_016582.1.region026	GCF_000092385.1	1.26	NC_016582.1	3882653	3933454	FALSE	['NRPS']	50801	BGC0001596	fluostatins M-Q	Polyketide	0.162791
NC_016582.1.region027	GCF_000092385.1	1.27	NC_016582.1	4125481	4172554	FALSE	['T1PKS', 'NRPS-like']	47073	BGC0001533	borrelidin	Polyketide	0.0882353
NC_016582.1.region028	GCF_000092385.1	1.28	NC_016582.1	4305958	4317662	FALSE	['NI-siderophore']	11704
NC_016582.1.region029	GCF_000092385.1	1.29	NC_016582.1	4996737	5038747	FALSE	['NRPS-like']	42010	BGC0000340	echoside A/echoside B/echoside C/echoside D/echoside E	NRP	0.882353
NC_016582.1.region030	GCF_000092385.1	1.3	NC_016582.1	5524842	5547436	FALSE	['thioamitides']	22594	BGC0001877	cyphomycin	Polyketide	0.0277778
NC_016582.1.region031	GCF_000092385.1	1.31	NC_016582.1	7331819	7378335	FALSE	['NRPS-like', 'T1PKS', 'NRPS']	46516	BGC0000806	phosphonoglycans	Saccharide	0.0363636
NC_016582.1.region032	GCF_000092385.1	1.32	NC_016582.1	7744223	7803044	FALSE	['NRPS-like', 'NRPS', 'NI-siderophore']	58821	BGC0002305	legonoxamine A/desferrioxamine B/legonoxamine B	Other	1
NC_016582.1.region033	GCF_000092385.1	1.33	NC_016582.1	8061654	8104092	FALSE	['ladderane', 'arylpolyene']	42438	BGC0002108	cinnapeptin	NRP	0.464286
NC_016582.1.region034	GCF_000092385.1	1.34	NC_016582.1	8115649	8238974	FALSE	['NRPS', 'T2PKS', 'RiPP-like', 'oligosaccharide', 'PKS-like']	123325	BGC0002461	aureonuclemycin	Polyketide	0.487805
NC_016582.1.region035	GCF_000092385.1	1.35	NC_016582.1	8307119	8331657	FALSE	['lanthipeptide-class-i']	24538
NC_016582.1.region036	GCF_000092385.1	1.36	NC_016582.1	8347336	8373478	FALSE	['lanthipeptide-class-ii']	26142	BGC0001229	SBI-06990 A1/SBI-06989 A2	RiPP:Lanthipeptide	1
NC_016582.1.region037	GCF_000092385.1	1.37	NC_016582.1	9002071	9024018	FALSE	['lanthipeptide-class-iii']	21947	BGC0000551	SapB	RiPP:Lanthipeptide	0.75
NC_016582.1.region038	GCF_000092385.1	1.38	NC_016582.1	9125947	9164938	FALSE	['PKS-like']	38991	BGC0000209	chlortetracycline	Polyketide	0.142857
NC_016582.1.region039	GCF_000092385.1	1.39	NC_016582.1	9613075	9623480	FALSE	['ectoine']	10405	BGC0000853	ectoine	Other	1
NC_016582.1.region040	GCF_000092385.1	1.4	NC_016582.1	9790987	9804831	FALSE	['NI-siderophore']	13844	BGC0002466	peucechelin	NRP	0.2
NC_016582.1.region041	GCF_000092385.1	1.41	NC_016582.1	9898291	10028355	FALSE	['T1PKS']	130064	BGC0000105	nanchangmycin	Polyketide	1
NC_016582.1.region042	GCF_000092385.1	1.42	NC_016582.1	10562793	10573729	FALSE	['butyrolactone']	10936
NC_016582.1.region043	GCF_000092385.1	1.43	NC_016582.1	10598130	10618233	FALSE	['terpene']	20103	BGC0001580	ebelactone	Polyketide	0.0555556
NC_016582.1.region044	GCF_000092385.1	1.44	NC_016582.1	10715816	10757387	FALSE	['NRPS-like', 'ranthipeptide']	41571	BGC0000340	echoside A/echoside B/echoside C/echoside D/echoside E	NRP	0.117647
NC_016582.1.region045	GCF_000092385.1	1.45	NC_016582.1	10862641	10886007	FALSE	['lanthipeptide-class-ii']	23366
NC_016582.1.region046	GCF_000092385.1	1.46	NC_016582.1	10896820	10949184	FALSE	['T1PKS']	52364	BGC0001598	foxicin A/foxicin B/foxicin C/foxicin	NRP+Polyketide	0.121951
NC_016582.1.region047	GCF_000092385.1	1.47	NC_016582.1	10980471	11047127	FALSE	['NRPS', 'PKS-like']	66656	BGC0002108	cinnapeptin	NRP	0.0714286
NC_016582.1.region048	GCF_000092385.1	1.48	NC_016582.1	11071080	11112072	FALSE	['NRPS-like']	40992
NC_016582.1.region049	GCF_000092385.1	1.49	NC_016582.1	11438742	11565518	FALSE	['transAT-PKS', 'NRPS', 'terpene']	126776	BGC0001106	oxalomycin B	NRP+Polyketide	0.454545
NC_016582.1.region050	GCF_000092385.1	1.5	NC_016582.1	11900330	11936683	TRUE	['T1PKS']	36353	BGC0002129	metathramycin/premetathramycin	Polyketide	0.0731707
NC_015957.1.region001	GCF_000147815.2	1.1	NC_015957.1	886521	897549	FALSE	['NI-siderophore']	11028	BGC0002305	legonoxamine A/desferrioxamine B/legonoxamine B	Other	0.833333
NC_015957.1.region002	GCF_000147815.2	1.2	NC_015957.1	1147078	1171087	FALSE	['lanthipeptide-class-i']	24009
NC_015957.1.region003	GCF_000147815.2	1.3	NC_015957.1	1450988	1493413	FALSE	['NRPS-like']	42425	BGC0000340	echoside A/echoside B/echoside C/echoside D/echoside E	NRP	1
NC_015957.1.region004	GCF_000147815.2	1.4	NC_015957.1	2079556	2090217	FALSE	['NI-siderophore']	10661
NC_015957.1.region005	GCF_000147815.2	1.5	NC_015957.1	2528706	2601222	FALSE	['T2PKS']	72516	BGC0000271	spore pigment	Polyketide	0.833333
NC_015957.1.region006	GCF_000147815.2	1.6	NC_015957.1	2939331	2961848	FALSE	['terpene']	22517	BGC0000663	hopene	Terpene	0.769231
NC_015957.1.region007	GCF_000147815.2	1.7	NC_015957.1	3176043	3198401	FALSE	['lanthipeptide-class-i']	22358	BGC0000273	steffimycin D	Polyketide:Type II polyketide+Saccharide:Hybrid/tailoring saccharide	0.166667
NC_015957.1.region008	GCF_000147815.2	1.8	NC_015957.1	3219953	3299092	FALSE	['NRPS']	79139	BGC0002109	kitacinnamycin A/kitacinnamycin B/kitacinnamycin C/kitacinnamycin D/kitacinnamycin E/kitacinnamycin F	NRP	0.142857
NC_015957.1.region009	GCF_000147815.2	1.9	NC_015957.1	3364826	3387368	FALSE	['lassopeptide']	22542	BGC0001539	cattlecin	RiPP	1
NC_015957.1.region010	GCF_000147815.2	1.1	NC_015957.1	3420056	3467294	FALSE	['T1PKS']	47238
NC_015957.1.region011	GCF_000147815.2	1.11	NC_015957.1	3770062	3780995	FALSE	['butyrolactone']	10933
NC_015957.1.region012	GCF_000147815.2	1.12	NC_015957.1	3791482	3812241	FALSE	['hserlactone']	20759	BGC0001349	heronamide A/heronamide B/heronamide C/heronamide D/heronamide E/heronamide F	NRP+Polyketide	0.0833333
NC_015957.1.region013	GCF_000147815.2	1.13	NC_015957.1	3926420	3948539	FALSE	['redox-cofactor']	22119	BGC0001100	lankacidin C	NRP+Polyketide	0.133333
NC_015957.1.region014	GCF_000147815.2	1.14	NC_015957.1	3980935	4055969	FALSE	['T1PKS']	75034	BGC0002291	efomycin K/efomycin L	Polyketide	1
NC_015957.1.region015	GCF_000147815.2	1.15	NC_015957.1	4155018	4201035	FALSE	['T1PKS']	46017	BGC0000144	salinomycin	Polyketide:Modular type I polyketide	0.0816327
NC_015957.1.region016	GCF_000147815.2	1.16	NC_015957.1	4204014	4332876	FALSE	['T1PKS']	128862	BGC0000114	nigericin	Polyketide:Modular type I polyketide	1
NC_015957.1.region017	GCF_000147815.2	1.17	NC_015957.1	4515242	4670136	FALSE	['T1PKS']	154894	BGC0001700	niphimycins C-E	Polyketide	0.903226
NC_015957.1.region018	GCF_000147815.2	1.18	NC_015957.1	4929473	4952062	FALSE	['betalactone']	22589
NC_015957.1.region019	GCF_000147815.2	1.19	NC_015957.1	5128903	5212739	FALSE	['NRPS', 'T1PKS', 'NRPS-like']	83836	BGC0000296	actinomycin D	NRP	0.214286
NC_015957.1.region020	GCF_000147815.2	1.2	NC_015957.1	5246358	5311708	FALSE	['NRPS', 'T1PKS']	65350	BGC0002011	ansacarbamitocin A	Polyketide	0.0857143
NC_015957.1.region021	GCF_000147815.2	1.21	NC_015957.1	5434528	5476453	FALSE	['NRPS-like']	41925	BGC0000340	echoside A/echoside B/echoside C/echoside D/echoside E	NRP	0.117647
NC_015957.1.region022	GCF_000147815.2	1.22	NC_015957.1	5520938	5567160	FALSE	['PKS-like', 'terpene']	46222	BGC0000065	rustmicin	Polyketide:Iterative type I polyketide	0.2
NC_015957.1.region023	GCF_000147815.2	1.23	NC_015957.1	5685012	5705283	FALSE	['terpene']	20271	BGC0000632	brasilicardin A	Terpene+Saccharide	0.384615
NC_015957.1.region024	GCF_000147815.2	1.24	NC_015957.1	5741994	5818976	FALSE	['NRPS']	76982	BGC0002358	cyclofaulknamycin	Polyketide	0.0833333
NC_015957.1.region025	GCF_000147815.2	1.25	NC_015957.1	5825743	5875484	FALSE	['T1PKS', 'RiPP-like', 'hglE-KS']	49741	BGC0002497	hexacosalactone A	Other	0.568182
NC_015957.1.region026	GCF_000147815.2	1.26	NC_015957.1	5927477	5967392	FALSE	['NRPS-like']	39915	BGC0000093	meilingmycin	Polyketide	0.0217391
NC_015957.1.region027	GCF_000147815.2	1.27	NC_015957.1	6014992	6097215	FALSE	['T1PKS', 'NRPS-like']	82223	BGC0000075	hygrocin A/hygrocin B	Polyketide	0.83871
NC_015957.1.region028	GCF_000147815.2	1.28	NC_015957.1	6100369	6215824	FALSE	['T1PKS', 'lanthipeptide-class-i', 'NRPS']	115455	BGC0001011	meridamycin	NRP+Polyketide	0.5
NC_015957.1.region029	GCF_000147815.2	1.29	NC_015957.1	6421845	6441289	FALSE	['terpene']	19444	BGC0001580	ebelactone	Polyketide	0.0833333
NC_015957.1.region030	GCF_000147815.2	1.3	NC_015957.1	6556163	6575923	FALSE	['terpene']	19760	BGC0001746	pristinol	Terpene	1
NC_015957.1.region031	GCF_000147815.2	1.31	NC_015957.1	6677152	6758019	FALSE	['T1PKS', 'NRPS-like']	80867	BGC0000074	herbimycin A	Polyketide	0.733333
NC_015957.1.region032	GCF_000147815.2	1.32	NC_015957.1	7182046	7238764	FALSE	['T1PKS', 'hglE-KS', 'NAPAA']	56718	BGC0002497	hexacosalactone A	Other	0.113636
NC_015957.1.region033	GCF_000147815.2	1.33	NC_015957.1	7438473	7552479	FALSE	['T1PKS']	114006	BGC0000135	reveromycin A	Polyketide	0.363636
NC_015957.1.region034	GCF_000147815.2	1.34	NC_015957.1	7737414	7799751	FALSE	['T1PKS', 'NI-siderophore']	62337	BGC0002466	peucechelin	NRP	0.2
NC_015957.1.region035	GCF_000147815.2	1.35	NC_015957.1	7966339	7976744	FALSE	['ectoine']	10405	BGC0000853	ectoine	Other	1
NC_015957.1.region036	GCF_000147815.2	1.36	NC_015957.1	8459430	8479646	FALSE	['terpene']	20216
NC_015957.1.region037	GCF_000147815.2	1.37	NC_015957.1	8814683	8837881	FALSE	['lanthipeptide-class-ii']	23198	BGC0000495	actagardine	RiPP:Lanthipeptide	0.09375
NC_015957.1.region038	GCF_000147815.2	1.38	NC_015957.1	9065093	9247443	FALSE	['T1PKS']	182350	BGC0002498	desulfoclethramycin/clethramycin	Other	0.653061
NC_015957.1.region039	GCF_000147815.2	1.39	NC_015957.1	9405720	9418081	FALSE	['RiPP-like']	12361	BGC0000227	granaticin	Polyketide:Type II polyketide	0.108108
NC_015957.1.region040	GCF_000147815.2	1.4	NC_015957.1	9435657	9475642	FALSE	['ladderane']	39985	BGC0002108	cinnapeptin	NRP	0.5
NC_015957.1.region041	GCF_000147815.2	1.41	NC_015957.1	9527094	9570168	FALSE	['NRPS']	43074	BGC0000918	ochronotic pigment	Other	0.75
NC_015957.1.region042	GCF_000147815.2	1.42	NC_015957.1	9805823	9826966	FALSE	['indole']	21143	BGC0001483	5-isoprenylindole-3-carboxylate β-D-glycosyl ester	Other	0.619048
NC_015957.1.region043	GCF_000147815.2	1.43	NC_015957.1	10111292	10214141	FALSE	['NRPS', 'arylpolyene', 'ladderane']	102849	BGC0000429	skyllamycin A/skyllamycin B	Polyketide+NRP:Cyclic depsipeptide	0.489796
NC_015957.1.region044	GCF_000147815.2	1.44	NC_015957.1	10465382	10487659	FALSE	['terpene']	22277	BGC0001181	geosmin	Terpene	1
NC_015951.1.region001	GCF_000147815.2	2.1	NC_015951.1	33156	97951	FALSE	['NRPS', 'betalactone']	64795	BGC0002430	gausemycin A/gausemycin B	NRP+Saccharide	0.0735294
NC_015951.1.region002	GCF_000147815.2	2.2	NC_015951.1	224853	247403	FALSE	['lassopeptide']	22550
NC_015952.1.region001	GCF_000147815.2	3.1	NC_015952.1	172324	183068	TRUE	['butyrolactone']	10744
NZ_CM001015.1.region001	GCF_000148465.1	1.1	NZ_CM001015.1	553	94690	TRUE	['T1PKS']	94137	BGC0000028	bafilomycin B1	Polyketide:Modular type I polyketide	0.666667
NZ_CM001015.1.region002	GCF_000148465.1	1.2	NZ_CM001015.1	222337	243562	FALSE	['terpene']	21225	BGC0001181	geosmin	Terpene	1
NZ_CM001015.1.region003	GCF_000148465.1	1.3	NZ_CM001015.1	599344	681963	FALSE	['T1PKS', 'butyrolactone', 'LAP', 'PKS-like']	82619	BGC0000140	4-hexadecanoyl-3-hydroxy-2-(hydroxymethyl)-2H-furan-5-one	Polyketide	0.636364
NZ_CM001015.1.region004	GCF_000148465.1	1.4	NZ_CM001015.1	1314469	1324895	FALSE	['ectoine']	10426	BGC0000853	ectoine	Other	1
NZ_CM001015.1.region005	GCF_000148465.1	1.5	NZ_CM001015.1	2306591	2316996	FALSE	['NI-siderophore']	10405	BGC0000941	desferrioxamin B	Other	1
NZ_CM001015.1.region006	GCF_000148465.1	1.6	NZ_CM001015.1	2671561	2718385	FALSE	['NRPS']	46824	BGC0002697	clipibicyclene/azabicyclene B/azabicyclene C/azabicyclene D	NRP+Polyketide	0.111111
NZ_CM001015.1.region007	GCF_000148465.1	1.7	NZ_CM001015.1	2724865	2735828	FALSE	['butyrolactone']	10963	BGC0000238	lactonamycin	Polyketide	0.0350877
NZ_CM001015.1.region008	GCF_000148465.1	1.8	NZ_CM001015.1	2888202	2912534	FALSE	['lanthipeptide-class-i']	24332
NZ_CM001015.1.region009	GCF_000148465.1	1.9	NZ_CM001015.1	3172556	3186146	FALSE	['aminopolycarboxylic-acid']	13590	BGC0002568	EDHA	Other	0.777778
NZ_CM001015.1.region010	GCF_000148465.1	1.1	NZ_CM001015.1	3428288	3446666	FALSE	['blactam']	18378	BGC0000843	alanylclavam/2-hydroxymethylclavam/2-formyloxymethylclavam/clavam-2-carboxylate	Other:Non-NRP beta-lactam	0.75
NZ_CM001015.1.region011	GCF_000148465.1	1.11	NZ_CM001015.1	4508343	4518778	FALSE	['melanin']	10435	BGC0000911	melanin	Other	1
NZ_CM001015.1.region012	GCF_000148465.1	1.12	NZ_CM001015.1	4838328	4888827	FALSE	['NRPS', 'blactam']	50499	BGC0000319	cephamycin C	NRP:Beta-lactam	0.842105
NZ_CM001015.1.region013	GCF_000148465.1	1.13	NZ_CM001015.1	4947132	4967810	FALSE	['nucleoside']	20678	BGC0000880	tunicamycin B1	Other:Nucleoside	0.857143
NZ_CM001015.1.region014	GCF_000148465.1	1.14	NZ_CM001015.1	5070398	5095685	FALSE	['lanthipeptide-class-i']	25287
NZ_CM001015.1.region015	GCF_000148465.1	1.15	NZ_CM001015.1	5151655	5205938	FALSE	['NRPS', 'T1PKS']	54283	BGC0000187	asukamycin	Polyketide:Type II polyketide	0.0322581
NZ_CM001015.1.region016	GCF_000148465.1	1.16	NZ_CM001015.1	5444752	5454447	FALSE	['NI-siderophore']	9695
NZ_CM001015.1.region017	GCF_000148465.1	1.17	NZ_CM001015.1	5505372	5574962	FALSE	['NRPS']	69590	BGC0000873	A-201A	Other	0.15625
NZ_CM001015.1.region018	GCF_000148465.1	1.18	NZ_CM001015.1	5720956	5814481	FALSE	['T2PKS', 'lanthipeptide-class-iii']	93525	BGC0000271	spore pigment	Polyketide	0.833333
NZ_CM001015.1.region019	GCF_000148465.1	1.19	NZ_CM001015.1	5967593	5989964	FALSE	['redox-cofactor']	22371	BGC0001100	lankacidin C	NRP+Polyketide	0.2
NZ_CM001015.1.region020	GCF_000148465.1	1.2	NZ_CM001015.1	6136523	6163089	FALSE	['terpene']	26566	BGC0000663	hopene	Terpene	0.692308
NZ_CM001015.1.region021	GCF_000148465.1	1.21	NZ_CM001015.1	6170670	6213433	FALSE	['NRPS']	42763	BGC0000373	holomycin	NRP	1
NZ_CM001015.1.region022	GCF_000148465.1	1.22	NZ_CM001015.1	6233132	6281418	FALSE	['NRPS-like', 'NRPS']	48286	BGC0001387	nucleocidin	Other	0.478261
NZ_CM001015.1.region023	GCF_000148465.1	1.23	NZ_CM001015.1	6422306	6463362	FALSE	['T3PKS', 'ranthipeptide']	41056	BGC0001310	naringenin	Polyketide:Type III polyketide	1
NZ_CM001015.1.region024	GCF_000148465.1	1.24	NZ_CM001015.1	6566130	6663901	FALSE	['terpene', 'T1PKS', 'NRPS', 'other', 'NRPS-like']	97771	BGC0000999	heat-stable antifungal factor	NRP+Polyketide	0.625
NZ_CM001015.1.region025	GCF_000148465.1	1.25	NZ_CM001015.1	6733528	6742175	TRUE	['NI-siderophore']	8647	BGC0002466	peucechelin	NRP	0.15
NZ_CM001018.1.region001	GCF_000148465.1	4.1	NZ_CM001018.1	63155	101641	FALSE	['terpene', 'nucleoside']	38486	BGC0001476	pseudouridimycin	Other:Nucleoside	0.25
NZ_CM001019.1.region001	GCF_000148465.1	5.1	NZ_CM001019.1	78589	96432	FALSE	['terpene']	17843	BGC0000675	(+)-T-muurolol	Terpene	0.8
NZ_CM001019.1.region002	GCF_000148465.1	5.2	NZ_CM001019.1	256356	335037	FALSE	['NRPS', 'NRPS-like', 'terpene']	78681	BGC0000674	(-)-δ-cadinene	Terpene	1
NZ_CM001019.1.region003	GCF_000148465.1	5.3	NZ_CM001019.1	391170	413637	FALSE	['lassopeptide']	22467
NZ_CM001019.1.region004	GCF_000148465.1	5.4	NZ_CM001019.1	473916	492981	FALSE	['terpene']	19065	BGC0001910	cyslabdan	Terpene	0.181818
NZ_CM001019.1.region005	GCF_000148465.1	5.5	NZ_CM001019.1	546066	599738	FALSE	['indole', 'NRPS-like', 'terpene']	53672	BGC0001492	abyssomicin M/abyssomicin N/abyssomicin O/abyssomicin P/abyssomicin Q/abyssomicin R/abyssomicin S/abyssomicin T/abyssomicin U/abyssomicin V/abyssomicin W/abyssomicin X	Polyketide	0.0625
NZ_CM001019.1.region006	GCF_000148465.1	5.6	NZ_CM001019.1	645335	672171	FALSE	['terpene', 'lanthipeptide-class-iv']	26836	BGC0000563	venezuelin	RiPP:Lanthipeptide	1
NZ_CM001019.1.region007	GCF_000148465.1	5.7	NZ_CM001019.1	802054	822644	FALSE	['terpene']	20590
NZ_CM001019.1.region008	GCF_000148465.1	5.8	NZ_CM001019.1	863055	873988	FALSE	['butyrolactone']	10933
NZ_CM001019.1.region009	GCF_000148465.1	5.9	NZ_CM001019.1	1027508	1097405	FALSE	['amglyccycl', 'terpene', 'T1PKS', 'NRPS']	69897	BGC0002360	depsibosamycin B/depsibosamycin C/depsibosamycin D	NRP	0.238095
NZ_CM001019.1.region010	GCF_000148465.1	5.1	NZ_CM001019.1	1144301	1165885	FALSE	['blactam']	21584	BGC0000841	alanylclavam/2-hydroxymethylclavam/2-formyloxymethylclavam/clavam-2-carboxylate/clavulanic acid	Other:Non-NRP beta-lactam	1
NZ_CM001019.1.region011	GCF_000148465.1	5.11	NZ_CM001019.1	1201322	1224940	FALSE	['indole']	23618	BGC0000826	staurosporine	Alkaloid	0.823529
NZ_CM001019.1.region012	GCF_000148465.1	5.12	NZ_CM001019.1	1231231	1243226	FALSE	['RiPP-like']	11995
NZ_CM001019.1.region013	GCF_000148465.1	5.13	NZ_CM001019.1	1287801	1319965	FALSE	['terpene']	32164	BGC0001447	primycin	Polyketide	0.0540541
NZ_CM001019.1.region014	GCF_000148465.1	5.14	NZ_CM001019.1	1335722	1387708	FALSE	['melanin', 'T1PKS']	51986	BGC0000112	neocarzinostatin	Polyketide:Iterative type I polyketide+Polyketide:Enediyne type I polyketide	0.152174
NZ_CM001019.1.region015	GCF_000148465.1	5.15	NZ_CM001019.1	1395365	1491092	FALSE	['T1PKS', 'phosphoglycolipid', 'NRPS', 'ectoine', 'NRPS-like']	95727	BGC0001395	teichomycin A1	Other	0.722222
NZ_CM001019.1.region016	GCF_000148465.1	5.16	NZ_CM001019.1	1491211	1559272	FALSE	['NRPS', 'T1PKS']	68061	BGC0001008	maduropeptin	Polyketide:Iterative type I polyketide+Polyketide:Enediyne type I polyketide	0.348837
NZ_CM001019.1.region017	GCF_000148465.1	5.17	NZ_CM001019.1	1595994	1657757	FALSE	['terpene', 'NRPS']	61763	BGC0001040	rapamycin	NRP+Polyketide	0.0714286
NZ_CM001019.1.region018	GCF_000148465.1	5.18	NZ_CM001019.1	1670409	1714483	FALSE	['NRPS-like']	44074	BGC0002295	minimycin	NRP+Saccharide	0.4
NZ_GG770539.1.region001	GCF_000154905.1	2.1	NZ_GG770539.1	89298	100627	FALSE	['melanin']	11329	BGC0000700	istamycin	Saccharide	0.0298507
NZ_GG770539.1.region002	GCF_000154905.1	2.2	NZ_GG770539.1	201908	315210	FALSE	['NRPS', 'transAT-PKS']	113302	BGC0001611	guangnanmycin	NRP+Polyketide	1.07143
NZ_GG770539.1.region003	GCF_000154905.1	2.3	NZ_GG770539.1	634288	660172	FALSE	['terpene']	25884	BGC0000663	hopene	Terpene	0.769231
NZ_GG770539.1.region004	GCF_000154905.1	2.4	NZ_GG770539.1	1161457	1223650	FALSE	['NRP-metallophore', 'NRPS']	62193	BGC0000423	scabichelin	NRP	1.1
NZ_GG770539.1.region005	GCF_000154905.1	2.5	NZ_GG770539.1	1438482	1454046	FALSE	['NI-siderophore']	15564	BGC0002470	synechobactin C9/synechobactin C11/synechobactin 13/synechobactin 14/synechobactin 16/synechobactin A/synechobactin B/synechobactin C	Other	0.0952381
NZ_GG770539.1.region006	GCF_000154905.1	2.6	NZ_GG770539.1	1984109	1994577	FALSE	['RiPP-like']	10468
NZ_GG770539.1.region007	GCF_000154905.1	2.7	NZ_GG770539.1	2010908	2029877	FALSE	['terpene']	18969	BGC0002012	julichrome Q3-3/julichrome Q3-5	Polyketide	0.214286
NZ_GG770539.1.region008	GCF_000154905.1	2.8	NZ_GG770539.1	2377829	2423892	FALSE	['NRPS']	46063	BGC0001043	SGR PTMs/SGR PTM Compound b/SGR PTM Compound c/SGR PTM Compound d	NRP+Polyketide	1
NZ_GG770539.1.region009	GCF_000154905.1	2.9	NZ_GG770539.1	2554445	2565342	FALSE	['butyrolactone']	10897
NZ_GG770539.1.region010	GCF_000154905.1	2.1	NZ_GG770539.1	2785292	2807041	FALSE	['terpene']	21749	BGC0000661	geosmin	Terpene	0.666667
NZ_GG770539.1.region011	GCF_000154905.1	2.11	NZ_GG770539.1	2962654	2987896	FALSE	['lanthipeptide-class-i']	25242	BGC0000296	actinomycin D	NRP	0.0714286
NZ_GG770539.1.region012	GCF_000154905.1	2.12	NZ_GG770539.1	3106715	3127162	FALSE	['nucleoside']	20447
NZ_GG770539.1.region013	GCF_000154905.1	2.13	NZ_GG770539.1	5063573	5136083	FALSE	['T2PKS', 'PKS-like']	72510	BGC0000212	cinerubin B	Polyketide:Type II polyketide	0.971429
NZ_GG770539.1.region014	GCF_000154905.1	2.14	NZ_GG770539.1	5637843	5648242	FALSE	['ectoine']	10399	BGC0000853	ectoine	Other	1
NZ_CM000950.1.region001	GCF_000154945.1	1.1	NZ_CM000950.1	244155	285274	FALSE	['T3PKS']	41119	BGC0000087	lasalocid	Polyketide	0.132075
NZ_CM000950.1.region002	GCF_000154945.1	1.2	NZ_CM000950.1	659566	727907	FALSE	['thiopeptide', 'NRP-metallophore', 'NRPS']	68341	BGC0002466	peucechelin	NRP	0.6
NZ_CM000950.1.region003	GCF_000154945.1	1.3	NZ_CM000950.1	744697	770994	FALSE	['terpene']	26297	BGC0000663	hopene	Terpene	0.692308
NZ_CM000950.1.region004	GCF_000154945.1	1.4	NZ_CM000950.1	941697	964423	FALSE	['lassopeptide']	22726	BGC0001550	citrulassin D	RiPP	1
NZ_CM000950.1.region005	GCF_000154945.1	1.5	NZ_CM000950.1	1818066	1850378	FALSE	['LAP']	32312	BGC0002376	bombyxamycin A/bombyxamycin B	Polyketide	0.134615
NZ_CM000950.1.region006	GCF_000154945.1	1.6	NZ_CM000950.1	1894863	1918159	FALSE	['terpene']	23296	BGC0001456	isorenieratene	Terpene	0.5
NZ_CM000950.1.region007	GCF_000154945.1	1.7	NZ_CM000950.1	2050396	2063950	FALSE	['NI-siderophore']	13554
NZ_CM000950.1.region008	GCF_000154945.1	1.8	NZ_CM000950.1	2977317	2987599	FALSE	['melanin']	10282	BGC0000700	istamycin	Saccharide	0.0447761
NZ_CM000950.1.region009	GCF_000154945.1	1.9	NZ_CM000950.1	3639446	3681631	FALSE	['T1PKS']	42185	BGC0001213	nataxazole	Polyketide	0.0740741
NZ_CM000950.1.region010	GCF_000154945.1	1.1	NZ_CM000950.1	3952882	4003996	FALSE	['lanthipeptide-class-v']	51114	BGC0002303	pristinin A3	RiPP	1
NZ_CM000950.1.region011	GCF_000154945.1	1.11	NZ_CM000950.1	5127033	5138806	FALSE	['NI-siderophore']	11773	BGC0000941	desferrioxamin B	Other	1
NZ_CM000950.1.region012	GCF_000154945.1	1.12	NZ_CM000950.1	5262304	5281645	FALSE	['terpene']	19341
NZ_CM000950.1.region013	GCF_000154945.1	1.13	NZ_CM000950.1	6166926	6202547	FALSE	['NAPAA', 'ectoine']	35621	BGC0000853	ectoine	Other	1
NZ_CM000950.1.region014	GCF_000154945.1	1.14	NZ_CM000950.1	7127191	7147633	FALSE	['terpene']	20442	BGC0001746	pristinol	Terpene	1
NZ_CM000950.1.region015	GCF_000154945.1	1.15	NZ_CM000950.1	7274637	7284856	FALSE	['RiPP-like']	10219	BGC0002497	hexacosalactone A	Other	0.0454545
NZ_CM000950.1.region016	GCF_000154945.1	1.16	NZ_CM000950.1	7635806	7658011	FALSE	['terpene']	22205	BGC0001181	geosmin	Terpene	1
NZ_CM000950.1.region017	GCF_000154945.1	1.17	NZ_CM000950.1	7749977	7852650	FALSE	['arylpolyene', 'T2PKS', 'PKS-like', 'oligosaccharide']	102673	BGC0002021	fogacin/fogacin B/fogacin C	Polyketide	0.666667
NZ_CM000950.1.region018	GCF_000154945.1	1.18	NZ_CM000950.1	7854388	7863969	FALSE	['ectoine']	9581	BGC0001073	kosinostatin	NRP+Polyketide	0.131148
NZ_CM000950.1.region019	GCF_000154945.1	1.19	NZ_CM000950.1	7869713	7932033	FALSE	['NRPS']	62320	BGC0001567	cysteoamide	NRP	0.545455
NZ_CM000950.1.region020	GCF_000154945.1	1.2	NZ_CM000950.1	7955291	8002022	FALSE	['PKS-like', 'ectoine', 'T1PKS']	46731	BGC0002097	kosinostatin	NRP+Polyketide:Type II polyketide+Saccharide:Hybrid/tailoring saccharide	0.145833
NZ_CM000951.1.region001	GCF_000154965.1	1.1	NZ_CM000951.1	162888	203502	FALSE	['T3PKS']	40614	BGC0001454	germicidin	Other	1
NZ_CM000951.1.region002	GCF_000154965.1	1.2	NZ_CM000951.1	240092	294527	FALSE	['other', 'phosphonate-like', 'phosphonate', 'phenazine']	54435	BGC0000406	phosphinothricintripeptide	NRP	0.241379
NZ_CM000951.1.region003	GCF_000154965.1	1.3	NZ_CM000951.1	311668	369426	FALSE	['NRPS-like', 'NRPS']	57758	BGC0001567	cysteoamide	NRP	0.818182
NZ_CM000951.1.region004	GCF_000154965.1	1.4	NZ_CM000951.1	527751	553294	FALSE	['terpene']	25543	BGC0001456	isorenieratene	Terpene	0.75
NZ_CM000951.1.region005	GCF_000154965.1	1.5	NZ_CM000951.1	771294	779761	FALSE	['melanin']	8467	BGC0000908	melanin	Other	0.714286
NZ_CM000951.1.region006	GCF_000154965.1	1.6	NZ_CM000951.1	798899	819640	FALSE	['CDPS']	20741	BGC0000171	9-methylstreptimidone	Polyketide:Modular type I polyketide	0.0967742
NZ_CM000951.1.region007	GCF_000154965.1	1.7	NZ_CM000951.1	2056627	2089519	FALSE	['NAPAA']	32892	BGC0002174	ε-Poly-L-lysine	NRP	1
NZ_CM000951.1.region008	GCF_000154965.1	1.8	NZ_CM000951.1	2334308	2344713	FALSE	['ectoine']	10405	BGC0000853	ectoine	Other	1
NZ_CM000951.1.region009	GCF_000154965.1	1.9	NZ_CM000951.1	3447482	3457962	FALSE	['melanin']	10480	BGC0000700	istamycin	Saccharide	0.0746269
NZ_CM000951.1.region010	GCF_000154965.1	1.1	NZ_CM000951.1	3558923	3569637	FALSE	['NI-siderophore']	10714	BGC0000940	desferrioxamin B/desferrioxamine E	Other	0.833333
NZ_CM000951.1.region011	GCF_000154965.1	1.11	NZ_CM000951.1	4785026	4829396	FALSE	['NRPS', 'betalactone']	44370	BGC0001764	s56-p1	NRP	0.333333
NZ_CM000951.1.region012	GCF_000154965.1	1.12	NZ_CM000951.1	4981269	5022337	FALSE	['T3PKS']	41068	BGC0000282	alkylresorcinol	Polyketide	1
NZ_CM000951.1.region013	GCF_000154965.1	1.13	NZ_CM000951.1	5403835	5424945	FALSE	['terpene']	21110
NZ_CM000951.1.region014	GCF_000154965.1	1.14	NZ_CM000951.1	5811602	5831393	FALSE	['RRE-containing']	19791
NZ_CM000951.1.region015	GCF_000154965.1	1.15	NZ_CM000951.1	6189355	6209955	FALSE	['terpene']	20600	BGC0000660	albaflavenone	Terpene	1
NZ_CM000951.1.region016	GCF_000154965.1	1.16	NZ_CM000951.1	6830954	6841072	FALSE	['NI-siderophore']	10118
NZ_CM000951.1.region017	GCF_000154965.1	1.17	NZ_CM000951.1	6910151	6982631	FALSE	['T2PKS', 'butyrolactone']	72480	BGC0002369	maduralactomycin A/maduralactomycin B/actinospirol A/actinospirol B	Polyketide	0.909091
NZ_CM000951.1.region018	GCF_000154965.1	1.18	NZ_CM000951.1	7052197	7072950	FALSE	['hserlactone']	20753	BGC0002373	bonnevillamide D/bonnevillamide E	NRP	0.0666667
NZ_CM000951.1.region019	GCF_000154965.1	1.19	NZ_CM000951.1	7223559	7246513	FALSE	['butyrolactone', 'terpene']	22954	BGC0000850	γ-butyrolactone	Other	1
NZ_CM000951.1.region020	GCF_000154965.1	1.2	NZ_CM000951.1	7274389	7326702	FALSE	['amglyccycl', 'NAPAA']	52313	BGC0001764	s56-p1	NRP	0.117647
NZ_CM000951.1.region021	GCF_000154965.1	1.21	NZ_CM000951.1	7502118	7515361	FALSE	['NI-siderophore']	13243
NZ_CM000951.1.region022	GCF_000154965.1	1.22	NZ_CM000951.1	7531237	7552547	FALSE	['terpene']	21310	BGC0002453	ansaseomycin A/ansaseomycin B	Polyketide	0.0833333
NZ_CM000951.1.region023	GCF_000154965.1	1.23	NZ_CM000951.1	7617560	7639637	FALSE	['lassopeptide']	22077	BGC0000579	SSV-2083	RiPP:Lanthipeptide	0.727273
NZ_CM000951.1.region024	GCF_000154965.1	1.24	NZ_CM000951.1	8022237	8048876	FALSE	['terpene']	26639	BGC0000663	hopene	Terpene	0.923077
NZ_CM000951.1.region025	GCF_000154965.1	1.25	NZ_CM000951.1	8543868	8554084	FALSE	['RiPP-like']	10216	BGC0000518	informatipeptin	RiPP:Lanthipeptide	0.285714
NZ_DS999642.1.region001	GCF_000156435.1	2.1	NZ_DS999642.1	3188	43347	FALSE	['other']	40159	BGC0001584	C-1027	Polyketide	0.160714
NZ_DS999642.1.region002	GCF_000156435.1	2.2	NZ_DS999642.1	57333	102884	FALSE	['T1PKS', 'butyrolactone']	45551	BGC0000112	neocarzinostatin	Polyketide:Iterative type I polyketide+Polyketide:Enediyne type I polyketide	0.5
NZ_DS999642.1.region003	GCF_000156435.1	2.3	NZ_DS999642.1	168303	221087	FALSE	['other', 'T1PKS']	52784	BGC0001083	merochlorin A/merochlorin B/deschloro-merochlorin A/deschloro-merochlorin B/isochloro-merochlorin B/dichloro-merochlorin B/merochlorin D/merochlorin C	Terpene+Polyketide:Type III polyketide	0.146341
NZ_DS999641.1.region001	GCF_000156435.1	3.1	NZ_DS999641.1	73069	149925	FALSE	['T1PKS']	76856	BGC0000028	bafilomycin B1	Polyketide:Modular type I polyketide	0.777778
NZ_DS999641.1.region002	GCF_000156435.1	3.2	NZ_DS999641.1	177570	217489	FALSE	['T3PKS']	39919	BGC0000282	alkylresorcinol	Polyketide	1
NZ_DS999641.1.region003	GCF_000156435.1	3.3	NZ_DS999641.1	277101	319857	FALSE	['NRPS', 'NAPAA']	42756	BGC0000431	stenothricin	NRP:Cyclic depsipeptide	0.181818
NZ_DS999641.1.region004	GCF_000156435.1	3.4	NZ_DS999641.1	582745	590945	FALSE	['RiPP-like']	8200	BGC0000518	informatipeptin	RiPP:Lanthipeptide	0.285714
NZ_DS999641.1.region005	GCF_000156435.1	3.5	NZ_DS999641.1	803281	860283	FALSE	['NRPS']	57002	BGC0001968	cadaside A/cadaside B	NRP	0.47619
NZ_DS999641.1.region006	GCF_000156435.1	3.6	NZ_DS999641.1	987916	1012309	FALSE	['terpene']	24393	BGC0000663	hopene	Terpene	0.923077
NZ_DS999641.1.region007	GCF_000156435.1	3.7	NZ_DS999641.1	1390288	1425782	FALSE	['nucleoside', 'phosphoglycolipid']	35494	BGC0001395	teichomycin A1	Other	0.833333
NZ_DS999641.1.region008	GCF_000156435.1	3.8	NZ_DS999641.1	1522749	1532101	FALSE	['NI-siderophore']	9352
NZ_DS999641.1.region009	GCF_000156435.1	3.9	NZ_DS999641.1	1534487	1554723	FALSE	['terpene']	20236	BGC0000291	A54145	NRP	0.0333333
NZ_DS999641.1.region010	GCF_000156435.1	3.1	NZ_DS999641.1	1555404	1653175	FALSE	['ladderane', 'arylpolyene', 'NRPS']	97771	BGC0002108	cinnapeptin	NRP	1
NZ_DS999641.1.region011	GCF_000156435.1	3.11	NZ_DS999641.1	1772351	1791540	FALSE	['terpene']	19189	BGC0001181	geosmin	Terpene	1
NZ_DS999641.1.region012	GCF_000156435.1	3.12	NZ_DS999641.1	2146204	2157302	FALSE	['NI-siderophore']	11098
NZ_DS999641.1.region013	GCF_000156435.1	3.13	NZ_DS999641.1	2717247	2738046	FALSE	['terpene']	20799	BGC0000660	albaflavenone	Terpene	1
NZ_DS999641.1.region014	GCF_000156435.1	3.14	NZ_DS999641.1	4982724	4994497	FALSE	['NI-siderophore']	11773	BGC0001453	desferrioxamine	Other	0.666667
NZ_DS999641.1.region015	GCF_000156435.1	3.15	NZ_DS999641.1	5060111	5070567	FALSE	['melanin']	10456	BGC0000909	melanin	Other	0.4
NZ_DS999641.1.region016	GCF_000156435.1	3.16	NZ_DS999641.1	5557473	5579934	FALSE	['lassopeptide']	22461
NZ_DS999641.1.region017	GCF_000156435.1	3.17	NZ_DS999641.1	6039672	6050071	FALSE	['ectoine']	10399	BGC0000853	ectoine	Other	1
NZ_DS999641.1.region018	GCF_000156435.1	3.18	NZ_DS999641.1	6867346	6981858	FALSE	['NRPS', 'NRPS-like', 'lanthipeptide-class-i', 'T2PKS']	114512	BGC0000271	spore pigment	Polyketide	0.666667
NZ_DS999641.1.region019	GCF_000156435.1	3.19	NZ_DS999641.1	7193452	7214649	FALSE	['terpene']	21197	BGC0000633	carotenoid	Terpene	0.363636
NZ_DS999641.1.region020	GCF_000156435.1	3.2	NZ_DS999641.1	7266430	7289088	FALSE	['lanthipeptide-class-iii']	22658	BGC0000551	SapB	RiPP:Lanthipeptide	0.75
NZ_DS999641.1.region021	GCF_000156435.1	3.21	NZ_DS999641.1	7486978	7528076	FALSE	['NRPS-like', 'amglyccycl']	41098	BGC0001369	metatricycloene	Polyketide	0.0645161
NZ_DS999641.1.region022	GCF_000156435.1	3.22	NZ_DS999641.1	7647903	7688893	FALSE	['T3PKS', 'guanidinotides']	40990	BGC0001148	pheganomycin	NRP+RiPP	0.47619
NZ_DS999641.1.region023	GCF_000156435.1	3.23	NZ_DS999641.1	7745451	7788016	FALSE	['NRPS-like', 'furan']	42565	BGC0001812	tylactone	Polyketide	0.0689655
NZ_DS999641.1.region024	GCF_000156435.1	3.24	NZ_DS999641.1	7882686	7894588	FALSE	['RiPP-like']	11902
NZ_DS999641.1.region025	GCF_000156435.1	3.25	NZ_DS999641.1	7945656	7987489	FALSE	['NRPS-like']	41833
NZ_DS999644.1.region001	GCF_000156455.1	1.1	NZ_DS999644.1	331953	402438	FALSE	['NRPS']	70485	BGC0000336	daptomycin	NRP	1.125
NZ_DS999644.1.region002	GCF_000156455.1	1.2	NZ_DS999644.1	542941	609136	FALSE	['nucleoside', 'NRPS-like', 'T1PKS']	66195	BGC0002453	ansaseomycin A/ansaseomycin B	Polyketide	0.611111
NZ_DS999644.1.region003	GCF_000156455.1	1.3	NZ_DS999644.1	750818	769736	FALSE	['terpene']	18918	BGC0000273	steffimycin D	Polyketide:Type II polyketide+Saccharide:Hybrid/tailoring saccharide	0.194444
NZ_DS999644.1.region004	GCF_000156455.1	1.4	NZ_DS999644.1	869057	942614	FALSE	['NRPS-like', 'NRPS']	73557	BGC0000431	stenothricin	NRP:Cyclic depsipeptide	0.954545
NZ_DS999644.1.region005	GCF_000156455.1	1.5	NZ_DS999644.1	1254795	1265194	FALSE	['ectoine']	10399	BGC0000853	ectoine	Other	1
NZ_DS999644.1.region006	GCF_000156455.1	1.6	NZ_DS999644.1	2319047	2341669	FALSE	['lanthipeptide-class-iii']	22622
NZ_DS999644.1.region007	GCF_000156455.1	1.7	NZ_DS999644.1	2418526	2429454	FALSE	['NI-siderophore']	10928	BGC0000941	desferrioxamin B	Other	1
NZ_DS999644.1.region008	GCF_000156455.1	1.8	NZ_DS999644.1	3341085	3387229	FALSE	['NRPS-like']	46144	BGC0000950	napsamycin A/napsamycin B/napsamycin C/napsamycin D/mureidomycin A/mureidomycin B	NRP:Uridylpeptide+Other:Nucleoside	0.896552
NZ_DS999644.1.region009	GCF_000156455.1	1.9	NZ_DS999644.1	3538558	3579389	FALSE	['phosphonate-like', 'other', 'betalactone']	40831	BGC0000904	FR-900098	Other	1
NZ_DS999644.1.region010	GCF_000156455.1	1.1	NZ_DS999644.1	4245381	4253315	FALSE	['NI-siderophore']	7934	BGC0000941	desferrioxamin B	Other	0.6
NZ_DS999644.1.region011	GCF_000156455.1	1.11	NZ_DS999644.1	4281296	4302977	FALSE	['lassopeptide']	21681	BGC0001634	keywimysin	RiPP	1
NZ_DS999644.1.region012	GCF_000156455.1	1.12	NZ_DS999644.1	4435687	4459002	FALSE	['lanthipeptide-class-ii']	23315	BGC0000554	SRO15-3108	RiPP:Lanthipeptide	1
NZ_DS999644.1.region013	GCF_000156455.1	1.13	NZ_DS999644.1	5069468	5109987	FALSE	['NRPS-like']	40519	BGC0002367	rotihibin A	NRP	0.214286
NZ_DS999644.1.region014	GCF_000156455.1	1.14	NZ_DS999644.1	5594781	5613324	FALSE	['terpene']	18543
NZ_DS999644.1.region015	GCF_000156455.1	1.15	NZ_DS999644.1	5623837	5683186	FALSE	['thioamide-NRP']	59349	BGC0001379	BD-12	NRP	0.178571
NZ_DS999644.1.region016	GCF_000156455.1	1.16	NZ_DS999644.1	6039453	6054198	FALSE	['NI-siderophore']	14745
NZ_DS999644.1.region017	GCF_000156455.1	1.17	NZ_DS999644.1	6117209	6194339	FALSE	['T1PKS', 'oligosaccharide']	77130	BGC0001522	auroramycin	Polyketide	0.597015
NZ_DS999644.1.region018	GCF_000156455.1	1.18	NZ_DS999644.1	6206855	6258205	FALSE	['NRPS']	51350	BGC0000306	arylomycin	NRP:Lipopeptide	1.11111
NZ_DS999644.1.region019	GCF_000156455.1	1.19	NZ_DS999644.1	6379192	6428716	FALSE	['NRPS', 'T1PKS']	49524	BGC0000973	collismycin A	NRP+Polyketide:Modular type I polyketide	0.740741
NZ_DS999644.1.region020	GCF_000156455.1	1.2	NZ_DS999644.1	7116844	7143418	FALSE	['terpene']	26574	BGC0000663	hopene	Terpene	0.692308
NZ_DS999644.1.region021	GCF_000156455.1	1.21	NZ_DS999644.1	7223346	7271547	FALSE	['T1PKS', 'NRPS']	48201	BGC0001043	SGR PTMs/SGR PTM Compound b/SGR PTM Compound c/SGR PTM Compound d	NRP+Polyketide	1
NZ_DS999644.1.region022	GCF_000156455.1	1.22	NZ_DS999644.1	7310280	7320025	FALSE	['RiPP-like']	9745	BGC0000163	tetronasin	Polyketide	0.0384615
NZ_DS999644.1.region023	GCF_000156455.1	1.23	NZ_DS999644.1	7435741	7485679	FALSE	['T1PKS', 'NRPS']	49938	BGC0001597	fluvirucin B2	Polyketide	0.0833333
NZ_DS999644.1.region024	GCF_000156455.1	1.24	NZ_DS999644.1	7508084	7519458	FALSE	['RiPP-like']	11374	BGC0002115	streptamidine	RiPP:Other	0.666667
NZ_DS999644.1.region025	GCF_000156455.1	1.25	NZ_DS999644.1	7520010	7530493	FALSE	['melanin']	10483	BGC0000911	melanin	Other	1
NZ_DS999644.1.region026	GCF_000156455.1	1.26	NZ_DS999644.1	7565599	7606652	FALSE	['T3PKS']	41053	BGC0000163	tetronasin	Polyketide	0.115385
NZ_DS999644.1.region027	GCF_000156455.1	1.27	NZ_DS999644.1	7691683	7739402	FALSE	['NRPS']	47719	BGC0000290	A-47934	NRP:Glycopeptide	0.117647
NZ_DS999645.1.region001	GCF_000156475.1	2.1	NZ_DS999645.1	250	117719	TRUE	['T1PKS', 'NRPS', 'lanthipeptide-class-ii', 'NRPS-like']	117469	BGC0000958	antimycin	NRP:Cyclic depsipeptide+Polyketide:Modular type I polyketide	1
NZ_DS999645.1.region002	GCF_000156475.1	2.2	NZ_DS999645.1	118191	262150	FALSE	['T1PKS', 'NRPS-like']	143959	BGC0000034	candicidin	NRP+Polyketide	1.09524
NZ_DS999645.1.region003	GCF_000156475.1	2.3	NZ_DS999645.1	277203	318301	FALSE	['T3PKS']	41098	BGC0001846	valinomycin/montanastatin	NRP+Saccharide:Hybrid/tailoring saccharide	0.304348
NZ_DS999645.1.region004	GCF_000156475.1	2.4	NZ_DS999645.1	411084	438443	FALSE	['terpene', 'RiPP-like']	27359	BGC0001227	isorenieratene	Terpene	0.545455
NZ_DS999645.1.region005	GCF_000156475.1	2.5	NZ_DS999645.1	460010	503190	FALSE	['NRPS-like']	43180	BGC0002295	minimycin	NRP+Saccharide	0.8
NZ_DS999645.1.region006	GCF_000156475.1	2.6	NZ_DS999645.1	1198997	1209396	FALSE	['ectoine']	10399	BGC0000853	ectoine	Other	1
NZ_DS999645.1.region007	GCF_000156475.1	2.7	NZ_DS999645.1	2090893	2101484	FALSE	['NI-siderophore']	10591	BGC0000941	desferrioxamin B	Other	1
NZ_DS999645.1.region008	GCF_000156475.1	2.8	NZ_DS999645.1	2331243	2374285	FALSE	['NRPS']	43042	BGC0002359	dudomycin A	NRP	0.173913
NZ_DS999645.1.region009	GCF_000156475.1	2.9	NZ_DS999645.1	2860033	2968436	FALSE	['LAP', 'NRPS']	108403	BGC0001792	surugamide A/surugamide D	NRP	1.09524
NZ_DS999645.1.region010	GCF_000156475.1	2.1	NZ_DS999645.1	3251093	3287833	FALSE	['NRPS-like']	36740	BGC0002014	pepticinnamin E	NRP+Polyketide	0.129032
NZ_DS999645.1.region011	GCF_000156475.1	2.11	NZ_DS999645.1	4102848	4125428	FALSE	['lanthipeptide-class-iii']	22580	BGC0000496	AmfS	RiPP:Lanthipeptide	0.6
NZ_DS999645.1.region012	GCF_000156475.1	2.12	NZ_DS999645.1	4269158	4278542	FALSE	['RiPP-like']	9384
NZ_DS999645.1.region013	GCF_000156475.1	2.13	NZ_DS999645.1	4431142	4463661	FALSE	['thiopeptide']	32519	BGC0001596	fluostatins M-Q	Polyketide	0.0465116
NZ_DS999645.1.region014	GCF_000156475.1	2.14	NZ_DS999645.1	4955530	4975605	FALSE	['terpene']	20075	BGC0002012	julichrome Q3-3/julichrome Q3-5	Polyketide	0.25
NZ_DS999645.1.region015	GCF_000156475.1	2.15	NZ_DS999645.1	5291612	5311550	FALSE	['terpene']	19938	BGC0001181	geosmin	Terpene	1
NZ_DS999645.1.region016	GCF_000156475.1	2.16	NZ_DS999645.1	5560786	5575815	FALSE	['NI-siderophore']	15029	BGC0002470	synechobactin C9/synechobactin C11/synechobactin 13/synechobactin 14/synechobactin 16/synechobactin A/synechobactin B/synechobactin C	Other	0.0952381
NZ_DS999645.1.region017	GCF_000156475.1	2.17	NZ_DS999645.1	5646426	5704780	FALSE	['NRPS']	58354	BGC0002358	cyclofaulknamycin	Polyketide	1.08333
NZ_DS999645.1.region018	GCF_000156475.1	2.18	NZ_DS999645.1	6134597	6175647	FALSE	['PKS-like']	41050	BGC0001731	paulomycin	Other	0.660377
NZ_DS999645.1.region019	GCF_000156475.1	2.19	NZ_DS999645.1	6419869	6430085	FALSE	['RiPP-like']	10216	BGC0002497	hexacosalactone A	Other	0.0681818
NZ_DS999645.1.region020	GCF_000156475.1	2.2	NZ_DS999645.1	6515854	6537432	FALSE	['terpene']	21578	BGC0000663	hopene	Terpene	0.615385
NZ_DS999645.1.region021	GCF_000156475.1	2.21	NZ_DS999645.1	6572017	6621428	FALSE	['T1PKS', 'NRPS']	49411	BGC0001043	SGR PTMs/SGR PTM Compound b/SGR PTM Compound c/SGR PTM Compound d	NRP+Polyketide	1
NZ_DS999645.1.region022	GCF_000156475.1	2.22	NZ_DS999645.1	6785560	6813830	TRUE	['NRPS']	28270
NZ_ABYX02000001.1.region001	GCF_000156695.2	1.1	NZ_ABYX02000001.1	80674	122002	FALSE	['NRPS']	41328	BGC0000290	A-47934	NRP:Glycopeptide	0.117647
NZ_ABYX02000001.1.region002	GCF_000156695.2	1.2	NZ_ABYX02000001.1	442851	528332	FALSE	['NRPS']	85481	BGC0000336	daptomycin	NRP	1
NZ_ABYX02000001.1.region003	GCF_000156695.2	1.3	NZ_ABYX02000001.1	668364	759695	FALSE	['nucleoside', 'T1PKS', 'NRPS-like']	91331	BGC0002453	ansaseomycin A/ansaseomycin B	Polyketide	0.75
NZ_ABYX02000001.1.region004	GCF_000156695.2	1.4	NZ_ABYX02000001.1	866751	886206	FALSE	['terpene']	19455	BGC0000273	steffimycin D	Polyketide:Type II polyketide+Saccharide:Hybrid/tailoring saccharide	0.166667
NZ_ABYX02000001.1.region005	GCF_000156695.2	1.5	NZ_ABYX02000001.1	982940	1056328	FALSE	['NRPS-like', 'NRPS']	73388	BGC0000431	stenothricin	NRP:Cyclic depsipeptide	1
NZ_ABYX02000001.1.region006	GCF_000156695.2	1.6	NZ_ABYX02000001.1	1353021	1363420	FALSE	['ectoine']	10399	BGC0000853	ectoine	Other	1
NZ_ABYX02000001.1.region007	GCF_000156695.2	1.7	NZ_ABYX02000001.1	2381482	2402145	FALSE	['lanthipeptide-class-ii']	20663	BGC0002541	notonesomycin A	Other	0.0338983
NZ_ABYX02000001.1.region008	GCF_000156695.2	1.8	NZ_ABYX02000001.1	2488681	2499609	FALSE	['NI-siderophore']	10928	BGC0000941	desferrioxamin B	Other	1
NZ_ABYX02000001.1.region009	GCF_000156695.2	1.9	NZ_ABYX02000001.1	3400589	3446733	FALSE	['NRPS-like']	46144	BGC0000950	napsamycin A/napsamycin B/napsamycin C/napsamycin D/mureidomycin A/mureidomycin B	NRP:Uridylpeptide+Other:Nucleoside	0.896552
NZ_ABYX02000001.1.region010	GCF_000156695.2	1.1	NZ_ABYX02000001.1	3592661	3633492	FALSE	['other', 'phosphonate-like', 'betalactone']	40831	BGC0000904	FR-900098	Other	1
NZ_ABYX02000001.1.region011	GCF_000156695.2	1.11	NZ_ABYX02000001.1	4108126	4180657	FALSE	['T2PKS']	72531	BGC0000200	arixanthomycin A/arixanthomycin B/arixanthomycin C	Polyketide:Type II polyketide+Saccharide:Hybrid/tailoring saccharide	0.142857
NZ_ABYX02000001.1.region012	GCF_000156695.2	1.12	NZ_ABYX02000001.1	4299155	4307089	FALSE	['NI-siderophore']	7934	BGC0000941	desferrioxamin B	Other	0.6
NZ_ABYX02000001.1.region013	GCF_000156695.2	1.13	NZ_ABYX02000001.1	4333792	4356589	FALSE	['lassopeptide']	22797	BGC0001634	keywimysin	RiPP	1
NZ_ABYX02000001.1.region014	GCF_000156695.2	1.14	NZ_ABYX02000001.1	4488838	4512153	FALSE	['lanthipeptide-class-ii']	23315	BGC0000554	SRO15-3108	RiPP:Lanthipeptide	0.8
NZ_ABYX02000001.1.region015	GCF_000156695.2	1.15	NZ_ABYX02000001.1	5115720	5156098	FALSE	['NRPS-like']	40378	BGC0002367	rotihibin A	NRP	0.214286
NZ_ABYX02000001.1.region016	GCF_000156695.2	1.16	NZ_ABYX02000001.1	5256256	5279076	FALSE	['lanthipeptide-class-iii']	22820	BGC0000496	AmfS	RiPP:Lanthipeptide	1
NZ_ABYX02000001.1.region017	GCF_000156695.2	1.17	NZ_ABYX02000001.1	5637742	5656808	FALSE	['terpene']	19066
NZ_ABYX02000001.1.region018	GCF_000156695.2	1.18	NZ_ABYX02000001.1	5666199	5725416	FALSE	['thioamide-NRP']	59217	BGC0001379	BD-12	NRP	0.178571
NZ_ABYX02000001.1.region019	GCF_000156695.2	1.19	NZ_ABYX02000001.1	6076710	6091455	FALSE	['NI-siderophore']	14745
NZ_ABYX02000001.1.region020	GCF_000156695.2	1.2	NZ_ABYX02000001.1	6127931	6239903	FALSE	['T1PKS', 'oligosaccharide']	111972	BGC0001522	auroramycin	Polyketide	0.776119
NZ_ABYX02000001.1.region021	GCF_000156695.2	1.21	NZ_ABYX02000001.1	6252329	6318670	FALSE	['NRPS']	66341	BGC0000306	arylomycin	NRP:Lipopeptide	1.11111
NZ_ABYX02000001.1.region022	GCF_000156695.2	1.22	NZ_ABYX02000001.1	6423103	6472630	FALSE	['NRPS', 'T1PKS']	49527	BGC0000973	collismycin A	NRP+Polyketide:Modular type I polyketide	0.740741
NZ_ABYX02000001.1.region023	GCF_000156695.2	1.23	NZ_ABYX02000001.1	7155156	7181730	FALSE	['terpene']	26574	BGC0000663	hopene	Terpene	0.692308
NZ_ABYX02000001.1.region024	GCF_000156695.2	1.24	NZ_ABYX02000001.1	7261245	7308919	FALSE	['T1PKS', 'NRPS']	47674	BGC0001043	SGR PTMs/SGR PTM Compound b/SGR PTM Compound c/SGR PTM Compound d	NRP+Polyketide	1
NZ_ABYX02000001.1.region025	GCF_000156695.2	1.25	NZ_ABYX02000001.1	7347650	7357395	FALSE	['RiPP-like']	9745	BGC0000163	tetronasin	Polyketide	0.0384615
NZ_ABYX02000001.1.region026	GCF_000156695.2	1.26	NZ_ABYX02000001.1	7472319	7521159	FALSE	['T1PKS', 'NRPS']	48840	BGC0001846	valinomycin/montanastatin	NRP+Saccharide:Hybrid/tailoring saccharide	0.130435
NZ_ABYX02000001.1.region027	GCF_000156695.2	1.27	NZ_ABYX02000001.1	7542653	7564078	FALSE	['RiPP-like', 'melanin']	21425	BGC0002115	streptamidine	RiPP:Other	0.666667
NZ_ABYX02000001.1.region028	GCF_000156695.2	1.28	NZ_ABYX02000001.1	7598666	7639719	FALSE	['T3PKS']	41053	BGC0000163	tetronasin	Polyketide	0.115385
NZ_ABYX02000001.1.region029	GCF_000156695.2	1.29	NZ_ABYX02000001.1	7724855	7777002	FALSE	['T1PKS', 'NRPS']	52147	BGC0000290	A-47934	NRP:Glycopeptide	0.117647
NZ_GG657742.1.region001	GCF_000158855.1	4.1	NZ_GG657742.1	1208759	1219158	FALSE	['ectoine']	10399	BGC0000853	ectoine	Other	1
NZ_GG657742.1.region002	GCF_000158855.1	4.2	NZ_GG657742.1	1807281	1866097	FALSE	['NRPS', 'ladderane']	58816	BGC0000315	CDA1b/CDA2a/CDA2b/CDA3a/CDA3b/CDA4a/CDA4b	NRP:Lipopeptide:Ca+-dependent lipopeptide	0.275
NZ_GG657742.1.region003	GCF_000158855.1	4.3	NZ_GG657742.1	2314885	2336067	FALSE	['RRE-containing']	21182
NZ_GG657742.1.region004	GCF_000158855.1	4.4	NZ_GG657742.1	2444246	2485420	FALSE	['NRPS']	41174	BGC0001397	lidamycin	NRP+Polyketide	0.103448
NZ_GG657742.1.region005	GCF_000158855.1	4.5	NZ_GG657742.1	3274777	3318695	FALSE	['NRPS']	43918	BGC0002362	loseolamycin A1/loseolamycin A2	Polyketide	0.12
NZ_GG657742.1.region006	GCF_000158855.1	4.6	NZ_GG657742.1	4446039	4468056	FALSE	['terpene']	22017	BGC0000661	geosmin	Terpene	0.666667
NZ_GG657742.1.region007	GCF_000158855.1	4.7	NZ_GG657742.1	4721606	4732611	FALSE	['butyrolactone']	11005
NZ_GG657742.1.region008	GCF_000158855.1	4.8	NZ_GG657742.1	5297275	5316850	FALSE	['terpene']	19575	BGC0002012	julichrome Q3-3/julichrome Q3-5	Polyketide	0.25
NZ_GG657742.1.region009	GCF_000158855.1	4.9	NZ_GG657742.1	5888156	5900211	FALSE	['NI-siderophore']	12055	BGC0002683	schizokinen	Other	0.2
NZ_GG657742.1.region010	GCF_000158855.1	4.1	NZ_GG657742.1	6115586	6171884	FALSE	['NRP-metallophore', 'NRPS-like', 'NRPS']	56298	BGC0000423	scabichelin	NRP	0.8
NZ_GG657742.1.region011	GCF_000158855.1	4.11	NZ_GG657742.1	6320335	6372208	FALSE	['T3PKS', 'NRPS']	51873	BGC0002344	A50926 A/A50926 B	NRP	0.194444
NZ_GG657742.1.region012	GCF_000158855.1	4.12	NZ_GG657742.1	6723487	6743797	FALSE	['terpene']	20310	BGC0000663	hopene	Terpene	0.538462
NZ_GG657742.1.region013	GCF_000158855.1	4.13	NZ_GG657742.1	6842047	6887729	FALSE	['hglE-KS']	45682	BGC0001131	ambactin	NRP	0.25
NZ_GG657742.1.region014	GCF_000158855.1	4.14	NZ_GG657742.1	7106781	7149622	FALSE	['NRPS-like']	42841	BGC0002688	benarthin/dibenarthin	NRP	0.230769
NZ_GG657742.1.region015	GCF_000158855.1	4.15	NZ_GG657742.1	7395716	7406130	FALSE	['melanin']	10414	BGC0000700	istamycin	Saccharide	0.0298507
NZ_GG657742.1.region016	GCF_000158855.1	4.16	NZ_GG657742.1	7482066	7503065	FALSE	['terpene']	20999	BGC0002642	clipibycyclene	Alkaloid	0.0909091
NZ_GG657752.1.region001	GCF_000158895.1	2.1	NZ_GG657752.1	28	359881	TRUE	['T2PKS', 'butyrolactone', 'NRPS-like', 'NRPS', 'other', 'T1PKS', 'melanin']	359853	BGC0000144	salinomycin	Polyketide:Modular type I polyketide	0.734694
NZ_GG657751.1.region001	GCF_000158895.1	3.1	NZ_GG657751.1	182504	223263	FALSE	['NRPS-like']	40759	BGC0000141	rubradirin	Polyketide	0.0344828
NZ_GG657751.1.region002	GCF_000158895.1	3.2	NZ_GG657751.1	394791	418523	FALSE	['amglyccycl']	23732	BGC0000724	streptomycin	Saccharide	0.444444
NZ_GG657751.1.region003	GCF_000158895.1	3.3	NZ_GG657751.1	441965	484883	FALSE	['arylpolyene', 'NRPS-like']	42918	BGC0002109	kitacinnamycin A/kitacinnamycin B/kitacinnamycin C/kitacinnamycin D/kitacinnamycin E/kitacinnamycin F	NRP	0.047619
NZ_GG657751.1.region004	GCF_000158895.1	3.4	NZ_GG657751.1	607371	625386	TRUE	['terpene']	18015
NZ_GG657750.1.region001	GCF_000158895.1	4.1	NZ_GG657750.1	659387	731951	FALSE	['T2PKS']	72564	BGC0000271	spore pigment	Polyketide	0.666667
NZ_GG657750.1.region002	GCF_000158895.1	4.2	NZ_GG657750.1	870482	880101	FALSE	['melanin']	9619	BGC0000700	istamycin	Saccharide	0.0298507
NZ_GG657750.1.region003	GCF_000158895.1	4.3	NZ_GG657750.1	1124406	1201930	FALSE	['lanthipeptide-class-ii', 'NRP-metallophore', 'NRPS', 'thiopeptide', 'LAP']	77524	BGC0000325	coelichelin	NRP	1.09091
NZ_GG657750.1.region004	GCF_000158895.1	4.4	NZ_GG657750.1	2813427	2824408	FALSE	['NI-siderophore']	10981	BGC0000941	desferrioxamin B	Other	1
NZ_GG657750.1.region005	GCF_000158895.1	4.5	NZ_GG657750.1	3585311	3627340	FALSE	['lanthipeptide-class-v', 'butyrolactone']	42029	BGC0000112	neocarzinostatin	Polyketide:Iterative type I polyketide+Polyketide:Enediyne type I polyketide	0.0869565
NZ_GG657750.1.region006	GCF_000158895.1	4.6	NZ_GG657750.1	4450784	4473319	FALSE	['lanthipeptide-class-iii']	22535
NZ_GG657750.1.region007	GCF_000158895.1	4.7	NZ_GG657750.1	4927244	4938297	FALSE	['butyrolactone']	11053	BGC0000213	colabomycin E	Polyketide:Type II polyketide	0.0454545
NZ_GG657750.1.region008	GCF_000158895.1	4.8	NZ_GG657750.1	5831276	5843925	FALSE	['NI-siderophore']	12649	BGC0002683	schizokinen	Other	0.2
NZ_GG657750.1.region009	GCF_000158895.1	4.9	NZ_GG657750.1	5939497	5997550	FALSE	['ladderane', 'NRPS-like']	58053	BGC0002100	colibrimycin	NRP+Other	0.192308
NZ_GG657750.1.region010	GCF_000158895.1	4.1	NZ_GG657750.1	6193819	6215248	FALSE	['terpene']	21429	BGC0001972	toxoflavin/fervenulin	Other	0.142857
NZ_GG657750.1.region011	GCF_000158895.1	4.11	NZ_GG657750.1	6570028	6595535	FALSE	['terpene']	25507	BGC0000663	hopene	Terpene	0.615385
NZ_GG657750.1.region012	GCF_000158895.1	4.12	NZ_GG657750.1	6880860	6894915	FALSE	['terpene']	14055	BGC0001580	ebelactone	Polyketide	0.0555556
NZ_GG657750.1.region013	GCF_000158895.1	4.13	NZ_GG657750.1	6931587	6952490	FALSE	['terpene']	20903	BGC0000100	monensin	Polyketide	0.117647
NZ_GG657750.1.region014	GCF_000158895.1	4.14	NZ_GG657750.1	6952800	6981495	FALSE	['melanin']	28695	BGC0000910	melanin	Other	2
NZ_GG657750.1.region015	GCF_000158895.1	4.15	NZ_GG657750.1	7044520	7055684	FALSE	['NI-siderophore']	11164
NZ_GG657750.1.region016	GCF_000158895.1	4.16	NZ_GG657750.1	7087378	7119424	FALSE	['thiopeptide', 'LAP']	32046
NZ_GG657750.1.region017	GCF_000158895.1	4.17	NZ_GG657750.1	7370929	7412882	FALSE	['NRPS-like']	41953	BGC0002300	albomycin delta2	NRP	0.35
NZ_GG657754.1.region001	GCF_000158915.1	2.1	NZ_GG657754.1	205424	262360	FALSE	['NRP-metallophore', 'NRPS']	56936	BGC0000325	coelichelin	NRP	1
NZ_GG657754.1.region002	GCF_000158915.1	2.2	NZ_GG657754.1	535077	658481	FALSE	['T1PKS']	123404	BGC0001042	sanglifehrin A	NRP+Polyketide	0.318182
NZ_GG657754.1.region003	GCF_000158915.1	2.3	NZ_GG657754.1	667824	708604	FALSE	['T1PKS']	40780	BGC0001702	nocamycin	NRP+Polyketide	0.148148
NZ_GG657754.1.region004	GCF_000158915.1	2.4	NZ_GG657754.1	733119	784217	FALSE	['T1PKS']	51098	BGC0000151	stambomycin A/stambomycin B/stambomycin C/stambomycin D	Polyketide:Modular type I polyketide+Saccharide:Hybrid/tailoring saccharide	0.2
NZ_GG657754.1.region005	GCF_000158915.1	2.5	NZ_GG657754.1	811851	833916	FALSE	['redox-cofactor']	22065
NZ_GG657754.1.region006	GCF_000158915.1	2.6	NZ_GG657754.1	993220	1002050	FALSE	['butyrolactone']	8830
NZ_GG657754.1.region007	GCF_000158915.1	2.7	NZ_GG657754.1	1037600	1069722	FALSE	['pyrrolidine', 'butyrolactone']	32122	BGC0001510	anisomycin	Other	0.923077
NZ_GG657754.1.region008	GCF_000158915.1	2.8	NZ_GG657754.1	1111221	1171283	FALSE	['NRPS']	60062	BGC0002440	longicatenamide B/longicatenamide C/longicatenamide A/longicatenamide D	NRP	0.115385
NZ_GG657754.1.region009	GCF_000158915.1	2.9	NZ_GG657754.1	1521602	1541480	FALSE	['terpene']	19878	BGC0001746	pristinol	Terpene	1
NZ_GG657754.1.region010	GCF_000158915.1	2.1	NZ_GG657754.1	1702132	1790165	FALSE	['NRPS']	88033	BGC0000344	entolysin	NRP	0.103448
NZ_GG657754.1.region011	GCF_000158915.1	2.11	NZ_GG657754.1	2141565	2182620	FALSE	['NRPS-like']	41055	BGC0000340	echoside A/echoside B/echoside C/echoside D/echoside E	NRP	0.235294
NZ_GG657754.1.region012	GCF_000158915.1	2.12	NZ_GG657754.1	2224891	2248829	FALSE	['terpene']	23938	BGC0000663	hopene	Terpene	0.769231
NZ_GG657754.1.region013	GCF_000158915.1	2.13	NZ_GG657754.1	2327537	2388874	FALSE	['transAT-PKS']	61337	BGC0000171	9-methylstreptimidone	Polyketide:Modular type I polyketide	0.903226
NZ_GG657754.1.region014	GCF_000158915.1	2.14	NZ_GG657754.1	2522912	2592955	FALSE	['T2PKS', 'terpene']	70043	BGC0000271	spore pigment	Polyketide	0.75
NZ_GG657754.1.region015	GCF_000158915.1	2.15	NZ_GG657754.1	2943314	3015821	FALSE	['T2PKS']	72507	BGC0001762	rubrolone A/rubrolone B	Alkaloid	0.305556
NZ_GG657754.1.region016	GCF_000158915.1	2.16	NZ_GG657754.1	3091449	3103426	FALSE	['NI-siderophore']	11977
NZ_GG657754.1.region017	GCF_000158915.1	2.17	NZ_GG657754.1	3599405	3706852	FALSE	['PKS-like', 'T1PKS']	107447	BGC0000078	incednine	Polyketide	0.213333
NZ_GG657754.1.region018	GCF_000158915.1	2.18	NZ_GG657754.1	3755445	3797524	FALSE	['NRPS-like']	42079	BGC0000340	echoside A/echoside B/echoside C/echoside D/echoside E	NRP	0.823529
NZ_GG657754.1.region019	GCF_000158915.1	2.19	NZ_GG657754.1	4281566	4292352	FALSE	['NI-siderophore']	10786	BGC0002305	legonoxamine A/desferrioxamine B/legonoxamine B	Other	0.833333
NZ_GG657754.1.region020	GCF_000158915.1	2.2	NZ_GG657754.1	4943982	4963156	FALSE	['terpene']	19174	BGC0002584	azolemycin B/azolemycin A/azolemycin D/azolemycin C	RiPP	0.222222
NZ_GG657754.1.region021	GCF_000158915.1	2.21	NZ_GG657754.1	5442960	5464924	FALSE	['terpene']	21964	BGC0002669	TVA-YJ-2	RiPP	0.119048
NZ_GG657754.1.region022	GCF_000158915.1	2.22	NZ_GG657754.1	6407621	6450186	FALSE	['NRPS']	42565	BGC0000918	ochronotic pigment	Other	0.75
NZ_GG657754.1.region023	GCF_000158915.1	2.23	NZ_GG657754.1	6524227	6581074	FALSE	['lanthipeptide-class-ii', 'ladderane', 'arylpolyene']	56847	BGC0002108	cinnapeptin	NRP	0.535714
NZ_GG657754.1.region024	GCF_000158915.1	2.24	NZ_GG657754.1	6602889	6612587	FALSE	['RiPP-like']	9698	BGC0000227	granaticin	Polyketide:Type II polyketide	0.108108
NZ_GG657754.1.region025	GCF_000158915.1	2.25	NZ_GG657754.1	6768670	6972748	FALSE	['T1PKS', 'NRPS-like']	204078	BGC0002357	neomediomycin B	Polyketide+Other	1.28571
NZ_GG657754.1.region026	GCF_000158915.1	2.26	NZ_GG657754.1	8099141	8109546	FALSE	['ectoine']	10405	BGC0002052	ectoine	Other:Ectoine	1
NZ_GG657754.1.region027	GCF_000158915.1	2.27	NZ_GG657754.1	8281534	8293387	FALSE	['NI-siderophore']	11853	BGC0002466	peucechelin	NRP	0.2
NZ_GG657754.1.region028	GCF_000158915.1	2.28	NZ_GG657754.1	8595388	8685533	FALSE	['transAT-PKS', 'NRPS', 'T1PKS']	90145	BGC0001740	phthoxazolin	NRP+Polyketide	0.0930233
NZ_GG657754.1.region029	GCF_000158915.1	2.29	NZ_GG657754.1	8715576	8745157	FALSE	['betalactone']	29581	BGC0000268	Sch-47554/Sch-47555	Polyketide	0.0545455
NZ_GG657754.1.region030	GCF_000158915.1	2.3	NZ_GG657754.1	8830497	8871880	FALSE	['other']	41383	BGC0000288	A-503083 A/A-503083 B/A-503083 E/A-503083 F	NRP	0.0727273
NZ_GG657754.1.region031	GCF_000158915.1	2.31	NZ_GG657754.1	8919897	8968838	FALSE	['T1PKS']	48941	BGC0001598	foxicin A/foxicin B/foxicin C/foxicin	NRP+Polyketide	0.121951
NZ_GG657754.1.region032	GCF_000158915.1	2.32	NZ_GG657754.1	8995918	9068238	FALSE	['NRPS-like', 'NRPS', 'NRP-metallophore']	72320	BGC0001117	himastatin	NRP	1.04
NZ_GG657754.1.region033	GCF_000158915.1	2.33	NZ_GG657754.1	9271711	9332101	FALSE	['T1PKS']	60390	BGC0000097	ML-449	Polyketide:Modular type I polyketide	0.5
NZ_GG657754.1.region034	GCF_000158915.1	2.34	NZ_GG657754.1	9338083	9481467	FALSE	['transAT-PKS', 'NRPS', 'NRPS-like', 'T1PKS', 'butyrolactone']	143384	BGC0000097	ML-449	Polyketide:Modular type I polyketide	0.375
NZ_GG657754.1.region035	GCF_000158915.1	2.35	NZ_GG657754.1	9555012	9596269	FALSE	['T1PKS']	41257	BGC0002497	hexacosalactone A	Other	0.136364
NZ_GG657754.1.region036	GCF_000158915.1	2.36	NZ_GG657754.1	9703453	9713678	FALSE	['RiPP-like']	10225	BGC0002497	hexacosalactone A	Other	0.0681818
NZ_GG657754.1.region037	GCF_000158915.1	2.37	NZ_GG657754.1	9745379	9779338	FALSE	['NAPAA']	33959	BGC0001740	phthoxazolin	NRP+Polyketide	0.0697674
NZ_GG657754.1.region038	GCF_000158915.1	2.38	NZ_GG657754.1	10029113	10152142	FALSE	['T1PKS']	123029	BGC0002038	nigericin	Polyketide	0.933333
NZ_GG657754.1.region039	GCF_000158915.1	2.39	NZ_GG657754.1	10163367	10215270	FALSE	['NRPS']	51903	BGC0001106	oxalomycin B	NRP+Polyketide	0.121212
NZ_GG657754.1.region040	GCF_000158915.1	2.4	NZ_GG657754.1	10621484	10642726	FALSE	['terpene']	21242	BGC0000658	2-methylisoborneol	Terpene	1
NZ_GG657754.1.region041	GCF_000158915.1	2.41	NZ_GG657754.1	10787712	10831054	FALSE	['NRPS-like']	43342
NZ_GG657756.1.region001	GCF_000158935.1	1.1	NZ_GG657756.1	108690	182462	FALSE	['NRP-metallophore', 'terpene', 'NRPS', 'T3PKS']	73772	BGC0000324	coelibactin	NRP	1
NZ_GG657756.1.region002	GCF_000158935.1	1.2	NZ_GG657756.1	372113	393241	FALSE	['indole']	21128	BGC0002128	5-dimethylallylindole-3-acetonitrile	Other	1
NZ_GG657756.1.region003	GCF_000158935.1	1.3	NZ_GG657756.1	615395	688284	FALSE	['T3PKS', 'other']	72889	BGC0001454	germicidin	Other	1
NZ_GG657756.1.region004	GCF_000158935.1	1.4	NZ_GG657756.1	983546	1009354	FALSE	['terpene']	25808	BGC0000663	hopene	Terpene	1
NZ_GG657756.1.region005	GCF_000158935.1	1.5	NZ_GG657756.1	1082701	1105416	FALSE	['lanthipeptide-class-iii']	22715	BGC0000551	SapB	RiPP:Lanthipeptide	1
NZ_GG657756.1.region006	GCF_000158935.1	1.6	NZ_GG657756.1	1343762	1392622	FALSE	['thioamide-NRP', 'NRPS-like']	48860	BGC0000249	nogalamycin	Polyketide	0.4
NZ_GG657756.1.region007	GCF_000158935.1	1.7	NZ_GG657756.1	1474810	1539576	FALSE	['T1PKS', 'butyrolactone']	64766	BGC0000038	coelimycin P1	Polyketide:Modular type I polyketide	1
NZ_GG657756.1.region008	GCF_000158935.1	1.8	NZ_GG657756.1	1567834	1578183	FALSE	['NI-siderophore']	10349	BGC0000341	enduracidin	NRP	0.0416667
NZ_GG657756.1.region009	GCF_000158935.1	1.9	NZ_GG657756.1	1744781	1764527	FALSE	['terpene']	19746	BGC0001181	geosmin	Terpene	1
NZ_GG657756.1.region010	GCF_000158935.1	1.1	NZ_GG657756.1	2034677	2079414	FALSE	['T1PKS', 'prodigiosin']	44737	BGC0001063	undecylprodigiosin	NRP+Polyketide	1
NZ_GG657756.1.region011	GCF_000158935.1	1.11	NZ_GG657756.1	2164236	2174489	FALSE	['NI-siderophore']	10253
NZ_GG657756.1.region012	GCF_000158935.1	1.12	NZ_GG657756.1	2638994	2707501	FALSE	['T2PKS']	68507	BGC0000271	spore pigment	Polyketide	0.666667
NZ_GG657756.1.region013	GCF_000158935.1	1.13	NZ_GG657756.1	2769741	2790303	FALSE	['terpene']	20562	BGC0000660	albaflavenone	Terpene	1
NZ_GG657756.1.region014	GCF_000158935.1	1.14	NZ_GG657756.1	2895878	2968373	FALSE	['T2PKS']	72495	BGC0000194	actinorhodin	Polyketide:Type II polyketide	1
NZ_GG657756.1.region015	GCF_000158935.1	1.15	NZ_GG657756.1	4710103	4784498	FALSE	['NRPS-like', 'NRPS']	74395	BGC0000315	CDA1b/CDA2a/CDA2b/CDA3a/CDA3b/CDA4a/CDA4b	NRP:Lipopeptide:Ca+-dependent lipopeptide	0.825
NZ_GG657756.1.region016	GCF_000158935.1	1.16	NZ_GG657756.1	5262727	5274512	FALSE	['NI-siderophore']	11785	BGC0000940	desferrioxamin B/desferrioxamine E	Other	0.833333
NZ_GG657756.1.region017	GCF_000158935.1	1.17	NZ_GG657756.1	5356984	5367554	FALSE	['melanin']	10570	BGC0000909	melanin	Other	0.6
NZ_GG657756.1.region018	GCF_000158935.1	1.18	NZ_GG657756.1	6307953	6318352	FALSE	['ectoine']	10399	BGC0000853	ectoine	Other	1
NZ_GG657756.1.region019	GCF_000158935.1	1.19	NZ_GG657756.1	7014496	7055621	FALSE	['T3PKS']	41125	BGC0002127	flaviolin/1,3,6,8-tetrahydroxynaphthalene	Polyketide	1
NZ_GG657756.1.region020	GCF_000158935.1	1.2	NZ_GG657756.1	7543514	7553730	FALSE	['RiPP-like']	10216	BGC0000518	informatipeptin	RiPP:Lanthipeptide	0.428571
NZ_GG657756.1.region021	GCF_000158935.1	1.21	NZ_GG657756.1	7792660	7851013	FALSE	['NRP-metallophore', 'NRPS']	58353	BGC0000325	coelichelin	NRP	1.09091
NZ_GG657756.1.region022	GCF_000158935.1	1.22	NZ_GG657756.1	8074954	8099513	FALSE	['lanthipeptide-class-i']	24559	BGC0002550	lobophorin CR4	Polyketide	0.05
NZ_GG657756.1.region023	GCF_000158935.1	1.23	NZ_GG657756.1	8154650	8179458	FALSE	['terpene']	24808	BGC0001456	isorenieratene	Terpene	1
NZ_GG657756.1.region024	GCF_000158935.1	1.24	NZ_GG657756.1	8224722	8269159	FALSE	['hglE-KS']	44437	BGC0001649	lavendiol	Polyketide	0.0645161
NZ_GG657756.1.region025	GCF_000158935.1	1.25	NZ_GG657756.1	8282085	8303135	FALSE	['terpene']	21050	BGC0000291	A54145	NRP	0.0333333
NZ_GG657757.1.region001	GCF_000158955.1	1.1	NZ_GG657757.1	151695	207812	FALSE	['terpene', 'NRPS', 'T1PKS']	56117	BGC0001227	isorenieratene	Terpene	0.727273
NZ_GG657757.1.region002	GCF_000158955.1	1.2	NZ_GG657757.1	352102	372646	FALSE	['melanin', 'terpene']	20544	BGC0000908	melanin	Other	0.571429
NZ_GG657757.1.region003	GCF_000158955.1	1.3	NZ_GG657757.1	615729	674078	FALSE	['NRP-metallophore', 'NRPS']	58349	BGC0000325	coelichelin	NRP	1.09091
NZ_GG657757.1.region004	GCF_000158955.1	1.4	NZ_GG657757.1	939996	988891	FALSE	['T1PKS', 'butyrolactone']	48895	BGC0002673	iminimycin A/iminimycin B	Polyketide+Alkaloid	0.363636
NZ_GG657757.1.region005	GCF_000158955.1	1.5	NZ_GG657757.1	997683	1019512	FALSE	['lassopeptide']	21829	BGC0001550	citrulassin D	RiPP	1
NZ_GG657757.1.region006	GCF_000158955.1	1.6	NZ_GG657757.1	1024823	1069349	FALSE	['T1PKS']	44526	BGC0000032	A23187	Polyketide	0.482759
NZ_GG657757.1.region007	GCF_000158955.1	1.7	NZ_GG657757.1	1088963	1123178	FALSE	['T1PKS']	34215	BGC0000032	A23187	Polyketide	0.310345
NZ_GG657757.1.region008	GCF_000158955.1	1.8	NZ_GG657757.1	1125263	1238711	FALSE	['NRPS', 'T1PKS', 'NRPS-like', 'betalactone', 'phosphonate-like', 'other']	113448	BGC0000406	phosphinothricintripeptide	NRP	1.03448
NZ_GG657757.1.region009	GCF_000158955.1	1.9	NZ_GG657757.1	1987688	1996188	FALSE	['ectoine']	8500	BGC0000853	ectoine	Other	1
NZ_GG657757.1.region010	GCF_000158955.1	1.1	NZ_GG657757.1	2491586	2542353	FALSE	['NRPS', 'T1PKS']	50767	BGC0001759	rifamorpholine A/rifamorpholine B/rifamorpholine C/rifamorpholine D/rifamorpholine E	Polyketide	0.0952381
NZ_GG657757.1.region011	GCF_000158955.1	1.11	NZ_GG657757.1	2722888	2743906	FALSE	['terpene']	21018	BGC0000595	SCO-2138	RiPP	0.214286
NZ_GG657757.1.region012	GCF_000158955.1	1.12	NZ_GG657757.1	2863159	2885778	FALSE	['lassopeptide']	22619	BGC0001645	lagmysin	RiPP	0.6
NZ_GG657757.1.region013	GCF_000158955.1	1.13	NZ_GG657757.1	3109264	3119843	FALSE	['melanin']	10579	BGC0000700	istamycin	Saccharide	0.0447761
NZ_GG657757.1.region014	GCF_000158955.1	1.14	NZ_GG657757.1	3211844	3221849	FALSE	['NI-siderophore']	10005	BGC0000940	desferrioxamin B/desferrioxamine E	Other	0.833333
NZ_GG657757.1.region015	GCF_000158955.1	1.15	NZ_GG657757.1	3770423	3811605	FALSE	['T3PKS']	41182	BGC0001454	germicidin	Other	1
NZ_GG657757.1.region016	GCF_000158955.1	1.16	NZ_GG657757.1	4468196	4479246	FALSE	['butyrolactone']	11050	BGC0000238	lactonamycin	Polyketide	0.0526316
NZ_GG657757.1.region017	GCF_000158955.1	1.17	NZ_GG657757.1	4692116	4719953	FALSE	['lanthipeptide-class-ii']	27837	BGC0002110	birimositide	RiPP:Lanthipeptide	0.75
NZ_GG657757.1.region018	GCF_000158955.1	1.18	NZ_GG657757.1	4917489	4938394	FALSE	['linaridin']	20905	BGC0001188	legonaridin	RiPP	0.666667
NZ_GG657757.1.region019	GCF_000158955.1	1.19	NZ_GG657757.1	5100303	5126473	FALSE	['lanthipeptide-class-i']	26170
NZ_GG657757.1.region020	GCF_000158955.1	1.2	NZ_GG657757.1	5873703	5894259	FALSE	['terpene']	20556	BGC0000660	albaflavenone	Terpene	1
NZ_GG657757.1.region021	GCF_000158955.1	1.21	NZ_GG657757.1	6031830	6104373	FALSE	['T2PKS']	72543	BGC0000271	spore pigment	Polyketide	0.75
NZ_GG657757.1.region022	GCF_000158955.1	1.22	NZ_GG657757.1	6517687	6528293	FALSE	['NI-siderophore']	10606
NZ_GG657757.1.region023	GCF_000158955.1	1.23	NZ_GG657757.1	6571776	6618068	FALSE	['T1PKS', 'PKS-like']	46292	BGC0001522	auroramycin	Polyketide	0.343284
NZ_GG657757.1.region024	GCF_000158955.1	1.24	NZ_GG657757.1	6692890	6703289	FALSE	['ectoine']	10399	BGC0000853	ectoine	Other	1
NZ_GG657757.1.region025	GCF_000158955.1	1.25	NZ_GG657757.1	6959774	6979622	FALSE	['terpene']	19848	BGC0001181	geosmin	Terpene	1
NZ_GG657757.1.region026	GCF_000158955.1	1.26	NZ_GG657757.1	7168978	7182138	FALSE	['NI-siderophore']	13160
NZ_GG657757.1.region027	GCF_000158955.1	1.27	NZ_GG657757.1	7611220	7636004	FALSE	['terpene']	24784	BGC0000663	hopene	Terpene	0.923077
NZ_GG657757.1.region028	GCF_000158955.1	1.28	NZ_GG657757.1	8121096	8142128	FALSE	['terpene']	21032	BGC0001877	cyphomycin	Polyketide	0.0277778
NZ_GG657757.1.region029	GCF_000158955.1	1.29	NZ_GG657757.1	8165943	8193192	FALSE	['RiPP-like', 'lanthipeptide-class-iii']	27249	BGC0000518	informatipeptin	RiPP:Lanthipeptide	0.714286
NZ_GG657757.1.region030	GCF_000158955.1	1.3	NZ_GG657757.1	8282549	8326482	FALSE	['T1PKS']	43933	BGC0000036	chlorothricin/deschlorothricin	Polyketide:Modular type I polyketide+Polyketide:Iterative type I polyketide+Saccharide:Oligosaccharide	0.0465116
NZ_GG657757.1.region031	GCF_000158955.1	1.31	NZ_GG657757.1	8482661	8517676	FALSE	['NAPAA']	35015	BGC0000431	stenothricin	NRP:Cyclic depsipeptide	0.181818
NZ_GG657758.1.region001	GCF_000158975.1	1.1	NZ_GG657758.1	155523	178039	FALSE	['lanthipeptide-class-i']	22516	BGC0001735	pentostatine/vidarabine	Other	0.0625
NZ_GG657758.1.region002	GCF_000158975.1	1.2	NZ_GG657758.1	795061	887489	FALSE	['T2PKS', 'terpene']	92428	BGC0000663	hopene	Terpene	0.846154
NZ_GG657758.1.region003	GCF_000158975.1	1.3	NZ_GG657758.1	939795	961316	FALSE	['lanthipeptide-class-iii']	21521	BGC0000546	SAL-2242	RiPP:Lanthipeptide	0.444444
NZ_GG657758.1.region004	GCF_000158975.1	1.4	NZ_GG657758.1	1297908	1317340	FALSE	['terpene']	19432	BGC0000664	isorenieratene	Terpene	0.571429
NZ_GG657758.1.region005	GCF_000158975.1	1.5	NZ_GG657758.1	1349398	1390574	FALSE	['T3PKS', 'other', 'NI-siderophore']	41176	BGC0000679	diazepinomicin	Terpene	0.525
NZ_GG657758.1.region006	GCF_000158975.1	1.6	NZ_GG657758.1	1543501	1563037	FALSE	['terpene']	19536	BGC0001181	geosmin	Terpene	1
NZ_GG657758.1.region007	GCF_000158975.1	1.7	NZ_GG657758.1	1767809	1807884	FALSE	['PKS-like']	40075	BGC0001292	A33853	Other	0.652174
NZ_GG657758.1.region008	GCF_000158975.1	1.8	NZ_GG657758.1	1915314	1978855	FALSE	['NRP-metallophore', 'NRPS-like', 'NRPS']	63541	BGC0000324	coelibactin	NRP	0.909091
NZ_GG657758.1.region009	GCF_000158975.1	1.9	NZ_GG657758.1	2055736	2066003	FALSE	['NI-siderophore']	10267
NZ_GG657758.1.region010	GCF_000158975.1	1.1	NZ_GG657758.1	2670077	2691163	FALSE	['terpene']	21086	BGC0000660	albaflavenone	Terpene	1
NZ_GG657758.1.region011	GCF_000158975.1	1.11	NZ_GG657758.1	2838595	2878807	FALSE	['NRPS-like']	40212
NZ_GG657758.1.region012	GCF_000158975.1	1.12	NZ_GG657758.1	4009627	4020587	FALSE	['butyrolactone']	10960	BGC0002358	cyclofaulknamycin	Polyketide	0.0833333
NZ_GG657758.1.region013	GCF_000158975.1	1.13	NZ_GG657758.1	5081122	5092895	FALSE	['NI-siderophore']	11773	BGC0002690	FW0622	Other	0.625
NZ_GG657758.1.region014	GCF_000158975.1	1.14	NZ_GG657758.1	5610968	5688444	FALSE	['NRPS', 'NRPS-like', 'ladderane']	77476	BGC0002377	WS9326B/WS9326A/WS9326G/WS9326F	NRP	1
NZ_GG657758.1.region015	GCF_000158975.1	1.15	NZ_GG657758.1	6138954	6149353	FALSE	['ectoine']	10399	BGC0000853	ectoine	Other	1
NZ_GG657758.1.region016	GCF_000158975.1	1.16	NZ_GG657758.1	6482666	6505884	FALSE	['lanthipeptide-class-i']	23218	BGC0001649	lavendiol	Polyketide	0.0645161
NZ_GG657758.1.region017	GCF_000158975.1	1.17	NZ_GG657758.1	6509125	6596690	FALSE	['other', 'NRPS']	87565	BGC0000374	hormaomycin/hormaomycin A1/hormaomycin A2/hormaomycin A3/hormaomycin A4/hormaomycin A5/hormaomycin A6	NRP:Cyclic depsipeptide	1
NZ_GG657758.1.region018	GCF_000158975.1	1.18	NZ_GG657758.1	7395369	7405585	FALSE	['RiPP-like']	10216	BGC0000518	informatipeptin	RiPP:Lanthipeptide	0.285714
NZ_GG657758.1.region019	GCF_000158975.1	1.19	NZ_GG657758.1	7525292	7554244	FALSE	['betalactone']	28952
NZ_GG657758.1.region020	GCF_000158975.1	1.2	NZ_GG657758.1	7884995	7909530	FALSE	['lanthipeptide-class-i']	24535	BGC0001818	vazabitide A	NRP	0.0869565
NZ_GG657758.1.region021	GCF_000158975.1	1.21	NZ_GG657758.1	7917292	8023412	TRUE	['transAT-PKS', 'PKS-like']	106120	BGC0002385	dumulmycin/shuangdaolide A/shuangdaolide C/shuangdaolide B/shuangdaolide D	Polyketide	1
NZ_GG753630.1.region001	GCF_000162775.1	9.1	NZ_GG753630.1	39044	82962	FALSE	['NRPS']	43918	BGC0001556	combamide	NRP+Polyketide	0.555556
NZ_GG753627.1.region001	GCF_000162775.1	12.1	NZ_GG753627.1	605296	685663	FALSE	['NRPS-like', 'other', 'NRPS']	80367	BGC0001764	s56-p1	NRP	0.176471
NZ_GG753627.1.region002	GCF_000162775.1	12.2	NZ_GG753627.1	729946	740765	FALSE	['RiPP-like']	10819	BGC0001649	lavendiol	Polyketide	0.0645161
NZ_GG753627.1.region003	GCF_000162775.1	12.3	NZ_GG753627.1	786531	809372	FALSE	['lanthipeptide-class-iv']	22841	BGC0000563	venezuelin	RiPP:Lanthipeptide	0.5
NZ_GG753626.1.region001	GCF_000162775.1	13.1	NZ_GG753626.1	0	27367	TRUE	['NAPAA']	27367	BGC0000431	stenothricin	NRP:Cyclic depsipeptide	0.181818
NZ_GG753626.1.region002	GCF_000162775.1	13.2	NZ_GG753626.1	171265	212324	FALSE	['T3PKS']	41059	BGC0002127	flaviolin/1,3,6,8-tetrahydroxynaphthalene	Polyketide	1
NZ_GG753626.1.region003	GCF_000162775.1	13.3	NZ_GG753626.1	859421	869826	FALSE	['ectoine']	10405	BGC0000853	ectoine	Other	1
NZ_GG753626.1.region004	GCF_000162775.1	13.4	NZ_GG753626.1	2549800	2622346	FALSE	['T2PKS']	72546	BGC0000271	spore pigment	Polyketide	0.833333
NZ_GG753626.1.region005	GCF_000162775.1	13.5	NZ_GG753626.1	4075832	4095611	FALSE	['terpene']	19779	BGC0000660	albaflavenone	Terpene	1
NZ_GG753626.1.region006	GCF_000162775.1	13.6	NZ_GG753626.1	4735855	4745610	FALSE	['NI-siderophore']	9755
NZ_GG753626.1.region007	GCF_000162775.1	13.7	NZ_GG753626.1	4824132	4894783	FALSE	['NRPS', 'RiPP-like', 'butyrolactone']	70651	BGC0002078	omnipeptin	NRP:Cyclic depsipeptide	0.1
NZ_GG753626.1.region008	GCF_000162775.1	13.8	NZ_GG753626.1	4901982	4942879	FALSE	['T1PKS']	40897	BGC0001666	microansamycin	Polyketide	0.333333
NZ_GG753626.1.region009	GCF_000162775.1	13.9	NZ_GG753626.1	5211073	5224257	FALSE	['NI-siderophore']	13184	BGC0000229	grincamycin	Polyketide:Type II polyketide+Saccharide:Hybrid/tailoring saccharide	0.0588235
NZ_GG753626.1.region010	GCF_000162775.1	13.1	NZ_GG753626.1	5533892	5555736	FALSE	['terpene']	21844	BGC0000663	hopene	Terpene	0.307692
NZ_GG753626.1.region011	GCF_000162775.1	13.11	NZ_GG753626.1	5581679	5642847	FALSE	['T1PKS']	61168	BGC0001492	abyssomicin M/abyssomicin N/abyssomicin O/abyssomicin P/abyssomicin Q/abyssomicin R/abyssomicin S/abyssomicin T/abyssomicin U/abyssomicin V/abyssomicin W/abyssomicin X	Polyketide	0.53125
NZ_GG753626.1.region012	GCF_000162775.1	13.12	NZ_GG753626.1	5827707	5877575	FALSE	['NRPS-like', 'NRPS']	49868	BGC0002706	saframycin Mx1	NRP	1
NZ_CM000913.1.region001	GCF_000163875.1	1.1	NZ_CM000913.1	660	92566	TRUE	['T1PKS']	91906	BGC0000028	bafilomycin B1	Polyketide:Modular type I polyketide	0.666667
NZ_CM000913.1.region002	GCF_000163875.1	1.2	NZ_CM000913.1	221801	242979	FALSE	['terpene']	21178	BGC0001181	geosmin	Terpene	1
NZ_CM000913.1.region003	GCF_000163875.1	1.3	NZ_CM000913.1	600528	683200	FALSE	['T1PKS', 'butyrolactone', 'LAP', 'PKS-like']	82672	BGC0000140	4-hexadecanoyl-3-hydroxy-2-(hydroxymethyl)-2H-furan-5-one	Polyketide	0.636364
NZ_CM000913.1.region004	GCF_000163875.1	1.4	NZ_CM000913.1	1317479	1327905	FALSE	['ectoine']	10426	BGC0000853	ectoine	Other	1
NZ_CM000913.1.region005	GCF_000163875.1	1.5	NZ_CM000913.1	2312240	2322645	FALSE	['NI-siderophore']	10405	BGC0000941	desferrioxamin B	Other	1
NZ_CM000913.1.region006	GCF_000163875.1	1.6	NZ_CM000913.1	2680416	2727240	FALSE	['NRPS']	46824	BGC0002697	clipibicyclene/azabicyclene B/azabicyclene C/azabicyclene D	NRP+Polyketide	0.111111
NZ_CM000913.1.region007	GCF_000163875.1	1.7	NZ_CM000913.1	2733720	2744683	FALSE	['butyrolactone']	10963	BGC0000238	lactonamycin	Polyketide	0.0350877
NZ_CM000913.1.region008	GCF_000163875.1	1.8	NZ_CM000913.1	2897960	2922292	FALSE	['lanthipeptide-class-i']	24332
NZ_CM000913.1.region009	GCF_000163875.1	1.9	NZ_CM000913.1	3181175	3194765	FALSE	['aminopolycarboxylic-acid']	13590	BGC0002568	EDHA	Other	0.777778
NZ_CM000913.1.region010	GCF_000163875.1	1.1	NZ_CM000913.1	3436336	3454757	FALSE	['blactam']	18421	BGC0000843	alanylclavam/2-hydroxymethylclavam/2-formyloxymethylclavam/clavam-2-carboxylate	Other:Non-NRP beta-lactam	0.6875
NZ_CM000913.1.region011	GCF_000163875.1	1.11	NZ_CM000913.1	4515247	4525682	FALSE	['melanin']	10435	BGC0000911	melanin	Other	1
NZ_CM000913.1.region012	GCF_000163875.1	1.12	NZ_CM000913.1	4846889	4897345	FALSE	['NRPS', 'blactam']	50456	BGC0000319	cephamycin C	NRP:Beta-lactam	0.894737
NZ_CM000913.1.region013	GCF_000163875.1	1.13	NZ_CM000913.1	4956622	4977300	FALSE	['nucleoside']	20678	BGC0000880	tunicamycin B1	Other:Nucleoside	0.857143
NZ_CM000913.1.region014	GCF_000163875.1	1.14	NZ_CM000913.1	5081891	5107178	FALSE	['lanthipeptide-class-i']	25287
NZ_CM000913.1.region015	GCF_000163875.1	1.15	NZ_CM000913.1	5163262	5217546	FALSE	['NRPS', 'T1PKS']	54284	BGC0000187	asukamycin	Polyketide:Type II polyketide	0.0322581
NZ_CM000913.1.region016	GCF_000163875.1	1.16	NZ_CM000913.1	5455685	5465380	FALSE	['NI-siderophore']	9695
NZ_CM000913.1.region017	GCF_000163875.1	1.17	NZ_CM000913.1	5516299	5592878	FALSE	['NRPS']	76579	BGC0000873	A-201A	Other	0.15625
NZ_CM000913.1.region018	GCF_000163875.1	1.18	NZ_CM000913.1	5738729	5832274	FALSE	['T2PKS', 'lanthipeptide-class-iii']	93545	BGC0000271	spore pigment	Polyketide	0.833333
NZ_CM000913.1.region019	GCF_000163875.1	1.19	NZ_CM000913.1	5986751	6009122	FALSE	['redox-cofactor']	22371	BGC0001100	lankacidin C	NRP+Polyketide	0.2
NZ_CM000913.1.region020	GCF_000163875.1	1.2	NZ_CM000913.1	6155784	6182318	FALSE	['terpene']	26534	BGC0000663	hopene	Terpene	0.692308
NZ_CM000913.1.region021	GCF_000163875.1	1.21	NZ_CM000913.1	6189972	6232735	FALSE	['NRPS']	42763	BGC0000373	holomycin	NRP	1
NZ_CM000913.1.region022	GCF_000163875.1	1.22	NZ_CM000913.1	6252635	6300921	FALSE	['NRPS-like', 'NRPS']	48286	BGC0001387	nucleocidin	Other	0.478261
NZ_CM000913.1.region023	GCF_000163875.1	1.23	NZ_CM000913.1	6442066	6483122	FALSE	['T3PKS', 'ranthipeptide']	41056	BGC0001310	naringenin	Polyketide:Type III polyketide	1
NZ_CM000913.1.region024	GCF_000163875.1	1.24	NZ_CM000913.1	6586388	6684251	FALSE	['terpene', 'T1PKS', 'NRPS', 'other', 'NRPS-like']	97863	BGC0000999	heat-stable antifungal factor	NRP+Polyketide	0.625
NZ_CM000913.1.region025	GCF_000163875.1	1.25	NZ_CM000913.1	6736449	6750018	TRUE	['NI-siderophore']	13569	BGC0002466	peucechelin	NRP	0.25
NZ_CM000914.1.region001	GCF_000163875.1	2.1	NZ_CM000914.1	75993	93838	FALSE	['terpene']	17845	BGC0000675	(+)-T-muurolol	Terpene	0.8
NZ_CM000914.1.region002	GCF_000163875.1	2.2	NZ_CM000914.1	253557	332238	FALSE	['NRPS', 'NRPS-like', 'terpene']	78681	BGC0000674	(-)-δ-cadinene	Terpene	1
NZ_CM000914.1.region003	GCF_000163875.1	2.3	NZ_CM000914.1	388305	410772	FALSE	['lassopeptide']	22467
NZ_CM000914.1.region004	GCF_000163875.1	2.4	NZ_CM000914.1	470767	489832	FALSE	['terpene']	19065	BGC0001910	cyslabdan	Terpene	0.181818
NZ_CM000914.1.region005	GCF_000163875.1	2.5	NZ_CM000914.1	542675	596347	FALSE	['indole', 'NRPS-like', 'terpene']	53672	BGC0001492	abyssomicin M/abyssomicin N/abyssomicin O/abyssomicin P/abyssomicin Q/abyssomicin R/abyssomicin S/abyssomicin T/abyssomicin U/abyssomicin V/abyssomicin W/abyssomicin X	Polyketide	0.0625
NZ_CM000914.1.region006	GCF_000163875.1	2.6	NZ_CM000914.1	642097	669158	FALSE	['terpene', 'lanthipeptide-class-iv']	27061	BGC0000563	venezuelin	RiPP:Lanthipeptide	1
NZ_CM000914.1.region007	GCF_000163875.1	2.7	NZ_CM000914.1	799813	820245	FALSE	['terpene']	20432
NZ_CM000914.1.region008	GCF_000163875.1	2.8	NZ_CM000914.1	861896	872829	FALSE	['butyrolactone']	10933
NZ_CM000914.1.region009	GCF_000163875.1	2.9	NZ_CM000914.1	1026770	1096889	FALSE	['amglyccycl', 'terpene', 'T1PKS', 'NRPS']	70119	BGC0002360	depsibosamycin B/depsibosamycin C/depsibosamycin D	NRP	0.238095
NZ_CM000914.1.region010	GCF_000163875.1	2.1	NZ_CM000914.1	1143785	1165369	FALSE	['blactam']	21584	BGC0000841	alanylclavam/2-hydroxymethylclavam/2-formyloxymethylclavam/clavam-2-carboxylate/clavulanic acid	Other:Non-NRP beta-lactam	1
NZ_CM000914.1.region011	GCF_000163875.1	2.11	NZ_CM000914.1	1201284	1224902	FALSE	['indole']	23618	BGC0000826	staurosporine	Alkaloid	0.823529
NZ_CM000914.1.region012	GCF_000163875.1	2.12	NZ_CM000914.1	1231193	1243188	FALSE	['RiPP-like']	11995
NZ_CM000914.1.region013	GCF_000163875.1	2.13	NZ_CM000914.1	1287935	1320793	FALSE	['terpene']	32858	BGC0001447	primycin	Polyketide	0.0540541
NZ_CM000914.1.region014	GCF_000163875.1	2.14	NZ_CM000914.1	1336550	1388588	FALSE	['melanin', 'T1PKS']	52038	BGC0000112	neocarzinostatin	Polyketide:Iterative type I polyketide+Polyketide:Enediyne type I polyketide	0.152174
NZ_CM000914.1.region015	GCF_000163875.1	2.15	NZ_CM000914.1	1394876	1492517	FALSE	['T1PKS', 'NRPS-like', 'phosphoglycolipid', 'NRPS', 'ectoine']	97641	BGC0001395	teichomycin A1	Other	0.722222
NZ_CM000914.1.region016	GCF_000163875.1	2.16	NZ_CM000914.1	1492636	1560626	FALSE	['NRPS', 'T1PKS']	67990	BGC0001008	maduropeptin	Polyketide:Iterative type I polyketide+Polyketide:Enediyne type I polyketide	0.348837
NZ_CM000914.1.region017	GCF_000163875.1	2.17	NZ_CM000914.1	1598583	1660443	FALSE	['terpene', 'NRPS']	61860	BGC0001040	rapamycin	NRP+Polyketide	0.0714286
NZ_CM000914.1.region018	GCF_000163875.1	2.18	NZ_CM000914.1	1673227	1717301	FALSE	['NRPS-like']	44074	BGC0002295	minimycin	NRP+Saccharide	0.4
NZ_GL877172.1.region001	GCF_000177175.2	1.1	NZ_GL877172.1	285510	308210	FALSE	['lanthipeptide-class-iv']	22700
NZ_GL877172.1.region002	GCF_000177175.2	1.2	NZ_GL877172.1	401845	454017	FALSE	['T1PKS', 'NRPS']	52172	BGC0000290	A-47934	NRP:Glycopeptide	0.117647
NZ_GL877172.1.region003	GCF_000177175.2	1.3	NZ_GL877172.1	590434	696178	FALSE	['NRPS', 'T3PKS']	105744	BGC0000315	CDA1b/CDA2a/CDA2b/CDA3a/CDA3b/CDA4a/CDA4b	NRP:Lipopeptide:Ca+-dependent lipopeptide	0.1
NZ_GL877172.1.region004	GCF_000177175.2	1.4	NZ_GL877172.1	729487	737199	FALSE	['melanin']	7712	BGC0000700	istamycin	Saccharide	0.0447761
NZ_GL877172.1.region005	GCF_000177175.2	1.5	NZ_GL877172.1	741723	750239	FALSE	['RiPP-like']	8516	BGC0002115	streptamidine	RiPP:Other	0.583333
NZ_GL877172.1.region006	GCF_000177175.2	1.6	NZ_GL877172.1	766574	861033	FALSE	['NRPS', 'NRPS-like', 'LAP', 'T1PKS']	94459	BGC0001397	lidamycin	NRP+Polyketide	0.396552
NZ_GL877172.1.region007	GCF_000177175.2	1.7	NZ_GL877172.1	879476	920727	FALSE	['other']	41251	BGC0002088	everninomicin A	Polyketide+Saccharide:Oligosaccharide	0.181818
NZ_GL877172.1.region008	GCF_000177175.2	1.8	NZ_GL877172.1	1034208	1043550	FALSE	['RiPP-like']	9342	BGC0000163	tetronasin	Polyketide	0.0384615
NZ_GL877172.1.region009	GCF_000177175.2	1.9	NZ_GL877172.1	1070482	1118749	FALSE	['NRPS', 'T1PKS']	48267	BGC0001043	SGR PTMs/SGR PTM Compound b/SGR PTM Compound c/SGR PTM Compound d	NRP+Polyketide	1
NZ_GL877172.1.region010	GCF_000177175.2	1.1	NZ_GL877172.1	1160429	1208963	FALSE	['NRPS', 'NRPS-like']	48534	BGC0001387	nucleocidin	Other	0.478261
NZ_GL877172.1.region011	GCF_000177175.2	1.11	NZ_GL877172.1	1246793	1273053	FALSE	['terpene']	26260	BGC0000663	hopene	Terpene	0.692308
NZ_GL877172.1.region012	GCF_000177175.2	1.12	NZ_GL877172.1	1683777	1703700	FALSE	['terpene']	19923	BGC0000658	2-methylisoborneol	Terpene	1
NZ_GL877172.1.region013	GCF_000177175.2	1.13	NZ_GL877172.1	1971621	1989728	FALSE	['linaridin']	18107	BGC0001735	pentostatine/vidarabine	Other	0.09375
NZ_GL877172.1.region014	GCF_000177175.2	1.14	NZ_GL877172.1	2233000	2246435	FALSE	['NI-siderophore']	13435	BGC0002683	schizokinen	Other	0.2
NZ_GL877172.1.region015	GCF_000177175.2	1.15	NZ_GL877172.1	2647399	2665675	FALSE	['terpene']	18276
NZ_GL877172.1.region016	GCF_000177175.2	1.16	NZ_GL877172.1	3014253	3036151	FALSE	['lanthipeptide-class-iii']	21898	BGC0000496	AmfS	RiPP:Lanthipeptide	1
NZ_GL877172.1.region017	GCF_000177175.2	1.17	NZ_GL877172.1	3078160	3088583	FALSE	['melanin']	10423	BGC0000912	melanin	Other	1
NZ_GL877172.1.region018	GCF_000177175.2	1.18	NZ_GL877172.1	3110887	3163345	FALSE	['T1PKS', 'NRPS-like']	52458	BGC0000341	enduracidin	NRP	0.0625
NZ_GL877172.1.region019	GCF_000177175.2	1.19	NZ_GL877172.1	3227073	3291676	FALSE	['NRPS']	64603	BGC0001975	atratumycin	NRP	0.157895
NZ_GL877172.1.region020	GCF_000177175.2	1.2	NZ_GL877172.1	3937216	4060984	FALSE	['NRPS-like', 'arylpolyene', 'ladderane', 'NRPS']	123768	BGC0002109	kitacinnamycin A/kitacinnamycin B/kitacinnamycin C/kitacinnamycin D/kitacinnamycin E/kitacinnamycin F	NRP	0.642857
NZ_GL877172.1.region021	GCF_000177175.2	1.21	NZ_GL877172.1	4267168	4295058	FALSE	['betalactone']	27890	BGC0001119	divergolide A/divergolide B/divergolide C/divergolide D	Polyketide:Modular type I polyketide	0.0689655
NZ_GL877172.1.region022	GCF_000177175.2	1.22	NZ_GL877172.1	5357977	5392653	FALSE	['RRE-containing', 'thiopeptide', 'LAP']	34676	BGC0001447	primycin	Polyketide	0.0540541
NZ_GL877172.1.region023	GCF_000177175.2	1.23	NZ_GL877172.1	5778613	5790392	FALSE	['NI-siderophore']	11779	BGC0000941	desferrioxamin B	Other	1
NZ_GL877172.1.region024	GCF_000177175.2	1.24	NZ_GL877172.1	5842314	5873823	FALSE	['lanthipeptide-class-iii', 'lanthipeptide-class-ii']	31509
NZ_GL877172.1.region025	GCF_000177175.2	1.25	NZ_GL877172.1	6435028	6470622	FALSE	['PKS-like']	35594	BGC0001448	malacidin A/malacidin B	NRP:Lipopeptide:Ca+-dependent lipopeptide	0.0512821
NZ_GL877172.1.region026	GCF_000177175.2	1.26	NZ_GL877172.1	6838147	6848546	FALSE	['ectoine']	10399	BGC0000853	ectoine	Other	1
NZ_GL877172.1.region027	GCF_000177175.2	1.27	NZ_GL877172.1	7169476	7205506	FALSE	['amglyccycl', 'RRE-containing']	36030	BGC0000724	streptomycin	Saccharide	0.518519
NZ_GL877172.1.region028	GCF_000177175.2	1.28	NZ_GL877172.1	7314295	7410796	FALSE	['terpene', 'T1PKS']	96501	BGC0001828	griseochelin	Polyketide	1.07692
NZ_GL877172.1.region029	GCF_000177175.2	1.29	NZ_GL877172.1	7505222	7621069	FALSE	['T1PKS']	115847	BGC0002355	tetrafibricin	Polyketide+Other	0.666667
NZ_GL877172.1.region030	GCF_000177175.2	1.3	NZ_GL877172.1	7810967	7882757	FALSE	['linaridin', 'T1PKS']	71790	BGC0002673	iminimycin A/iminimycin B	Polyketide+Alkaloid	1
NZ_GL877172.1.region031	GCF_000177175.2	1.31	NZ_GL877172.1	8132347	8173466	FALSE	['T3PKS']	41119	BGC0001310	naringenin	Polyketide:Type III polyketide	1
NZ_GL877172.1.region032	GCF_000177175.2	1.32	NZ_GL877172.1	8233040	8326446	FALSE	['NRP-metallophore', 'NRPS']	93406	BGC0000368	griseobactin	NRP	1.07692
NZ_GL877172.1.region033	GCF_000177175.2	1.33	NZ_GL877172.1	8326795	8429023	FALSE	['transAT-PKS', 'NRPS', 'T1PKS', 'PKS-like', 'NRPS-like']	102228	BGC0000175	cycloheximide	Polyketide:Trans-AT type I polyketide	0.611111
NZ_GL877172.1.region034	GCF_000177175.2	1.34	NZ_GL877172.1	8443168	8483251	FALSE	['terpene']	40083	BGC0000649	carotenoid	Terpene	1
NZ_GL877172.1.region035	GCF_000177175.2	1.35	NZ_GL877172.1	8514891	8525836	FALSE	['butyrolactone']	10945	BGC0000038	coelimycin P1	Polyketide:Modular type I polyketide	0.0833333
NC_015953.1.region001	GCF_000177195.2	1.1	NC_015953.1	184066	233547	FALSE	['NRPS']	49481	BGC0000445	thiocoraline	NRP:Cyclic depsipeptide	0.105263
NC_015953.1.region002	GCF_000177195.2	1.2	NC_015953.1	240431	310930	FALSE	['T2PKS', 'terpene']	70499	BGC0000271	spore pigment	Polyketide	0.833333
NC_015953.1.region003	GCF_000177195.2	1.3	NC_015953.1	333102	343633	FALSE	['melanin']	10531	BGC0000911	melanin	Other	1
NC_015953.1.region004	GCF_000177195.2	1.4	NC_015953.1	690449	747985	FALSE	['NRP-metallophore', 'NRPS']	57536	BGC0000325	coelichelin	NRP	1
NC_015953.1.region005	GCF_000177195.2	1.5	NC_015953.1	799916	861543	FALSE	['NRP-metallophore', 'NRPS']	61627	BGC0000324	coelibactin	NRP	1
NC_015953.1.region006	GCF_000177195.2	1.6	NC_015953.1	989158	1008961	FALSE	['terpene']	19803	BGC0000273	steffimycin D	Polyketide:Type II polyketide+Saccharide:Hybrid/tailoring saccharide	0.194444
NC_015953.1.region007	GCF_000177195.2	1.7	NC_015953.1	1441157	1451556	FALSE	['ectoine']	10399	BGC0000853	ectoine	Other	1
NC_015953.1.region008	GCF_000177195.2	1.8	NC_015953.1	1915584	1981717	FALSE	['LAP', 'NRPS-like', 'PKS-like']	66133	BGC0001444	caboxamycin	Other:shikimate derived	0.888889
NC_015953.1.region009	GCF_000177195.2	1.9	NC_015953.1	2409340	2449784	FALSE	['PKS-like']	40444	BGC0002498	desulfoclethramycin/clethramycin	Other	0.122449
NC_015953.1.region010	GCF_000177195.2	1.1	NC_015953.1	2462307	2493283	FALSE	['lanthipeptide-class-ii', 'lanthipeptide-class-iii']	30976
NC_015953.1.region011	GCF_000177195.2	1.11	NC_015953.1	3535816	3544200	FALSE	['butyrolactone']	8384	BGC0000238	lactonamycin	Polyketide	0.0526316
NC_015953.1.region012	GCF_000177195.2	1.12	NC_015953.1	5144472	5164081	FALSE	['terpene']	19609	BGC0000842	carbapenem MM4550	Other:Non-NRP beta-lactam	0.103448
NC_015953.1.region013	GCF_000177195.2	1.13	NC_015953.1	5511500	5526094	FALSE	['NI-siderophore']	14594	BGC0002633	schizokinen	Other	0.25
NC_015953.1.region014	GCF_000177195.2	1.14	NC_015953.1	5617926	5677389	FALSE	['NRPS']	59463	BGC0002676	skyllamycin D/skyllamycin E	NRP	0.0394737
NC_015953.1.region015	GCF_000177195.2	1.15	NC_015953.1	5746526	5770249	FALSE	['terpene']	23723	BGC0000664	isorenieratene	Terpene	1
NC_015953.1.region016	GCF_000177195.2	1.16	NC_015953.1	5831950	5902201	FALSE	['T2PKS', 'PKS-like', 'T1PKS']	70251	BGC0001558	cosmomycin C	Polyketide	0.0961538
NC_015953.1.region017	GCF_000177195.2	1.17	NC_015953.1	6260433	6354379	FALSE	['T1PKS']	93946	BGC0001770	sceliphrolactam	Polyketide	0.92
NC_015953.1.region018	GCF_000177195.2	1.18	NC_015953.1	6577872	6598499	FALSE	['terpene']	20627	BGC0001101	leinamycin	NRP+Polyketide:Modular type I polyketide+Polyketide:Trans-AT type I polyketide	0.028169
NC_015953.1.region019	GCF_000177195.2	1.19	NC_015953.1	6730095	6756683	FALSE	['terpene']	26588	BGC0000663	hopene	Terpene	0.692308
NC_015953.1.region020	GCF_000177195.2	1.2	NC_015953.1	6922335	6971791	FALSE	['T1PKS', 'NRPS']	49456	BGC0002365	10-epi-HSAF/10-epi-3-deOH-HSAF/10-epi-maltophilin/10-epi-xanthobaccin C/10-epi-hydroxymaltophilin/10-epi-FI-2	Other+Polyketide	1
NC_015953.1.region021	GCF_000177195.2	1.21	NC_015953.1	7138101	7245746	FALSE	['NRP-metallophore', 'NRPS', 'T2PKS', 'butyrolactone']	107645	BGC0002478	rubiginone A2/rubiginone J/rubiginone K/rubiginone L/rubiginone M/rubiginone N/ochromycinone/rubiginone B2	Polyketide	0.358974
NZ_AEYX01000046.1.region001	GCF_000204605.1	1.1	NZ_AEYX01000046.1	407133	438939	TRUE	['terpene']	31806	BGC0001456	isorenieratene	Terpene	0.875
NZ_AEYX01000045.1.region001	GCF_000204605.1	2.1	NZ_AEYX01000045.1	54773	95862	FALSE	['T3PKS', 'guanidinotides']	41089	BGC0001148	pheganomycin	NRP+RiPP	0.380952
NZ_AEYX01000045.1.region002	GCF_000204605.1	2.2	NZ_AEYX01000045.1	259236	306270	FALSE	['LAP', 'thiopeptide']	47034	BGC0001058	zorbamycin	NRP:Glycopeptide+Polyketide:Modular type I polyketide+Saccharide:Hybrid/tailoring saccharide	0.0625
NZ_AEYX01000044.1.region001	GCF_000204605.1	3.1	NZ_AEYX01000044.1	75083	85485	FALSE	['ectoine']	10402	BGC0000853	ectoine	Other	1
NZ_AEYX01000043.1.region001	GCF_000204605.1	4.1	NZ_AEYX01000043.1	362839	410399	FALSE	['T1PKS', 'NI-siderophore']	47560	BGC0001732	paulomycin	Other	0.0943396
NZ_AEYX01000042.1.region001	GCF_000204605.1	5.1	NZ_AEYX01000042.1	53044	65105	FALSE	['NI-siderophore']	12061
NZ_AEYX01000042.1.region002	GCF_000204605.1	5.2	NZ_AEYX01000042.1	227426	272916	FALSE	['T1PKS']	45490	BGC0002452	leucomycin	Polyketide	0.137255
NZ_AEYX01000042.1.region003	GCF_000204605.1	5.3	NZ_AEYX01000042.1	347125	369276	FALSE	['terpene']	22151	BGC0001181	geosmin	Terpene	1
NZ_AEYX01000041.1.region001	GCF_000204605.1	6.1	NZ_AEYX01000041.1	152650	173736	FALSE	['terpene']	21086	BGC0002012	julichrome Q3-3/julichrome Q3-5	Polyketide	0.214286
NZ_AEYX01000041.1.region002	GCF_000204605.1	6.2	NZ_AEYX01000041.1	254820	302731	FALSE	['T1PKS', 'NRPS-like', 'prodigiosin']	47911	BGC0002090	undecylprodigiosin/metacycloprodigiosin	NRP+Polyketide:Modular type I polyketide	0.956522
NZ_AEYX01000037.1.region001	GCF_000204605.1	10.1	NZ_AEYX01000037.1	41686	98606	FALSE	['NRPS']	56920	BGC0000379	glycinocin A	NRP	0.0465116
NZ_AEYX01000035.1.region001	GCF_000204605.1	12.1	NZ_AEYX01000035.1	6500	17112	TRUE	['melanin']	10612	BGC0000700	istamycin	Saccharide	0.0597015
NZ_AEYX01000035.1.region002	GCF_000204605.1	12.2	NZ_AEYX01000035.1	57125	104319	FALSE	['NRPS']	47194	BGC0002284	corynecin III/corynecin I/corynecin II	Other	0.2
NZ_AEYX01000035.1.region003	GCF_000204605.1	12.3	NZ_AEYX01000035.1	104731	116501	FALSE	['NI-siderophore']	11770	BGC0002690	FW0622	Other	0.625
NZ_AEYX01000034.1.region001	GCF_000204605.1	13.1	NZ_AEYX01000034.1	108293	180809	FALSE	['T2PKS']	72516	BGC0000271	spore pigment	Polyketide	0.833333
NZ_AEYX01000034.1.region002	GCF_000204605.1	13.2	NZ_AEYX01000034.1	191916	212957	FALSE	['terpene']	21041	BGC0000683	avermitilol	Terpene	1
NZ_AEYX01000033.1.region001	GCF_000204605.1	14.1	NZ_AEYX01000033.1	177177	230745	FALSE	['NRPS']	53568	BGC0001841	detoxin P1/detoxin P2/detoxin P3	NRP+Polyketide	0.75
NZ_AEYX01000031.1.region001	GCF_000204605.1	16.1	NZ_AEYX01000031.1	140714	167529	TRUE	['terpene']	26815	BGC0000663	hopene	Terpene	0.923077
NZ_AEYX01000027.1.region001	GCF_000204605.1	20.1	NZ_AEYX01000027.1	1063	22173	TRUE	['furan']	21110	BGC0000187	asukamycin	Polyketide:Type II polyketide	0.225806
NZ_AEYX01000027.1.region002	GCF_000204605.1	20.2	NZ_AEYX01000027.1	54954	65203	FALSE	['RiPP-like']	10249	BGC0000518	informatipeptin	RiPP:Lanthipeptide	0.428571
NZ_AEYX01000021.1.region001	GCF_000204605.1	26.1	NZ_AEYX01000021.1	44745	66530	FALSE	['terpene']	21785	BGC0000632	brasilicardin A	Terpene+Saccharide	0.384615
NZ_AEYX01000004.1.region001	GCF_000204605.1	42.1	NZ_AEYX01000004.1	0	40938	TRUE	['NRP-metallophore', 'NRPS']	40938	BGC0000324	coelibactin	NRP	0.909091
NZ_AEYX01000004.1.region002	GCF_000204605.1	42.2	NZ_AEYX01000004.1	61468	74928	FALSE	['aminopolycarboxylic-acid']	13460	BGC0002568	EDHA	Other	0.888889
NZ_AEYX01000002.1.region001	GCF_000204605.1	44.1	NZ_AEYX01000002.1	404829	425672	FALSE	['nucleoside']	20843	BGC0000712	paromomycin	Saccharide	0.075
NZ_AEYX01000001.1.region001	GCF_000204605.1	45.1	NZ_AEYX01000001.1	9483	68275	TRUE	['terpene', 'NRPS-like', 'T1PKS']	58792	BGC0000035	chalcomycin A	Polyketide	0.097561
NZ_CM001165.1.region001	GCF_000213055.1	1.1	NZ_CM001165.1	27618	50592	FALSE	['terpene']	22974	BGC0000664	isorenieratene	Terpene	0.857143
NZ_CM001165.1.region002	GCF_000213055.1	1.2	NZ_CM001165.1	127447	137861	FALSE	['melanin']	10414	BGC0000700	istamycin	Saccharide	0.0447761
NZ_CM001165.1.region003	GCF_000213055.1	1.3	NZ_CM001165.1	293667	353522	FALSE	['NRP-metallophore', 'NRPS']	59855	BGC0000324	coelibactin	NRP	1
NZ_CM001165.1.region004	GCF_000213055.1	1.4	NZ_CM001165.1	464358	508684	FALSE	['NRP-metallophore', 'NRPS']	44326	BGC0000368	griseobactin	NRP	0.615385
NZ_CM001165.1.region005	GCF_000213055.1	1.5	NZ_CM001165.1	689670	742754	FALSE	['hglE-KS', 'T1PKS']	53084	BGC0001131	ambactin	NRP	0.25
NZ_CM001165.1.region006	GCF_000213055.1	1.6	NZ_CM001165.1	799130	824907	FALSE	['terpene']	25777	BGC0000663	hopene	Terpene	0.769231
NZ_CM001165.1.region007	GCF_000213055.1	1.7	NZ_CM001165.1	1325029	1387965	FALSE	['NRPS', 'T3PKS']	62936	BGC0002344	A50926 A/A50926 B	NRP	0.166667
NZ_CM001165.1.region008	GCF_000213055.1	1.8	NZ_CM001165.1	1517613	1585211	FALSE	['NRP-metallophore', 'NRPS']	67598	BGC0000423	scabichelin	NRP	1
NZ_CM001165.1.region009	GCF_000213055.1	1.9	NZ_CM001165.1	1699716	1740784	FALSE	['PKS-like', 'terpene']	41068	BGC0000654	phenalinolactone A	Terpene+Saccharide:Hybrid/tailoring saccharide	0.942857
NZ_CM001165.1.region010	GCF_000213055.1	1.1	NZ_CM001165.1	1820315	1835730	FALSE	['NI-siderophore']	15415
NZ_CM001165.1.region011	GCF_000213055.1	1.11	NZ_CM001165.1	2402282	2421899	FALSE	['terpene']	19617	BGC0002012	julichrome Q3-3/julichrome Q3-5	Polyketide	0.25
NZ_CM001165.1.region012	GCF_000213055.1	1.12	NZ_CM001165.1	2793090	2842053	FALSE	['NRPS', 'T1PKS']	48963	BGC0001043	SGR PTMs/SGR PTM Compound b/SGR PTM Compound c/SGR PTM Compound d	NRP+Polyketide	1
NZ_CM001165.1.region013	GCF_000213055.1	1.13	NZ_CM001165.1	2970616	2981621	FALSE	['butyrolactone']	11005
NZ_CM001165.1.region014	GCF_000213055.1	1.14	NZ_CM001165.1	3211623	3234098	FALSE	['terpene']	22475	BGC0000661	geosmin	Terpene	0.666667
NZ_CM001165.1.region015	GCF_000213055.1	1.15	NZ_CM001165.1	4909910	4984945	FALSE	['T1PKS', 'NRPS']	75035	BGC0000150	sporolide A/sporolide B	NRP+Polyketide:Enediyne type I polyketide	0.510638
NZ_CM001165.1.region016	GCF_000213055.1	1.16	NZ_CM001165.1	5081380	5102562	FALSE	['RRE-containing']	21182
NZ_CM001165.1.region017	GCF_000213055.1	1.17	NZ_CM001165.1	5545171	5604208	FALSE	['ladderane', 'NRPS']	59037	BGC0002100	colibrimycin	NRP+Other	0.211538
NZ_CM001165.1.region018	GCF_000213055.1	1.18	NZ_CM001165.1	6302647	6313046	FALSE	['ectoine']	10399	BGC0000853	ectoine	Other	1
NZ_CM001165.1.region019	GCF_000213055.1	1.19	NZ_CM001165.1	6904273	6926967	FALSE	['lanthipeptide-class-iii']	22694	BGC0000496	AmfS	RiPP:Lanthipeptide	1
NZ_CP023202.1.region001	GCF_000220705.2	1.1	NZ_CP023202.1	48665	89168	FALSE	['NRPS-like', 'lassopeptide']	40503	BGC0001549	citrulassin B	RiPP	0.8
NZ_CP023202.1.region002	GCF_000220705.2	1.2	NZ_CP023202.1	512692	584993	FALSE	['NRPS']	72301	BGC0002638	misaugamycin A/misaugamycin B	NRP	0.710526
NZ_CP023202.1.region003	GCF_000220705.2	1.3	NZ_CP023202.1	694335	711862	FALSE	['terpene']	17527
NZ_CP023202.1.region004	GCF_000220705.2	1.4	NZ_CP023202.1	755616	793917	FALSE	['NRPS-like', 'RiPP-like']	38301	BGC0001853	largimiycin 38/largimycin 39	NRP+Polyketide:Modular type I polyketide	0.0857143
NZ_CP023202.1.region005	GCF_000220705.2	1.5	NZ_CP023202.1	808136	856356	FALSE	['T1PKS', 'NRPS-like']	48220	BGC0002142	gargantulide B/gargantulide C	Polyketide	0.0789474
NZ_CP023202.1.region006	GCF_000220705.2	1.6	NZ_CP023202.1	906323	929931	FALSE	['2dos']	23608	BGC0000709	neomycin	Saccharide	0.368421
NZ_CP023202.1.region007	GCF_000220705.2	1.7	NZ_CP023202.1	1015579	1038961	FALSE	['terpene']	23382	BGC0000663	hopene	Terpene	0.538462
NZ_CP023202.1.region008	GCF_000220705.2	1.8	NZ_CP023202.1	1071700	1097608	FALSE	['lanthipeptide-class-i']	25908	BGC0002686	madurastatin D1/madurastatin D2/(-)-Madurastatin C1	NRP	0.0246914
NZ_CP023202.1.region009	GCF_000220705.2	1.9	NZ_CP023202.1	1123458	1141260	FALSE	['terpene']	17802
NZ_CP023202.1.region010	GCF_000220705.2	1.1	NZ_CP023202.1	1169660	1212906	FALSE	['NRPS']	43246	BGC0000202	azicemicin B	Polyketide	0.133333
NZ_CP023202.1.region011	GCF_000220705.2	1.11	NZ_CP023202.1	1240800	1276223	FALSE	['thiopeptide', 'LAP']	35423
NZ_CP023202.1.region012	GCF_000220705.2	1.12	NZ_CP023202.1	1381874	1393254	FALSE	['NI-siderophore']	11380	BGC0002690	FW0622	Other	0.625
NZ_CP023202.1.region013	GCF_000220705.2	1.13	NZ_CP023202.1	1772348	1784474	FALSE	['NI-siderophore']	12126
NZ_CP023202.1.region014	GCF_000220705.2	1.14	NZ_CP023202.1	2173258	2194029	FALSE	['lanthipeptide-class-iii']	20771	BGC0002096	tetrachlorizine	Polyketide	0.0909091
NZ_CP023202.1.region015	GCF_000220705.2	1.15	NZ_CP023202.1	3222537	3248969	FALSE	['terpene']	26432	BGC0001456	isorenieratene	Terpene	0.875
NZ_CP023202.1.region016	GCF_000220705.2	1.16	NZ_CP023202.1	4631827	4717102	FALSE	['NRPS-like', 'PKS-like', 'betalactone', 'T2PKS', 'LAP']	85275	BGC0001979	LL-D49194α1 (LLD)	Polyketide	0.377358
NZ_CP023202.1.region017	GCF_000220705.2	1.17	NZ_CP023202.1	5336559	5360758	FALSE	['lanthipeptide-class-i']	24199	BGC0000236	kinamycin	Polyketide	0.0555556
NZ_CP023202.1.region018	GCF_000220705.2	1.18	NZ_CP023202.1	5400939	5423672	FALSE	['lanthipeptide-class-iii']	22733	BGC0000551	SapB	RiPP:Lanthipeptide	1
NZ_CP023202.1.region019	GCF_000220705.2	1.19	NZ_CP023202.1	5747898	5759662	FALSE	['NI-siderophore']	11764
NZ_CP023202.1.region020	GCF_000220705.2	1.2	NZ_CP023202.1	5876342	5886747	FALSE	['ectoine']	10405	BGC0002052	ectoine	Other:Ectoine	1
NZ_CP023202.1.region021	GCF_000220705.2	1.21	NZ_CP023202.1	6472809	6493967	FALSE	['RRE-containing']	21158	BGC0001731	paulomycin	Other	0.0377358
NZ_CP023202.1.region022	GCF_000220705.2	1.22	NZ_CP023202.1	6868453	6909551	FALSE	['T3PKS']	41098	BGC0002127	flaviolin/1,3,6,8-tetrahydroxynaphthalene	Polyketide	0.666667
NZ_CP023202.1.region023	GCF_000220705.2	1.23	NZ_CP023202.1	6911418	6923329	FALSE	['RiPP-like']	11911
NZ_JH164837.1.region001	GCF_000226455.1	1.1	NZ_JH164837.1	422549	433602	FALSE	['butyrolactone']	11053	BGC0000038	coelimycin P1	Polyketide:Modular type I polyketide	0.125
NZ_JH164838.1.region001	GCF_000226455.1	2.1	NZ_JH164838.1	86305	96671	FALSE	['melanin']	10366	BGC0000908	melanin	Other	0.571429
NZ_JH164839.1.region001	GCF_000226455.1	3.1	NZ_JH164839.1	221089	243252	FALSE	['terpene']	22163	BGC0001181	geosmin	Terpene	1
NZ_JH164840.1.region001	GCF_000226455.1	4.1	NZ_JH164840.1	0	51726	TRUE	['T2PKS', 'amglyccycl']	51726	BGC0000248	α naphtocyclinoic acid/fogacin	Polyketide	0.407407
NZ_JH164840.1.region002	GCF_000226455.1	4.2	NZ_JH164840.1	234014	246228	FALSE	['NI-siderophore']	12214
NZ_JH164841.1.region001	GCF_000226455.1	5.1	NZ_JH164841.1	160450	193784	FALSE	['LAP', 'thiopeptide']	33334	BGC0002376	bombyxamycin A/bombyxamycin B	Polyketide	0.115385
NZ_JH164843.1.region001	GCF_000226455.1	7.1	NZ_JH164843.1	0	48770	TRUE	['T1PKS', 'NRPS']	48770	BGC0001759	rifamorpholine A/rifamorpholine B/rifamorpholine C/rifamorpholine D/rifamorpholine E	Polyketide	0.0952381
NZ_JH164845.1.region001	GCF_000226455.1	9.1	NZ_JH164845.1	81456	91855	FALSE	['ectoine']	10399	BGC0000853	ectoine	Other	1
NZ_JH164846.1.region001	GCF_000226455.1	10.1	NZ_JH164846.1	60234	104260	FALSE	['T1PKS']	44026	BGC0000036	chlorothricin/deschlorothricin	Polyketide:Modular type I polyketide+Polyketide:Iterative type I polyketide+Saccharide:Oligosaccharide	0.0465116
NZ_JH164846.1.region002	GCF_000226455.1	10.2	NZ_JH164846.1	158284	199472	FALSE	['T3PKS']	41188	BGC0001454	germicidin	Other	1
NZ_JH164847.1.region001	GCF_000226455.1	11.1	NZ_JH164847.1	182574	195734	FALSE	['NI-siderophore']	13160
NZ_JH164847.1.region002	GCF_000226455.1	11.2	NZ_JH164847.1	202123	242729	FALSE	['other']	40606	BGC0000093	meilingmycin	Polyketide	0.0326087
NZ_JH164848.1.region001	GCF_000226455.1	12.1	NZ_JH164848.1	230457	251543	FALSE	['terpene']	21086	BGC0002309	cattleyene	Terpene	0.5
NZ_JH164851.1.region001	GCF_000226455.1	15.1	NZ_JH164851.1	13571	40878	FALSE	['lanthipeptide-class-iii', 'RiPP-like']	27307	BGC0000518	informatipeptin	RiPP:Lanthipeptide	1
NZ_JH164851.1.region002	GCF_000226455.1	15.2	NZ_JH164851.1	69845	90877	FALSE	['terpene']	21032	BGC0001877	cyphomycin	Polyketide	0.0277778
NZ_JH164854.1.region001	GCF_000226455.1	18.1	NZ_JH164854.1	13630	57473	FALSE	['T1PKS', 'butyrolactone']	43843	BGC0000151	stambomycin A/stambomycin B/stambomycin C/stambomycin D	Polyketide:Modular type I polyketide+Saccharide:Hybrid/tailoring saccharide	0.16
NZ_JH164855.1.region001	GCF_000226455.1	19.1	NZ_JH164855.1	125482	148182	FALSE	['lassopeptide']	22700	BGC0001550	citrulassin D	RiPP	0.6
NZ_JH164855.1.region002	GCF_000226455.1	19.2	NZ_JH164855.1	227922	249659	FALSE	['terpene']	21737	BGC0002294	streptozotocin	Other	0.230769
NZ_JH164858.1.region001	GCF_000226455.1	22.1	NZ_JH164858.1	32338	60009	FALSE	['terpene']	27671	BGC0000663	hopene	Terpene	0.615385
NZ_JH164861.1.region001	GCF_000226455.1	25.1	NZ_JH164861.1	33705	81817	FALSE	['T1PKS', 'NRPS-like']	48112	BGC0001647	lagunapyrone A/lagunapyrone B/lagunapyrone C	Polyketide	0.222222
NZ_JH164864.1.region001	GCF_000226455.1	28.1	NZ_JH164864.1	111472	173606	TRUE	['NRP-metallophore', 'NRPS', 'T3PKS']	62134	BGC0000325	coelichelin	NRP	1
NZ_JH164868.1.region001	GCF_000226455.1	32.1	NZ_JH164868.1	97746	118712	FALSE	['nucleoside']	20966	BGC0000880	tunicamycin B1	Other:Nucleoside	0.857143
NZ_JH164872.1.region001	GCF_000226455.1	36.1	NZ_JH164872.1	105471	115966	FALSE	['melanin']	10495	BGC0000700	istamycin	Saccharide	0.0447761
NZ_JH164872.1.region002	GCF_000226455.1	36.2	NZ_JH164872.1	209498	221268	TRUE	['NI-siderophore']	11770	BGC0000940	desferrioxamin B/desferrioxamine E	Other	0.833333
NZ_JH164874.1.region001	GCF_000226455.1	38.1	NZ_JH164874.1	18613	41355	FALSE	['lassopeptide']	22742	BGC0001645	lagmysin	RiPP	0.8
NZ_JH164877.1.region001	GCF_000226455.1	41.1	NZ_JH164877.1	21810	42896	FALSE	['terpene']	21086	BGC0000660	albaflavenone	Terpene	1
NZ_JH164879.1.region001	GCF_000226455.1	43.1	NZ_JH164879.1	22486	54001	TRUE	['thiopeptide']	31515	BGC0002115	streptamidine	RiPP:Other	1
NZ_JH164883.1.region001	GCF_000226455.1	47.1	NZ_JH164883.1	0	45853	TRUE	['T2PKS']	45853	BGC0000271	spore pigment	Polyketide	0.75
NZ_JH164890.1.region001	GCF_000226455.1	54.1	NZ_JH164890.1	0	30875	TRUE	['T1PKS']	30875	BGC0000032	A23187	Polyketide	0.62069
NC_016111.1.region001	GCF_000237305.1	1.1	NC_016111.1	720	5908	TRUE	['butyrolactone']	5188	BGC0000211	chrysomycin	Polyketide	0.0571429
NC_016111.1.region002	GCF_000237305.1	1.2	NC_016111.1	33408	89728	FALSE	['T1PKS', 'lassopeptide']	56320	BGC0001539	cattlecin	RiPP	1
NC_016111.1.region003	GCF_000237305.1	1.3	NC_016111.1	130877	266535	FALSE	['T1PKS', 'CDPS']	135658	BGC0001944	funisamine	Polyketide	0.15
NC_016111.1.region004	GCF_000237305.1	1.4	NC_016111.1	571019	590420	FALSE	['terpene']	19401	BGC0002309	cattleyene	Terpene	0.75
NC_016111.1.region005	GCF_000237305.1	1.5	NC_016111.1	627526	650746	FALSE	['lanthipeptide-class-i']	23220
NC_016111.1.region006	GCF_000237305.1	1.6	NC_016111.1	978957	999183	FALSE	['CDPS']	20226	BGC0002718	madurastatin A2/madurastatin E1/madurastatin F/madurastatin G1/madurastatin A1	NRP	0.117647
NC_016111.1.region007	GCF_000237305.1	1.7	NC_016111.1	1153013	1163418	FALSE	['ectoine']	10405	BGC0000853	ectoine	Other	1
NC_016111.1.region008	GCF_000237305.1	1.8	NC_016111.1	1527377	1550026	FALSE	['lanthipeptide-class-iii']	22649	BGC0000496	AmfS	RiPP:Lanthipeptide	0.8
NC_016111.1.region009	GCF_000237305.1	1.9	NC_016111.1	2315585	2324488	FALSE	['butyrolactone']	8903	BGC0000262	prejadomycin/rabelomycin/gaudimycin C/gaudimycin D/UWM6/gaudimycin A	Polyketide:Type II polyketide+Saccharide:Hybrid/tailoring saccharide	0.0625
NC_016111.1.region010	GCF_000237305.1	1.1	NC_016111.1	2336421	2374651	FALSE	['T3PKS']	38230	BGC0002697	clipibicyclene/azabicyclene B/azabicyclene C/azabicyclene D	NRP+Polyketide	0.111111
NC_016111.1.region011	GCF_000237305.1	1.11	NC_016111.1	2784744	2855777	FALSE	['NRPS', 'NRPS-like']	71033	BGC0000379	glycinocin A	NRP	0.162791
NC_016111.1.region012	GCF_000237305.1	1.12	NC_016111.1	2938964	2965433	FALSE	['lanthipeptide-class-i']	26469
NC_016111.1.region013	GCF_000237305.1	1.13	NC_016111.1	3093074	3113858	FALSE	['terpene']	20784	BGC0002669	TVA-YJ-2	RiPP	0.0952381
NC_016111.1.region014	GCF_000237305.1	1.14	NC_016111.1	3417068	3485948	FALSE	['NRPS', 'T1PKS']	68880	BGC0002697	clipibicyclene/azabicyclene B/azabicyclene C/azabicyclene D	NRP+Polyketide	1
NC_016111.1.region015	GCF_000237305.1	1.15	NC_016111.1	3784856	3887784	FALSE	['transAT-PKS', 'NRPS', 'T1PKS']	102928	BGC0001070	kirromycin	NRP+Polyketide:Modular type I polyketide+Polyketide:Trans-AT type I polyketide	0.423077
NC_016111.1.region016	GCF_000237305.1	1.16	NC_016111.1	4006233	4016647	FALSE	['RiPP-like']	10414
NC_016111.1.region017	GCF_000237305.1	1.17	NC_016111.1	4564857	4585580	FALSE	['CDPS']	20723	BGC0002499	enteromycin	Polyketide+NRP	0.5
NC_016111.1.region018	GCF_000237305.1	1.18	NC_016111.1	4913360	4928849	FALSE	['NI-siderophore']	15489	BGC0002683	schizokinen	Other	0.2
NC_016111.1.region019	GCF_000237305.1	1.19	NC_016111.1	5322281	5347313	FALSE	['terpene']	25032	BGC0000663	hopene	Terpene	0.769231
NC_016111.1.region020	GCF_000237305.1	1.2	NC_016111.1	5403542	5463532	FALSE	['T3PKS', 'terpene']	59990	BGC0002127	flaviolin/1,3,6,8-tetrahydroxynaphthalene	Polyketide	1
NC_016111.1.region021	GCF_000237305.1	1.21	NC_016111.1	5977016	6010850	FALSE	['NAPAA']	33834	BGC0002174	ε-Poly-L-lysine	NRP	1
NC_016111.1.region022	GCF_000237305.1	1.22	NC_016111.1	6074190	6141816	FALSE	['hglE-KS', 'NRPS']	67626	BGC0000319	cephamycin C	NRP:Beta-lactam	0.736842
NC_016111.1.region023	GCF_000237305.1	1.23	NC_016111.1	6178777	6235787	FALSE	['butyrolactone', 'T1PKS', 'NRPS-like']	57010	BGC0002642	clipibycyclene	Alkaloid	0.931818
NC_016113.1.region001	GCF_000237305.1	2.1	NC_016113.1	0	61614	TRUE	['LAP', 'NRPS']	61614	BGC0001196	desotamide	NRP	0.136364
NC_016113.1.region002	GCF_000237305.1	2.2	NC_016113.1	86229	105181	FALSE	['terpene']	18952	BGC0002656	oryzanaphthopyran A/oryzanaphthopyran B/oryzanaphthopyran C/oryzanthrone A/oryzanthrone B/chlororyzanthrone A/chlororyzanthrone B	Polyketide	0.0689655
NC_016113.1.region003	GCF_000237305.1	2.3	NC_016113.1	163896	220264	FALSE	['thiopeptide', 'thioamitides', 'NRPS']	56368	BGC0000341	enduracidin	NRP	0.0416667
NC_016113.1.region004	GCF_000237305.1	2.4	NC_016113.1	249964	282059	FALSE	['terpene', 'ranthipeptide']	32095	BGC0000664	isorenieratene	Terpene	0.714286
NC_016113.1.region005	GCF_000237305.1	2.5	NC_016113.1	288239	395413	FALSE	['T1PKS']	107174	BGC0001537	butyrolactol A	Polyketide	1
NC_016113.1.region006	GCF_000237305.1	2.6	NC_016113.1	462943	505862	FALSE	['hglE-KS']	42919
NC_016113.1.region007	GCF_000237305.1	2.7	NC_016113.1	656584	747597	FALSE	['terpene', 'NRPS', 'NAPAA']	91013	BGC0001101	leinamycin	NRP+Polyketide:Modular type I polyketide+Polyketide:Trans-AT type I polyketide	0.056338
NC_016113.1.region008	GCF_000237305.1	2.8	NC_016113.1	906778	928155	FALSE	['blactam']	21377	BGC0000847	thienamycin	Other:Non-NRP beta-lactam	0.6
NC_016113.1.region009	GCF_000237305.1	2.9	NC_016113.1	968840	989869	FALSE	['terpene']	21029
NC_016113.1.region010	GCF_000237305.1	2.1	NC_016113.1	1023507	1034719	FALSE	['butyrolactone']	11212
NC_016113.1.region011	GCF_000237305.1	2.11	NC_016113.1	1233447	1286565	FALSE	['NRPS']	53118	BGC0001760	rimosamide	NRP	0.357143
NC_016113.1.region012	GCF_000237305.1	2.12	NC_016113.1	1307051	1318839	FALSE	['NI-siderophore']	11788	BGC0002305	legonoxamine A/desferrioxamine B/legonoxamine B	Other	0.833333
NC_016113.1.region013	GCF_000237305.1	2.13	NC_016113.1	1499709	1533636	FALSE	['NAPAA']	33927	BGC0001137	marinacarboline A/marinacarboline B/marinacarboline C/marinacarboline D	Alkaloid	0.307692
NC_016113.1.region014	GCF_000237305.1	2.14	NC_016113.1	1540908	1614463	FALSE	['T1PKS']	73555	BGC0000163	tetronasin	Polyketide	0.153846
NC_016113.1.region015	GCF_000237305.1	2.15	NC_016113.1	1747322	1794327	FALSE	['T1PKS']	47005	BGC0002498	desulfoclethramycin/clethramycin	Other	0.0408163
NC_017586.1.region001	GCF_000240165.1	1.1	NC_017586.1	33409	89729	FALSE	['T1PKS', 'lassopeptide']	56320	BGC0001539	cattlecin	RiPP	1
NC_017586.1.region002	GCF_000240165.1	1.2	NC_017586.1	130878	266535	FALSE	['T1PKS', 'CDPS']	135657	BGC0001944	funisamine	Polyketide	0.15
NC_017586.1.region003	GCF_000240165.1	1.3	NC_017586.1	571112	590513	FALSE	['terpene']	19401	BGC0002309	cattleyene	Terpene	0.75
NC_017586.1.region004	GCF_000240165.1	1.4	NC_017586.1	627619	650839	FALSE	['lanthipeptide-class-i']	23220
NC_017586.1.region005	GCF_000240165.1	1.5	NC_017586.1	979049	999275	FALSE	['CDPS']	20226	BGC0002718	madurastatin A2/madurastatin E1/madurastatin F/madurastatin G1/madurastatin A1	NRP	0.117647
NC_017586.1.region006	GCF_000240165.1	1.6	NC_017586.1	1152702	1163107	FALSE	['ectoine']	10405	BGC0000853	ectoine	Other	1
NC_017586.1.region007	GCF_000240165.1	1.7	NC_017586.1	1526811	1549460	FALSE	['lanthipeptide-class-iii']	22649	BGC0000496	AmfS	RiPP:Lanthipeptide	0.8
NC_017586.1.region008	GCF_000240165.1	1.8	NC_017586.1	2315269	2324291	FALSE	['butyrolactone']	9022	BGC0000262	prejadomycin/rabelomycin/gaudimycin C/gaudimycin D/UWM6/gaudimycin A	Polyketide:Type II polyketide+Saccharide:Hybrid/tailoring saccharide	0.0625
NC_017586.1.region009	GCF_000240165.1	1.9	NC_017586.1	2336224	2374454	FALSE	['T3PKS']	38230	BGC0002697	clipibicyclene/azabicyclene B/azabicyclene C/azabicyclene D	NRP+Polyketide	0.111111
NC_017586.1.region010	GCF_000240165.1	1.1	NC_017586.1	2784554	2855630	FALSE	['NRPS', 'NRPS-like']	71076	BGC0000379	glycinocin A	NRP	0.162791
NC_017586.1.region011	GCF_000240165.1	1.11	NC_017586.1	2938847	2965316	FALSE	['lanthipeptide-class-i']	26469
NC_017586.1.region012	GCF_000240165.1	1.12	NC_017586.1	3092954	3113738	FALSE	['terpene']	20784	BGC0002669	TVA-YJ-2	RiPP	0.0952381
NC_017586.1.region013	GCF_000240165.1	1.13	NC_017586.1	3416876	3485756	FALSE	['NRPS', 'T1PKS']	68880	BGC0002697	clipibicyclene/azabicyclene B/azabicyclene C/azabicyclene D	NRP+Polyketide	1
NC_017586.1.region014	GCF_000240165.1	1.14	NC_017586.1	3784663	3887592	FALSE	['transAT-PKS', 'NRPS', 'T1PKS']	102929	BGC0001070	kirromycin	NRP+Polyketide:Modular type I polyketide+Polyketide:Trans-AT type I polyketide	0.461538
NC_017586.1.region015	GCF_000240165.1	1.15	NC_017586.1	4006046	4016460	FALSE	['RiPP-like']	10414
NC_017586.1.region016	GCF_000240165.1	1.16	NC_017586.1	4564665	4585388	FALSE	['CDPS']	20723	BGC0002499	enteromycin	Polyketide+NRP	0.5
NC_017586.1.region017	GCF_000240165.1	1.17	NC_017586.1	4913210	4928699	FALSE	['NI-siderophore']	15489	BGC0002683	schizokinen	Other	0.2
NC_017586.1.region018	GCF_000240165.1	1.18	NC_017586.1	5322175	5347207	FALSE	['terpene']	25032	BGC0000663	hopene	Terpene	0.769231
NC_017586.1.region019	GCF_000240165.1	1.19	NC_017586.1	5403436	5463426	FALSE	['T3PKS', 'terpene']	59990	BGC0002127	flaviolin/1,3,6,8-tetrahydroxynaphthalene	Polyketide	1
NC_017586.1.region020	GCF_000240165.1	1.2	NC_017586.1	5977090	6010924	FALSE	['NAPAA']	33834	BGC0002174	ε-Poly-L-lysine	NRP	1
NC_017586.1.region021	GCF_000240165.1	1.21	NC_017586.1	6074209	6141835	FALSE	['hglE-KS', 'NRPS']	67626	BGC0000319	cephamycin C	NRP:Beta-lactam	0.736842
NC_017586.1.region022	GCF_000240165.1	1.22	NC_017586.1	6178795	6236650	FALSE	['butyrolactone', 'T1PKS', 'NRPS-like']	57855	BGC0002642	clipibycyclene	Alkaloid	0.931818
NC_017585.1.region001	GCF_000240165.1	2.1	NC_017585.1	19238	65717	FALSE	['T1PKS']	46479	BGC0002498	desulfoclethramycin/clethramycin	Other	0.0408163
NC_017585.1.region002	GCF_000240165.1	2.2	NC_017585.1	198828	272383	FALSE	['T1PKS']	73555	BGC0000163	tetronasin	Polyketide	0.153846
NC_017585.1.region003	GCF_000240165.1	2.3	NC_017585.1	280695	313334	FALSE	['NAPAA']	32639	BGC0001137	marinacarboline A/marinacarboline B/marinacarboline C/marinacarboline D	Alkaloid	0.307692
NC_017585.1.region004	GCF_000240165.1	2.4	NC_017585.1	494725	506513	FALSE	['NI-siderophore']	11788	BGC0002305	legonoxamine A/desferrioxamine B/legonoxamine B	Other	0.833333
NC_017585.1.region005	GCF_000240165.1	2.5	NC_017585.1	527461	579813	FALSE	['NRPS']	52352	BGC0001760	rimosamide	NRP	0.357143
NC_017585.1.region006	GCF_000240165.1	2.6	NC_017585.1	778437	789649	FALSE	['butyrolactone']	11212
NC_017585.1.region007	GCF_000240165.1	2.7	NC_017585.1	823960	843841	FALSE	['terpene']	19881
NC_017585.1.region008	GCF_000240165.1	2.8	NC_017585.1	884999	906376	FALSE	['blactam']	21377	BGC0000847	thienamycin	Other:Non-NRP beta-lactam	0.6
NC_017585.1.region009	GCF_000240165.1	2.9	NC_017585.1	1062589	1156517	FALSE	['NAPAA', 'NRPS', 'terpene']	93928	BGC0001101	leinamycin	NRP+Polyketide:Modular type I polyketide+Polyketide:Trans-AT type I polyketide	0.056338
NC_017585.1.region010	GCF_000240165.1	2.1	NC_017585.1	1307237	1350156	FALSE	['hglE-KS']	42919
NC_017585.1.region011	GCF_000240165.1	2.11	NC_017585.1	1415963	1525817	FALSE	['T1PKS']	109854	BGC0001537	butyrolactol A	Polyketide	1
NC_017585.1.region012	GCF_000240165.1	2.12	NC_017585.1	1531037	1563132	FALSE	['ranthipeptide', 'terpene']	32095	BGC0000664	isorenieratene	Terpene	0.714286
NC_017585.1.region013	GCF_000240165.1	2.13	NC_017585.1	1592883	1649251	FALSE	['NRPS', 'thiopeptide', 'thioamitides']	56368	BGC0000341	enduracidin	NRP	0.0416667
NC_017585.1.region014	GCF_000240165.1	2.14	NC_017585.1	1707420	1728524	FALSE	['terpene']	21104	BGC0002656	oryzanaphthopyran A/oryzanaphthopyran B/oryzanaphthopyran C/oryzanthrone A/oryzanthrone B/chlororyzanthrone A/chlororyzanthrone B	Polyketide	0.0689655
NC_017585.1.region015	GCF_000240165.1	2.15	NC_017585.1	1750430	1812548	TRUE	['NRPS', 'LAP']	62118	BGC0001196	desotamide	NRP	0.136364
NC_017765.1.region001	GCF_000245355.1	1.1	NC_017765.1	301422	322763	FALSE	['RRE-containing']	21341
NC_017765.1.region002	GCF_000245355.1	1.2	NC_017765.1	358726	379965	FALSE	['amglyccycl']	21239	BGC0000722	validamycin A	Saccharide+Other:Cyclitol	0.481481
NC_017765.1.region003	GCF_000245355.1	1.3	NC_017765.1	392105	447593	FALSE	['other', 'T1PKS']	55488	BGC0000722	validamycin A	Saccharide+Other:Cyclitol	0.185185
NC_017765.1.region004	GCF_000245355.1	1.4	NC_017765.1	702992	712753	FALSE	['RiPP-like']	9761
NC_017765.1.region005	GCF_000245355.1	1.5	NC_017765.1	737797	790228	FALSE	['NRPS', 'redox-cofactor']	52431	BGC0000354	friulimicin A/friulimicin B/friulimicin C/friulimicin D	NRP	0.121212
NC_017765.1.region006	GCF_000245355.1	1.6	NC_017765.1	869796	910464	FALSE	['T3PKS']	40668	BGC0001596	fluostatins M-Q	Polyketide	0.162791
NC_017765.1.region007	GCF_000245355.1	1.7	NC_017765.1	997168	1016872	FALSE	['terpene']	19704	BGC0000081	kedarcidin	NRP+Polyketide:Iterative type I polyketide+Polyketide:Enediyne type I polyketide	0.026087
NC_017765.1.region008	GCF_000245355.1	1.8	NC_017765.1	1059964	1080071	FALSE	['terpene']	20107
NC_017765.1.region009	GCF_000245355.1	1.9	NC_017765.1	1105446	1118542	FALSE	['NI-siderophore']	13096	BGC0002466	peucechelin	NRP	0.1
NC_017765.1.region010	GCF_000245355.1	1.1	NC_017765.1	1335198	1388344	FALSE	['NRPS', 'phenazine']	53146	BGC0001760	rimosamide	NRP	0.357143
NC_017765.1.region011	GCF_000245355.1	1.11	NC_017765.1	1389286	1461684	FALSE	['T2PKS']	72398	BGC0000208	chelocardin	Polyketide	0.571429
NC_017765.1.region012	GCF_000245355.1	1.12	NC_017765.1	1495944	1542609	FALSE	['T1PKS', 'NRPS']	46665	BGC0001455	antimycin	NRP+Polyketide	0.9375
NC_017765.1.region013	GCF_000245355.1	1.13	NC_017765.1	1622345	1694645	FALSE	['NRPS-like', 'NRPS']	72300	BGC0002367	rotihibin A	NRP	0.928571
NC_017765.1.region014	GCF_000245355.1	1.14	NC_017765.1	1811351	1855127	FALSE	['T1PKS']	43776	BGC0000957	mycotrienin I	NRP+Polyketide	0.0769231
NC_017765.1.region015	GCF_000245355.1	1.15	NC_017765.1	1981034	2054303	FALSE	['lanthipeptide-class-ii', 'NRPS', 'terpene']	73269	BGC0000633	carotenoid	Terpene	0.545455
NC_017765.1.region016	GCF_000245355.1	1.16	NC_017765.1	2209699	2260517	FALSE	['NRPS', 'NRPS-like']	50818	BGC0002373	bonnevillamide D/bonnevillamide E	NRP	0.1
NC_017765.1.region017	GCF_000245355.1	1.17	NC_017765.1	2293647	2404726	FALSE	['T1PKS']	111079	BGC0002517	tripartilactam/niizalactam C	Polyketide	1
NC_017765.1.region018	GCF_000245355.1	1.18	NC_017765.1	2914876	2952927	FALSE	['redox-cofactor']	38051	BGC0001100	lankacidin C	NRP+Polyketide	0.133333
NC_017765.1.region019	GCF_000245355.1	1.19	NC_017765.1	3139057	3179330	FALSE	['T3PKS']	40273	BGC0002127	flaviolin/1,3,6,8-tetrahydroxynaphthalene	Polyketide	1
NC_017765.1.region020	GCF_000245355.1	1.2	NC_017765.1	3881675	3892080	FALSE	['ectoine']	10405	BGC0000853	ectoine	Other	1
NC_017765.1.region021	GCF_000245355.1	1.21	NC_017765.1	4236728	4309240	FALSE	['T2PKS']	72512	BGC0000271	spore pigment	Polyketide	0.833333
NC_017765.1.region022	GCF_000245355.1	1.22	NC_017765.1	4591928	4620507	FALSE	['furan', 'butyrolactone']	28579	BGC0000914	methylenomycin A	Other	0.190476
NC_017765.1.region023	GCF_000245355.1	1.23	NC_017765.1	4830522	4841017	FALSE	['melanin']	10495	BGC0000700	istamycin	Saccharide	0.0597015
NC_017765.1.region024	GCF_000245355.1	1.24	NC_017765.1	4932769	4943395	FALSE	['NI-siderophore']	10626	BGC0000940	desferrioxamin B/desferrioxamine E	Other	0.833333
NC_017765.1.region025	GCF_000245355.1	1.25	NC_017765.1	6716698	6795282	FALSE	['thioamide-NRP', 'NRPS', 'ladderane']	78584	BGC0001623	ishigamide	NRP+Polyketide	1
NC_017765.1.region026	GCF_000245355.1	1.26	NC_017765.1	7198050	7216600	FALSE	['terpene']	18550	BGC0000660	albaflavenone	Terpene	1
NC_017765.1.region027	GCF_000245355.1	1.27	NC_017765.1	7849550	7859270	FALSE	['NI-siderophore']	9720
NC_017765.1.region028	GCF_000245355.1	1.28	NC_017765.1	8012613	8023394	FALSE	['RiPP-like']	10781
NC_017765.1.region029	GCF_000245355.1	1.29	NC_017765.1	8032770	8073934	FALSE	['NRPS', 'NAPAA']	41164	BGC0000431	stenothricin	NRP:Cyclic depsipeptide	0.181818
NC_017765.1.region030	GCF_000245355.1	1.3	NC_017765.1	8147722	8169099	FALSE	['terpene']	21377	BGC0001181	geosmin	Terpene	1
NC_017765.1.region031	GCF_000245355.1	1.31	NC_017765.1	8310257	8323412	FALSE	['NI-siderophore']	13155	BGC0000229	grincamycin	Polyketide:Type II polyketide+Saccharide:Hybrid/tailoring saccharide	0.0882353
NC_017765.1.region032	GCF_000245355.1	1.32	NC_017765.1	8336527	8378707	FALSE	['lanthipeptide-class-v', 'butyrolactone']	42180	BGC0002453	ansaseomycin A/ansaseomycin B	Polyketide	0.0833333
NC_017765.1.region033	GCF_000245355.1	1.33	NC_017765.1	8696574	8723398	FALSE	['terpene']	26824	BGC0000663	hopene	Terpene	0.923077
NC_017765.1.region034	GCF_000245355.1	1.34	NC_017765.1	9016981	9041180	FALSE	['lanthipeptide-class-i']	24199
NC_017765.1.region035	GCF_000245355.1	1.35	NC_017765.1	9261963	9340733	FALSE	['NRPS', 'RiPP-like']	78770	BGC0000518	informatipeptin	RiPP:Lanthipeptide	0.571429
NC_017765.1.region036	GCF_000245355.1	1.36	NC_017765.1	9689375	9731550	FALSE	['T3PKS', '2dos']	42175	BGC0000466	yatakemycin	NRP	0.483871
NC_017765.1.region037	GCF_000245355.1	1.37	NC_017765.1	9749780	9772223	FALSE	['lassopeptide']	22443
NC_017765.1.region038	GCF_000245355.1	1.38	NC_017765.1	9883255	9936950	FALSE	['butyrolactone', 'NRPS-like']	53695	BGC0001370	lipopeptide 8D1-1/lipopeptide 8D1-2	NRP	0.0454545
NC_017765.1.region039	GCF_000245355.1	1.39	NC_017765.1	10071280	10102272	FALSE	['RRE-containing', 'LAP', 'thiopeptide']	30992	BGC0000603	cyclothiazomycin	RiPP:Thiopeptide	0.619048
NC_018750.1.region001	GCF_000253235.1	1.1	NC_018750.1	237841	248258	FALSE	['ectoine']	10417	BGC0000853	ectoine	Other	1
NC_018750.1.region002	GCF_000253235.1	1.2	NC_018750.1	274745	295699	FALSE	['terpene']	20954	BGC0001181	geosmin	Terpene	1
NC_018750.1.region003	GCF_000253235.1	1.3	NC_018750.1	504135	603625	FALSE	['T1PKS', 'NRPS-like', 'T3PKS', 'NRP-metallophore', 'NRPS']	99490	BGC0001819	venemycin	Polyketide	1
NC_018750.1.region004	GCF_000253235.1	1.4	NC_018750.1	614219	643871	FALSE	['lanthipeptide-class-ii', 'terpene']	29652	BGC0000211	chrysomycin	Polyketide	0.0571429
NC_018750.1.region005	GCF_000253235.1	1.5	NC_018750.1	707462	730315	FALSE	['lanthipeptide-class-iv']	22853	BGC0000563	venezuelin	RiPP:Lanthipeptide	1
NC_018750.1.region006	GCF_000253235.1	1.6	NC_018750.1	867488	890695	FALSE	['indole']	23207	BGC0000821	rebeccamycin	Alkaloid	0.25
NC_018750.1.region007	GCF_000253235.1	1.7	NC_018750.1	1031370	1073437	FALSE	['NRPS-like']	42067	BGC0000893	chloramphenicol	NRP	1
NC_018750.1.region008	GCF_000253235.1	1.8	NC_018750.1	2065964	2086690	FALSE	['CDPS']	20726	BGC0001448	malacidin A/malacidin B	NRP:Lipopeptide:Ca+-dependent lipopeptide	0.0512821
NC_018750.1.region009	GCF_000253235.1	1.9	NC_018750.1	2795740	2806675	FALSE	['NI-siderophore']	10935	BGC0000941	desferrioxamin B	Other	1
NC_018750.1.region010	GCF_000253235.1	1.1	NC_018750.1	3408327	3430687	FALSE	['lassopeptide']	22360	BGC0002006	albusnodin	RiPP	1
NC_018750.1.region011	GCF_000253235.1	1.11	NC_018750.1	4409186	4451704	FALSE	['NRPS-like']	42518	BGC0000238	lactonamycin	Polyketide	0.105263
NC_018750.1.region012	GCF_000253235.1	1.12	NC_018750.1	4523392	4531575	FALSE	['butyrolactone']	8183	BGC0002578	gaburedin A/gaburedin B/gaburedin C/gaburedin D/gaburedin E/gaburedin F	Other	0.9
NC_018750.1.region013	GCF_000253235.1	1.13	NC_018750.1	5004079	5012297	FALSE	['melanin']	8218	BGC0000700	istamycin	Saccharide	0.0895522
NC_018750.1.region014	GCF_000253235.1	1.14	NC_018750.1	5476609	5517716	FALSE	['other', 'butyrolactone']	41107	BGC0000848	A-factor	Other	1
NC_018750.1.region015	GCF_000253235.1	1.15	NC_018750.1	5526868	5560001	FALSE	['LAP', 'thiopeptide']	33133	BGC0001379	BD-12	NRP	0.178571
NC_018750.1.region016	GCF_000253235.1	1.16	NC_018750.1	5785362	5823890	FALSE	['T3PKS']	38528	BGC0002127	flaviolin/1,3,6,8-tetrahydroxynaphthalene	Polyketide	0.666667
NC_018750.1.region017	GCF_000253235.1	1.17	NC_018750.1	5870268	5882731	FALSE	['NI-siderophore']	12463	BGC0001675	murayaquinone	Polyketide	0.0689655
NC_018750.1.region018	GCF_000253235.1	1.18	NC_018750.1	5935985	5950407	FALSE	['NI-siderophore']	14422	BGC0002633	schizokinen	Other	0.25
NC_018750.1.region019	GCF_000253235.1	1.19	NC_018750.1	6473558	6546153	FALSE	['T2PKS', 'butyrolactone']	72595	BGC0000262	prejadomycin/rabelomycin/gaudimycin C/gaudimycin D/UWM6/gaudimycin A	Polyketide:Type II polyketide+Saccharide:Hybrid/tailoring saccharide	0.395833
NC_018750.1.region020	GCF_000253235.1	1.2	NC_018750.1	6677466	6711369	FALSE	['NAPAA']	33903	BGC0001590	formicamycins A-M	Polyketide	0.186047
NC_018750.1.region021	GCF_000253235.1	1.21	NC_018750.1	6733078	6855167	FALSE	['NRPS', 'NRPS-like', 'ladderane', 'RiPP-like', 'thioamide-NRP']	122089	BGC0002100	colibrimycin	NRP+Other	0.576923
NC_018750.1.region022	GCF_000253235.1	1.22	NC_018750.1	7022164	7047284	FALSE	['terpene']	25120	BGC0000663	hopene	Terpene	0.769231
NC_018750.1.region023	GCF_000253235.1	1.23	NC_018750.1	7063115	7085743	FALSE	['lanthipeptide-class-iii']	22628	BGC0000551	SapB	RiPP:Lanthipeptide	1
NC_018750.1.region024	GCF_000253235.1	1.24	NC_018750.1	7128837	7139692	FALSE	['RiPP-like']	10855
NC_018750.1.region025	GCF_000253235.1	1.25	NC_018750.1	7406588	7479101	FALSE	['T2PKS']	72513	BGC0000271	spore pigment	Polyketide	0.833333
NC_018750.1.region026	GCF_000253235.1	1.26	NC_018750.1	7484948	7495338	FALSE	['melanin']	10390	BGC0000908	melanin	Other	0.285714
NC_018750.1.region027	GCF_000253235.1	1.27	NC_018750.1	7703922	7760938	FALSE	['NRP-metallophore', 'NRPS']	57016	BGC0002466	peucechelin	NRP	0.6
NC_018750.1.region028	GCF_000253235.1	1.28	NC_018750.1	7788774	7808797	FALSE	['terpene']	20023	BGC0000658	2-methylisoborneol	Terpene	1
NC_018750.1.region029	GCF_000253235.1	1.29	NC_018750.1	7946079	7987237	FALSE	['T3PKS']	41158	BGC0000282	alkylresorcinol	Polyketide	1
NC_018750.1.region030	GCF_000253235.1	1.3	NC_018750.1	8189934	8226158	TRUE	['terpene', 'NRPS']	36224
NZ_CP013738.1.region001	GCF_000261345.2	1.1	NZ_CP013738.1	103694	122293	FALSE	['terpene']	18599	BGC0000657	2-methylisoborneol	Terpene	0.5
NZ_CP013738.1.region002	GCF_000261345.2	1.2	NZ_CP013738.1	177216	188104	FALSE	['butyrolactone']	10888	BGC0000038	coelimycin P1	Polyketide:Modular type I polyketide	0.166667
NZ_CP013738.1.region003	GCF_000261345.2	1.3	NZ_CP013738.1	222300	244244	FALSE	['terpene']	21944	BGC0000431	stenothricin	NRP:Cyclic depsipeptide	0.181818
NZ_CP013738.1.region004	GCF_000261345.2	1.4	NZ_CP013738.1	286741	450220	FALSE	['NRP-metallophore', 'NRPS', 'terpene']	163479	BGC0000368	griseobactin	NRP	1.07692
NZ_CP013738.1.region005	GCF_000261345.2	1.5	NZ_CP013738.1	472944	512884	FALSE	['T3PKS']	39940	BGC0000087	lasalocid	Polyketide	0.0943396
NZ_CP013738.1.region006	GCF_000261345.2	1.6	NZ_CP013738.1	855297	915424	FALSE	['terpene', 'NRPS']	60127	BGC0001574	diisonitrile antibiotic SF2768	NRP	0.666667
NZ_CP013738.1.region007	GCF_000261345.2	1.7	NZ_CP013738.1	1182890	1201688	FALSE	['terpene']	18798	BGC0000273	steffimycin D	Polyketide:Type II polyketide+Saccharide:Hybrid/tailoring saccharide	0.194444
NZ_CP013738.1.region008	GCF_000261345.2	1.8	NZ_CP013738.1	1631348	1641462	FALSE	['ectoine']	10114	BGC0000853	ectoine	Other	1
NZ_CP013738.1.region009	GCF_000261345.2	1.9	NZ_CP013738.1	2652851	2683340	FALSE	['lanthipeptide-class-ii', 'lanthipeptide-class-iii']	30489
NZ_CP013738.1.region010	GCF_000261345.2	1.1	NZ_CP013738.1	2743375	2753408	FALSE	['NI-siderophore']	10033	BGC0000941	desferrioxamin B	Other	1
NZ_CP013738.1.region011	GCF_000261345.2	1.11	NZ_CP013738.1	3122858	3157270	FALSE	['LAP', 'thiopeptide', 'RRE-containing']	34412	BGC0001447	primycin	Polyketide	0.0540541
NZ_CP013738.1.region012	GCF_000261345.2	1.12	NZ_CP013738.1	3346370	3400008	FALSE	['NRPS']	53638	BGC0002433	azotobactin D	NRP	0.166667
NZ_CP013738.1.region013	GCF_000261345.2	1.13	NZ_CP013738.1	4463969	4486667	FALSE	['lassopeptide']	22698	BGC0001634	keywimysin	RiPP	1
NZ_CP013738.1.region014	GCF_000261345.2	1.14	NZ_CP013738.1	4571646	4594559	FALSE	['lanthipeptide-class-iv']	22913	BGC0000519	labyrinthopeptin A2/labyrinthopeptin A1/labyrinthopeptin A3	RiPP:Lanthipeptide	0.4
NZ_CP013738.1.region015	GCF_000261345.2	1.15	NZ_CP013738.1	5169454	5222476	FALSE	['NRPS-like', 'T1PKS']	53022	BGC0000341	enduracidin	NRP	0.0625
NZ_CP013738.1.region016	GCF_000261345.2	1.16	NZ_CP013738.1	5299670	5322418	FALSE	['lanthipeptide-class-iii']	22748	BGC0000496	AmfS	RiPP:Lanthipeptide	1
NZ_CP013738.1.region017	GCF_000261345.2	1.17	NZ_CP013738.1	5534042	5541858	FALSE	['ectoine']	7816	BGC0001778	showdomycin	Other	0.352941
NZ_CP013738.1.region018	GCF_000261345.2	1.18	NZ_CP013738.1	5666104	5685303	FALSE	['terpene']	19199
NZ_CP013738.1.region019	GCF_000261345.2	1.19	NZ_CP013738.1	6082611	6097344	FALSE	['NI-siderophore']	14733	BGC0002683	schizokinen	Other	0.2
NZ_CP013738.1.region020	GCF_000261345.2	1.2	NZ_CP013738.1	6564224	6574599	FALSE	['ectoine']	10375	BGC0002097	kosinostatin	NRP+Polyketide:Type II polyketide+Saccharide:Hybrid/tailoring saccharide	0.166667
NZ_CP013738.1.region021	GCF_000261345.2	1.21	NZ_CP013738.1	6767030	6819639	FALSE	['NRPS-like', 'ladderane', 'arylpolyene']	52609	BGC0002441	o-dialkylbenzene 1/o-dialkylbenzene 2	Polyketide+NRP	0.612903
NZ_CP013738.1.region022	GCF_000261345.2	1.22	NZ_CP013738.1	6959814	6986388	FALSE	['terpene']	26574	BGC0000663	hopene	Terpene	0.692308
NZ_CP013738.1.region023	GCF_000261345.2	1.23	NZ_CP013738.1	7040957	7089202	FALSE	['T1PKS', 'NRPS']	48245	BGC0001043	SGR PTMs/SGR PTM Compound b/SGR PTM Compound c/SGR PTM Compound d	NRP+Polyketide	1
NZ_CP013738.1.region024	GCF_000261345.2	1.24	NZ_CP013738.1	7089463	7099711	FALSE	['RiPP-like']	10248	BGC0000163	tetronasin	Polyketide	0.0384615
NZ_CP013738.1.region025	GCF_000261345.2	1.25	NZ_CP013738.1	7275666	7287040	FALSE	['RiPP-like']	11374	BGC0002115	streptamidine	RiPP:Other	0.666667
NZ_CP013738.1.region026	GCF_000261345.2	1.26	NZ_CP013738.1	7287745	7298213	FALSE	['melanin']	10468	BGC0000911	melanin	Other	1
NZ_CP013738.1.region027	GCF_000261345.2	1.27	NZ_CP013738.1	7337451	7378504	FALSE	['T3PKS']	41053	BGC0000282	alkylresorcinol	Polyketide	1
NZ_CP013738.1.region028	GCF_000261345.2	1.28	NZ_CP013738.1	7483758	7536082	FALSE	['NRPS', 'T1PKS']	52324	BGC0000290	A-47934	NRP:Glycopeptide	0.117647
NZ_CP013739.1.region001	GCF_000261345.2	2.1	NZ_CP013739.1	8212	104630	FALSE	['other', 'NRPS', 'T1PKS']	96418	BGC0000965	C-1027	Polyketide:Iterative type I polyketide+Polyketide:Enediyne type I polyketide	0.984848
NZ_CP072931.1.region001	GCF_000280865.2	1.1	NZ_CP072931.1	280714	392676	FALSE	['NAPAA', 'transAT-PKS']	111962	BGC0000177	iso-migrastatin/migrastatin/dorrigocin A/dorrigocin B/13-epi-dorrigocin A	Polyketide:Modular type I polyketide+Polyketide:Trans-AT type I polyketide	1
NZ_CP072931.1.region002	GCF_000280865.2	1.2	NZ_CP072931.1	395071	515119	FALSE	['NRPS-like', 'NRPS', 'T1PKS']	120048	BGC0000382	lipstatin	NRP	0.357143
NZ_CP072931.1.region003	GCF_000280865.2	1.3	NZ_CP072931.1	522911	532448	FALSE	['RiPP-like']	9537
NZ_CP072931.1.region004	GCF_000280865.2	1.4	NZ_CP072931.1	555978	595098	FALSE	['T3PKS']	39120	BGC0001310	naringenin	Polyketide:Type III polyketide	1
NZ_CP072931.1.region005	GCF_000280865.2	1.5	NZ_CP072931.1	752531	760279	FALSE	['RiPP-like']	7748	BGC0002497	hexacosalactone A	Other	0.0454545
NZ_CP072931.1.region006	GCF_000280865.2	1.6	NZ_CP072931.1	777343	849260	FALSE	['T2PKS']	71917	BGC0000271	spore pigment	Polyketide	0.75
NZ_CP072931.1.region007	GCF_000280865.2	1.7	NZ_CP072931.1	993236	1004937	FALSE	['NI-siderophore']	11701	BGC0002466	peucechelin	NRP	0.25
NZ_CP072931.1.region008	GCF_000280865.2	1.8	NZ_CP072931.1	1160138	1208236	FALSE	['T1PKS', 'hglE-KS']	48098	BGC0002497	hexacosalactone A	Other	0.136364
NZ_CP072931.1.region009	GCF_000280865.2	1.9	NZ_CP072931.1	1653293	1662110	FALSE	['NI-siderophore']	8817	BGC0001478	desferrioxamine E	Other	1
NZ_CP072931.1.region010	GCF_000280865.2	1.1	NZ_CP072931.1	1758342	1768759	FALSE	['ectoine']	10417	BGC0002052	ectoine	Other:Ectoine	1
NZ_CP072931.1.region011	GCF_000280865.2	1.11	NZ_CP072931.1	2684492	2728913	FALSE	['T1PKS']	44421
NZ_CP072931.1.region012	GCF_000280865.2	1.12	NZ_CP072931.1	3299809	3336008	FALSE	['thiopeptide']	36199	BGC0001753	radamycin/globimycin	RiPP	0.833333
NZ_CP072931.1.region013	GCF_000280865.2	1.13	NZ_CP072931.1	3810181	3828682	FALSE	['terpene']	18501	BGC0000611	siomycin A	RiPP:Thiopeptide	0.222222
NZ_CP072931.1.region014	GCF_000280865.2	1.14	NZ_CP072931.1	4224173	4244017	FALSE	['terpene']	19844	BGC0000144	salinomycin	Polyketide:Modular type I polyketide	0.0612245
NZ_CP072931.1.region015	GCF_000280865.2	1.15	NZ_CP072931.1	4244187	4265700	FALSE	['lassopeptide']	21513	BGC0002053	ulleungdin	RiPP:Lassopeptide	1
NZ_CP072931.1.region016	GCF_000280865.2	1.16	NZ_CP072931.1	4414536	4435428	FALSE	['linaridin']	20892	BGC0001188	legonaridin	RiPP	0.666667
NZ_CP072931.1.region017	GCF_000280865.2	1.17	NZ_CP072931.1	5061039	5087719	FALSE	['amglyccycl', '2dos']	26680	BGC0000691	acarbose	Saccharide	0.0714286
NZ_CP072931.1.region018	GCF_000280865.2	1.18	NZ_CP072931.1	5961574	5974763	FALSE	['NI-siderophore']	13189	BGC0002683	schizokinen	Other	0.2
NZ_CP072931.1.region019	GCF_000280865.2	1.19	NZ_CP072931.1	6090750	6163624	FALSE	['crocagin', 'ladderane', 'lassopeptide', 'butyrolactone']	72874	BGC0001550	citrulassin D	RiPP	1
NZ_CP072931.1.region020	GCF_000280865.2	1.2	NZ_CP072931.1	6163845	6205426	FALSE	['thioamide-NRP']	41581	BGC0002499	enteromycin	Polyketide+NRP	0.625
NZ_CP072931.1.region021	GCF_000280865.2	1.21	NZ_CP072931.1	6294477	6367011	FALSE	['T2PKS']	72534	BGC0000242	lysolipin I	Polyketide	0.891304
NZ_CP072931.1.region022	GCF_000280865.2	1.22	NZ_CP072931.1	6422992	6436346	FALSE	['NI-siderophore']	13354	BGC0002466	peucechelin	NRP	0.15
NZ_CP072931.1.region023	GCF_000280865.2	1.23	NZ_CP072931.1	6728464	6753466	FALSE	['terpene']	25002	BGC0000663	hopene	Terpene	0.692308
NZ_CP072931.1.region024	GCF_000280865.2	1.24	NZ_CP072931.1	6836998	6888580	FALSE	['hglE-KS', 'T1PKS']	51582	BGC0002497	hexacosalactone A	Other	0.0909091
NZ_CP072931.1.region025	GCF_000280865.2	1.25	NZ_CP072931.1	6920619	6961804	FALSE	['T3PKS']	41185	BGC0001138	a201a	Other:Nucleoside	0.108108
NZ_CP072931.1.region026	GCF_000280865.2	1.26	NZ_CP072931.1	7031119	7041496	FALSE	['butyrolactone']	10377
NZ_CP072931.1.region027	GCF_000280865.2	1.27	NZ_CP072931.1	7206514	7293433	FALSE	['T1PKS']	86919	BGC0000123	phoslactomycin B	Polyketide	1
NZ_CP072931.1.region028	GCF_000280865.2	1.28	NZ_CP072931.1	7309576	7320398	FALSE	['butyrolactone']	10822	BGC0000075	hygrocin A/hygrocin B	Polyketide	0.0645161
NZ_CP072931.1.region029	GCF_000280865.2	1.29	NZ_CP072931.1	7390193	7447112	FALSE	['NRPS-like', 'NRPS', 'other']	56919	BGC0002051	antipain	NRP	1
NZ_CP072931.1.region030	GCF_000280865.2	1.3	NZ_CP072931.1	7456462	7481325	FALSE	['terpene']	24863	BGC0000664	isorenieratene	Terpene	0.714286
NZ_CP072931.1.region031	GCF_000280865.2	1.31	NZ_CP072931.1	7531312	7701130	FALSE	['T1PKS', 'NRPS-like', 'oligosaccharide', 'PKS-like', 'butyrolactone']	169818	BGC0001877	cyphomycin	Polyketide	0.666667
NZ_CP072931.1.region032	GCF_000280865.2	1.32	NZ_CP072931.1	7738563	7749040	FALSE	['melanin']	10477
NZ_CP029159.1.region001	GCF_000297155.3	1.1	NZ_CP029159.1	899	233177	FALSE	['T1PKS', 'NRPS', 'other', 'butyrolactone', 'ectoine', 'melanin']	232278	BGC0001036	polyoxypeptin	NRP+Polyketide	0.432432
NZ_CP029159.1.region002	GCF_000297155.3	1.2	NZ_CP029159.1	257973	300840	FALSE	['terpene', 'lanthipeptide-class-iii']	42867	BGC0000496	AmfS	RiPP:Lanthipeptide	1
NZ_CP029159.1.region003	GCF_000297155.3	1.3	NZ_CP029159.1	335751	379033	FALSE	['NRPS']	43282	BGC0000078	incednine	Polyketide	0.0266667
NZ_CP029159.1.region004	GCF_000297155.3	1.4	NZ_CP029159.1	467859	512417	FALSE	['T1PKS']	44558	BGC0000035	chalcomycin A	Polyketide	0.0731707
NZ_CP029159.1.region005	GCF_000297155.3	1.5	NZ_CP029159.1	555483	679604	FALSE	['T1PKS', 'RiPP-like']	124121	BGC0001348	JBIR-100	Polyketide:Modular type I polyketide	0.888889
NZ_CP029159.1.region006	GCF_000297155.3	1.6	NZ_CP029159.1	798695	823655	FALSE	['terpene']	24960	BGC0001456	isorenieratene	Terpene	1
NZ_CP029159.1.region007	GCF_000297155.3	1.7	NZ_CP029159.1	923574	967176	FALSE	['NRPS', 'phosphonate']	43602	BGC0000937	fosfazinomycin A/fosfazinomycin B	Other	0.157895
NZ_CP029159.1.region008	GCF_000297155.3	1.8	NZ_CP029159.1	987287	1008024	FALSE	['terpene']	20737	BGC0001580	ebelactone	Polyketide	0.0555556
NZ_CP029159.1.region009	GCF_000297155.3	1.9	NZ_CP029159.1	1139284	1164999	FALSE	['terpene']	25715	BGC0000663	hopene	Terpene	0.769231
NZ_CP029159.1.region010	GCF_000297155.3	1.1	NZ_CP029159.1	1479409	1565738	FALSE	['terpene', 'T2PKS']	86329	BGC0000271	spore pigment	Polyketide	0.833333
NZ_CP029159.1.region011	GCF_000297155.3	1.11	NZ_CP029159.1	1735019	1759345	FALSE	['lanthipeptide-class-i']	24326
NZ_CP029159.1.region012	GCF_000297155.3	1.12	NZ_CP029159.1	2395475	2419821	FALSE	['lanthipeptide-class-i']	24346
NZ_CP029159.1.region013	GCF_000297155.3	1.13	NZ_CP029159.1	2441616	2481034	FALSE	['other']	39418	BGC0000288	A-503083 A/A-503083 B/A-503083 E/A-503083 F	NRP	0.0363636
NZ_CP029159.1.region014	GCF_000297155.3	1.14	NZ_CP029159.1	2877034	2949556	FALSE	['T2PKS', 'oligosaccharide', 'other']	72522	BGC0001851	komodoquinone B	Polyketide:Type II polyketide+Saccharide:Hybrid/tailoring saccharide	0.97561
NZ_CP029159.1.region015	GCF_000297155.3	1.15	NZ_CP029159.1	2974430	2984901	FALSE	['melanin']	10471	BGC0000911	melanin	Other	1
NZ_CP029159.1.region016	GCF_000297155.3	1.16	NZ_CP029159.1	3236971	3260302	FALSE	['lanthipeptide-class-i']	23331
NZ_CP029159.1.region017	GCF_000297155.3	1.17	NZ_CP029159.1	3404855	3448473	FALSE	['NAPAA', 'thiopeptide', 'thioamitides']	43618	BGC0002100	colibrimycin	NRP+Other	0.173077
NZ_CP029159.1.region018	GCF_000297155.3	1.18	NZ_CP029159.1	3708677	3734944	FALSE	['lanthipeptide-class-i']	26267
NZ_CP029159.1.region019	GCF_000297155.3	1.19	NZ_CP029159.1	3740940	3783809	FALSE	['T1PKS']	42869	BGC0000806	phosphonoglycans	Saccharide	0.0545455
NZ_CP029159.1.region020	GCF_000297155.3	1.2	NZ_CP029159.1	3963858	3976785	FALSE	['NI-siderophore']	12927	BGC0002692	speibonoxamine/desoxy-desferrioxamine D1/desferrioxamine D1/desferrioxamine B/didesoxy-desferrioxamine D1/desoxy-desferrioxamine B/didesoxy-desferrioxamine B	Other	0.333333
NZ_CP029159.1.region021	GCF_000297155.3	1.21	NZ_CP029159.1	4072751	4093387	FALSE	['terpene']	20636	BGC0001447	primycin	Polyketide	0.0540541
NZ_CP029159.1.region022	GCF_000297155.3	1.22	NZ_CP029159.1	4570293	4590274	FALSE	['terpene']	19981	BGC0001046	streptolydigin	NRP+Polyketide:Modular type I polyketide+Saccharide:Hybrid/tailoring saccharide	0.0526316
NZ_CP029159.1.region023	GCF_000297155.3	1.23	NZ_CP029159.1	4918320	4938212	FALSE	['terpene']	19892	BGC0001511	ansamitocin P-3	Polyketide	0.047619
NZ_CP029159.1.region024	GCF_000297155.3	1.24	NZ_CP029159.1	5234427	5275579	FALSE	['ladderane']	41152	BGC0001983	triacsin C	Other	0.71875
NZ_CP029159.1.region025	GCF_000297155.3	1.25	NZ_CP029159.1	5529239	5539092	FALSE	['NI-siderophore']	9853	BGC0000941	desferrioxamin B	Other	1
NZ_CP029159.1.region026	GCF_000297155.3	1.26	NZ_CP029159.1	6490903	6501302	FALSE	['ectoine']	10399	BGC0000853	ectoine	Other	1
NZ_CP029159.1.region027	GCF_000297155.3	1.27	NZ_CP029159.1	6963567	6984650	FALSE	['terpene']	21083	BGC0000663	hopene	Terpene	0.153846
NZ_CP029159.1.region028	GCF_000297155.3	1.28	NZ_CP029159.1	7201084	7323252	FALSE	['T3PKS', 'NRPS', 'thiopeptide']	122168	BGC0002115	streptamidine	RiPP:Other	0.916667
NZ_CP029159.1.region029	GCF_000297155.3	1.29	NZ_CP029159.1	7460270	7583035	FALSE	['T1PKS', 'NRPS', 'NRPS-like']	122765	BGC0000994	FR-900520	NRP+Polyketide	0.681818
NZ_CP029159.1.region030	GCF_000297155.3	1.3	NZ_CP029159.1	7613738	7739199	FALSE	['T1PKS', 'NRPS']	125461	BGC0001694	neoabyssomicin/abyssomicin	Polyketide	0.5625
NZ_CP029159.1.region031	GCF_000297155.3	1.31	NZ_CP029159.1	7760732	7895673	FALSE	['NRPS', 'T3PKS']	134941	BGC0002314	corbomycin	NRP	0.333333
NZ_CP029159.1.region032	GCF_000297155.3	1.32	NZ_CP029159.1	7907020	7920565	FALSE	['NI-siderophore']	13545	BGC0002466	peucechelin	NRP	0.25
NZ_ALNP01000002.1.region001	GCF_000297635.1	2.1	NZ_ALNP01000002.1	296207	308100	FALSE	['RiPP-like']	11893
NZ_ALNP01000003.1.region001	GCF_000297635.1	3.1	NZ_ALNP01000003.1	21189	152661	FALSE	['T2PKS', 'oligosaccharide', 'NRPS']	131472	BGC0002361	baikalomycin B/baikalomycin A/baikalomycin C	Polyketide+Saccharide	0.875
NZ_ALNP01000004.1.region001	GCF_000297635.1	4.1	NZ_ALNP01000004.1	43342	89659	FALSE	['terpene', 'NAPAA']	46317	BGC0002174	ε-Poly-L-lysine	NRP	1
NZ_ALNP01000004.1.region002	GCF_000297635.1	4.2	NZ_ALNP01000004.1	94727	135849	FALSE	['T3PKS']	41122	BGC0001310	naringenin	Polyketide:Type III polyketide	1
NZ_ALNP01000004.1.region003	GCF_000297635.1	4.3	NZ_ALNP01000004.1	153635	175497	FALSE	['terpene']	21862	BGC0000663	hopene	Terpene	0.307692
NZ_ALNP01000006.1.region001	GCF_000297635.1	6.1	NZ_ALNP01000006.1	48480	69536	FALSE	['terpene']	21056	BGC0000209	chlortetracycline	Polyketide	0.0571429
NZ_ALNP01000009.1.region001	GCF_000297635.1	9.1	NZ_ALNP01000009.1	30955	75133	FALSE	['NRPS', 'butyrolactone']	44178	BGC0002079	omnipeptin	NRP:Cyclic depsipeptide	0.047619
NZ_ALNP01000010.1.region001	GCF_000297635.1	10.1	NZ_ALNP01000010.1	31970	51844	FALSE	['nucleoside']	19874
NZ_ALNP01000010.1.region002	GCF_000297635.1	10.2	NZ_ALNP01000010.1	77131	99393	FALSE	['nucleoside']	22262	BGC0000878	puromycin	Other	0.75
NZ_ALNP01000010.1.region003	GCF_000297635.1	10.3	NZ_ALNP01000010.1	141693	152098	FALSE	['ectoine']	10405	BGC0002052	ectoine	Other:Ectoine	1
NZ_ALNP01000012.1.region001	GCF_000297635.1	12.1	NZ_ALNP01000012.1	138249	177487	TRUE	['NRPS']	39238	BGC0000324	coelibactin	NRP	0.727273
NZ_ALNP01000013.1.region001	GCF_000297635.1	13.1	NZ_ALNP01000013.1	54637	89258	FALSE	['LAP', 'thiopeptide']	34621
NZ_ALNP01000013.1.region002	GCF_000297635.1	13.2	NZ_ALNP01000013.1	125614	146634	FALSE	['terpene']	21020
NZ_ALNP01000014.1.region001	GCF_000297635.1	14.1	NZ_ALNP01000014.1	0	52591	TRUE	['NRPS']	52591	BGC0002657	deoxyhangtaimycin	Polyketide+NRP	0.0428571
NZ_ALNP01000015.1.region001	GCF_000297635.1	15.1	NZ_ALNP01000015.1	152272	160180	TRUE	['NI-siderophore']	7908	BGC0002305	legonoxamine A/desferrioxamine B/legonoxamine B	Other	0.5
NZ_ALNP01000019.1.region001	GCF_000297635.1	19.1	NZ_ALNP01000019.1	46162	60483	FALSE	['NI-siderophore']	14321
NZ_ALNP01000022.1.region001	GCF_000297635.1	22.1	NZ_ALNP01000022.1	11530	60866	FALSE	['T1PKS']	49336	BGC0001537	butyrolactol A	Polyketide	0.266667
NZ_ALNP01000027.1.region001	GCF_000297635.1	27.1	NZ_ALNP01000027.1	2608	56377	FALSE	['thioamide-NRP', 'NRPS-like', 'T1PKS']	53769	BGC0001647	lagunapyrone A/lagunapyrone B/lagunapyrone C	Polyketide	0.222222
NZ_ALNP01000029.1.region001	GCF_000297635.1	29.1	NZ_ALNP01000029.1	0	73618	TRUE	['NRPS', 'NRPS-like']	73618	BGC0002293	ohmyungsamycin A/ohmyungsamycin B	NRP	0.3125
NZ_ALNP01000030.1.region001	GCF_000297635.1	30.1	NZ_ALNP01000030.1	0	19094	TRUE	['linaridin']	19094	BGC0001735	pentostatine/vidarabine	Other	0.09375
NZ_ALNP01000031.1.region001	GCF_000297635.1	31.1	NZ_ALNP01000031.1	0	41617	TRUE	['T1PKS', 'NRPS']	41617	BGC0001435	ikarugamycin	NRP+Polyketide:Iterative type I polyketide	0.6
NZ_AMPN02000001.1.region001	GCF_000299175.2	1.1	NZ_AMPN02000001.1	0	60680	TRUE	['T2PKS', 'butyrolactone', 'ectoine']	60680	BGC0001073	kosinostatin	NRP+Polyketide	0.606557
NZ_AMPN02000002.1.region001	GCF_000299175.2	4.1	NZ_AMPN02000002.1	163911	238109	FALSE	['terpene', 'NRPS']	74198	BGC0001846	valinomycin/montanastatin	NRP+Saccharide:Hybrid/tailoring saccharide	0.130435
NZ_AMPN02000002.1.region002	GCF_000299175.2	4.2	NZ_AMPN02000002.1	391445	432031	FALSE	['NRPS-like']	40586	BGC0002365	10-epi-HSAF/10-epi-3-deOH-HSAF/10-epi-maltophilin/10-epi-xanthobaccin C/10-epi-hydroxymaltophilin/10-epi-FI-2	Other+Polyketide	0.833333
NZ_AMPN02000002.1.region003	GCF_000299175.2	4.3	NZ_AMPN02000002.1	473999	498855	FALSE	['terpene']	24856	BGC0000663	hopene	Terpene	0.615385
NZ_AMPN02000002.1.region004	GCF_000299175.2	4.4	NZ_AMPN02000002.1	563789	571104	FALSE	['RiPP-like']	7315
NZ_AMPN02000002.1.region005	GCF_000299175.2	4.5	NZ_AMPN02000002.1	1343959	1357113	FALSE	['NI-siderophore']	13154	BGC0002470	synechobactin C9/synechobactin C11/synechobactin 13/synechobactin 14/synechobactin 16/synechobactin A/synechobactin B/synechobactin C	Other	0.0952381
NZ_AMPN02000002.1.region006	GCF_000299175.2	4.6	NZ_AMPN02000002.1	1595817	1616501	FALSE	['terpene']	20684	BGC0001181	geosmin	Terpene	1
NZ_AMPN02000002.1.region007	GCF_000299175.2	4.7	NZ_AMPN02000002.1	1953713	1973175	FALSE	['terpene']	19462	BGC0002012	julichrome Q3-3/julichrome Q3-5	Polyketide	0.214286
NZ_AMPN02000002.1.region008	GCF_000299175.2	4.8	NZ_AMPN02000002.1	2457028	2489426	FALSE	['thiopeptide', 'LAP']	32398	BGC0001596	fluostatins M-Q	Polyketide	0.0465116
NZ_AMPN02000002.1.region009	GCF_000299175.2	4.9	NZ_AMPN02000002.1	2771633	2794213	FALSE	['lanthipeptide-class-iii']	22580	BGC0000546	SAL-2242	RiPP:Lanthipeptide	0.555556
NZ_AMPN02000002.1.region010	GCF_000299175.2	4.1	NZ_AMPN02000002.1	3597566	3641438	FALSE	['NRPS']	43872	BGC0000423	scabichelin	NRP	0.4
NZ_AMPN02000002.1.region011	GCF_000299175.2	4.11	NZ_AMPN02000002.1	3894734	4002302	FALSE	['NRPS', 'LAP']	107568	BGC0001792	surugamide A/surugamide D	NRP	1.04762
NZ_AMPN02000002.1.region012	GCF_000299175.2	4.12	NZ_AMPN02000002.1	4731031	4742852	FALSE	['NI-siderophore']	11821	BGC0000940	desferrioxamin B/desferrioxamine E	Other	0.833333
NZ_AMPN02000002.1.region013	GCF_000299175.2	4.13	NZ_AMPN02000002.1	5618238	5628637	FALSE	['ectoine']	10399	BGC0000853	ectoine	Other	1
NZ_AMPN02000002.1.region014	GCF_000299175.2	4.14	NZ_AMPN02000002.1	6480994	6508803	FALSE	['RiPP-like', 'terpene']	27809	BGC0000664	isorenieratene	Terpene	0.857143
NZ_AMPN02000002.1.region015	GCF_000299175.2	4.15	NZ_AMPN02000002.1	6579414	6590782	FALSE	['RiPP-like']	11368	BGC0002115	streptamidine	RiPP:Other	0.833333
NZ_AMPN02000002.1.region016	GCF_000299175.2	4.16	NZ_AMPN02000002.1	6615206	6656304	FALSE	['T3PKS']	41098	BGC0001846	valinomycin/montanastatin	NRP+Saccharide:Hybrid/tailoring saccharide	0.347826
NZ_AMPN02000002.1.region017	GCF_000299175.2	4.17	NZ_AMPN02000002.1	6682861	6723026	FALSE	['T1PKS']	40165
NZ_AMPN02000002.1.region018	GCF_000299175.2	4.18	NZ_AMPN02000002.1	6731952	6928181	FALSE	['T1PKS', 'NRPS-like', 'NRPS', 'lanthipeptide-class-ii']	196229	BGC0000034	candicidin	NRP+Polyketide	0.952381
NZ_JH941042.1.region001	GCF_000302615.1	2.1	NZ_JH941042.1	564991	575393	FALSE	['melanin']	10402	BGC0000700	istamycin	Saccharide	0.0746269
NZ_AKXV01000009.1.region001	GCF_000302615.1	4.1	NZ_AKXV01000009.1	274767	315871	FALSE	['other']	41104	BGC0000288	A-503083 A/A-503083 B/A-503083 E/A-503083 F	NRP	0.0363636
NZ_AKXV01000009.1.region002	GCF_000302615.1	4.2	NZ_AKXV01000009.1	413295	474257	FALSE	['phosphonate', 'NRPS-like', 'NRPS']	60962	BGC0000938	fosfomycin	Other:Aminocoumarin	0.896552
NZ_JH941044.1.region001	GCF_000302615.1	5.1	NZ_JH941044.1	0	33640	TRUE	['NRPS', 'NRPS-like']	33640
NZ_JH941044.1.region002	GCF_000302615.1	5.2	NZ_JH941044.1	87219	115288	FALSE	['lanthipeptide-class-ii', 'melanin']	28069	BGC0000908	melanin	Other	0.285714
NZ_JH941044.1.region003	GCF_000302615.1	5.3	NZ_JH941044.1	291539	312859	FALSE	['terpene']	21320	BGC0001580	ebelactone	Polyketide	0.0555556
NZ_JH941044.1.region004	GCF_000302615.1	5.4	NZ_JH941044.1	407448	418264	FALSE	['RiPP-like']	10816
NZ_AKXV01000013.1.region001	GCF_000302615.1	7.1	NZ_AKXV01000013.1	40586	67268	FALSE	['terpene']	26682	BGC0000663	hopene	Terpene	0.769231
NZ_AKXV01000013.1.region002	GCF_000302615.1	7.2	NZ_AKXV01000013.1	382988	418211	TRUE	['NRPS-like']	35223	BGC0000950	napsamycin A/napsamycin B/napsamycin C/napsamycin D/mureidomycin A/mureidomycin B	NRP:Uridylpeptide+Other:Nucleoside	0.517241
NZ_AKXV01000014.1.region001	GCF_000302615.1	8.1	NZ_AKXV01000014.1	209614	221393	FALSE	['NI-siderophore']	11779	BGC0000941	desferrioxamin B	Other	1
NZ_AKXV01000014.1.region002	GCF_000302615.1	8.2	NZ_AKXV01000014.1	338296	379391	TRUE	['T2PKS']	41095	BGC0000241	lomaiviticin A/lomaiviticin C/lomaiviticin D/lomaiviticin E	Polyketide:Type II polyketide+Saccharide:Hybrid/tailoring saccharide	0.534483
NZ_JH941046.1.region001	GCF_000302615.1	10.1	NZ_JH941046.1	11283	36019	FALSE	['blactam']	24736	BGC0000845	clavulanic acid	Other:Non-NRP beta-lactam	0.291667
NZ_JH941048.1.region001	GCF_000302615.1	12.1	NZ_JH941048.1	170865	200005	TRUE	['NRPS']	29140	BGC0002079	omnipeptin	NRP:Cyclic depsipeptide	0.166667
NZ_JH941049.1.region001	GCF_000302615.1	13.1	NZ_JH941049.1	128204	150916	FALSE	['lanthipeptide-class-iv']	22712	BGC0000563	venezuelin	RiPP:Lanthipeptide	1
NZ_AKXV01000030.1.region001	GCF_000302615.1	16.1	NZ_AKXV01000030.1	36771	109284	FALSE	['T2PKS']	72513	BGC0000271	spore pigment	Polyketide	0.916667
NZ_AKXV01000030.1.region002	GCF_000302615.1	16.2	NZ_AKXV01000030.1	121913	147648	TRUE	['NRPS-like']	25735	BGC0001877	cyphomycin	Polyketide	0.0555556
NZ_AKXV01000031.1.region001	GCF_000302615.1	17.1	NZ_AKXV01000031.1	0	56404	TRUE	['NRP-metallophore', 'NRPS']	56404	BGC0002466	peucechelin	NRP	0.55
NZ_AKXV01000031.1.region002	GCF_000302615.1	17.2	NZ_AKXV01000031.1	99926	132307	TRUE	['lanthipeptide-class-ii']	32381	BGC0001229	SBI-06990 A1/SBI-06989 A2	RiPP:Lanthipeptide	1.5
NZ_AKXV01000035.1.region001	GCF_000302615.1	20.1	NZ_AKXV01000035.1	87252	102007	FALSE	['NI-siderophore']	14755	BGC0002470	synechobactin C9/synechobactin C11/synechobactin 13/synechobactin 14/synechobactin 16/synechobactin A/synechobactin B/synechobactin C	Other	0.0952381
NZ_AKXV01000039.1.region001	GCF_000302615.1	23.1	NZ_AKXV01000039.1	0	17724	TRUE	['LAP']	17724	BGC0000227	granaticin	Polyketide:Type II polyketide	0.108108
NZ_AKXV01000047.1.region001	GCF_000302615.1	30.1	NZ_AKXV01000047.1	20106	51114	TRUE	['T3PKS']	31008	BGC0000282	alkylresorcinol	Polyketide	1
NZ_AKXV01000052.1.region001	GCF_000302615.1	35.1	NZ_AKXV01000052.1	0	6908	TRUE	['butyrolactone']	6908	BGC0000038	coelimycin P1	Polyketide:Modular type I polyketide	0.0833333
NZ_JH993789.1.region001	GCF_000316095.1	3.1	NZ_JH993789.1	69076	139088	FALSE	['T1PKS']	70012	BGC0000028	bafilomycin B1	Polyketide:Modular type I polyketide	0.666667
NZ_JH993789.1.region002	GCF_000316095.1	3.2	NZ_JH993789.1	159378	200464	FALSE	['T3PKS']	41086	BGC0000282	alkylresorcinol	Polyketide	1
NZ_JH993789.1.region003	GCF_000316095.1	3.3	NZ_JH993789.1	251164	293330	FALSE	['NRPS', 'NAPAA']	42166	BGC0000431	stenothricin	NRP:Cyclic depsipeptide	0.181818
NZ_JH993789.1.region004	GCF_000316095.1	3.4	NZ_JH993789.1	553184	563400	FALSE	['RiPP-like']	10216	BGC0000518	informatipeptin	RiPP:Lanthipeptide	0.428571
NZ_JH993789.1.region005	GCF_000316095.1	3.5	NZ_JH993789.1	775627	836741	FALSE	['NRPS']	61114	BGC0001448	malacidin A/malacidin B	NRP:Lipopeptide:Ca+-dependent lipopeptide	0.205128
NZ_JH993789.1.region006	GCF_000316095.1	3.6	NZ_JH993789.1	975132	1001875	FALSE	['terpene']	26743	BGC0000663	hopene	Terpene	0.923077
NZ_JH993789.1.region007	GCF_000316095.1	3.7	NZ_JH993789.1	1313562	1349058	FALSE	['nucleoside', 'phosphoglycolipid']	35496	BGC0001395	teichomycin A1	Other	0.777778
NZ_JH993789.1.region008	GCF_000316095.1	3.8	NZ_JH993789.1	1445048	1458318	FALSE	['NI-siderophore']	13270
NZ_JH993789.1.region009	GCF_000316095.1	3.9	NZ_JH993789.1	1472957	1529483	TRUE	['ladderane', 'arylpolyene', 'NRPS']	56526	BGC0002108	cinnapeptin	NRP	0.785714
NZ_JH993790.1.region001	GCF_000316095.1	4.1	NZ_JH993790.1	43	32179	TRUE	['NRPS']	32136	BGC0001975	atratumycin	NRP	0.236842
NZ_JH993790.1.region002	GCF_000316095.1	4.2	NZ_JH993790.1	142404	162378	FALSE	['terpene']	19974	BGC0001181	geosmin	Terpene	1
NZ_JH993790.1.region003	GCF_000316095.1	4.3	NZ_JH993790.1	199560	245412	FALSE	['T1PKS']	45852	BGC0000341	enduracidin	NRP	0.291667
NZ_JH993790.1.region004	GCF_000316095.1	4.4	NZ_JH993790.1	491321	502891	FALSE	['NI-siderophore']	11570
NZ_JH993790.1.region005	GCF_000316095.1	4.5	NZ_JH993790.1	1015564	1036378	FALSE	['terpene']	20814	BGC0000660	albaflavenone	Terpene	1
NZ_JH993790.1.region006	GCF_000316095.1	4.6	NZ_JH993790.1	2748504	2771754	FALSE	['lanthipeptide-class-i']	23250
NZ_JH993790.1.region007	GCF_000316095.1	4.7	NZ_JH993790.1	3258872	3270645	FALSE	['NI-siderophore']	11773	BGC0001453	desferrioxamine	Other	0.666667
NZ_JH993790.1.region008	GCF_000316095.1	4.8	NZ_JH993790.1	3336165	3346621	FALSE	['melanin']	10456	BGC0000700	istamycin	Saccharide	0.0447761
NZ_JH993790.1.region009	GCF_000316095.1	4.9	NZ_JH993790.1	3829485	3851946	FALSE	['lassopeptide']	22461	BGC0002686	madurastatin D1/madurastatin D2/(-)-Madurastatin C1	NRP	0.0246914
NZ_JH993790.1.region010	GCF_000316095.1	4.1	NZ_JH993790.1	4303009	4313408	FALSE	['ectoine']	10399	BGC0000853	ectoine	Other	1
NZ_JH993790.1.region011	GCF_000316095.1	4.11	NZ_JH993790.1	5105148	5217066	FALSE	['NRPS', 'lanthipeptide-class-i', 'lanthipeptide-class-ii', 'T2PKS']	111918	BGC0000271	spore pigment	Polyketide	0.666667
NZ_JH993790.1.region012	GCF_000316095.1	4.12	NZ_JH993790.1	5423641	5448231	FALSE	['terpene']	24590	BGC0000633	carotenoid	Terpene	0.454545
NZ_JH993790.1.region013	GCF_000316095.1	4.13	NZ_JH993790.1	5499193	5521845	FALSE	['lanthipeptide-class-iii']	22652	BGC0000551	SapB	RiPP:Lanthipeptide	1
NZ_JH993790.1.region014	GCF_000316095.1	4.14	NZ_JH993790.1	5722557	5763663	FALSE	['NRPS-like', 'amglyccycl']	41106	BGC0000998	guadinomine/guadinomine B/guadinomic acid	NRP+Polyketide	0.0769231
NZ_JH993790.1.region015	GCF_000316095.1	4.15	NZ_JH993790.1	5876464	5917454	FALSE	['T3PKS', 'guanidinotides']	40990	BGC0001148	pheganomycin	NRP+RiPP	0.47619
NZ_JH993790.1.region016	GCF_000316095.1	4.16	NZ_JH993790.1	5939496	5949792	FALSE	['RiPP-like']	10296	BGC0002115	streptamidine	RiPP:Other	0.75
NZ_JH993790.1.region017	GCF_000316095.1	4.17	NZ_JH993790.1	5968130	6016575	FALSE	['T1PKS', 'NRPS-like', 'furan']	48445	BGC0000036	chlorothricin/deschlorothricin	Polyketide:Modular type I polyketide+Polyketide:Iterative type I polyketide+Saccharide:Oligosaccharide	0.0465116
NZ_JH993790.1.region018	GCF_000316095.1	4.18	NZ_JH993790.1	6107161	6119063	FALSE	['RiPP-like']	11902
NZ_JH993790.1.region019	GCF_000316095.1	4.19	NZ_JH993790.1	6135244	6217835	FALSE	['hglE-KS', 'NRPS-like']	82591	BGC0000966	caerulomycin A	NRP+Polyketide	0.08
NZ_JH993790.1.region020	GCF_000316095.1	4.2	NZ_JH993790.1	6320600	6342445	FALSE	['terpene']	21845	BGC0000565	goadsporin	RiPP:LAP	0.1875
NZ_JH993791.1.region001	GCF_000316095.1	5.1	NZ_JH993791.1	11870	62373	FALSE	['T1PKS', 'other']	50503	BGC0001083	merochlorin A/merochlorin B/deschloro-merochlorin A/deschloro-merochlorin B/isochloro-merochlorin B/dichloro-merochlorin B/merochlorin D/merochlorin C	Terpene+Polyketide:Type III polyketide	0.146341
NZ_JH993791.1.region002	GCF_000316095.1	5.2	NZ_JH993791.1	147728	193599	FALSE	['T1PKS', 'butyrolactone']	45871	BGC0000112	neocarzinostatin	Polyketide:Iterative type I polyketide+Polyketide:Enediyne type I polyketide	0.5
NZ_JH993791.1.region003	GCF_000316095.1	5.3	NZ_JH993791.1	207278	247719	FALSE	['other']	40441	BGC0001584	C-1027	Polyketide	0.160714
NZ_JH993792.1.region001	GCF_000316095.1	6.1	NZ_JH993792.1	0	8570	TRUE	['NRPS']	8570	BGC0001406	telomycin	NRP	0.0882353
NZ_CP048261.1.region001	GCF_000331185.2	1.1	NZ_CP048261.1	82793	127652	FALSE	['NRPS']	44859	BGC0002697	clipibicyclene/azabicyclene B/azabicyclene C/azabicyclene D	NRP+Polyketide	0.166667
NZ_CP048261.1.region002	GCF_000331185.2	1.2	NZ_CP048261.1	216901	395849	FALSE	['NRPS-like', 'NRPS', 'other', 'nucleoside', 'T1PKS']	178948	BGC0001476	pseudouridimycin	Other:Nucleoside	0.6875
NZ_CP048261.1.region003	GCF_000331185.2	1.3	NZ_CP048261.1	469374	478440	FALSE	['butyrolactone']	9066	BGC0001877	cyphomycin	Polyketide	0.111111
NZ_CP048261.1.region004	GCF_000331185.2	1.4	NZ_CP048261.1	485550	557087	FALSE	['NRPS-like', 'other']	71537	BGC0002573	phosphoramidon	Other	0.4
NZ_CP048261.1.region005	GCF_000331185.2	1.5	NZ_CP048261.1	634041	760647	FALSE	['terpene', 'NRPS', 'T1PKS', 'NRPS-like']	126606	BGC0002358	cyclofaulknamycin	Polyketide	0.208333
NZ_CP048261.1.region006	GCF_000331185.2	1.6	NZ_CP048261.1	822747	878200	FALSE	['phosphonate', 'NRPS', 'NRPS-like']	55453	BGC0002051	antipain	NRP	1
NZ_CP048261.1.region007	GCF_000331185.2	1.7	NZ_CP048261.1	927742	960107	FALSE	['NAPAA']	32365	BGC0002174	ε-Poly-L-lysine	NRP	1
NZ_CP048261.1.region008	GCF_000331185.2	1.8	NZ_CP048261.1	972363	1025326	FALSE	['NRPS', 'T1PKS', 'NRPS-like']	52963	BGC0002666	legonindolizidine A6	NRP+Alkaloid	0.24
NZ_CP048261.1.region009	GCF_000331185.2	1.9	NZ_CP048261.1	1300823	1320571	FALSE	['terpene']	19748
NZ_CP048261.1.region010	GCF_000331185.2	1.1	NZ_CP048261.1	1920932	1933964	FALSE	['NI-siderophore']	13032	BGC0002466	peucechelin	NRP	0.2
NZ_CP048261.1.region011	GCF_000331185.2	1.11	NZ_CP048261.1	2029831	2037413	FALSE	['NI-siderophore']	7582	BGC0001478	desferrioxamine E	Other	1
NZ_CP048261.1.region012	GCF_000331185.2	1.12	NZ_CP048261.1	2115261	2125684	FALSE	['ectoine']	10423	BGC0002052	ectoine	Other:Ectoine	1
NZ_CP048261.1.region013	GCF_000331185.2	1.13	NZ_CP048261.1	2536974	2558672	FALSE	['terpene']	21698	BGC0001181	geosmin	Terpene	1
NZ_CP048261.1.region014	GCF_000331185.2	1.14	NZ_CP048261.1	2763714	2785335	FALSE	['lanthipeptide-class-iii']	21621	BGC0000546	SAL-2242	RiPP:Lanthipeptide	0.444444
NZ_CP048261.1.region015	GCF_000331185.2	1.15	NZ_CP048261.1	3516205	3536823	FALSE	['lassopeptide']	20618	BGC0002064	felipeptin A2/felipeptin A1	RiPP	0.222222
NZ_CP048261.1.region016	GCF_000331185.2	1.16	NZ_CP048261.1	3898162	3908884	FALSE	['butyrolactone']	10722	BGC0000112	neocarzinostatin	Polyketide:Iterative type I polyketide+Polyketide:Enediyne type I polyketide	0.0869565
NZ_CP048261.1.region017	GCF_000331185.2	1.17	NZ_CP048261.1	4523113	4585834	FALSE	['thioamide-NRP', 'NRPS']	62721	BGC0001623	ishigamide	NRP+Polyketide	0.555556
NZ_CP048261.1.region018	GCF_000331185.2	1.18	NZ_CP048261.1	5062184	5101032	FALSE	['arylpolyene', 'lanthipeptide-class-iii']	38848	BGC0001152	fusaricidin B	Polyketide+NRP:Lipopeptide	0.25
NZ_CP048261.1.region019	GCF_000331185.2	1.19	NZ_CP048261.1	5139882	5220730	FALSE	['NRPS']	80848	BGC0002108	cinnapeptin	NRP	0.142857
NZ_CP048261.1.region020	GCF_000331185.2	1.2	NZ_CP048261.1	6219896	6276216	FALSE	['PKS-like', 'NRPS']	56320	BGC0001813	tyrobetaine	NRP	1
NZ_CP048261.1.region021	GCF_000331185.2	1.21	NZ_CP048261.1	6834126	6849853	FALSE	['NI-siderophore']	15727	BGC0002470	synechobactin C9/synechobactin C11/synechobactin 13/synechobactin 14/synechobactin 16/synechobactin A/synechobactin B/synechobactin C	Other	0.0952381
NZ_CP048261.1.region022	GCF_000331185.2	1.22	NZ_CP048261.1	6937342	7099422	FALSE	['NRPS', 'NRPS-like', 'betalactone', 'indole', 'NRP-metallophore']	162080	BGC0002440	longicatenamide B/longicatenamide C/longicatenamide A/longicatenamide D	NRP	0.730769
NZ_CP048261.1.region023	GCF_000331185.2	1.23	NZ_CP048261.1	7120004	7140370	FALSE	['nucleoside']	20366	BGC0002354	huimycin	RiPP	0.428571
NZ_CP048261.1.region024	GCF_000331185.2	1.24	NZ_CP048261.1	7142547	7166941	FALSE	['lanthipeptide-class-i']	24394
NZ_CP048261.1.region025	GCF_000331185.2	1.25	NZ_CP048261.1	7181208	7192195	FALSE	['butyrolactone']	10987
NZ_CP048261.1.region026	GCF_000331185.2	1.26	NZ_CP048261.1	7309798	7342429	FALSE	['oligosaccharide']	32631
NZ_CP048261.1.region027	GCF_000331185.2	1.27	NZ_CP048261.1	7490557	7532036	FALSE	['other']	41479	BGC0000288	A-503083 A/A-503083 B/A-503083 E/A-503083 F	NRP	0.0727273
NZ_CP048261.1.region028	GCF_000331185.2	1.28	NZ_CP048261.1	7583339	7594620	FALSE	['melanin']	11281
NZ_CP048261.1.region029	GCF_000331185.2	1.29	NZ_CP048261.1	7631122	7651841	FALSE	['terpene']	20719	BGC0001441	belactosin A/belactosin C	Other	0.0833333
NZ_CP048261.1.region030	GCF_000331185.2	1.3	NZ_CP048261.1	7714105	7789152	FALSE	['NRPS']	75047	BGC0002637	rimomycin A/rimomycin B/rimomycin C	NRP	0.931034
NZ_CP048261.1.region031	GCF_000331185.2	1.31	NZ_CP048261.1	7940359	7966411	FALSE	['terpene']	26052	BGC0000663	hopene	Terpene	0.769231
NZ_CP048261.1.region032	GCF_000331185.2	1.32	NZ_CP048261.1	8131896	8186866	FALSE	['terpene', 'arylpolyene']	54970
NZ_CP048261.1.region033	GCF_000331185.2	1.33	NZ_CP048261.1	8272148	8378582	FALSE	['NRPS', 'NAPAA', 'NRPS-like']	106434	BGC0001760	rimosamide	NRP	1
NZ_CP048261.1.region034	GCF_000331185.2	1.34	NZ_CP048261.1	8389868	8457359	FALSE	['T1PKS', 'lanthipeptide-class-iii']	67491	BGC0002657	deoxyhangtaimycin	Polyketide+NRP	0.0428571
NZ_CP048261.1.region035	GCF_000331185.2	1.35	NZ_CP048261.1	8535192	8582103	FALSE	['T1PKS']	46911	BGC0001649	lavendiol	Polyketide	0.0645161
NZ_CP048261.1.region036	GCF_000331185.2	1.36	NZ_CP048261.1	8677224	8775346	FALSE	['terpene', 'T2PKS', 'lassopeptide']	98122	BGC0000254	oxytetracycline	Polyketide	0.95
NZ_CP048261.1.region037	GCF_000331185.2	1.37	NZ_CP048261.1	8788360	8832254	FALSE	['NRPS']	43894	BGC0001752	qinichelins	NRP	0.222222
NZ_CP048261.1.region038	GCF_000331185.2	1.38	NZ_CP048261.1	8841991	8961172	FALSE	['T1PKS', 'NRPS-like']	119181	BGC0002106	rimocidin	Polyketide	0.791667
NZ_CP048261.1.region039	GCF_000331185.2	1.39	NZ_CP048261.1	8983767	9042669	FALSE	['T1PKS']	58902	BGC0001072	simocyclinone D8	Saccharide+Polyketide:Modular type I polyketide+Polyketide:Type II polyketide+Other:Aminocoumarin	0.08
NZ_CP048261.1.region040	GCF_000331185.2	1.4	NZ_CP048261.1	9082801	9173370	FALSE	['NRPS', 'terpene', 'T1PKS']	90569	BGC0000664	isorenieratene	Terpene	0.857143
NZ_CP048261.1.region041	GCF_000331185.2	1.41	NZ_CP048261.1	9232810	9275972	FALSE	['NRPS-like']	43162	BGC0002582	guanipiperazine A/guanipiperazine B	NRP	0.8
NZ_CP048262.1.region001	GCF_000331185.2	2.1	NZ_CP048262.1	49564	96749	FALSE	['NRPS']	47185	BGC0002697	clipibicyclene/azabicyclene B/azabicyclene C/azabicyclene D	NRP+Polyketide	0.166667
NZ_CP048262.1.region002	GCF_000331185.2	2.2	NZ_CP048262.1	114708	161191	FALSE	['T1PKS']	46483
NZ_KB405098.1.region001	GCF_000340335.1	1.1	NZ_KB405098.1	76099	87872	FALSE	['NI-siderophore']	11773	BGC0000940	desferrioxamin B/desferrioxamine E	Other	0.833333
NZ_KB405098.1.region002	GCF_000340335.1	1.2	NZ_KB405098.1	213866	234736	FALSE	['bottromycin']	20870	BGC0000469	bottromycin A2	RiPP:Bottromycin	0.454545
NZ_KB405096.1.region001	GCF_000340335.1	3.1	NZ_KB405096.1	176398	210274	FALSE	['NAPAA']	33876	BGC0002174	ε-Poly-L-lysine	NRP	1
NZ_KB405096.1.region002	GCF_000340335.1	3.2	NZ_KB405096.1	259058	280075	FALSE	['terpene']	21017
NZ_KB405095.1.region001	GCF_000340335.1	4.1	NZ_KB405095.1	0	51075	TRUE	['T1PKS']	51075	BGC0002587	ossamycin	Polyketide	0.322581
NZ_KB405095.1.region002	GCF_000340335.1	4.2	NZ_KB405095.1	144791	172282	FALSE	['lanthipeptide-class-iii', 'RiPP-like']	27491	BGC0000518	informatipeptin	RiPP:Lanthipeptide	1
NZ_KB405095.1.region003	GCF_000340335.1	4.3	NZ_KB405095.1	468559	479573	FALSE	['butyrolactone']	11014	BGC0000459	griseoviridin/fijimycin A	NRP:Cyclic depsipeptide+Polyketide:Trans-AT type I polyketide	0.0833333
NZ_KB405095.1.region004	GCF_000340335.1	4.4	NZ_KB405095.1	555732	582420	FALSE	['terpene']	26688	BGC0000663	hopene	Terpene	0.923077
NZ_KB405094.1.region001	GCF_000340335.1	5.1	NZ_KB405094.1	63304	85902	FALSE	['lanthipeptide-class-iii']	22598	BGC0002669	TVA-YJ-2	RiPP	0.047619
NZ_KB405094.1.region002	GCF_000340335.1	5.2	NZ_KB405094.1	449089	564208	FALSE	['NRPS', 'T1PKS', 'T2PKS']	115119	BGC0000271	spore pigment	Polyketide	0.833333
NZ_KB405094.1.region003	GCF_000340335.1	5.3	NZ_KB405094.1	614225	638861	FALSE	['lanthipeptide-class-i']	24636
NZ_KB405089.1.region001	GCF_000340335.1	6.1	NZ_KB405089.1	56137	66151	FALSE	['NI-siderophore']	10014
NZ_KB405089.1.region002	GCF_000340335.1	6.2	NZ_KB405089.1	162500	234992	FALSE	['T2PKS', 'PKS-like']	72492	BGC0001179	rishirilide B/rishirilide A	Polyketide:Type II polyketide	1
NZ_KB405089.1.region003	GCF_000340335.1	6.3	NZ_KB405089.1	237669	258109	FALSE	['terpene']	20440	BGC0002452	leucomycin	Polyketide	0.137255
NZ_KB405089.1.region004	GCF_000340335.1	6.4	NZ_KB405089.1	382130	404338	FALSE	['terpene']	22208	BGC0001181	geosmin	Terpene	1
NZ_KB405089.1.region005	GCF_000340335.1	6.5	NZ_KB405089.1	425224	460218	FALSE	['NAPAA']	34994	BGC0000431	stenothricin	NRP:Cyclic depsipeptide	0.181818
NZ_KB405089.1.region006	GCF_000340335.1	6.6	NZ_KB405089.1	585118	598411	FALSE	['NI-siderophore']	13293
NZ_KB405067.1.region001	GCF_000340335.1	20.1	NZ_KB405067.1	76864	87269	FALSE	['ectoine']	10405	BGC0000853	ectoine	Other	1
NZ_KB405067.1.region002	GCF_000340335.1	20.2	NZ_KB405067.1	606319	628959	FALSE	['lanthipeptide-class-iii']	22640	BGC0000551	SapB	RiPP:Lanthipeptide	0.75
NZ_KB405067.1.region003	GCF_000340335.1	20.3	NZ_KB405067.1	877271	954777	FALSE	['PKS-like', 'LAP', 'butyrolactone', 'T1PKS']	77506	BGC0000140	4-hexadecanoyl-3-hydroxy-2-(hydroxymethyl)-2H-furan-5-one	Polyketide	0.545455
NZ_KB405067.1.region004	GCF_000340335.1	20.4	NZ_KB405067.1	1270719	1281175	FALSE	['melanin']	10456	BGC0000700	istamycin	Saccharide	0.0895522
NZ_KB405063.1.region001	GCF_000340335.1	24.1	NZ_KB405063.1	17138	39525	FALSE	['thioamitides']	22387
NZ_KB405056.1.region001	GCF_000340335.1	31.1	NZ_KB405056.1	133247	180298	FALSE	['NRPS-like', 'T1PKS']	47051	BGC0001877	cyphomycin	Polyketide	0.0277778
NZ_KB405056.1.region002	GCF_000340335.1	31.2	NZ_KB405056.1	407210	428110	FALSE	['terpene']	20900
NZ_KB405056.1.region003	GCF_000340335.1	31.3	NZ_KB405056.1	451729	516797	FALSE	['NRP-metallophore', 'melanin', 'NRPS']	65068	BGC0000423	scabichelin	NRP	1
NZ_KB405056.1.region004	GCF_000340335.1	31.4	NZ_KB405056.1	612164	625778	FALSE	['NI-siderophore']	13614	BGC0002466	peucechelin	NRP	0.25
NZ_KB405056.1.region005	GCF_000340335.1	31.5	NZ_KB405056.1	652314	672938	FALSE	['linaridin']	20624	BGC0001735	pentostatine/vidarabine	Other	0.09375
NZ_KB405056.1.region006	GCF_000340335.1	31.6	NZ_KB405056.1	1080128	1102714	FALSE	['indole']	22586	BGC0001483	5-isoprenylindole-3-carboxylate β-D-glycosyl ester	Other	0.238095
NZ_KB405056.1.region007	GCF_000340335.1	31.7	NZ_KB405056.1	1117685	1162089	FALSE	['T1PKS']	44404	BGC0000036	chlorothricin/deschlorothricin	Polyketide:Modular type I polyketide+Polyketide:Iterative type I polyketide+Saccharide:Oligosaccharide	0.0465116
NC_020895.1.region001	GCF_000340845.1	1.1	NC_020895.1	132415	153654	FALSE	['amglyccycl']	21239	BGC0000722	validamycin A	Saccharide+Other:Cyclitol	0.481481
NC_020895.1.region002	GCF_000340845.1	1.2	NC_020895.1	165794	221282	FALSE	['other', 'T1PKS']	55488	BGC0000722	validamycin A	Saccharide+Other:Cyclitol	0.185185
NC_020895.1.region003	GCF_000340845.1	1.3	NC_020895.1	476721	486482	FALSE	['RiPP-like']	9761
NC_020895.1.region004	GCF_000340845.1	1.4	NC_020895.1	511526	563957	FALSE	['NRPS', 'redox-cofactor']	52431	BGC0000354	friulimicin A/friulimicin B/friulimicin C/friulimicin D	NRP	0.121212
NC_020895.1.region005	GCF_000340845.1	1.5	NC_020895.1	643525	684193	FALSE	['T3PKS']	40668	BGC0001596	fluostatins M-Q	Polyketide	0.162791
NC_020895.1.region006	GCF_000340845.1	1.6	NC_020895.1	770897	790601	FALSE	['terpene']	19704	BGC0000081	kedarcidin	NRP+Polyketide:Iterative type I polyketide+Polyketide:Enediyne type I polyketide	0.026087
NC_020895.1.region007	GCF_000340845.1	1.7	NC_020895.1	833693	853800	FALSE	['terpene']	20107
NC_020895.1.region008	GCF_000340845.1	1.8	NC_020895.1	879175	892271	FALSE	['NI-siderophore']	13096	BGC0002466	peucechelin	NRP	0.1
NC_020895.1.region009	GCF_000340845.1	1.9	NC_020895.1	1108931	1162077	FALSE	['NRPS', 'phenazine']	53146	BGC0001760	rimosamide	NRP	0.357143
NC_020895.1.region010	GCF_000340845.1	1.1	NC_020895.1	1163019	1235417	FALSE	['T2PKS']	72398	BGC0000208	chelocardin	Polyketide	0.571429
NC_020895.1.region011	GCF_000340845.1	1.11	NC_020895.1	1269677	1316342	FALSE	['T1PKS', 'NRPS']	46665	BGC0001455	antimycin	NRP+Polyketide	0.9375
NC_020895.1.region012	GCF_000340845.1	1.12	NC_020895.1	1396078	1468378	FALSE	['NRPS-like', 'NRPS']	72300	BGC0002367	rotihibin A	NRP	0.928571
NC_020895.1.region013	GCF_000340845.1	1.13	NC_020895.1	1585084	1628860	FALSE	['T1PKS']	43776	BGC0000957	mycotrienin I	NRP+Polyketide	0.0769231
NC_020895.1.region014	GCF_000340845.1	1.14	NC_020895.1	1674548	1747817	FALSE	['lanthipeptide-class-ii', 'NRPS', 'terpene']	73269	BGC0000633	carotenoid	Terpene	0.545455
NC_020895.1.region015	GCF_000340845.1	1.15	NC_020895.1	1903213	1954031	FALSE	['NRPS', 'NRPS-like']	50818	BGC0002373	bonnevillamide D/bonnevillamide E	NRP	0.1
NC_020895.1.region016	GCF_000340845.1	1.16	NC_020895.1	1987161	2098240	FALSE	['T1PKS']	111079	BGC0002517	tripartilactam/niizalactam C	Polyketide	1
NC_020895.1.region017	GCF_000340845.1	1.17	NC_020895.1	2608391	2646442	FALSE	['redox-cofactor']	38051	BGC0001100	lankacidin C	NRP+Polyketide	0.133333
NC_020895.1.region018	GCF_000340845.1	1.18	NC_020895.1	2832572	2872845	FALSE	['T3PKS']	40273	BGC0002127	flaviolin/1,3,6,8-tetrahydroxynaphthalene	Polyketide	1
NC_020895.1.region019	GCF_000340845.1	1.19	NC_020895.1	3575398	3585803	FALSE	['ectoine']	10405	BGC0000853	ectoine	Other	1
NC_020895.1.region020	GCF_000340845.1	1.2	NC_020895.1	3930337	4002849	FALSE	['T2PKS']	72512	BGC0000271	spore pigment	Polyketide	0.833333
NC_020895.1.region021	GCF_000340845.1	1.21	NC_020895.1	4285537	4314116	FALSE	['furan', 'butyrolactone']	28579	BGC0000914	methylenomycin A	Other	0.190476
NC_020895.1.region022	GCF_000340845.1	1.22	NC_020895.1	4524131	4534626	FALSE	['melanin']	10495	BGC0000700	istamycin	Saccharide	0.0597015
NC_020895.1.region023	GCF_000340845.1	1.23	NC_020895.1	4626378	4637004	FALSE	['NI-siderophore']	10626	BGC0000940	desferrioxamin B/desferrioxamine E	Other	0.833333
NC_020895.1.region024	GCF_000340845.1	1.24	NC_020895.1	6410390	6488974	FALSE	['thioamide-NRP', 'NRPS', 'ladderane']	78584	BGC0001623	ishigamide	NRP+Polyketide	1
NC_020895.1.region025	GCF_000340845.1	1.25	NC_020895.1	6891867	6910417	FALSE	['terpene']	18550	BGC0000660	albaflavenone	Terpene	1
NC_020895.1.region026	GCF_000340845.1	1.26	NC_020895.1	7543495	7553215	FALSE	['NI-siderophore']	9720
NC_020895.1.region027	GCF_000340845.1	1.27	NC_020895.1	7706558	7717339	FALSE	['RiPP-like']	10781
NC_020895.1.region028	GCF_000340845.1	1.28	NC_020895.1	7726715	7767879	FALSE	['NRPS', 'NAPAA']	41164	BGC0000431	stenothricin	NRP:Cyclic depsipeptide	0.181818
NC_020895.1.region029	GCF_000340845.1	1.29	NC_020895.1	7841667	7863044	FALSE	['terpene']	21377	BGC0001181	geosmin	Terpene	1
NC_020895.1.region030	GCF_000340845.1	1.3	NC_020895.1	8004202	8017357	FALSE	['NI-siderophore']	13155	BGC0000229	grincamycin	Polyketide:Type II polyketide+Saccharide:Hybrid/tailoring saccharide	0.0882353
NC_020895.1.region031	GCF_000340845.1	1.31	NC_020895.1	8030613	8072793	FALSE	['lanthipeptide-class-v', 'butyrolactone']	42180	BGC0002453	ansaseomycin A/ansaseomycin B	Polyketide	0.0833333
NC_020895.1.region032	GCF_000340845.1	1.32	NC_020895.1	8390774	8417598	FALSE	['terpene']	26824	BGC0000663	hopene	Terpene	0.923077
NC_020895.1.region033	GCF_000340845.1	1.33	NC_020895.1	8711184	8735383	FALSE	['lanthipeptide-class-i']	24199
NC_020895.1.region034	GCF_000340845.1	1.34	NC_020895.1	8956166	9034936	FALSE	['NRPS', 'RiPP-like']	78770	BGC0000518	informatipeptin	RiPP:Lanthipeptide	0.571429
NC_020895.1.region035	GCF_000340845.1	1.35	NC_020895.1	9383643	9425818	FALSE	['T3PKS', '2dos']	42175	BGC0000466	yatakemycin	NRP	0.483871
NC_020895.1.region036	GCF_000340845.1	1.36	NC_020895.1	9444048	9466491	FALSE	['lassopeptide']	22443
NC_020895.1.region037	GCF_000340845.1	1.37	NC_020895.1	9577523	9631218	FALSE	['butyrolactone', 'NRPS-like']	53695	BGC0001370	lipopeptide 8D1-1/lipopeptide 8D1-2	NRP	0.0454545
NC_020895.1.region038	GCF_000340845.1	1.38	NC_020895.1	9765549	9796541	FALSE	['RRE-containing', 'LAP', 'thiopeptide']	30992	BGC0000603	cyclothiazomycin	RiPP:Thiopeptide	0.619048
NC_020504.1.region001	GCF_000349325.1	1.1	NC_020504.1	299939	317656	FALSE	['lassopeptide']	17717	BGC0001550	citrulassin D	RiPP	0.6
NC_020504.1.region002	GCF_000349325.1	1.2	NC_020504.1	699925	769986	FALSE	['NRPS', 'T1PKS', 'NRPS-like']	70061	BGC0001332	microtermolide A	NRP+Polyketide	0.533333
NC_020504.1.region003	GCF_000349325.1	1.3	NC_020504.1	888020	926238	FALSE	['NRPS-like']	38218	BGC0000957	mycotrienin I	NRP+Polyketide	0.0769231
NC_020504.1.region004	GCF_000349325.1	1.4	NC_020504.1	1100483	1125529	FALSE	['lanthipeptide-class-iii', 'RiPP-like']	25046	BGC0000518	informatipeptin	RiPP:Lanthipeptide	1
NC_020504.1.region005	GCF_000349325.1	1.5	NC_020504.1	1361366	1383943	FALSE	['lassopeptide']	22577	BGC0001550	citrulassin D	RiPP	1
NC_020504.1.region006	GCF_000349325.1	1.6	NC_020504.1	1457243	1499252	FALSE	['T1PKS']	42009	BGC0000140	4-hexadecanoyl-3-hydroxy-2-(hydroxymethyl)-2H-furan-5-one	Polyketide	1
NC_020504.1.region007	GCF_000349325.1	1.7	NC_020504.1	1551884	1571759	FALSE	['terpene']	19875	BGC0001574	diisonitrile antibiotic SF2768	NRP	0.111111
NC_020504.1.region008	GCF_000349325.1	1.8	NC_020504.1	1719892	1745552	FALSE	['terpene']	25660	BGC0000663	hopene	Terpene	0.923077
NC_020504.1.region009	GCF_000349325.1	1.9	NC_020504.1	2208714	2248058	FALSE	['T3PKS']	39344	BGC0001590	formicamycins A-M	Polyketide	0.139535
NC_020504.1.region010	GCF_000349325.1	1.1	NC_020504.1	2298092	2310650	FALSE	['NI-siderophore']	12558	BGC0000229	grincamycin	Polyketide:Type II polyketide+Saccharide:Hybrid/tailoring saccharide	0.0882353
NC_020504.1.region011	GCF_000349325.1	1.11	NC_020504.1	2355627	2420339	FALSE	['NRPS', 'T1PKS']	64712	BGC0000080	jerangolid A/jerangolid D	Polyketide	0.142857
NC_020504.1.region012	GCF_000349325.1	1.12	NC_020504.1	2547577	2569217	FALSE	['terpene', 'butyrolactone']	21640	BGC0000850	γ-butyrolactone	Other	1
NC_020504.1.region013	GCF_000349325.1	1.13	NC_020504.1	2613656	2659752	FALSE	['oligosaccharide', 'LAP', 'RRE-containing']	46096	BGC0000239	landomycin A	Polyketide:Type II polyketide+Saccharide:Hybrid/tailoring saccharide	0.09375
NC_020504.1.region014	GCF_000349325.1	1.14	NC_020504.1	2734605	2867588	FALSE	['T2PKS', 'T1PKS']	132983	BGC0002143	griseusin	Polyketide	0.512821
NC_020504.1.region015	GCF_000349325.1	1.15	NC_020504.1	2996374	3007104	FALSE	['NI-siderophore']	10730
NC_020504.1.region016	GCF_000349325.1	1.16	NC_020504.1	3567624	3614633	FALSE	['terpene', 'NRPS']	47009	BGC0002012	julichrome Q3-3/julichrome Q3-5	Polyketide	0.357143
NC_020504.1.region017	GCF_000349325.1	1.17	NC_020504.1	3752807	3772033	FALSE	['RRE-containing']	19226	BGC0001236	thiotetroamide	Polyketide	0.117647
NC_020504.1.region018	GCF_000349325.1	1.18	NC_020504.1	4578788	4596762	FALSE	['phosphonate']	17974	BGC0000926	rhizocticin A	Other	0.428571
NC_020504.1.region019	GCF_000349325.1	1.19	NC_020504.1	4950500	4961502	FALSE	['butyrolactone']	11002
NC_020504.1.region020	GCF_000349325.1	1.2	NC_020504.1	4992059	5038915	FALSE	['lanthipeptide-class-v']	46856	BGC0002303	pristinin A3	RiPP	0.235294
NC_020504.1.region021	GCF_000349325.1	1.21	NC_020504.1	5136292	5157312	FALSE	['furan']	21020	BGC0000914	methylenomycin A	Other	0.190476
NC_020504.1.region022	GCF_000349325.1	1.22	NC_020504.1	6101968	6113741	FALSE	['NI-siderophore']	11773	BGC0000940	desferrioxamin B/desferrioxamine E	Other	0.833333
NC_020504.1.region023	GCF_000349325.1	1.23	NC_020504.1	6230257	6239029	FALSE	['melanin']	8772	BGC0000700	istamycin	Saccharide	0.0746269
NC_020504.1.region024	GCF_000349325.1	1.24	NC_020504.1	6541130	6608235	FALSE	['NRPS', 'T1PKS']	67105	BGC0002661	tasikamide A/tasikamide B/tasikamide C	NRP	0.9375
NC_020504.1.region025	GCF_000349325.1	1.25	NC_020504.1	6619947	6659508	FALSE	['T3PKS']	39561	BGC0001764	s56-p1	NRP	0.117647
NC_020504.1.region026	GCF_000349325.1	1.26	NC_020504.1	6741826	6816556	FALSE	['NRPS', 'PKS-like']	74730	BGC0001968	cadaside A/cadaside B	NRP	0.190476
NC_020504.1.region027	GCF_000349325.1	1.27	NC_020504.1	7452783	7463182	FALSE	['ectoine']	10399	BGC0000853	ectoine	Other	1
NC_020504.1.region028	GCF_000349325.1	1.28	NC_020504.1	7567472	7609915	FALSE	['NRPS-like']	42443
NC_020504.1.region029	GCF_000349325.1	1.29	NC_020504.1	7720213	7754068	FALSE	['NAPAA']	33855	BGC0002174	ε-Poly-L-lysine	NRP	1
NC_020504.1.region030	GCF_000349325.1	1.3	NC_020504.1	8238725	8278048	FALSE	['T3PKS']	39323	BGC0002127	flaviolin/1,3,6,8-tetrahydroxynaphthalene	Polyketide	1
NC_020504.1.region031	GCF_000349325.1	1.31	NC_020504.1	8397858	8462129	FALSE	['NRP-metallophore', 'NRPS']	64271	BGC0000423	scabichelin	NRP	1
NC_020504.1.region032	GCF_000349325.1	1.32	NC_020504.1	8665805	8691056	FALSE	['lanthipeptide-class-i']	25251
NC_020504.1.region033	GCF_000349325.1	1.33	NC_020504.1	8869884	8990555	FALSE	['T3PKS', 'other', 'cyanobactin', 'NRPS-like', 'terpene', 'NRPS', '2dos']	120671	BGC0001078	furaquinocin B	Terpene+Polyketide	0.956522
NC_020504.1.region034	GCF_000349325.1	1.34	NC_020504.1	9217880	9239553	FALSE	['terpene', 'melanin']	21673	BGC0000908	melanin	Other	0.571429
NC_020504.1.region035	GCF_000349325.1	1.35	NC_020504.1	9352288	9374876	FALSE	['thioamitides']	22588	BGC0000432	streptothricin	NRP	0.0833333
NC_020990.1.region001	GCF_000359525.1	1.1	NC_020990.1	3670	61265	FALSE	['T1PKS', 'NRPS']	57595
NC_020990.1.region002	GCF_000359525.1	1.2	NC_020990.1	225647	273733	FALSE	['T1PKS', 'NRPS']	48086	BGC0001043	SGR PTMs/SGR PTM Compound b/SGR PTM Compound c/SGR PTM Compound d	NRP+Polyketide	1
NC_020990.1.region003	GCF_000359525.1	1.3	NC_020990.1	309931	335094	FALSE	['terpene']	25163	BGC0000663	hopene	Terpene	0.769231
NC_020990.1.region004	GCF_000359525.1	1.4	NC_020990.1	416364	424201	FALSE	['RiPP-like']	7837	BGC0002497	hexacosalactone A	Other	0.0454545
NC_020990.1.region005	GCF_000359525.1	1.5	NC_020990.1	669952	711002	FALSE	['PKS-like']	41050	BGC0001731	paulomycin	Other	0.660377
NC_020990.1.region006	GCF_000359525.1	1.6	NC_020990.1	1137197	1198548	FALSE	['NRPS']	61351	BGC0002358	cyclofaulknamycin	Polyketide	1.04167
NC_020990.1.region007	GCF_000359525.1	1.7	NC_020990.1	1269073	1282468	FALSE	['NI-siderophore']	13395	BGC0002470	synechobactin C9/synechobactin C11/synechobactin 13/synechobactin 14/synechobactin 16/synechobactin A/synechobactin B/synechobactin C	Other	0.0952381
NC_020990.1.region008	GCF_000359525.1	1.8	NC_020990.1	1532213	1552795	FALSE	['terpene']	20582	BGC0001181	geosmin	Terpene	1
NC_020990.1.region009	GCF_000359525.1	1.9	NC_020990.1	1865969	1886043	FALSE	['terpene']	20074	BGC0002012	julichrome Q3-3/julichrome Q3-5	Polyketide	0.25
NC_020990.1.region010	GCF_000359525.1	1.1	NC_020990.1	2376687	2410946	FALSE	['thiopeptide', 'LAP', 'RRE-containing']	34259	BGC0001596	fluostatins M-Q	Polyketide	0.0465116
NC_020990.1.region011	GCF_000359525.1	1.11	NC_020990.1	2561294	2570678	FALSE	['RiPP-like']	9384
NC_020990.1.region012	GCF_000359525.1	1.12	NC_020990.1	2713287	2735867	FALSE	['lanthipeptide-class-iii']	22580	BGC0000546	SAL-2242	RiPP:Lanthipeptide	0.555556
NC_020990.1.region013	GCF_000359525.1	1.13	NC_020990.1	3553895	3602719	FALSE	['NRPS']	48824	BGC0001297	WS9326	NRP	0.075
NC_020990.1.region014	GCF_000359525.1	1.14	NC_020990.1	3877585	3985758	FALSE	['NRPS', 'LAP']	108173	BGC0001792	surugamide A/surugamide D	NRP	1
NC_020990.1.region015	GCF_000359525.1	1.15	NC_020990.1	4470114	4513023	FALSE	['NRPS']	42909	BGC0002359	dudomycin A	NRP	0.173913
NC_020990.1.region016	GCF_000359525.1	1.16	NC_020990.1	4740449	4752270	FALSE	['NI-siderophore']	11821	BGC0000941	desferrioxamin B	Other	1
NC_020990.1.region017	GCF_000359525.1	1.17	NC_020990.1	5635345	5645744	FALSE	['ectoine']	10399	BGC0000853	ectoine	Other	1
NC_020990.1.region018	GCF_000359525.1	1.18	NC_020990.1	6337747	6380925	FALSE	['NRPS-like']	43178	BGC0002295	minimycin	NRP+Saccharide	0.8
NC_020990.1.region019	GCF_000359525.1	1.19	NC_020990.1	6401865	6430146	FALSE	['RiPP-like', 'terpene']	28281	BGC0001456	isorenieratene	Terpene	0.75
NC_020990.1.region020	GCF_000359525.1	1.2	NC_020990.1	6501766	6513134	FALSE	['RiPP-like']	11368	BGC0002115	streptamidine	RiPP:Other	0.75
NC_020990.1.region021	GCF_000359525.1	1.21	NC_020990.1	6520373	6561471	FALSE	['T3PKS']	41098	BGC0001846	valinomycin/montanastatin	NRP+Saccharide:Hybrid/tailoring saccharide	0.304348
NC_020990.1.region022	GCF_000359525.1	1.22	NC_020990.1	6566918	6720313	FALSE	['T1PKS', 'NRPS-like']	153395	BGC0000034	candicidin	NRP+Polyketide	0.952381
NC_020990.1.region023	GCF_000359525.1	1.23	NC_020990.1	6720785	6838639	FALSE	['T1PKS', 'NRPS', 'lanthipeptide-class-ii', 'NRPS-like']	117854	BGC0000958	antimycin	NRP:Cyclic depsipeptide+Polyketide:Modular type I polyketide	0.933333
NC_021055.1.region001	GCF_000364805.1	1.1	NC_021055.1	208997	217403	FALSE	['butyrolactone']	8406
NC_021055.1.region002	GCF_000364805.1	1.2	NC_021055.1	290454	342980	FALSE	['NRPS']	52526	BGC0001840	detoxin S1	NRP+Polyketide	1
NC_021055.1.region003	GCF_000364805.1	1.3	NC_021055.1	483986	555432	FALSE	['T2PKS', 'terpene']	71446	BGC0000271	spore pigment	Polyketide	0.833333
NC_021055.1.region004	GCF_000364805.1	1.4	NC_021055.1	581361	591826	FALSE	['melanin']	10465	BGC0000911	melanin	Other	1
NC_021055.1.region005	GCF_000364805.1	1.5	NC_021055.1	688184	729243	FALSE	['T3PKS']	41059	BGC0000163	tetronasin	Polyketide	0.115385
NC_021055.1.region006	GCF_000364805.1	1.6	NC_021055.1	883853	890717	FALSE	['RiPP-like']	6864	BGC0002497	hexacosalactone A	Other	0.0454545
NC_021055.1.region007	GCF_000364805.1	1.7	NC_021055.1	921086	941465	FALSE	['terpene', 'ectoine']	20379	BGC0000853	ectoine	Other	1
NC_021055.1.region008	GCF_000364805.1	1.8	NC_021055.1	1222288	1242878	FALSE	['terpene']	20590	BGC0000273	steffimycin D	Polyketide:Type II polyketide+Saccharide:Hybrid/tailoring saccharide	0.166667
NC_021055.1.region009	GCF_000364805.1	1.9	NC_021055.1	1287784	1360321	FALSE	['T2PKS', 'PKS-like']	72537	BGC0002081	streptoketide A/streptoketide B/streptoketide C/S2502/S2507/UWM5	Polyketide	1
NC_021055.1.region010	GCF_000364805.1	1.1	NC_021055.1	1758237	1768636	FALSE	['ectoine']	10399	BGC0000853	ectoine	Other	1
NC_021055.1.region011	GCF_000364805.1	1.11	NC_021055.1	2220813	2240572	FALSE	['terpene']	19759
NC_021055.1.region012	GCF_000364805.1	1.12	NC_021055.1	2650710	2681695	FALSE	['lanthipeptide-class-ii', 'lanthipeptide-class-iii']	30985	BGC0001523	azalomycin F3a	Polyketide	0.0869565
NC_021055.1.region013	GCF_000364805.1	1.13	NC_021055.1	2726275	2737916	FALSE	['NI-siderophore']	11641	BGC0002690	FW0622	Other	0.625
NC_021055.1.region014	GCF_000364805.1	1.14	NC_021055.1	3362797	3417389	FALSE	['NRPS', 'T1PKS', 'NRPS-like']	54592	BGC0000700	istamycin	Saccharide	0.119403
NC_021055.1.region015	GCF_000364805.1	1.15	NC_021055.1	3618197	3629124	FALSE	['butyrolactone']	10927	BGC0000238	lactonamycin	Polyketide	0.0350877
NC_021055.1.region016	GCF_000364805.1	1.16	NC_021055.1	5270431	5279963	FALSE	['RiPP-like']	9532
NC_021055.1.region017	GCF_000364805.1	1.17	NC_021055.1	5440958	5460656	FALSE	['terpene']	19698
NC_021055.1.region018	GCF_000364805.1	1.18	NC_021055.1	5525937	5540522	FALSE	['NI-siderophore']	14585	BGC0002683	schizokinen	Other	0.2
NC_021055.1.region019	GCF_000364805.1	1.19	NC_021055.1	5814243	5869074	FALSE	['NRPS']	54831	BGC0002377	WS9326B/WS9326A/WS9326G/WS9326F	NRP	0.075
NC_021055.1.region020	GCF_000364805.1	1.2	NC_021055.1	6178158	6272196	FALSE	['T1PKS']	94038	BGC0001770	sceliphrolactam	Polyketide	0.88
NC_021055.1.region021	GCF_000364805.1	1.21	NC_021055.1	6622378	6647380	FALSE	['terpene']	25002	BGC0000663	hopene	Terpene	0.692308
NC_021055.1.region022	GCF_000364805.1	1.22	NC_021055.1	6729864	6749249	FALSE	['blactam']	19385	BGC0000845	clavulanic acid	Other:Non-NRP beta-lactam	0.208333
NC_021055.1.region023	GCF_000364805.1	1.23	NC_021055.1	6810801	6859029	FALSE	['NRPS']	48228	BGC0000029	BE-14106	Polyketide:Modular type I polyketide	0.107143
NC_021055.1.region024	GCF_000364805.1	1.24	NC_021055.1	6902187	6948314	FALSE	['PKS-like', 'RiPP-like']	46127	BGC0000291	A54145	NRP	0.0333333
NC_021055.1.region025	GCF_000364805.1	1.25	NC_021055.1	7090033	7115526	FALSE	['terpene']	25493	BGC0000664	isorenieratene	Terpene	1
NC_021055.1.region026	GCF_000364805.1	1.26	NC_021055.1	7121944	7180438	FALSE	['NRP-metallophore', 'NRPS']	58494	BGC0000325	coelichelin	NRP	1
NC_021055.1.region027	GCF_000364805.1	1.27	NC_021055.1	7297162	7437851	FALSE	['blactam', 'T1PKS', 'NRPS']	140689	BGC0000842	carbapenem MM4550	Other:Non-NRP beta-lactam	0.586207
NZ_KB890704.1.region001	GCF_000373225.1	1.1	NZ_KB890704.1	497712	509533	FALSE	['NI-siderophore']	11821	BGC0000941	desferrioxamin B	Other	1
NZ_KB890704.1.region002	GCF_000373225.1	1.2	NZ_KB890704.1	738867	783217	FALSE	['NRPS']	44350	BGC0002359	dudomycin A	NRP	0.173913
NZ_KB890705.1.region001	GCF_000373225.1	2.1	NZ_KB890705.1	132044	186745	FALSE	['NRP-metallophore', 'NRPS']	54701	BGC0000368	griseobactin	NRP	1
NZ_KB890705.1.region002	GCF_000373225.1	2.2	NZ_KB890705.1	196899	272641	FALSE	['terpene', 'NRPS-like', 'NRPS']	75742	BGC0001846	valinomycin/montanastatin	NRP+Saccharide:Hybrid/tailoring saccharide	0.130435
NZ_KB890705.1.region003	GCF_000373225.1	2.3	NZ_KB890705.1	438435	487846	FALSE	['T1PKS', 'NRPS']	49411	BGC0001043	SGR PTMs/SGR PTM Compound b/SGR PTM Compound c/SGR PTM Compound d	NRP+Polyketide	1
NZ_KB890705.1.region004	GCF_000373225.1	2.4	NZ_KB890705.1	522285	548844	FALSE	['terpene']	26559	BGC0000663	hopene	Terpene	0.769231
NZ_KB890705.1.region005	GCF_000373225.1	2.5	NZ_KB890705.1	614364	624580	FALSE	['RiPP-like']	10216	BGC0002497	hexacosalactone A	Other	0.0454545
NZ_KB890708.1.region001	GCF_000373225.1	5.1	NZ_KB890708.1	0	25109	TRUE	['NRPS']	25109	BGC0002358	cyclofaulknamycin	Polyketide	0.291667
NZ_KB890708.1.region002	GCF_000373225.1	5.2	NZ_KB890708.1	99817	114849	FALSE	['NI-siderophore']	15032	BGC0002470	synechobactin C9/synechobactin C11/synechobactin 13/synechobactin 14/synechobactin 16/synechobactin A/synechobactin B/synechobactin C	Other	0.0952381
NZ_KB890710.1.region001	GCF_000373225.1	7.1	NZ_KB890710.1	559	150579	TRUE	['T1PKS', 'NRPS-like', 'NRPS', 'lanthipeptide-class-ii']	150020	BGC0000034	candicidin	NRP+Polyketide	0.761905
NZ_KB890711.1.region001	GCF_000373225.1	8.1	NZ_KB890711.1	49133	93624	FALSE	['NRPS']	44491	BGC0001106	oxalomycin B	NRP+Polyketide	0.0606061
NZ_KB890711.1.region002	GCF_000373225.1	8.2	NZ_KB890711.1	107543	132946	TRUE	['T1PKS']	25403	BGC0001003	α-lipomycin	NRP:Lipopeptide+Polyketide:Modular type I polyketide+Saccharide:Hybrid/tailoring saccharide	0.136364
NZ_KB890714.1.region001	GCF_000373225.1	11.1	NZ_KB890714.1	83211	121287	TRUE	['NRPS']	38076	BGC0002358	cyclofaulknamycin	Polyketide	0.708333
NZ_KB890715.1.region001	GCF_000373225.1	12.1	NZ_KB890715.1	87455	110029	TRUE	['lanthipeptide-class-iii']	22574	BGC0000546	SAL-2242	RiPP:Lanthipeptide	0.555556
NZ_KB890716.1.region001	GCF_000373225.1	13.1	NZ_KB890716.1	42742	106492	FALSE	['LAP', 'NRPS']	63750	BGC0001792	surugamide A/surugamide D	NRP	0.809524
NZ_KB890716.1.region002	GCF_000373225.1	13.2	NZ_KB890716.1	353450	403740	FALSE	['NRPS']	50290	BGC0001297	WS9326	NRP	0.075
NZ_KB890720.1.region001	GCF_000373225.1	17.1	NZ_KB890720.1	0	29336	TRUE	['T1PKS']	29336
NZ_KB890721.1.region001	GCF_000373225.1	18.1	NZ_KB890721.1	0	24340	TRUE	['T1PKS']	24340	BGC0002431	maduramicin	Polyketide+Saccharide	0.0526316
NZ_KB890722.1.region001	GCF_000373225.1	19.1	NZ_KB890722.1	0	24189	TRUE	['NRPS']	24189	BGC0001792	surugamide A/surugamide D	NRP	0.0952381
NZ_KB890724.1.region001	GCF_000373225.1	21.1	NZ_KB890724.1	0	15073	TRUE	['NRPS']	15073
NZ_KB890727.1.region001	GCF_000373225.1	24.1	NZ_KB890727.1	65720	76119	FALSE	['ectoine']	10399	BGC0000853	ectoine	Other	1
NZ_KB890732.1.region001	GCF_000373225.1	29.1	NZ_KB890732.1	23249	43253	FALSE	['terpene']	20004	BGC0002012	julichrome Q3-3/julichrome Q3-5	Polyketide	0.25
NZ_KB890732.1.region002	GCF_000373225.1	29.2	NZ_KB890732.1	367670	389956	FALSE	['terpene']	22286	BGC0001181	geosmin	Terpene	1
NZ_KB890733.1.region001	GCF_000373225.1	30.1	NZ_KB890733.1	20	54933	TRUE	['T1PKS']	54913	BGC0000034	candicidin	NRP+Polyketide	0.0952381
NZ_KB890733.1.region002	GCF_000373225.1	30.2	NZ_KB890733.1	61314	102412	FALSE	['T3PKS']	41098	BGC0001846	valinomycin/montanastatin	NRP+Saccharide:Hybrid/tailoring saccharide	0.304348
NZ_KB890733.1.region003	GCF_000373225.1	30.3	NZ_KB890733.1	109868	120855	FALSE	['RiPP-like']	10987	BGC0002115	streptamidine	RiPP:Other	0.75
NZ_KB890733.1.region004	GCF_000373225.1	30.4	NZ_KB890733.1	196617	224868	FALSE	['terpene', 'RiPP-like']	28251	BGC0000664	isorenieratene	Terpene	0.857143
NZ_KB890733.1.region005	GCF_000373225.1	30.5	NZ_KB890733.1	244919	288750	FALSE	['NRPS-like']	43831	BGC0002295	minimycin	NRP+Saccharide	0.8
NZ_KB890733.1.region006	GCF_000373225.1	30.6	NZ_KB890733.1	334377	385036	FALSE	['T1PKS']	50659	BGC0001694	neoabyssomicin/abyssomicin	Polyketide	0.53125
NZ_KB890736.1.region001	GCF_000373225.1	33.1	NZ_KB890736.1	68181	102866	FALSE	['RRE-containing', 'LAP', 'thiopeptide']	34685	BGC0001596	fluostatins M-Q	Polyketide	0.0465116
NZ_KB890915.1.region001	GCF_000373305.1	1.1	NZ_KB890915.1	503650	523944	FALSE	['RRE-containing']	20294	BGC0000595	SCO-2138	RiPP	0.142857
NZ_KB890916.1.region001	GCF_000373305.1	2.1	NZ_KB890916.1	12629	113567	FALSE	['linaridin', 'T1PKS']	100938	BGC0000028	bafilomycin B1	Polyketide:Modular type I polyketide	1
NZ_KB890916.1.region002	GCF_000373305.1	2.2	NZ_KB890916.1	155190	206750	FALSE	['NRPS', 'T1PKS', 'RiPP-like']	51560	BGC0002365	10-epi-HSAF/10-epi-3-deOH-HSAF/10-epi-maltophilin/10-epi-xanthobaccin C/10-epi-hydroxymaltophilin/10-epi-FI-2	Other+Polyketide	1
NZ_KB890916.1.region003	GCF_000373305.1	2.3	NZ_KB890916.1	248179	376500	FALSE	['NRPS', 'T2PKS', 'PKS-like', 'other', 'oligosaccharide']	128321	BGC0000212	cinerubin B	Polyketide:Type II polyketide	0.885714
NZ_KB890916.1.region004	GCF_000373305.1	2.4	NZ_KB890916.1	398144	458809	FALSE	['NRPS', 'RiPP-like']	60665	BGC0001846	valinomycin/montanastatin	NRP+Saccharide:Hybrid/tailoring saccharide	0.869565
NZ_KB890916.1.region005	GCF_000373305.1	2.5	NZ_KB890916.1	461399	471864	FALSE	['melanin']	10465	BGC0000911	melanin	Other	1
NZ_KB890916.1.region006	GCF_000373305.1	2.6	NZ_KB890916.1	504762	607689	FALSE	['T3PKS', 'NRPS']	102927	BGC0000282	alkylresorcinol	Polyketide	1
NZ_KB890916.1.region007	GCF_000373305.1	2.7	NZ_KB890916.1	704173	729798	FALSE	['terpene']	25625	BGC0000664	isorenieratene	Terpene	1
NZ_KB890916.1.region008	GCF_000373305.1	2.8	NZ_KB890916.1	741754	788939	TRUE	['NRPS', 'T1PKS', 'thiopeptide', 'LAP']	47185	BGC0000606	lactazole	RiPP:Thiopeptide	0.333333
NZ_KB890918.1.region001	GCF_000373305.1	4.1	NZ_KB890918.1	125997	136396	FALSE	['ectoine']	10399	BGC0000853	ectoine	Other	1
NZ_KB890919.1.region001	GCF_000373305.1	5.1	NZ_KB890919.1	109061	123797	FALSE	['NI-siderophore']	14736	BGC0002633	schizokinen	Other	0.25
NZ_KB890921.1.region001	GCF_000373305.1	7.1	NZ_KB890921.1	117553	161537	FALSE	['NRPS-like']	43984	BGC0000469	bottromycin A2	RiPP:Bottromycin	0.393939
NZ_KB890923.1.region001	GCF_000373305.1	9.1	NZ_KB890923.1	57996	69775	FALSE	['NI-siderophore']	11779	BGC0000941	desferrioxamin B	Other	1
NZ_KB890923.1.region002	GCF_000373305.1	9.2	NZ_KB890923.1	125888	157431	FALSE	['lanthipeptide-class-iii', 'lanthipeptide-class-ii']	31543
NZ_KB890924.1.region001	GCF_000373305.1	10.1	NZ_KB890924.1	0	41473	TRUE	['T2PKS']	41473	BGC0000262	prejadomycin/rabelomycin/gaudimycin C/gaudimycin D/UWM6/gaudimycin A	Polyketide:Type II polyketide+Saccharide:Hybrid/tailoring saccharide	0.25
NZ_KB890924.1.region002	GCF_000373305.1	10.2	NZ_KB890924.1	98536	121333	FALSE	['lassopeptide']	22797	BGC0001634	keywimysin	RiPP	1
NZ_KB890925.1.region001	GCF_000373305.1	11.1	NZ_KB890925.1	136324	150395	TRUE	['lanthipeptide-class-iii']	14071	BGC0000496	AmfS	RiPP:Lanthipeptide	1
NZ_KB890926.1.region001	GCF_000373305.1	12.1	NZ_KB890926.1	50729	124830	FALSE	['lanthipeptide-class-i', 'NRPS']	74101	BGC0002360	depsibosamycin B/depsibosamycin C/depsibosamycin D	NRP	0.0952381
NZ_KB890927.1.region001	GCF_000373305.1	13.1	NZ_KB890927.1	263722	279191	FALSE	['ectoine', 'butyrolactone']	15469	BGC0001778	showdomycin	Other	0.470588
NZ_KB890927.1.region002	GCF_000373305.1	13.2	NZ_KB890927.1	386409	414177	FALSE	['betalactone']	27768	BGC0001719	olimycin A/olimycin B	Polyketide	0.0571429
NZ_KB890930.1.region001	GCF_000373305.1	16.1	NZ_KB890930.1	67630	88725	TRUE	['terpene']	21095	BGC0000273	steffimycin D	Polyketide:Type II polyketide+Saccharide:Hybrid/tailoring saccharide	0.194444
NZ_KB890938.1.region001	GCF_000373305.1	24.1	NZ_KB890938.1	93138	118407	FALSE	['lanthipeptide-class-i']	25269
NZ_KB890945.1.region001	GCF_000373305.1	31.1	NZ_KB890945.1	0	31545	TRUE	['arylpolyene', 'NRPS-like']	31545	BGC0002441	o-dialkylbenzene 1/o-dialkylbenzene 2	Polyketide+NRP	0.0967742
NZ_KB890945.1.region002	GCF_000373305.1	31.2	NZ_KB890945.1	41349	52237	FALSE	['butyrolactone']	10888	BGC0000038	coelimycin P1	Polyketide:Modular type I polyketide	0.166667
NZ_KB890945.1.region003	GCF_000373305.1	31.3	NZ_KB890945.1	81227	101047	FALSE	['terpene']	19820	BGC0001181	geosmin	Terpene	1
NZ_KB890945.1.region004	GCF_000373305.1	31.4	NZ_KB890945.1	105328	218805	FALSE	['transAT-PKS', 'PKS-like', 'T1PKS', 'NRPS', 'NRP-metallophore']	113477	BGC0000368	griseobactin	NRP	1
NZ_KB890945.1.region005	GCF_000373305.1	31.5	NZ_KB890945.1	242053	308595	FALSE	['NRP-metallophore', 'NRPS', 'terpene']	66542	BGC0000325	coelichelin	NRP	0.818182
NZ_KB890945.1.region006	GCF_000373305.1	31.6	NZ_KB890945.1	349708	400453	FALSE	['NRPS', 'T1PKS']	50745	BGC0001283	arsono-polyketide	Polyketide	0.44
NZ_KB890945.1.region007	GCF_000373305.1	31.7	NZ_KB890945.1	406985	448104	FALSE	['T3PKS']	41119	BGC0000087	lasalocid	Polyketide	0.0943396
NZ_KB890946.1.region001	GCF_000373305.1	32.1	NZ_KB890946.1	112005	157674	FALSE	['NRPS', 'NRPS-like']	45669	BGC0000144	salinomycin	Polyketide:Modular type I polyketide	0.142857
NZ_KB890946.1.region002	GCF_000373305.1	32.2	NZ_KB890946.1	350405	375954	FALSE	['lanthipeptide-class-i']	25549
NZ_KB890946.1.region003	GCF_000373305.1	32.3	NZ_KB890946.1	417434	461319	FALSE	['NRPS']	43885	BGC0002452	leucomycin	Polyketide	0.117647
NZ_KB890947.1.region001	GCF_000373305.1	33.1	NZ_KB890947.1	280609	307183	FALSE	['terpene']	26574	BGC0000663	hopene	Terpene	0.692308
NZ_KB890947.1.region002	GCF_000373305.1	33.2	NZ_KB890947.1	334856	366432	TRUE	['thioamide-NRP']	31576	BGC0001968	cadaside A/cadaside B	NRP	0.190476
NZ_KB890948.1.region001	GCF_000373305.1	34.1	NZ_KB890948.1	199866	220844	FALSE	['terpene']	20978
NZ_KB890950.1.region001	GCF_000373305.1	36.1	NZ_KB890950.1	124436	134838	FALSE	['ectoine']	10402	BGC0000853	ectoine	Other	0.5
NZ_KB890950.1.region002	GCF_000373305.1	36.2	NZ_KB890950.1	139047	173964	FALSE	['RRE-containing', 'LAP', 'thiopeptide']	34917
NZ_KB890950.1.region003	GCF_000373305.1	36.3	NZ_KB890950.1	224460	277377	FALSE	['PKS-like', 'thioamide-NRP', 'T1PKS']	52917	BGC0002499	enteromycin	Polyketide+NRP	0.25
NZ_KB891296.1.region001	GCF_000373405.1	1.1	NZ_KB891296.1	332984	353992	FALSE	['terpene']	21008
NZ_KB891296.1.region002	GCF_000373405.1	1.2	NZ_KB891296.1	754519	777183	FALSE	['lanthipeptide-class-iii']	22664	BGC0000496	AmfS	RiPP:Lanthipeptide	1
NZ_KB891296.1.region003	GCF_000373405.1	1.3	NZ_KB891296.1	910883	921105	FALSE	['RiPP-like']	10222	BGC0002497	hexacosalactone A	Other	0.0454545
NZ_KB891296.1.region004	GCF_000373405.1	1.4	NZ_KB891296.1	1684863	1707510	FALSE	['lassopeptide']	22647	BGC0000578	SRO15-2005	RiPP:Lassopeptide	0.625
NZ_KB891297.1.region001	GCF_000373405.1	2.1	NZ_KB891297.1	51426	63205	FALSE	['NI-siderophore']	11779	BGC0000941	desferrioxamin B	Other	1
NZ_KB891297.1.region002	GCF_000373405.1	2.2	NZ_KB891297.1	139304	170578	FALSE	['lanthipeptide-class-iii', 'lanthipeptide-class-ii']	31274
NZ_KB891297.1.region003	GCF_000373405.1	2.3	NZ_KB891297.1	210998	283559	FALSE	['T2PKS', 'oligosaccharide']	72561	BGC0001769	saquayamycin A	Polyketide	0.725
NZ_KB891297.1.region004	GCF_000373405.1	2.4	NZ_KB891297.1	1200761	1211160	FALSE	['ectoine']	10399	BGC0000853	ectoine	Other	1
NZ_KB891298.1.region001	GCF_000373405.1	3.1	NZ_KB891298.1	142014	185848	FALSE	['NRPS-like']	43834	BGC0000469	bottromycin A2	RiPP:Bottromycin	0.393939
NZ_KB891299.1.region001	GCF_000373405.1	4.1	NZ_KB891299.1	5455	24729	TRUE	['terpene']	19274	BGC0000273	steffimycin D	Polyketide:Type II polyketide+Saccharide:Hybrid/tailoring saccharide	0.194444
NZ_KB891299.1.region002	GCF_000373405.1	4.2	NZ_KB891299.1	36025	80147	FALSE	['NRPS-like', 'terpene']	44122	BGC0000658	2-methylisoborneol	Terpene	1
NZ_KB891300.1.region001	GCF_000373405.1	5.1	NZ_KB891300.1	52689	77128	FALSE	['LAP']	24439	BGC0000965	C-1027	Polyketide:Iterative type I polyketide+Polyketide:Enediyne type I polyketide	0.0454545
NZ_KB891308.1.region001	GCF_000373405.1	13.1	NZ_KB891308.1	4617	56397	FALSE	['NRPS', 'T1PKS', 'LAP', 'thiopeptide', 'RRE-containing']	51780	BGC0000606	lactazole	RiPP:Thiopeptide	0.333333
NZ_KB891308.1.region002	GCF_000373405.1	13.2	NZ_KB891308.1	73208	96471	FALSE	['terpene']	23263	BGC0000664	isorenieratene	Terpene	1
NZ_KB891308.1.region003	GCF_000373405.1	13.3	NZ_KB891308.1	169728	275208	FALSE	['NRPS', 'T3PKS']	105480	BGC0000282	alkylresorcinol	Polyketide	1
NZ_KB891308.1.region004	GCF_000373405.1	13.4	NZ_KB891308.1	309073	319571	FALSE	['melanin']	10498	BGC0000911	melanin	Other	1
NZ_KB891308.1.region005	GCF_000373405.1	13.5	NZ_KB891308.1	322023	383094	FALSE	['RiPP-like', 'NRPS']	61071	BGC0001846	valinomycin/montanastatin	NRP+Saccharide:Hybrid/tailoring saccharide	0.608696
NZ_KB891308.1.region006	GCF_000373405.1	13.6	NZ_KB891308.1	420838	481209	FALSE	['NRPS']	60371	BGC0002001	crochelin A	NRP+Polyketide	0.08
NZ_KB891308.1.region007	GCF_000373405.1	13.7	NZ_KB891308.1	524519	535317	FALSE	['RiPP-like']	10798	BGC0000163	tetronasin	Polyketide	0.0384615
NZ_KB891308.1.region008	GCF_000373405.1	13.8	NZ_KB891308.1	543221	592602	FALSE	['T1PKS', 'NRPS']	49381	BGC0002365	10-epi-HSAF/10-epi-3-deOH-HSAF/10-epi-maltophilin/10-epi-xanthobaccin C/10-epi-hydroxymaltophilin/10-epi-FI-2	Other+Polyketide	1
NZ_KB891308.1.region009	GCF_000373405.1	13.9	NZ_KB891308.1	675497	702109	FALSE	['terpene']	26612	BGC0000663	hopene	Terpene	0.692308
NZ_KB891308.1.region010	GCF_000373405.1	13.1	NZ_KB891308.1	784481	808962	FALSE	['lanthipeptide-class-i']	24481	BGC0002657	deoxyhangtaimycin	Polyketide+NRP	0.0285714
NZ_KB891308.1.region011	GCF_000373405.1	13.11	NZ_KB891308.1	934140	945082	FALSE	['butyrolactone']	10942
NZ_KB891309.1.region001	GCF_000373405.1	14.1	NZ_KB891309.1	711949	777797	FALSE	['T1PKS']	65848	BGC0001649	lavendiol	Polyketide	0.322581
NZ_KB891311.1.region001	GCF_000373405.1	16.1	NZ_KB891311.1	66211	112521	FALSE	['NRPS', 'NRPS-like', 'betalactone']	46310	BGC0001178	UK-68,597	NRP:Glycopeptide	0.0434783
NZ_KB891311.1.region002	GCF_000373405.1	16.2	NZ_KB891311.1	115696	156815	FALSE	['T3PKS']	41119	BGC0001310	naringenin	Polyketide:Type III polyketide	1
NZ_KB891311.1.region003	GCF_000373405.1	16.3	NZ_KB891311.1	202913	258029	FALSE	['NRP-metallophore', 'NRPS', 'melanin']	55116	BGC0000325	coelichelin	NRP	0.818182
NZ_KB891311.1.region004	GCF_000373405.1	16.4	NZ_KB891311.1	281133	397190	FALSE	['NRP-metallophore', 'NRPS', 'transAT-PKS', 'T1PKS', 'PKS-like']	116057	BGC0000368	griseobactin	NRP	1
NZ_KB891311.1.region005	GCF_000373405.1	16.5	NZ_KB891311.1	404745	426959	FALSE	['terpene']	22214	BGC0001181	geosmin	Terpene	1
NZ_KB891311.1.region006	GCF_000373405.1	16.6	NZ_KB891311.1	456851	467739	FALSE	['butyrolactone']	10888	BGC0000038	coelimycin P1	Polyketide:Modular type I polyketide	0.166667
NZ_KB891313.1.region001	GCF_000373405.1	18.1	NZ_KB891313.1	122822	157379	FALSE	['thiopeptide', 'LAP']	34557
NZ_KB891313.1.region002	GCF_000373405.1	18.2	NZ_KB891313.1	316329	326716	FALSE	['melanin']	10387	BGC0000662	grixazone A	Terpene	0.615385
NZ_KB891315.1.region001	GCF_000373405.1	20.1	NZ_KB891315.1	184712	199408	FALSE	['NI-siderophore']	14696	BGC0002633	schizokinen	Other	0.25
NZ_KB891762.1.region001	GCF_000373525.1	1.1	NZ_KB891762.1	90130	152200	FALSE	['NRPS']	62070	BGC0000333	cyclomarin D	NRP	0.0869565
NZ_KB891762.1.region002	GCF_000373525.1	1.2	NZ_KB891762.1	456434	483049	FALSE	['terpene']	26615	BGC0000663	hopene	Terpene	0.769231
NZ_KB891762.1.region003	GCF_000373525.1	1.3	NZ_KB891762.1	810040	868662	FALSE	['NRPS']	58622	BGC0002108	cinnapeptin	NRP	0.142857
NZ_KB891763.1.region001	GCF_000373525.1	2.1	NZ_KB891763.1	87966	98731	FALSE	['butyrolactone']	10765	BGC0000176	difficidin	Polyketide	0.133333
NZ_KB891764.1.region001	GCF_000373525.1	3.1	NZ_KB891764.1	67879	124569	FALSE	['T3PKS', 'NRPS']	56690	BGC0000406	phosphinothricintripeptide	NRP	0.103448
NZ_KB891764.1.region002	GCF_000373525.1	3.2	NZ_KB891764.1	166264	188904	FALSE	['lanthipeptide-class-iv']	22640	BGC0000563	venezuelin	RiPP:Lanthipeptide	1
NZ_KB891764.1.region003	GCF_000373525.1	3.3	NZ_KB891764.1	268915	322247	FALSE	['NRPS']	53332	BGC0001011	meridamycin	NRP+Polyketide	0.131579
NZ_KB891765.1.region001	GCF_000373525.1	4.1	NZ_KB891765.1	232680	269421	TRUE	['T1PKS']	36741	BGC0002376	bombyxamycin A/bombyxamycin B	Polyketide	0.25
NZ_KB891766.1.region001	GCF_000373525.1	5.1	NZ_KB891766.1	56645	71061	FALSE	['NI-siderophore']	14416	BGC0002683	schizokinen	Other	0.2
NZ_KB891767.1.region001	GCF_000373525.1	6.1	NZ_KB891767.1	19658	92709	FALSE	['T1PKS', 'NRPS', 'NRPS-like']	73051	BGC0001941	fulvuthiacene A/fulvuthiacene B	NRP+Polyketide	0.0833333
NZ_KB891769.1.region001	GCF_000373525.1	8.1	NZ_KB891769.1	69036	103687	FALSE	['thiopeptide', 'LAP']	34651	BGC0000288	A-503083 A/A-503083 B/A-503083 E/A-503083 F	NRP	0.0545455
NZ_KB891770.1.region001	GCF_000373525.1	9.1	NZ_KB891770.1	19818	65716	FALSE	['T1PKS']	45898	BGC0000150	sporolide A/sporolide B	NRP+Polyketide:Enediyne type I polyketide	0.276596
NZ_KB891770.1.region002	GCF_000373525.1	9.2	NZ_KB891770.1	96972	107347	TRUE	['ectoine']	10375	BGC0002097	kosinostatin	NRP+Polyketide:Type II polyketide+Saccharide:Hybrid/tailoring saccharide	0.166667
NZ_KB891772.1.region001	GCF_000373525.1	11.1	NZ_KB891772.1	50904	61390	FALSE	['melanin']	10486	BGC0000700	istamycin	Saccharide	0.0447761
NZ_KB891774.1.region001	GCF_000373525.1	13.1	NZ_KB891774.1	208350	229361	FALSE	['terpene']	21011	BGC0001379	BD-12	NRP	0.178571
NZ_KB891776.1.region001	GCF_000373525.1	15.1	NZ_KB891776.1	0	26533	TRUE	['NRPS']	26533	BGC0002078	omnipeptin	NRP:Cyclic depsipeptide	0.15
NZ_KB891777.1.region001	GCF_000373525.1	16.1	NZ_KB891777.1	0	10933	TRUE	['butyrolactone']	10933	BGC0000238	lactonamycin	Polyketide	0.0526316
NZ_KB891778.1.region001	GCF_000373525.1	17.1	NZ_KB891778.1	0	21011	TRUE	['T2PKS']	21011	BGC0002461	aureonuclemycin	Polyketide	0.268293
NZ_KB891779.1.region001	GCF_000373525.1	18.1	NZ_KB891779.1	0	17831	TRUE	['T1PKS']	17831	BGC0002517	tripartilactam/niizalactam C	Polyketide	0.08
NZ_KB891791.1.region001	GCF_000373525.1	30.1	NZ_KB891791.1	32850	110467	FALSE	['NRP-metallophore', 'NRPS', 'betalactone']	77617	BGC0000325	coelichelin	NRP	1.09091
NZ_KB891791.1.region002	GCF_000373525.1	30.2	NZ_KB891791.1	198359	315282	FALSE	['T2PKS', 'terpene', 'NRPS']	116923	BGC0000271	spore pigment	Polyketide	0.833333
NZ_KB891791.1.region003	GCF_000373525.1	30.3	NZ_KB891791.1	332782	405295	FALSE	['T2PKS', 'terpene']	72513	BGC0002478	rubiginone A2/rubiginone J/rubiginone K/rubiginone L/rubiginone M/rubiginone N/ochromycinone/rubiginone B2	Polyketide	0.461538
NZ_KB891792.1.region001	GCF_000373525.1	31.1	NZ_KB891792.1	320976	331804	FALSE	['butyrolactone']	10828	BGC0000848	A-factor	Other	1
NZ_KB891793.1.region001	GCF_000373525.1	32.1	NZ_KB891793.1	361616	382639	FALSE	['terpene']	21023	BGC0000273	steffimycin D	Polyketide:Type II polyketide+Saccharide:Hybrid/tailoring saccharide	0.194444
NZ_KB891796.1.region001	GCF_000373525.1	35.1	NZ_KB891796.1	314005	324404	FALSE	['ectoine']	10399	BGC0000853	ectoine	Other	1
NZ_KB891798.1.region001	GCF_000373565.1	2.1	NZ_KB891798.1	207304	299054	FALSE	['NRPS', 'T1PKS']	91750	BGC0000187	asukamycin	Polyketide:Type II polyketide	0.0483871
NZ_KB891798.1.region002	GCF_000373565.1	2.2	NZ_KB891798.1	312640	353681	FALSE	['T3PKS']	41041	BGC0001905	violapyrone B	Polyketide	0.285714
NZ_KB891800.1.region001	GCF_000373565.1	4.1	NZ_KB891800.1	56090	66564	FALSE	['melanin']	10474	BGC0000700	istamycin	Saccharide	0.119403
NZ_KB891808.1.region001	GCF_000373565.1	12.1	NZ_KB891808.1	160592	173316	TRUE	['lassopeptide']	12724	BGC0001634	keywimysin	RiPP	0.8
NZ_KB891809.1.region001	GCF_000373565.1	13.1	NZ_KB891809.1	240311	319146	FALSE	['T2PKS', 'PKS-like', 'betalactone', 'oligosaccharide', 'LAP']	78835	BGC0001409	dutomycin	Polyketide	0.387755
NZ_KB891809.1.region002	GCF_000373565.1	13.2	NZ_KB891809.1	420326	432105	FALSE	['NI-siderophore']	11779	BGC0000940	desferrioxamin B/desferrioxamine E	Other	0.833333
NZ_KB891817.1.region001	GCF_000373565.1	21.1	NZ_KB891817.1	17916	51813	FALSE	['NAPAA']	33897	BGC0001093	disorazol A	NRP+Polyketide	0.190476
NZ_KB891820.1.region001	GCF_000373565.1	24.1	NZ_KB891820.1	493444	503843	FALSE	['ectoine']	10399	BGC0000853	ectoine	Other	1
NZ_KB891831.1.region001	GCF_000373565.1	35.1	NZ_KB891831.1	508174	549266	FALSE	['T3PKS']	41092	BGC0002127	flaviolin/1,3,6,8-tetrahydroxynaphthalene	Polyketide	1
NZ_KB891842.1.region001	GCF_000373565.1	46.1	NZ_KB891842.1	256860	283541	FALSE	['terpene']	26681	BGC0000663	hopene	Terpene	0.923077
NZ_KB891850.1.region001	GCF_000373565.1	54.1	NZ_KB891850.1	71630	92569	FALSE	['terpene']	20939	BGC0000660	albaflavenone	Terpene	1
NZ_KB891850.1.region002	GCF_000373565.1	54.2	NZ_KB891850.1	226323	285466	FALSE	['ladderane', 'NRPS']	59143	BGC0002100	colibrimycin	NRP+Other	0.192308
NZ_KB891851.1.region001	GCF_000373565.1	55.1	NZ_KB891851.1	144733	167085	FALSE	['terpene']	22352	BGC0001181	geosmin	Terpene	1
NZ_KB891851.1.region002	GCF_000373565.1	55.2	NZ_KB891851.1	200001	234457	FALSE	['NAPAA']	34456	BGC0000431	stenothricin	NRP:Cyclic depsipeptide	0.181818
NZ_KB891852.1.region001	GCF_000373565.1	56.1	NZ_KB891852.1	118387	142435	FALSE	['guanidinotides']	24048
NZ_KB891852.1.region002	GCF_000373565.1	56.2	NZ_KB891852.1	195816	210722	FALSE	['NI-siderophore']	14906
NZ_KB891852.1.region003	GCF_000373565.1	56.3	NZ_KB891852.1	291699	328392	TRUE	['NRPS-like', 'T1PKS']	36693	BGC0002079	omnipeptin	NRP:Cyclic depsipeptide	0.0714286
NZ_KB891987.1.region001	GCF_000373625.1	1.1	NZ_KB891987.1	61485	87724	FALSE	['lanthipeptide-class-i']	26239	BGC0001619	ibomycin	Polyketide	0.0731707
NZ_KB891987.1.region002	GCF_000373625.1	1.2	NZ_KB891987.1	779920	801003	FALSE	['terpene']	21083	BGC0000660	albaflavenone	Terpene	1
NZ_KB891987.1.region003	GCF_000373625.1	1.3	NZ_KB891987.1	991008	1056239	FALSE	['NRPS', 'betalactone', 'T1PKS', 'butyrolactone']	65231	BGC0001379	BD-12	NRP	0.178571
NZ_KB891988.1.region001	GCF_000373625.1	2.1	NZ_KB891988.1	71624	83394	FALSE	['NI-siderophore']	11770	BGC0002690	FW0622	Other	0.625
NZ_KB891988.1.region002	GCF_000373625.1	2.2	NZ_KB891988.1	164335	174857	FALSE	['melanin']	10522	BGC0000700	istamycin	Saccharide	0.0746269
NZ_KB891988.1.region003	GCF_000373625.1	2.3	NZ_KB891988.1	1023785	1034190	FALSE	['ectoine']	10405	BGC0000853	ectoine	Other	1
NZ_KB891993.1.region001	GCF_000373625.1	7.1	NZ_KB891993.1	280913	294348	FALSE	['aminopolycarboxylic-acid']	13435	BGC0002568	EDHA	Other	0.888889
NZ_KB891993.1.region002	GCF_000373625.1	7.2	NZ_KB891993.1	406018	441879	FALSE	['NAPAA']	35861	BGC0000431	stenothricin	NRP:Cyclic depsipeptide	0.181818
NZ_KB891993.1.region003	GCF_000373625.1	7.3	NZ_KB891993.1	583944	632093	FALSE	['NRP-metallophore', 'NRPS']	48149	BGC0000401	paenibactin	NRP	1
NZ_KB891993.1.region004	GCF_000373625.1	7.4	NZ_KB891993.1	693133	790556	FALSE	['NRP-metallophore', 'NRPS', 'T3PKS']	97423	BGC0000423	scabichelin	NRP	1
NZ_KB891994.1.region001	GCF_000373625.1	8.1	NZ_KB891994.1	16497	41461	FALSE	['terpene']	24964	BGC0000663	hopene	Terpene	0.923077
NZ_KB891994.1.region002	GCF_000373625.1	8.2	NZ_KB891994.1	132323	143286	FALSE	['butyrolactone']	10963	BGC0000262	prejadomycin/rabelomycin/gaudimycin C/gaudimycin D/UWM6/gaudimycin A	Polyketide:Type II polyketide+Saccharide:Hybrid/tailoring saccharide	0.0833333
NZ_KB891994.1.region003	GCF_000373625.1	8.3	NZ_KB891994.1	319368	331041	FALSE	['NI-siderophore']	11673	BGC0000229	grincamycin	Polyketide:Type II polyketide+Saccharide:Hybrid/tailoring saccharide	0.0882353
NZ_KB891994.1.region004	GCF_000373625.1	8.4	NZ_KB891994.1	419555	441715	FALSE	['terpene']	22160	BGC0001181	geosmin	Terpene	1
NZ_KB891994.1.region005	GCF_000373625.1	8.5	NZ_KB891994.1	694061	706011	FALSE	['NI-siderophore']	11950
NZ_KB891995.1.region001	GCF_000373625.1	9.1	NZ_KB891995.1	239858	312359	FALSE	['T2PKS', 'RiPP-like']	72501	BGC0000227	granaticin	Polyketide:Type II polyketide	0.810811
NZ_KB891995.1.region002	GCF_000373625.1	9.2	NZ_KB891995.1	422959	465013	FALSE	['lanthipeptide-class-v']	42054	BGC0002130	cacaoidin	RiPP:Lanthipeptide	0.111111
NZ_KB891996.1.region001	GCF_000373625.1	10.1	NZ_KB891996.1	369379	441885	FALSE	['T2PKS']	72506	BGC0000271	spore pigment	Polyketide	0.833333
NZ_KB891997.1.region001	GCF_000373625.1	11.1	NZ_KB891997.1	71029	91401	FALSE	['nucleoside']	20372
NZ_KB891997.1.region002	GCF_000373625.1	11.2	NZ_KB891997.1	157534	182725	FALSE	['RiPP-like', 'lanthipeptide-class-iii']	25191	BGC0000518	informatipeptin	RiPP:Lanthipeptide	1
NZ_KB891997.1.region003	GCF_000373625.1	11.3	NZ_KB891997.1	335641	370504	FALSE	['LAP', 'thiopeptide']	34863	BGC0001409	dutomycin	Polyketide	0.0408163
NZ_KB891999.1.region001	GCF_000373625.1	13.1	NZ_KB891999.1	224605	269255	FALSE	['NRPS']	44650	BGC0001039	pyridomycin	NRP+Polyketide	0.192308
NZ_KB892001.1.region001	GCF_000373645.1	1.1	NZ_KB892001.1	496232	518592	FALSE	['lassopeptide']	22360	BGC0002006	albusnodin	RiPP	1
NZ_KB892002.1.region001	GCF_000373645.1	2.1	NZ_KB892002.1	494718	517180	FALSE	['thioamitides']	22462	BGC0000610	nosiheptide	RiPP:Thiopeptide	0.0769231
NZ_KB892003.1.region001	GCF_000373645.1	3.1	NZ_KB892003.1	0	153056	TRUE	['T2PKS', 'terpene', 'NRPS']	153056	BGC0000271	spore pigment	Polyketide	0.833333
NZ_KB892003.1.region002	GCF_000373645.1	3.2	NZ_KB892003.1	179226	222730	FALSE	['NRPS', 'betalactone']	43504
NZ_KB892004.1.region001	GCF_000373645.1	4.1	NZ_KB892004.1	18472	69139	FALSE	['NRPS']	50667	BGC0001598	foxicin A/foxicin B/foxicin C/foxicin	NRP+Polyketide	0.097561
NZ_KB892004.1.region002	GCF_000373645.1	4.2	NZ_KB892004.1	79090	166449	FALSE	['NRP-metallophore', 'NRPS', 'betalactone', 'T3PKS']	87359	BGC0000325	coelichelin	NRP	1.09091
NZ_KB892006.1.region001	GCF_000373645.1	6.1	NZ_KB892006.1	50947	96833	FALSE	['T1PKS']	45886	BGC0000150	sporolide A/sporolide B	NRP+Polyketide:Enediyne type I polyketide	0.255319
NZ_KB892006.1.region002	GCF_000373645.1	6.2	NZ_KB892006.1	109848	130871	FALSE	['terpene']	21023	BGC0000273	steffimycin D	Polyketide:Type II polyketide+Saccharide:Hybrid/tailoring saccharide	0.194444
NZ_KB892007.1.region001	GCF_000373645.1	7.1	NZ_KB892007.1	114623	129198	FALSE	['NI-siderophore']	14575	BGC0002633	schizokinen	Other	0.25
NZ_KB892010.1.region001	GCF_000373645.1	10.1	NZ_KB892010.1	56055	99667	FALSE	['NRPS']	43612	BGC0001379	BD-12	NRP	0.142857
NZ_KB892013.1.region001	GCF_000373645.1	13.1	NZ_KB892013.1	193173	219782	FALSE	['terpene']	26609	BGC0000663	hopene	Terpene	0.769231
NZ_KB892013.1.region002	GCF_000373645.1	13.2	NZ_KB892013.1	482567	531894	FALSE	['NRPS', 'T1PKS']	49327	BGC0001726	pactamides	NRP+Polyketide	0.666667
NZ_KB892014.1.region001	GCF_000373645.1	14.1	NZ_KB892014.1	0	18918	TRUE	['indole']	18918	BGC0001483	5-isoprenylindole-3-carboxylate β-D-glycosyl ester	Other	0.285714
NZ_KB892015.1.region001	GCF_000373645.1	15.1	NZ_KB892015.1	10798	63790	FALSE	['lanthipeptide-class-iv', 'hglE-KS']	52992	BGC0000563	venezuelin	RiPP:Lanthipeptide	1
NZ_KB892015.1.region002	GCF_000373645.1	15.2	NZ_KB892015.1	71181	112231	FALSE	['T3PKS']	41050	BGC0001905	violapyrone B	Polyketide	0.285714
NZ_KB892019.1.region001	GCF_000373645.1	19.1	NZ_KB892019.1	34016	44415	FALSE	['ectoine']	10399	BGC0000853	ectoine	Other	1
NZ_KB892022.1.region001	GCF_000373645.1	22.1	NZ_KB892022.1	44018	72955	FALSE	['thiopeptide', 'LAP']	28937	BGC0002376	bombyxamycin A/bombyxamycin B	Polyketide	0.0961538
NZ_KB892027.1.region001	GCF_000373645.1	27.1	NZ_KB892027.1	0	62244	TRUE	['T1PKS', 'NRPS-like', 'NRPS']	62244	BGC0001877	cyphomycin	Polyketide	0.0694444
NZ_KB892031.1.region001	GCF_000373645.1	31.1	NZ_KB892031.1	0	37826	TRUE	['T2PKS', 'butyrolactone']	37826	BGC0000262	prejadomycin/rabelomycin/gaudimycin C/gaudimycin D/UWM6/gaudimycin A	Polyketide:Type II polyketide+Saccharide:Hybrid/tailoring saccharide	0.229167
NZ_KB892033.1.region001	GCF_000373645.1	33.1	NZ_KB892033.1	0	31591	TRUE	['oligosaccharide', 'T1PKS']	31591	BGC0001619	ibomycin	Polyketide	0.219512
NZ_KB892035.1.region001	GCF_000373645.1	35.1	NZ_KB892035.1	0	36064	TRUE	['NRPS', 'NRPS-like']	36064	BGC0002078	omnipeptin	NRP:Cyclic depsipeptide	0.175
NZ_KB892039.1.region001	GCF_000373645.1	39.1	NZ_KB892039.1	0	22944	TRUE	['T1PKS']	22944	BGC0001619	ibomycin	Polyketide	0.243902
NZ_KB892040.1.region001	GCF_000373645.1	40.1	NZ_KB892040.1	0	21930	TRUE	['T1PKS']	21930	BGC0000140	4-hexadecanoyl-3-hydroxy-2-(hydroxymethyl)-2H-furan-5-one	Polyketide	0.454545
NZ_KB892043.1.region001	GCF_000373645.1	43.1	NZ_KB892043.1	0	14188	TRUE	['PKS-like', 'T1PKS']	14188	BGC0002010	streptophenazine B/streptophenazine C/streptophenazine F/streptophenazine G/streptophenazine H	NRP+Polyketide	0.0714286
NZ_KB892044.1.region001	GCF_000373645.1	44.1	NZ_KB892044.1	0	14071	TRUE	['crocagin']	14071
NZ_KB892046.1.region001	GCF_000373645.1	46.1	NZ_KB892046.1	319456	362662	TRUE	['NRPS', 'NRP-metallophore']	43206	BGC0000368	griseobactin	NRP	0.538462
NZ_KB892047.1.region001	GCF_000373645.1	47.1	NZ_KB892047.1	0	11994	TRUE	['T1PKS']	11994
NZ_KB892048.1.region001	GCF_000373645.1	48.1	NZ_KB892048.1	0	10746	TRUE	['T1PKS', 'NRPS']	10746	BGC0001477	lydicamycin	NRP+Polyketide:Modular type I polyketide	0.12
NZ_KB892050.1.region001	GCF_000373645.1	50.1	NZ_KB892050.1	0	9154	TRUE	['T1PKS']	9154
NZ_KB892051.1.region001	GCF_000373645.1	51.1	NZ_KB892051.1	0	9089	TRUE	['T1PKS']	9089
NZ_KB892059.1.region001	GCF_000373645.1	59.1	NZ_KB892059.1	0	5069	TRUE	['PKS-like']	5069	BGC0001856	caniferolide A/caniferolide B/caniferolide C/caniferolide D	Polyketide:Modular type I polyketide	0.0322581
NZ_KB892068.1.region001	GCF_000373645.1	68.1	NZ_KB892068.1	113120	147808	FALSE	['thiopeptide', 'LAP']	34688
NZ_KB892089.1.region001	GCF_000373645.1	89.1	NZ_KB892089.1	84592	95420	FALSE	['butyrolactone']	10828	BGC0000914	methylenomycin A	Other	0.0952381
NZ_KB892090.1.region001	GCF_000373665.1	1.1	NZ_KB892090.1	205416	277965	FALSE	['T2PKS', 'RiPP-like']	72549	BGC0001513	anthrabenzoxocinone	Polyketide	0.25
NZ_KB892091.1.region001	GCF_000373665.1	2.1	NZ_KB892091.1	11179	59346	FALSE	['T1PKS', 'PKS-like']	48167	BGC0001283	arsono-polyketide	Polyketide	0.64
NZ_KB892091.1.region002	GCF_000373665.1	2.2	NZ_KB892091.1	167496	195574	FALSE	['terpene']	28078	BGC0001456	isorenieratene	Terpene	0.875
NZ_KB892091.1.region003	GCF_000373665.1	2.3	NZ_KB892091.1	381217	398974	FALSE	['terpene']	17757	BGC0001580	ebelactone	Polyketide	0.0833333
NZ_KB892091.1.region004	GCF_000373665.1	2.4	NZ_KB892091.1	490674	543382	FALSE	['terpene', 'NRPS']	52708	BGC0000664	isorenieratene	Terpene	1
NZ_KB892091.1.region005	GCF_000373665.1	2.5	NZ_KB892091.1	628164	669271	FALSE	['T3PKS']	41107	BGC0001310	naringenin	Polyketide:Type III polyketide	1
NZ_KB892091.1.region006	GCF_000373665.1	2.6	NZ_KB892091.1	672097	693123	FALSE	['terpene']	21026
NZ_KB892092.1.region001	GCF_000373665.1	3.1	NZ_KB892092.1	8058	19096	TRUE	['butyrolactone']	11038	BGC0000262	prejadomycin/rabelomycin/gaudimycin C/gaudimycin D/UWM6/gaudimycin A	Polyketide:Type II polyketide+Saccharide:Hybrid/tailoring saccharide	0.0833333
NZ_KB892092.1.region002	GCF_000373665.1	3.2	NZ_KB892092.1	113401	123629	FALSE	['RiPP-like']	10228	BGC0002686	madurastatin D1/madurastatin D2/(-)-Madurastatin C1	NRP	0.037037
NZ_KB892092.1.region003	GCF_000373665.1	3.3	NZ_KB892092.1	201785	220854	TRUE	['terpene']	19069	BGC0000663	hopene	Terpene	0.538462
NZ_KB892093.1.region001	GCF_000373665.1	4.1	NZ_KB892093.1	138674	160954	FALSE	['terpene']	22280	BGC0002669	TVA-YJ-2	RiPP	0.214286
NZ_KB892094.1.region001	GCF_000373665.1	5.1	NZ_KB892094.1	154549	175686	FALSE	['terpene']	21137
NZ_KB892096.1.region001	GCF_000373665.1	7.1	NZ_KB892096.1	26805	60717	FALSE	['NAPAA']	33912	BGC0002174	ε-Poly-L-lysine	NRP	1
NZ_KB892100.1.region001	GCF_000373665.1	11.1	NZ_KB892100.1	145788	165417	TRUE	['redox-cofactor']	19629	BGC0001100	lankacidin C	NRP+Polyketide	0.133333
NZ_KB892102.1.region001	GCF_000373665.1	13.1	NZ_KB892102.1	194357	207693	FALSE	['NI-siderophore']	13336
NZ_KB892103.1.region001	GCF_000373665.1	14.1	NZ_KB892103.1	5351	74081	TRUE	['NRP-metallophore', 'NRPS']	68730	BGC0000423	scabichelin	NRP	1
NZ_KB892104.1.region001	GCF_000373665.1	15.1	NZ_KB892104.1	0	24635	TRUE	['LAP', 'thiopeptide']	24635
NZ_KB892104.1.region002	GCF_000373665.1	15.2	NZ_KB892104.1	113416	134661	FALSE	['terpene']	21245	BGC0000677	cyclooctatin	Terpene	0.5
NZ_KB892107.1.region001	GCF_000373665.1	18.1	NZ_KB892107.1	72235	82634	FALSE	['ectoine']	10399	BGC0000853	ectoine	Other	1
NZ_KB892108.1.region001	GCF_000373665.1	19.1	NZ_KB892108.1	38307	74194	FALSE	['NAPAA']	35887	BGC0000431	stenothricin	NRP:Cyclic depsipeptide	0.181818
NZ_KB892116.1.region001	GCF_000373665.1	27.1	NZ_KB892116.1	74777	86643	TRUE	['NI-siderophore']	11866
NZ_KB892124.1.region001	GCF_000373665.1	35.1	NZ_KB892124.1	239572	260481	FALSE	['terpene']	20909
NZ_KB892146.1.region001	GCF_000373665.1	57.1	NZ_KB892146.1	22538	95024	FALSE	['T2PKS']	72486	BGC0000271	spore pigment	Polyketide	0.833333
NZ_KB892157.1.region001	GCF_000373685.1	1.1	NZ_KB892157.1	25126	47310	FALSE	['terpene']	22184	BGC0001181	geosmin	Terpene	1
NZ_KB892157.1.region002	GCF_000373685.1	1.2	NZ_KB892157.1	308019	396647	FALSE	['NRPS', 'hglE-KS', 'T1PKS', 'PKS-like']	88628	BGC0001213	nataxazole	Polyketide	0.814815
NZ_KB892157.1.region003	GCF_000373685.1	1.3	NZ_KB892157.1	441029	453072	FALSE	['NI-siderophore']	12043
NZ_KB892159.1.region001	GCF_000373685.1	3.1	NZ_KB892159.1	0	23105	TRUE	['T1PKS']	23105	BGC0001036	polyoxypeptin	NRP+Polyketide	0.0540541
NZ_KB892159.1.region002	GCF_000373685.1	3.2	NZ_KB892159.1	249978	260911	FALSE	['butyrolactone']	10933
NZ_KB892161.1.region001	GCF_000373685.1	5.1	NZ_KB892161.1	135070	208559	FALSE	['NRP-metallophore', 'NRPS']	73489	BGC0000324	coelibactin	NRP	1
NZ_KB892161.1.region002	GCF_000373685.1	5.2	NZ_KB892161.1	209787	272366	FALSE	['2dos', 'NAPAA']	62579	BGC0000699	hygromycin A	Saccharide	0.636364
NZ_KB892162.1.region001	GCF_000373685.1	6.1	NZ_KB892162.1	580	31012	FALSE	['NRPS-like']	30432	BGC0001435	ikarugamycin	NRP+Polyketide:Iterative type I polyketide	0.12
NZ_KB892162.1.region002	GCF_000373685.1	6.2	NZ_KB892162.1	57389	108923	FALSE	['NRPS', 'phosphonate']	51534	BGC0000423	scabichelin	NRP	0.5
NZ_KB892162.1.region003	GCF_000373685.1	6.3	NZ_KB892162.1	178180	230457	FALSE	['LAP', 'thiopeptide', 'terpene']	52277	BGC0000664	isorenieratene	Terpene	0.857143
NZ_KB892162.1.region004	GCF_000373685.1	6.4	NZ_KB892162.1	247664	258621	FALSE	['butyrolactone']	10957	BGC0001770	sceliphrolactam	Polyketide	0.08
NZ_KB892164.1.region001	GCF_000373685.1	8.1	NZ_KB892164.1	174734	223557	FALSE	['NRPS-like', 'T1PKS']	48823
NZ_KB892165.1.region001	GCF_000373685.1	9.1	NZ_KB892165.1	15131	25947	FALSE	['RiPP-like']	10816	BGC0001610	gougerotin	Other	0.133333
NZ_KB892167.1.region001	GCF_000373685.1	11.1	NZ_KB892167.1	0	44429	TRUE	['T2PKS']	44429	BGC0000271	spore pigment	Polyketide	0.833333
NZ_KB892168.1.region001	GCF_000373685.1	12.1	NZ_KB892168.1	43224	108862	FALSE	['NRPS']	65638	BGC0000967	calyculin A/phosphocalyculin A/calyculinamide A/dephosphonocalyculin A	NRP+Polyketide:Trans-AT type I polyketide	0.08
NZ_KB892169.1.region001	GCF_000373685.1	13.1	NZ_KB892169.1	382347	392752	FALSE	['ectoine']	10405	BGC0000853	ectoine	Other	1
NZ_KB892170.1.region001	GCF_000373685.1	14.1	NZ_KB892170.1	0	47393	TRUE	['NRP-metallophore', 'NRPS', 'terpene']	47393	BGC0000325	coelichelin	NRP	1
NZ_KB892170.1.region002	GCF_000373685.1	14.2	NZ_KB892170.1	92469	116980	FALSE	['lanthipeptide-class-i']	24511	BGC0001101	leinamycin	NRP+Polyketide:Modular type I polyketide+Polyketide:Trans-AT type I polyketide	0.028169
NZ_KB892170.1.region003	GCF_000373685.1	14.3	NZ_KB892170.1	135380	156655	FALSE	['terpene']	21275	BGC0000658	2-methylisoborneol	Terpene	1
NZ_KB892172.1.region001	GCF_000373685.1	16.1	NZ_KB892172.1	134255	163907	TRUE	['T1PKS']	29652	BGC0000028	bafilomycin B1	Polyketide:Modular type I polyketide	0.666667
NZ_KB892174.1.region001	GCF_000373685.1	18.1	NZ_KB892174.1	0	125873	TRUE	['NRPS', 'T1PKS', 'thioamitides', 'thiopeptide', 'RRE-containing']	125873	BGC0002376	bombyxamycin A/bombyxamycin B	Polyketide	0.365385
NZ_KB892175.1.region001	GCF_000373685.1	19.1	NZ_KB892175.1	35435	45972	FALSE	['melanin']	10537	BGC0000700	istamycin	Saccharide	0.0597015
NZ_KB892176.1.region001	GCF_000373685.1	20.1	NZ_KB892176.1	0	33694	TRUE	['NRP-metallophore', 'NRPS']	33694	BGC0000368	griseobactin	NRP	0.692308
NZ_KB892178.1.region001	GCF_000373685.1	22.1	NZ_KB892178.1	81588	100464	TRUE	['terpene']	18876	BGC0000663	hopene	Terpene	0.538462
NZ_KB892180.1.region001	GCF_000373685.1	24.1	NZ_KB892180.1	160972	202832	FALSE	['NRPS-like']	41860	BGC0002588	enduracididine	Other	0.166667
NZ_KB892188.1.region001	GCF_000373685.1	32.1	NZ_KB892188.1	17420	28365	TRUE	['butyrolactone']	10945	BGC0000238	lactonamycin	Polyketide	0.0701754
NZ_KB892191.1.region001	GCF_000373685.1	35.1	NZ_KB892191.1	800	50971	FALSE	['NRPS', 'RiPP-like']	50171	BGC0001818	vazabitide A	NRP	0.130435
NZ_KB892191.1.region002	GCF_000373685.1	35.2	NZ_KB892191.1	120238	157121	FALSE	['lanthipeptide-class-i', 'lanthipeptide-class-iv']	36883
NZ_KB892191.1.region003	GCF_000373685.1	35.3	NZ_KB892191.1	173376	202428	FALSE	['phosphoglycolipid']	29052	BGC0001395	teichomycin A1	Other	0.833333
NZ_KB892191.1.region004	GCF_000373685.1	35.4	NZ_KB892191.1	364332	386960	FALSE	['lanthipeptide-class-iii']	22628	BGC0000518	informatipeptin	RiPP:Lanthipeptide	0.571429
NZ_KB892194.1.region001	GCF_000373685.1	38.1	NZ_KB892194.1	0	20520	TRUE	['T1PKS']	20520
NZ_KB892197.1.region001	GCF_000373685.1	41.1	NZ_KB892197.1	0	13327	TRUE	['T1PKS']	13327
NZ_KB892207.1.region001	GCF_000373685.1	51.1	NZ_KB892207.1	19577	55429	FALSE	['NAPAA']	35852	BGC0000431	stenothricin	NRP:Cyclic depsipeptide	0.181818
NZ_KB892207.1.region002	GCF_000373685.1	51.2	NZ_KB892207.1	185982	235049	FALSE	['terpene', 'other']	49067	BGC0002638	misaugamycin A/misaugamycin B	NRP	0.184211
NZ_KB892207.1.region003	GCF_000373685.1	51.3	NZ_KB892207.1	254035	295094	FALSE	['T3PKS']	41059	BGC0002127	flaviolin/1,3,6,8-tetrahydroxynaphthalene	Polyketide	1
NZ_KB892208.1.region001	GCF_000373685.1	52.1	NZ_KB892208.1	140430	161477	FALSE	['terpene']	21047	BGC0000660	albaflavenone	Terpene	1
NZ_KB892209.1.region001	GCF_000373685.1	53.1	NZ_KB892209.1	116199	129396	FALSE	['NI-siderophore']	13197
NZ_AQWO01000002.1.region001	GCF_000375625.1	2.1	NZ_AQWO01000002.1	413680	436216	FALSE	['lassopeptide']	22536	BGC0001552	citrulassin F	RiPP	0.5
NZ_AQWO01000002.1.region002	GCF_000375625.1	2.2	NZ_AQWO01000002.1	520714	529897	TRUE	['NI-siderophore']	9183	BGC0001478	desferrioxamine E	Other	1
NZ_AQWO01000003.1.region001	GCF_000375625.1	3.1	NZ_AQWO01000003.1	431550	476200	TRUE	['T1PKS']	44650
NZ_AQWO01000004.1.region001	GCF_000375625.1	4.1	NZ_AQWO01000004.1	0	17308	TRUE	['terpene']	17308	BGC0000663	hopene	Terpene	0.692308
NZ_AQWO01000004.1.region002	GCF_000375625.1	4.2	NZ_AQWO01000004.1	155328	207674	FALSE	['hglE-KS', 'T1PKS']	52346	BGC0002497	hexacosalactone A	Other	0.0681818
NZ_AQWO01000004.1.region003	GCF_000375625.1	4.3	NZ_AQWO01000004.1	338648	363177	FALSE	['lanthipeptide-class-i']	24529	BGC0001770	sceliphrolactam	Polyketide	0.08
NZ_AQWO01000004.1.region004	GCF_000375625.1	4.4	NZ_AQWO01000004.1	435740	447675	FALSE	['RiPP-like']	11935
NZ_AQWO01000005.1.region001	GCF_000375625.1	5.1	NZ_AQWO01000005.1	68450	79431	FALSE	['butyrolactone']	10981
NZ_AQWO01000008.1.region001	GCF_000375625.1	8.1	NZ_AQWO01000008.1	83923	106158	FALSE	['terpene']	22235	BGC0000144	salinomycin	Polyketide:Modular type I polyketide	0.0612245
NZ_AQWO01000008.1.region002	GCF_000375625.1	8.2	NZ_AQWO01000008.1	213983	310539	FALSE	['thioamitides', 'LAP', 'thiopeptide', 'NRPS', 'lassopeptide', 'NRPS-like']	96556	BGC0002676	skyllamycin D/skyllamycin E	NRP	0.0921053
NZ_AQWO01000010.1.region001	GCF_000375625.1	10.1	NZ_AQWO01000010.1	9435	20758	TRUE	['RiPP-like']	11323
NZ_AQWO01000011.1.region001	GCF_000375625.1	11.1	NZ_AQWO01000011.1	92982	107855	FALSE	['NI-siderophore']	14873	BGC0002466	peucechelin	NRP	0.25
NZ_AQWO01000011.1.region002	GCF_000375625.1	11.2	NZ_AQWO01000011.1	189396	212898	FALSE	['blactam']	23502	BGC0001151	valclavam/(-)-2-(2-hydroxyethyl)clavam	Other:Non-NRP beta-lactam	0.642857
NZ_AQWO01000013.1.region001	GCF_000375625.1	13.1	NZ_AQWO01000013.1	155129	211634	TRUE	['NRPS', 'T1PKS']	56505	BGC0000984	delftibactin A/delftibactin B	NRP+Polyketide	0.15
NZ_AQWO01000015.1.region001	GCF_000375625.1	15.1	NZ_AQWO01000015.1	169450	195013	TRUE	['terpene']	25563	BGC0000664	isorenieratene	Terpene	1
NZ_AQWO01000016.1.region001	GCF_000375625.1	16.1	NZ_AQWO01000016.1	0	152582	TRUE	['T1PKS', 'NRPS', 'NRP-metallophore', 'melanin', 'aminopolycarboxylic-acid', 'T2PKS']	152582	BGC0001477	lydicamycin	NRP+Polyketide:Modular type I polyketide	0.6
NZ_AQWO01000016.1.region002	GCF_000375625.1	16.2	NZ_AQWO01000016.1	185203	195431	TRUE	['RiPP-like']	10228	BGC0002497	hexacosalactone A	Other	0.0454545
NZ_AQWO01000017.1.region001	GCF_000375625.1	17.1	NZ_AQWO01000017.1	78336	88753	FALSE	['ectoine']	10417	BGC0002052	ectoine	Other:Ectoine	1
NZ_AQWO01000018.1.region001	GCF_000375625.1	18.1	NZ_AQWO01000018.1	23735	81999	FALSE	['other', 'NRPS', 'NRPS-like']	58264	BGC0002051	antipain	NRP	1
NZ_AQWO01000018.1.region002	GCF_000375625.1	18.2	NZ_AQWO01000018.1	154176	165148	TRUE	['butyrolactone']	10972	BGC0000075	hygrocin A/hygrocin B	Polyketide	0.0645161
NZ_AQWO01000021.1.region001	GCF_000375625.1	21.1	NZ_AQWO01000021.1	29080	50022	FALSE	['terpene']	20942	BGC0002642	clipibycyclene	Alkaloid	0.0681818
NZ_AQWO01000027.1.region001	GCF_000375625.1	27.1	NZ_AQWO01000027.1	28942	43634	FALSE	['NI-siderophore']	14692	BGC0002683	schizokinen	Other	0.2
NZ_AQWO01000029.1.region001	GCF_000375625.1	29.1	NZ_AQWO01000029.1	68572	86266	TRUE	['terpene']	17694	BGC0001580	ebelactone	Polyketide	0.0555556
NZ_AQWO01000031.1.region001	GCF_000375625.1	31.1	NZ_AQWO01000031.1	1909	12641	TRUE	['butyrolactone']	10732	BGC0000029	BE-14106	Polyketide:Modular type I polyketide	0.0714286
NZ_AQWO01000031.1.region002	GCF_000375625.1	31.2	NZ_AQWO01000031.1	20424	53019	FALSE	['terpene', 'amglyccycl']	32595	BGC0000724	streptomycin	Saccharide	0.518519
NZ_AQWQ01000001.1.region001	GCF_000375725.1	1.1	NZ_AQWQ01000001.1	90147	152217	FALSE	['NRPS']	62070	BGC0000333	cyclomarin D	NRP	0.0869565
NZ_AQWQ01000001.1.region002	GCF_000375725.1	1.2	NZ_AQWQ01000001.1	456521	483136	FALSE	['terpene']	26615	BGC0000663	hopene	Terpene	0.769231
NZ_AQWQ01000001.1.region003	GCF_000375725.1	1.3	NZ_AQWQ01000001.1	804435	865685	FALSE	['NRPS']	61250	BGC0001590	formicamycins A-M	Polyketide	0.186047
NZ_AQWQ01000003.1.region001	GCF_000375725.1	3.1	NZ_AQWQ01000003.1	584143	594908	FALSE	['butyrolactone']	10765	BGC0000176	difficidin	Polyketide	0.133333
NZ_AQWQ01000004.1.region001	GCF_000375725.1	4.1	NZ_AQWQ01000004.1	289154	310165	FALSE	['terpene']	21011	BGC0001379	BD-12	NRP	0.178571
NZ_AQWQ01000005.1.region001	GCF_000375725.1	5.1	NZ_AQWQ01000005.1	32856	110473	FALSE	['NRP-metallophore', 'NRPS', 'betalactone']	77617	BGC0000325	coelichelin	NRP	1.09091
NZ_AQWQ01000005.1.region002	GCF_000375725.1	5.2	NZ_AQWQ01000005.1	198365	315288	FALSE	['T2PKS', 'terpene', 'NRPS']	116923	BGC0000271	spore pigment	Polyketide	0.833333
NZ_AQWQ01000005.1.region003	GCF_000375725.1	5.3	NZ_AQWQ01000005.1	332788	405301	FALSE	['T2PKS', 'terpene']	72513	BGC0002478	rubiginone A2/rubiginone J/rubiginone K/rubiginone L/rubiginone M/rubiginone N/ochromycinone/rubiginone B2	Polyketide	0.461538
NZ_AQWQ01000006.1.region001	GCF_000375725.1	6.1	NZ_AQWQ01000006.1	320968	331796	FALSE	['butyrolactone']	10828	BGC0000848	A-factor	Other	1
NZ_AQWQ01000007.1.region001	GCF_000375725.1	7.1	NZ_AQWQ01000007.1	361916	382939	FALSE	['terpene']	21023	BGC0000273	steffimycin D	Polyketide:Type II polyketide+Saccharide:Hybrid/tailoring saccharide	0.194444
NZ_AQWQ01000009.1.region001	GCF_000375725.1	9.1	NZ_AQWQ01000009.1	314021	324420	FALSE	['ectoine']	10399	BGC0000853	ectoine	Other	1
NZ_AQWQ01000010.1.region001	GCF_000375725.1	10.1	NZ_AQWQ01000010.1	24574	77243	FALSE	['NRPS']	52669	BGC0001011	meridamycin	NRP+Polyketide	0.131579
NZ_AQWQ01000010.1.region002	GCF_000375725.1	10.2	NZ_AQWQ01000010.1	157483	180123	FALSE	['lanthipeptide-class-iv']	22640	BGC0000563	venezuelin	RiPP:Lanthipeptide	1
NZ_AQWQ01000010.1.region003	GCF_000375725.1	10.3	NZ_AQWQ01000010.1	221273	278508	FALSE	['NRPS', 'T3PKS']	57235	BGC0000406	phosphinothricintripeptide	NRP	0.103448
NZ_AQWQ01000011.1.region001	GCF_000375725.1	11.1	NZ_AQWQ01000011.1	232367	269106	TRUE	['T1PKS']	36739	BGC0002376	bombyxamycin A/bombyxamycin B	Polyketide	0.25
NZ_AQWQ01000012.1.region001	GCF_000375725.1	12.1	NZ_AQWQ01000012.1	56655	71071	FALSE	['NI-siderophore']	14416	BGC0002683	schizokinen	Other	0.2
NZ_AQWQ01000014.1.region001	GCF_000375725.1	14.1	NZ_AQWQ01000014.1	42609	77260	FALSE	['LAP', 'thiopeptide']	34651	BGC0000288	A-503083 A/A-503083 B/A-503083 E/A-503083 F	NRP	0.0545455
NZ_AQWQ01000015.1.region001	GCF_000375725.1	15.1	NZ_AQWQ01000015.1	0	50860	TRUE	['NRPS', 'T1PKS', 'NRPS-like']	50860
NZ_AQWQ01000016.1.region001	GCF_000375725.1	16.1	NZ_AQWQ01000016.1	19818	65716	FALSE	['T1PKS']	45898	BGC0000150	sporolide A/sporolide B	NRP+Polyketide:Enediyne type I polyketide	0.276596
NZ_AQWQ01000016.1.region002	GCF_000375725.1	16.2	NZ_AQWQ01000016.1	96972	107347	FALSE	['ectoine']	10375	BGC0002097	kosinostatin	NRP+Polyketide:Type II polyketide+Saccharide:Hybrid/tailoring saccharide	0.166667
NZ_AQWQ01000018.1.region001	GCF_000375725.1	18.1	NZ_AQWQ01000018.1	50920	61406	FALSE	['melanin']	10486	BGC0000700	istamycin	Saccharide	0.0447761
NZ_AQWQ01000021.1.region001	GCF_000375725.1	21.1	NZ_AQWQ01000021.1	0	36822	TRUE	['NRPS']	36822	BGC0002078	omnipeptin	NRP:Cyclic depsipeptide	0.225
NZ_AQWQ01000022.1.region001	GCF_000375725.1	22.1	NZ_AQWQ01000022.1	0	10933	TRUE	['butyrolactone']	10933	BGC0000238	lactonamycin	Polyketide	0.0526316
NZ_AQWQ01000023.1.region001	GCF_000375725.1	23.1	NZ_AQWQ01000023.1	0	19424	TRUE	['T1PKS']	19424	BGC0000149	spirangien O	Polyketide:Modular type I polyketide	0.230769
NZ_AQWQ01000024.1.region001	GCF_000375725.1	24.1	NZ_AQWQ01000024.1	0	18427	TRUE	['T2PKS']	18427	BGC0002461	aureonuclemycin	Polyketide	0.268293
NZ_KB905813.1.region001	GCF_000381025.1	1.1	NZ_KB905813.1	0	9535	TRUE	['NI-siderophore']	9535	BGC0001478	desferrioxamine E	Other	1
NZ_KB905813.1.region002	GCF_000381025.1	1.2	NZ_KB905813.1	170088	240643	FALSE	['T2PKS']	70555	BGC0002732	WS 79089B/benaphthamycin/WS 79089D/WS 79089A/WS 79089C	Polyketide	0.162162
NZ_KB905813.1.region003	GCF_000381025.1	1.3	NZ_KB905813.1	569453	610569	FALSE	['T3PKS', 'RiPP-like']	41116	BGC0000282	alkylresorcinol	Polyketide	1
NZ_KB905813.1.region004	GCF_000381025.1	1.4	NZ_KB905813.1	875754	939081	TRUE	['T2PKS']	63327	BGC0002012	julichrome Q3-3/julichrome Q3-5	Polyketide	0.357143
NZ_KB905814.1.region001	GCF_000381025.1	2.1	NZ_KB905814.1	61387	93709	FALSE	['lipolanthine', 'lanthipeptide-class-iii']	32322	BGC0002656	oryzanaphthopyran A/oryzanaphthopyran B/oryzanaphthopyran C/oryzanthrone A/oryzanthrone B/chlororyzanthrone A/chlororyzanthrone B	Polyketide	0.0689655
NZ_KB905814.1.region002	GCF_000381025.1	2.2	NZ_KB905814.1	122266	142818	FALSE	['linaridin']	20552	BGC0000611	siomycin A	RiPP:Thiopeptide	0.0740741
NZ_KB905814.1.region003	GCF_000381025.1	2.3	NZ_KB905814.1	267515	289027	FALSE	['lassopeptide']	21512	BGC0002053	ulleungdin	RiPP:Lassopeptide	0.75
NZ_KB905814.1.region004	GCF_000381025.1	2.4	NZ_KB905814.1	455123	529144	FALSE	['NRPS', 'T1PKS']	74021	BGC0002676	skyllamycin D/skyllamycin E	NRP	0.0657895
NZ_KB905815.1.region001	GCF_000381025.1	3.1	NZ_KB905815.1	53813	64365	FALSE	['ectoine']	10552	BGC0002052	ectoine	Other:Ectoine	1
NZ_KB905816.1.region001	GCF_000381025.1	4.1	NZ_KB905816.1	89784	168918	FALSE	['T1PKS']	79134	BGC0000123	phoslactomycin B	Polyketide	0.357143
NZ_KB905816.1.region002	GCF_000381025.1	4.2	NZ_KB905816.1	527114	574350	FALSE	['lanthipeptide-class-i']	47236	BGC0000712	paromomycin	Saccharide	0.1
NZ_KB905816.1.region003	GCF_000381025.1	4.3	NZ_KB905816.1	584546	611217	FALSE	['terpene']	26671	BGC0000663	hopene	Terpene	0.615385
NZ_KB905817.1.region001	GCF_000381025.1	5.1	NZ_KB905817.1	186656	287339	FALSE	['transAT-PKS', 'T1PKS', 'NRPS']	100683	BGC0001070	kirromycin	NRP+Polyketide:Modular type I polyketide+Polyketide:Trans-AT type I polyketide	0.346154
NZ_KB905818.1.region001	GCF_000381025.1	6.1	NZ_KB905818.1	53691	68255	FALSE	['NI-siderophore']	14564
NZ_KB905818.1.region002	GCF_000381025.1	6.2	NZ_KB905818.1	330685	378047	FALSE	['T1PKS']	47362	BGC0001495	actinoallolide A	Polyketide	0.2
NZ_KB905819.1.region001	GCF_000381025.1	7.1	NZ_KB905819.1	10721	35292	FALSE	['lanthipeptide-class-i']	24571	BGC0000544	planosporicin	RiPP:Lanthipeptide	0.933333
NZ_KB905819.1.region002	GCF_000381025.1	7.2	NZ_KB905819.1	51101	83722	FALSE	['LAP', 'thiopeptide']	32621	BGC0002376	bombyxamycin A/bombyxamycin B	Polyketide	0.0961538
NZ_KB905819.1.region003	GCF_000381025.1	7.3	NZ_KB905819.1	207992	258573	FALSE	['NRPS']	50581	BGC0002669	TVA-YJ-2	RiPP	0.190476
NZ_KB905821.1.region001	GCF_000381025.1	9.1	NZ_KB905821.1	101451	148827	FALSE	['PKS-like', 'T3PKS']	47376	BGC0002478	rubiginone A2/rubiginone J/rubiginone K/rubiginone L/rubiginone M/rubiginone N/ochromycinone/rubiginone B2	Polyketide	0.230769
NZ_KB905821.1.region002	GCF_000381025.1	9.2	NZ_KB905821.1	306803	349537	TRUE	['T1PKS']	42734	BGC0001934	armeniaspirols	Polyketide	0.241379
NZ_KB905822.1.region001	GCF_000381025.1	10.1	NZ_KB905822.1	223881	266554	TRUE	['NRP-metallophore', 'NRPS']	42673	BGC0000324	coelibactin	NRP	0.545455
NZ_KB905823.1.region001	GCF_000381025.1	11.1	NZ_KB905823.1	101207	173007	FALSE	['T1PKS', 'NRPS']	71800	BGC0001332	microtermolide A	NRP+Polyketide	0.133333
NZ_KB905827.1.region001	GCF_000381025.1	15.1	NZ_KB905827.1	41576	61951	FALSE	['nucleoside']	20375	BGC0001193	thiolutin	NRP	0.16
NZ_KB905828.1.region001	GCF_000381025.1	16.1	NZ_KB905828.1	0	56627	TRUE	['T2PKS']	56627	BGC0000264	resistomycin/resistoflavine	Polyketide:Type II polyketide	0.888889
NZ_KB905831.1.region001	GCF_000381025.1	19.1	NZ_KB905831.1	0	47640	TRUE	['NRP-metallophore', 'NRPS']	47640	BGC0000309	bacillibactin	NRP	0.857143
NZ_KB905836.1.region001	GCF_000381025.1	24.1	NZ_KB905836.1	0	9160	TRUE	['RiPP-like', 'bottromycin']	9160	BGC0000470	bottromycin D	RiPP:Bottromycin	0.636364
NZ_ARPI01000001.1.region001	GCF_000382745.1	1.1	NZ_ARPI01000001.1	285153	306161	FALSE	['terpene']	21008	BGC0000842	carbapenem MM4550	Other:Non-NRP beta-lactam	0.103448
NZ_ARPI01000001.1.region002	GCF_000382745.1	1.2	NZ_ARPI01000001.1	1137469	1148402	FALSE	['butyrolactone']	10933	BGC0000238	lactonamycin	Polyketide	0.0526316
NZ_ARPI01000002.1.region001	GCF_000382745.1	2.1	NZ_ARPI01000002.1	325408	393241	FALSE	['PKS-like', 'NRPS-like', 'LAP']	67833	BGC0001444	caboxamycin	Other:shikimate derived	0.888889
NZ_ARPI01000002.1.region002	GCF_000382745.1	2.2	NZ_ARPI01000002.1	857269	867668	FALSE	['ectoine']	10399	BGC0000853	ectoine	Other	1
NZ_ARPI01000003.1.region001	GCF_000382745.1	3.1	NZ_ARPI01000003.1	62980	121420	FALSE	['NRP-metallophore', 'NRPS']	58440	BGC0000325	coelichelin	NRP	1
NZ_ARPI01000003.1.region002	GCF_000382745.1	3.2	NZ_ARPI01000003.1	468232	478763	FALSE	['melanin']	10531	BGC0000911	melanin	Other	1
NZ_ARPI01000003.1.region003	GCF_000382745.1	3.3	NZ_ARPI01000003.1	499475	571991	FALSE	['T2PKS', 'terpene']	72516	BGC0000271	spore pigment	Polyketide	0.833333
NZ_ARPI01000003.1.region004	GCF_000382745.1	3.4	NZ_ARPI01000003.1	578055	628444	FALSE	['NRPS']	50389	BGC0000445	thiocoraline	NRP:Cyclic depsipeptide	0.105263
NZ_ARPI01000004.1.region001	GCF_000382745.1	4.1	NZ_ARPI01000004.1	43116	65186	FALSE	['terpene']	22070	BGC0001101	leinamycin	NRP+Polyketide:Modular type I polyketide+Polyketide:Trans-AT type I polyketide	0.028169
NZ_ARPI01000004.1.region002	GCF_000382745.1	4.2	NZ_ARPI01000004.1	287455	347386	FALSE	['T1PKS']	59931	BGC0002517	tripartilactam/niizalactam C	Polyketide	0.8
NZ_ARPI01000005.1.region001	GCF_000382745.1	5.1	NZ_ARPI01000005.1	89071	115659	FALSE	['terpene']	26588	BGC0000663	hopene	Terpene	0.692308
NZ_ARPI01000005.1.region002	GCF_000382745.1	5.2	NZ_ARPI01000005.1	281310	330766	FALSE	['T1PKS', 'NRPS']	49456	BGC0002365	10-epi-HSAF/10-epi-3-deOH-HSAF/10-epi-maltophilin/10-epi-xanthobaccin C/10-epi-hydroxymaltophilin/10-epi-FI-2	Other+Polyketide	1
NZ_ARPI01000005.1.region003	GCF_000382745.1	5.3	NZ_ARPI01000005.1	497075	554673	TRUE	['NRP-metallophore', 'NRPS', 'butyrolactone']	57598	BGC0000392	mirubactin	NRP	0.642857
NZ_ARPI01000006.1.region001	GCF_000382745.1	6.1	NZ_ARPI01000006.1	51777	66371	FALSE	['NI-siderophore']	14594	BGC0002633	schizokinen	Other	0.25
NZ_ARPI01000006.1.region002	GCF_000382745.1	6.2	NZ_ARPI01000006.1	157881	219828	FALSE	['NRPS']	61947	BGC0002676	skyllamycin D/skyllamycin E	NRP	0.0394737
NZ_ARPI01000006.1.region003	GCF_000382745.1	6.3	NZ_ARPI01000006.1	285837	311363	FALSE	['terpene']	25526	BGC0000664	isorenieratene	Terpene	1
NZ_ARPI01000006.1.region004	GCF_000382745.1	6.4	NZ_ARPI01000006.1	366789	414042	TRUE	['T2PKS', 'PKS-like']	47253	BGC0000214	cosmomycin B	Polyketide	0.285714
NZ_ARPI01000011.1.region001	GCF_000382745.1	11.1	NZ_ARPI01000011.1	166738	187773	FALSE	['terpene']	21035	BGC0000273	steffimycin D	Polyketide:Type II polyketide+Saccharide:Hybrid/tailoring saccharide	0.194444
NZ_ARPI01000012.1.region001	GCF_000382745.1	12.1	NZ_ARPI01000012.1	135103	176621	TRUE	['T2PKS']	41518	BGC0000262	prejadomycin/rabelomycin/gaudimycin C/gaudimycin D/UWM6/gaudimycin A	Polyketide:Type II polyketide+Saccharide:Hybrid/tailoring saccharide	0.25
NZ_ARPI01000013.1.region001	GCF_000382745.1	13.1	NZ_ARPI01000013.1	25374	56350	FALSE	['lanthipeptide-class-iii', 'lanthipeptide-class-ii']	30976
NZ_ARPI01000013.1.region002	GCF_000382745.1	13.2	NZ_ARPI01000013.1	68696	109656	FALSE	['PKS-like']	40960	BGC0002498	desulfoclethramycin/clethramycin	Other	0.122449
NZ_ARPI01000016.1.region001	GCF_000382745.1	16.1	NZ_ARPI01000016.1	0	50627	TRUE	['NRPS', 'NRP-metallophore']	50627	BGC0000324	coelibactin	NRP	1
NZ_ARPI01000022.1.region001	GCF_000382745.1	22.1	NZ_ARPI01000022.1	0	34315	TRUE	['T1PKS']	34315	BGC0001200	lorneic acid A	Polyketide	0.190476
NZ_KB911581.1.region001	GCF_000383595.1	1.1	NZ_KB911581.1	189645	303579	FALSE	['NRPS', 'T1PKS', 'T2PKS']	113934	BGC0000271	spore pigment	Polyketide	0.833333
NZ_KB911581.1.region002	GCF_000383595.1	1.2	NZ_KB911581.1	354824	379460	FALSE	['lanthipeptide-class-i']	24636
NZ_KB911581.1.region003	GCF_000383595.1	1.3	NZ_KB911581.1	2190313	2200327	FALSE	['NI-siderophore']	10014
NZ_KB911581.1.region004	GCF_000383595.1	1.4	NZ_KB911581.1	2296676	2369168	FALSE	['T2PKS', 'PKS-like']	72492	BGC0001179	rishirilide B/rishirilide A	Polyketide:Type II polyketide	1
NZ_KB911581.1.region005	GCF_000383595.1	1.5	NZ_KB911581.1	2371843	2392283	FALSE	['terpene']	20440	BGC0002452	leucomycin	Polyketide	0.137255
NZ_KB911581.1.region006	GCF_000383595.1	1.6	NZ_KB911581.1	2516402	2537460	FALSE	['terpene']	21058	BGC0001181	geosmin	Terpene	1
NZ_KB911581.1.region007	GCF_000383595.1	1.7	NZ_KB911581.1	2559426	2593934	FALSE	['NAPAA']	34508	BGC0000431	stenothricin	NRP:Cyclic depsipeptide	0.181818
NZ_KB911581.1.region008	GCF_000383595.1	1.8	NZ_KB911581.1	2719360	2732273	FALSE	['NI-siderophore']	12913
NZ_KB911581.1.region009	GCF_000383595.1	1.9	NZ_KB911581.1	3163805	3174210	FALSE	['ectoine']	10405	BGC0000853	ectoine	Other	1
NZ_KB911581.1.region010	GCF_000383595.1	1.1	NZ_KB911581.1	3429176	3463052	FALSE	['NAPAA']	33876	BGC0002174	ε-Poly-L-lysine	NRP	1
NZ_KB911581.1.region011	GCF_000383595.1	1.11	NZ_KB911581.1	3513427	3532086	FALSE	['terpene']	18659
NZ_KB911581.1.region012	GCF_000383595.1	1.12	NZ_KB911581.1	3997967	4042168	FALSE	['T1PKS']	44201	BGC0000036	chlorothricin/deschlorothricin	Polyketide:Modular type I polyketide+Polyketide:Iterative type I polyketide+Saccharide:Oligosaccharide	0.0465116
NZ_KB911581.1.region013	GCF_000383595.1	1.13	NZ_KB911581.1	4057201	4079787	FALSE	['indole']	22586	BGC0001483	5-isoprenylindole-3-carboxylate β-D-glycosyl ester	Other	0.238095
NZ_KB911581.1.region014	GCF_000383595.1	1.14	NZ_KB911581.1	4487094	4507718	FALSE	['linaridin']	20624	BGC0001735	pentostatine/vidarabine	Other	0.09375
NZ_KB911581.1.region015	GCF_000383595.1	1.15	NZ_KB911581.1	4534474	4547754	FALSE	['NI-siderophore']	13280	BGC0002466	peucechelin	NRP	0.25
NZ_KB911581.1.region016	GCF_000383595.1	1.16	NZ_KB911581.1	4643360	4708428	FALSE	['NRP-metallophore', 'NRPS', 'melanin']	65068	BGC0000423	scabichelin	NRP	1
NZ_KB911581.1.region017	GCF_000383595.1	1.17	NZ_KB911581.1	4732841	4752912	FALSE	['terpene']	20071
NZ_KB911581.1.region018	GCF_000383595.1	1.18	NZ_KB911581.1	4979511	5027911	FALSE	['NRPS-like', 'T1PKS']	48400	BGC0001877	cyphomycin	Polyketide	0.0277778
NZ_KB911581.1.region019	GCF_000383595.1	1.19	NZ_KB911581.1	5576649	5599036	FALSE	['thioamitides']	22387
NZ_KB911581.1.region020	GCF_000383595.1	1.2	NZ_KB911581.1	5699387	5768440	FALSE	['T1PKS']	69053	BGC0002587	ossamycin	Polyketide	0.354839
NZ_KB911581.1.region021	GCF_000383595.1	1.21	NZ_KB911581.1	5864143	5888635	FALSE	['lanthipeptide-class-iii', 'RiPP-like']	24492	BGC0000518	informatipeptin	RiPP:Lanthipeptide	1
NZ_KB911581.1.region022	GCF_000383595.1	1.22	NZ_KB911581.1	6187306	6197588	FALSE	['butyrolactone']	10282	BGC0000459	griseoviridin/fijimycin A	NRP:Cyclic depsipeptide+Polyketide:Trans-AT type I polyketide	0.0833333
NZ_KB911581.1.region023	GCF_000383595.1	1.23	NZ_KB911581.1	6274061	6300749	FALSE	['terpene']	26688	BGC0000663	hopene	Terpene	0.923077
NZ_KB911581.1.region024	GCF_000383595.1	1.24	NZ_KB911581.1	6851747	6872570	FALSE	['lanthipeptide-class-iii']	20823	BGC0000551	SapB	RiPP:Lanthipeptide	0.75
NZ_KB911581.1.region025	GCF_000383595.1	1.25	NZ_KB911581.1	7121968	7199474	FALSE	['PKS-like', 'LAP', 'butyrolactone', 'T1PKS']	77506	BGC0000140	4-hexadecanoyl-3-hydroxy-2-(hydroxymethyl)-2H-furan-5-one	Polyketide	0.545455
NZ_KB911581.1.region026	GCF_000383595.1	1.26	NZ_KB911581.1	7515748	7526204	FALSE	['melanin']	10456	BGC0000700	istamycin	Saccharide	0.0895522
NZ_KB911581.1.region027	GCF_000383595.1	1.27	NZ_KB911581.1	7654559	7666332	FALSE	['NI-siderophore']	11773	BGC0000940	desferrioxamin B/desferrioxamine E	Other	0.833333
NZ_KB911581.1.region028	GCF_000383595.1	1.28	NZ_KB911581.1	7792339	7813209	FALSE	['bottromycin']	20870	BGC0000469	bottromycin A2	RiPP:Bottromycin	0.454545
NZ_KB911581.1.region029	GCF_000383595.1	1.29	NZ_KB911581.1	8759495	8782093	FALSE	['lanthipeptide-class-iii']	22598	BGC0002669	TVA-YJ-2	RiPP	0.047619
NZ_KB911698.1.region001	GCF_000383635.1	1.1	NZ_KB911698.1	66497	78273	FALSE	['NI-siderophore']	11776
NZ_KB911698.1.region002	GCF_000383635.1	1.2	NZ_KB911698.1	326961	349148	FALSE	['terpene']	22187	BGC0001181	geosmin	Terpene	1
NZ_KB911698.1.region003	GCF_000383635.1	1.3	NZ_KB911698.1	521515	589491	FALSE	['NRP-metallophore', 'NRPS', 'NI-siderophore']	67976	BGC0000423	scabichelin	NRP	1
NZ_KB911698.1.region004	GCF_000383635.1	1.4	NZ_KB911698.1	668592	689720	FALSE	['indole']	21128	BGC0000706	kanamycin	Saccharide	0.615385
NZ_KB911699.1.region001	GCF_000383635.1	2.1	NZ_KB911699.1	0	64074	TRUE	['T2PKS']	64074	BGC0000271	spore pigment	Polyketide	0.833333
NZ_KB911699.1.region002	GCF_000383635.1	2.2	NZ_KB911699.1	145785	189820	FALSE	['T1PKS']	44035	BGC0000036	chlorothricin/deschlorothricin	Polyketide:Modular type I polyketide+Polyketide:Iterative type I polyketide+Saccharide:Oligosaccharide	0.0465116
NZ_KB911699.1.region003	GCF_000383635.1	2.3	NZ_KB911699.1	526548	547718	FALSE	['terpene', 'melanin']	21170	BGC0000908	melanin	Other	0.714286
NZ_KB911700.1.region001	GCF_000383635.1	3.1	NZ_KB911700.1	177586	218849	FALSE	['T3PKS']	41263	BGC0001454	germicidin	Other	1
NZ_KB911700.1.region002	GCF_000383635.1	3.2	NZ_KB911700.1	460082	497347	TRUE	['NRPS']	37265	BGC0001574	diisonitrile antibiotic SF2768	NRP	0.555556
NZ_KB911701.1.region001	GCF_000383635.1	4.1	NZ_KB911701.1	324688	368798	FALSE	['NRPS']	44110	BGC0001783	streptonigrin	Other	0.0545455
NZ_KB911702.1.region001	GCF_000383635.1	5.1	NZ_KB911702.1	242816	265420	FALSE	['lanthipeptide-class-iii']	22604	BGC0000519	labyrinthopeptin A2/labyrinthopeptin A1/labyrinthopeptin A3	RiPP:Lanthipeptide	0.4
NZ_KB911703.1.region001	GCF_000383635.1	6.1	NZ_KB911703.1	21461	72962	FALSE	['T1PKS', 'hglE-KS']	51501	BGC0002497	hexacosalactone A	Other	0.136364
NZ_KB911706.1.region001	GCF_000383635.1	9.1	NZ_KB911706.1	136247	170114	FALSE	['NAPAA']	33867	BGC0002174	ε-Poly-L-lysine	NRP	1
NZ_KB911710.1.region001	GCF_000383635.1	13.1	NZ_KB911710.1	30287	56002	FALSE	['RiPP-like', 'lanthipeptide-class-iii']	25715	BGC0000518	informatipeptin	RiPP:Lanthipeptide	1
NZ_KB911710.1.region002	GCF_000383635.1	13.2	NZ_KB911710.1	212463	224395	TRUE	['RiPP-like']	11932
NZ_KB911712.1.region001	GCF_000383635.1	15.1	NZ_KB911712.1	147937	174646	FALSE	['terpene']	26709	BGC0000663	hopene	Terpene	0.923077
NZ_KB911714.1.region001	GCF_000383635.1	17.1	NZ_KB911714.1	20068	42777	FALSE	['redox-cofactor']	22709
NZ_KB911714.1.region002	GCF_000383635.1	17.2	NZ_KB911714.1	131114	183583	FALSE	['NRPS', 'T1PKS']	52469	BGC0001455	antimycin	NRP+Polyketide	1
NZ_KB911718.1.region001	GCF_000383635.1	21.1	NZ_KB911718.1	83643	94048	FALSE	['ectoine']	10405	BGC0000853	ectoine	Other	1
NZ_KB911720.1.region001	GCF_000383635.1	23.1	NZ_KB911720.1	80141	101239	FALSE	['terpene']	21098	BGC0000660	albaflavenone	Terpene	1
NZ_KB911721.1.region001	GCF_000383635.1	24.1	NZ_KB911721.1	102922	156498	TRUE	['T2PKS']	53576	BGC0002672	saccharothrixin D/saccharothrixin E/saccharothrixin F/saccharothrixin G/saccharothrixin H/saccharothrixin I/saccharothrixin J/saccharothrixin K/saccharothrixin L/saccharothrixin M	Polyketide	0.517241
NZ_KB911728.1.region001	GCF_000383635.1	31.1	NZ_KB911728.1	84677	96447	FALSE	['NI-siderophore']	11770	BGC0000940	desferrioxamin B/desferrioxamine E	Other	0.833333
NZ_KB911731.1.region001	GCF_000383635.1	34.1	NZ_KB911731.1	60856	107781	TRUE	['T2PKS', 'PKS-like']	46925	BGC0001558	cosmomycin C	Polyketide	0.0769231
NZ_KB911739.1.region001	GCF_000383635.1	42.1	NZ_KB911739.1	30342	66559	TRUE	['lanthipeptide-class-iv', 'other']	36217	BGC0000934	5-acetyl-5,10-dihydrophenazine-1-carboxylic acid/5-(2-hydroxyacetyl)-5,10-dihydrophenazine-1-carboxylic acid/endophenazine A1/endophenazine F/endophenazine G	Other:Phenazine	0.173913
NZ_KB911743.1.region001	GCF_000383635.1	46.1	NZ_KB911743.1	0	36471	TRUE	['other', 'T3PKS', 'phenazine']	36471	BGC0000934	5-acetyl-5,10-dihydrophenazine-1-carboxylic acid/5-(2-hydroxyacetyl)-5,10-dihydrophenazine-1-carboxylic acid/endophenazine A1/endophenazine F/endophenazine G	Other:Phenazine	0.652174
NZ_KB911744.1.region001	GCF_000383635.1	47.1	NZ_KB911744.1	17167	27650	TRUE	['melanin']	10483	BGC0000700	istamycin	Saccharide	0.0746269
NZ_KB911756.1.region001	GCF_000383635.1	59.1	NZ_KB911756.1	0	14980	TRUE	['T3PKS']	14980	BGC0001078	furaquinocin B	Terpene+Polyketide	0.26087
NZ_KB911758.1.region001	GCF_000383635.1	61.1	NZ_KB911758.1	0	8306	TRUE	['butyrolactone']	8306	BGC0001083	merochlorin A/merochlorin B/deschloro-merochlorin A/deschloro-merochlorin B/isochloro-merochlorin B/dichloro-merochlorin B/merochlorin D/merochlorin C	Terpene+Polyketide:Type III polyketide	0.0487805
NZ_KB911775.1.region001	GCF_000383655.1	1.1	NZ_KB911775.1	174824	187931	FALSE	['NI-siderophore']	13107	BGC0001732	paulomycin	Other	0.0943396
NZ_KB911775.1.region002	GCF_000383655.1	1.2	NZ_KB911775.1	399996	444844	FALSE	['T1PKS', 'furan']	44848	BGC0000914	methylenomycin A	Other	0.142857
NZ_KB911775.1.region003	GCF_000383655.1	1.3	NZ_KB911775.1	479737	504014	FALSE	['terpene', 'butyrolactone']	24277	BGC0000850	γ-butyrolactone	Other	1
NZ_KB911776.1.region001	GCF_000383655.1	2.1	NZ_KB911776.1	465493	538009	FALSE	['T2PKS']	72516	BGC0000271	spore pigment	Polyketide	0.833333
NZ_KB911777.1.region001	GCF_000383655.1	3.1	NZ_KB911777.1	61600	87768	FALSE	['terpene']	26168	BGC0001456	isorenieratene	Terpene	1
NZ_KB911777.1.region002	GCF_000383655.1	3.2	NZ_KB911777.1	234441	262148	FALSE	['lanthipeptide-class-iii', 'RiPP-like']	27707	BGC0000518	informatipeptin	RiPP:Lanthipeptide	1
NZ_KB911777.1.region003	GCF_000383655.1	3.3	NZ_KB911777.1	425704	456173	FALSE	['betalactone']	30469	BGC0001435	ikarugamycin	NRP+Polyketide:Iterative type I polyketide	0.16
NZ_KB911778.1.region001	GCF_000383655.1	4.1	NZ_KB911778.1	295015	321654	FALSE	['terpene']	26639	BGC0000663	hopene	Terpene	0.923077
NZ_KB911779.1.region001	GCF_000383655.1	5.1	NZ_KB911779.1	7159	18173	TRUE	['butyrolactone']	11014	BGC0000914	methylenomycin A	Other	0.333333
NZ_KB911780.1.region001	GCF_000383655.1	6.1	NZ_KB911780.1	12383	22872	TRUE	['melanin']	10489	BGC0000700	istamycin	Saccharide	0.0746269
NZ_KB911781.1.region001	GCF_000383655.1	7.1	NZ_KB911781.1	187960	208884	FALSE	['terpene']	20924	BGC0000660	albaflavenone	Terpene	1
NZ_KB911782.1.region001	GCF_000383655.1	8.1	NZ_KB911782.1	300608	341793	FALSE	['T3PKS']	41185	BGC0001454	germicidin	Other	1
NZ_KB911786.1.region001	GCF_000383655.1	12.1	NZ_KB911786.1	40657	84788	FALSE	['T1PKS']	44131	BGC0001447	primycin	Polyketide	0.0810811
NZ_KB911787.1.region001	GCF_000383655.1	13.1	NZ_KB911787.1	0	15225	TRUE	['terpene']	15225	BGC0001598	foxicin A/foxicin B/foxicin C/foxicin	NRP+Polyketide	0.0487805
NZ_KB911787.1.region002	GCF_000383655.1	13.2	NZ_KB911787.1	153589	174333	FALSE	['CDPS']	20744	BGC0000171	9-methylstreptimidone	Polyketide:Modular type I polyketide	0.0967742
NZ_KB911787.1.region003	GCF_000383655.1	13.3	NZ_KB911787.1	193511	203856	FALSE	['melanin']	10345	BGC0000908	melanin	Other	0.714286
NZ_KB911790.1.region001	GCF_000383655.1	16.1	NZ_KB911790.1	63842	75597	FALSE	['NI-siderophore']	11755
NZ_KB911791.1.region001	GCF_000383655.1	17.1	NZ_KB911791.1	26707	60571	FALSE	['NAPAA']	33864	BGC0002174	ε-Poly-L-lysine	NRP	1
NZ_KB911793.1.region001	GCF_000383655.1	19.1	NZ_KB911793.1	0	42996	TRUE	['T1PKS']	42996	BGC0002558	scopranone A/scopranone B/scopranone C	Polyketide	0.117647
NZ_KB911797.1.region001	GCF_000383655.1	23.1	NZ_KB911797.1	156813	165466	TRUE	['butyrolactone']	8653	BGC0000262	prejadomycin/rabelomycin/gaudimycin C/gaudimycin D/UWM6/gaudimycin A	Polyketide:Type II polyketide+Saccharide:Hybrid/tailoring saccharide	0.104167
NZ_KB911800.1.region001	GCF_000383655.1	26.1	NZ_KB911800.1	98507	108912	FALSE	['ectoine']	10405	BGC0000853	ectoine	Other	1
NZ_KB911801.1.region001	GCF_000383655.1	27.1	NZ_KB911801.1	92704	104477	FALSE	['NI-siderophore']	11773	BGC0000940	desferrioxamin B/desferrioxamine E	Other	0.833333
NZ_KB911805.1.region001	GCF_000383655.1	31.1	NZ_KB911805.1	0	11405	TRUE	['furan']	11405
NZ_KB911809.1.region001	GCF_000383655.1	35.1	NZ_KB911809.1	0	33473	TRUE	['T2PKS']	33473	BGC0000232	hatomarubigin A/hatomarubigin B/hatomarubigin C/hatomarubigin D	Polyketide	0.69697
NZ_KB912943.1.region001	GCF_000383935.1	1.1	NZ_KB912943.1	65524	92535	FALSE	['terpene']	27011	BGC0001456	isorenieratene	Terpene	0.75
NZ_KB912943.1.region002	GCF_000383935.1	1.2	NZ_KB912943.1	175150	198021	FALSE	['lanthipeptide-class-iv']	22871	BGC0000563	venezuelin	RiPP:Lanthipeptide	0.5
NZ_KB912943.1.region003	GCF_000383935.1	1.3	NZ_KB912943.1	240579	251404	FALSE	['RiPP-like']	10825
NZ_KB912943.1.region004	GCF_000383935.1	1.4	NZ_KB912943.1	309149	413253	TRUE	['NRP-metallophore', 'NRPS', 'NRPS-like']	104104	BGC0000324	coelibactin	NRP	1
NZ_KB912944.1.region001	GCF_000383935.1	2.1	NZ_KB912944.1	143850	172033	FALSE	['lanthipeptide-class-i']	28183	BGC0002656	oryzanaphthopyran A/oryzanaphthopyran B/oryzanaphthopyran C/oryzanthrone A/oryzanthrone B/chlororyzanthrone A/chlororyzanthrone B	Polyketide	0.0689655
NZ_KB912944.1.region002	GCF_000383935.1	2.2	NZ_KB912944.1	282705	303743	FALSE	['terpene']	21038	BGC0000660	albaflavenone	Terpene	1
NZ_KB912946.1.region001	GCF_000383935.1	4.1	NZ_KB912946.1	7930	101011	TRUE	['NRP-metallophore', 'NRPS', 'T1PKS']	93081	BGC0000423	scabichelin	NRP	0.9
NZ_KB912948.1.region001	GCF_000383935.1	6.1	NZ_KB912948.1	26437	49035	FALSE	['lanthipeptide-class-iv']	22598	BGC0002337	class IV lanthipeptide/SflA	RiPP	1
NZ_KB912948.1.region002	GCF_000383935.1	6.2	NZ_KB912948.1	135369	192101	FALSE	['NRP-metallophore', 'NRPS']	56732	BGC0000392	mirubactin	NRP	0.5
NZ_KB912949.1.region001	GCF_000383935.1	7.1	NZ_KB912949.1	69541	80480	FALSE	['butyrolactone']	10939	BGC0002578	gaburedin A/gaburedin B/gaburedin C/gaburedin D/gaburedin E/gaburedin F	Other	0.7
NZ_KB912950.1.region001	GCF_000383935.1	8.1	NZ_KB912950.1	131448	172507	FALSE	['T3PKS']	41059	BGC0002127	flaviolin/1,3,6,8-tetrahydroxynaphthalene	Polyketide	1
NZ_KB912952.1.region001	GCF_000383935.1	10.1	NZ_KB912952.1	26266	74778	FALSE	['NRP-metallophore', 'NRPS']	48512	BGC0000368	griseobactin	NRP	0.615385
NZ_KB912952.1.region002	GCF_000383935.1	10.2	NZ_KB912952.1	94025	116692	FALSE	['terpene']	22667	BGC0001181	geosmin	Terpene	1
NZ_KB912953.1.region001	GCF_000383935.1	11.1	NZ_KB912953.1	88051	100022	FALSE	['NI-siderophore']	11971
NZ_KB912954.1.region001	GCF_000383935.1	12.1	NZ_KB912954.1	0	36920	TRUE	['NRPS-like', 'other', 'NRPS']	36920	BGC0000341	enduracidin	NRP	0.0625
NZ_KB912958.1.region001	GCF_000383935.1	16.1	NZ_KB912958.1	19602	92169	FALSE	['T2PKS']	72567	BGC0000271	spore pigment	Polyketide	0.833333
NZ_KB912960.1.region001	GCF_000383935.1	18.1	NZ_KB912960.1	43963	54368	FALSE	['ectoine']	10405	BGC0000853	ectoine	Other	1
NZ_KB912961.1.region001	GCF_000383935.1	19.1	NZ_KB912961.1	49	26507	TRUE	['lanthipeptide-class-i']	26458	BGC0000119	7-deoxypactamycin	Polyketide:Iterative type I polyketide+Saccharide:Hybrid/tailoring saccharide	0.0377358
NZ_KB912964.1.region001	GCF_000383935.1	22.1	NZ_KB912964.1	19346	66109	FALSE	['NRPS-like', 'NRPS']	46763	BGC0002051	antipain	NRP	1
NZ_KB912966.1.region001	GCF_000383935.1	24.1	NZ_KB912966.1	0	39397	TRUE	['hglE-KS', 'T1PKS']	39397	BGC0001818	vazabitide A	NRP	0.173913
NZ_KB912966.1.region002	GCF_000383935.1	24.2	NZ_KB912966.1	132008	160363	FALSE	['RiPP-like', 'lanthipeptide-class-iii']	28355	BGC0000518	informatipeptin	RiPP:Lanthipeptide	1
NZ_KB912973.1.region001	GCF_000383935.1	31.1	NZ_KB912973.1	0	26234	TRUE	['T1PKS']	26234	BGC0001666	microansamycin	Polyketide	0.333333
NZ_KB912983.1.region001	GCF_000383935.1	41.1	NZ_KB912983.1	11398	22340	TRUE	['butyrolactone']	10942	BGC0002078	omnipeptin	NRP:Cyclic depsipeptide	0.075
NZ_KB912985.1.region001	GCF_000383935.1	43.1	NZ_KB912985.1	0	33664	TRUE	['NRPS', 'NRPS-like']	33664	BGC0000354	friulimicin A/friulimicin B/friulimicin C/friulimicin D	NRP	0.242424
NZ_KB912988.1.region001	GCF_000383935.1	46.1	NZ_KB912988.1	79707	92933	FALSE	['NI-siderophore']	13226	BGC0000229	grincamycin	Polyketide:Type II polyketide+Saccharide:Hybrid/tailoring saccharide	0.0588235
NZ_KB912992.1.region001	GCF_000383935.1	50.1	NZ_KB912992.1	0	16301	TRUE	['NRPS', 'NRPS-like']	16301	BGC0002360	depsibosamycin B/depsibosamycin C/depsibosamycin D	NRP	0.0952381
NZ_KB912994.1.region001	GCF_000383935.1	52.1	NZ_KB912994.1	0	13607	TRUE	['terpene']	13607	BGC0000663	hopene	Terpene	0.538462
NZ_KB912998.1.region001	GCF_000383935.1	56.1	NZ_KB912998.1	0	10546	TRUE	['T1PKS']	10546
NZ_KB912999.1.region001	GCF_000383935.1	57.1	NZ_KB912999.1	0	44438	TRUE	['NRPS']	44438	BGC0000422	saframycin A/saframycin B	NRP	0.234043
NZ_KB912999.1.region002	GCF_000383935.1	57.2	NZ_KB912999.1	255226	299427	TRUE	['T1PKS']	44201	BGC0001492	abyssomicin M/abyssomicin N/abyssomicin O/abyssomicin P/abyssomicin Q/abyssomicin R/abyssomicin S/abyssomicin T/abyssomicin U/abyssomicin V/abyssomicin W/abyssomicin X	Polyketide	0.5625
NZ_KB913010.1.region001	GCF_000383935.1	68.1	NZ_KB913010.1	117234	160537	FALSE	['NRPS', 'NAPAA']	43303	BGC0000431	stenothricin	NRP:Cyclic depsipeptide	0.181818
NZ_KB913030.1.region001	GCF_000384175.1	1.1	NZ_KB913030.1	128362	138217	FALSE	['butyrolactone']	9855	BGC0002642	clipibycyclene	Alkaloid	0.0681818
NZ_KB913030.1.region002	GCF_000384175.1	1.2	NZ_KB913030.1	163804	185068	FALSE	['terpene']	21264	BGC0001181	geosmin	Terpene	1
NZ_KB913030.1.region003	GCF_000384175.1	1.3	NZ_KB913030.1	206059	226551	FALSE	['phenazine']	20492	BGC0001080	endophenazine A/endophenazine B	Other:Phenazine	0.333333
NZ_KB913030.1.region004	GCF_000384175.1	1.4	NZ_KB913030.1	305246	350749	FALSE	['NRPS-like', 'NRPS']	45503	BGC0000448	tomaymycin	NRP	0.882353
NZ_KB913030.1.region005	GCF_000384175.1	1.5	NZ_KB913030.1	762086	804168	FALSE	['NRPS-like']	42082	BGC0000893	chloramphenicol	NRP	1
NZ_KB913030.1.region006	GCF_000384175.1	1.6	NZ_KB913030.1	1407193	1417592	FALSE	['ectoine']	10399	BGC0000853	ectoine	Other	1
NZ_KB913030.1.region007	GCF_000384175.1	1.7	NZ_KB913030.1	1906565	1929120	FALSE	['thioamitides']	22555
NZ_KB913030.1.region008	GCF_000384175.1	1.8	NZ_KB913030.1	2312663	2331386	FALSE	['terpene']	18723
NZ_KB913030.1.region009	GCF_000384175.1	1.9	NZ_KB913030.1	2384936	2433476	FALSE	['T1PKS', 'butyrolactone']	48540	BGC0001666	microansamycin	Polyketide	0.407407
NZ_KB913030.1.region010	GCF_000384175.1	1.1	NZ_KB913030.1	2470855	2481839	FALSE	['butyrolactone']	10984	BGC0000238	lactonamycin	Polyketide	0.0877193
NZ_KB913030.1.region011	GCF_000384175.1	1.11	NZ_KB913030.1	2549114	2560002	FALSE	['NI-siderophore']	10888	BGC0000941	desferrioxamin B	Other	1
NZ_KB913030.1.region012	GCF_000384175.1	1.12	NZ_KB913030.1	3009247	3030042	FALSE	['bottromycin']	20795	BGC0000469	bottromycin A2	RiPP:Bottromycin	0.363636
NZ_KB913030.1.region013	GCF_000384175.1	1.13	NZ_KB913030.1	4678406	4687183	FALSE	['melanin']	8777	BGC0000700	istamycin	Saccharide	0.104478
NZ_KB913030.1.region014	GCF_000384175.1	1.14	NZ_KB913030.1	5169025	5224760	FALSE	['other', 'CDPS']	55735	BGC0000288	A-503083 A/A-503083 B/A-503083 E/A-503083 F	NRP	0.0363636
NZ_KB913030.1.region015	GCF_000384175.1	1.15	NZ_KB913030.1	5462906	5503333	FALSE	['T3PKS']	40427	BGC0002127	flaviolin/1,3,6,8-tetrahydroxynaphthalene	Polyketide	0.666667
NZ_KB913030.1.region016	GCF_000384175.1	1.16	NZ_KB913030.1	5583333	5597964	FALSE	['NI-siderophore']	14631	BGC0002683	schizokinen	Other	0.2
NZ_KB913030.1.region017	GCF_000384175.1	1.17	NZ_KB913030.1	5707486	5780994	FALSE	['NRPS-like', 'T2PKS']	73508	BGC0000263	ravidomycin	Polyketide	0.828571
NZ_KB913030.1.region018	GCF_000384175.1	1.18	NZ_KB913030.1	5871928	5912846	FALSE	['other']	40918	BGC0001797	telomestatin	RiPP	0.0952381
NZ_KB913030.1.region019	GCF_000384175.1	1.19	NZ_KB913030.1	5946664	5966638	FALSE	['terpene']	19974	BGC0002666	legonindolizidine A6	NRP+Alkaloid	0.12
NZ_KB913030.1.region020	GCF_000384175.1	1.2	NZ_KB913030.1	6091876	6148804	FALSE	['NRP-metallophore', 'NRPS']	56928	BGC0002466	peucechelin	NRP	0.55
NZ_KB913030.1.region021	GCF_000384175.1	1.21	NZ_KB913030.1	6333967	6360551	FALSE	['terpene']	26584	BGC0000663	hopene	Terpene	0.769231
NZ_KB913030.1.region022	GCF_000384175.1	1.22	NZ_KB913030.1	6531960	6542353	FALSE	['melanin']	10393	BGC0000908	melanin	Other	0.285714
NZ_KB913030.1.region023	GCF_000384175.1	1.23	NZ_KB913030.1	6594308	6617644	FALSE	['indole']	23336	BGC0000825	staurosporine	Alkaloid	1
NZ_KB913030.1.region024	GCF_000384175.1	1.24	NZ_KB913030.1	6633996	6745786	FALSE	['thiopeptide', 'LAP', 'RRE-containing', 'NRPS-like', 'arylpolyene', 'T2PKS']	111790	BGC0000271	spore pigment	Polyketide	0.833333
NZ_KB913030.1.region025	GCF_000384175.1	1.25	NZ_KB913030.1	7000188	7016058	FALSE	['aminopolycarboxylic-acid']	15870	BGC0002568	EDHA	Other	0.444444
NZ_KB913030.1.region026	GCF_000384175.1	1.26	NZ_KB913030.1	7038633	7077863	FALSE	['T3PKS']	39230	BGC0000282	alkylresorcinol	Polyketide	1
NZ_KB913030.1.region027	GCF_000384175.1	1.27	NZ_KB913030.1	7116113	7157214	FALSE	['T3PKS']	41101	BGC0001310	naringenin	Polyketide:Type III polyketide	1
NC_021177.1.region001	GCF_000385945.1	1.1	NC_021177.1	25384	48725	FALSE	['terpene']	23341	BGC0000664	isorenieratene	Terpene	1
NC_021177.1.region002	GCF_000385945.1	1.2	NC_021177.1	118246	164221	FALSE	['NRPS']	45975	BGC0002697	clipibicyclene/azabicyclene B/azabicyclene C/azabicyclene D	NRP+Polyketide	0.166667
NC_021177.1.region003	GCF_000385945.1	1.3	NC_021177.1	193162	202495	FALSE	['ectoine']	9333
NC_021177.1.region004	GCF_000385945.1	1.4	NC_021177.1	290336	301224	FALSE	['butyrolactone']	10888	BGC0000038	coelimycin P1	Polyketide:Modular type I polyketide	0.166667
NC_021177.1.region005	GCF_000385945.1	1.5	NC_021177.1	331607	353117	FALSE	['terpene']	21510	BGC0001181	geosmin	Terpene	1
NC_021177.1.region006	GCF_000385945.1	1.6	NC_021177.1	361553	477053	FALSE	['transAT-PKS', 'PKS-like', 'T1PKS', 'NRPS', 'NRP-metallophore']	115500	BGC0000368	griseobactin	NRP	1
NC_021177.1.region007	GCF_000385945.1	1.7	NC_021177.1	483516	589914	FALSE	['NRP-metallophore', 'NRPS', 'T1PKS']	106398	BGC0000325	coelichelin	NRP	0.818182
NC_021177.1.region008	GCF_000385945.1	1.8	NC_021177.1	603082	641756	FALSE	['T3PKS']	38674	BGC0001310	naringenin	Polyketide:Type III polyketide	1
NC_021177.1.region009	GCF_000385945.1	1.9	NC_021177.1	1116146	1135164	FALSE	['terpene']	19018	BGC0000273	steffimycin D	Polyketide:Type II polyketide+Saccharide:Hybrid/tailoring saccharide	0.194444
NC_021177.1.region010	GCF_000385945.1	1.1	NC_021177.1	1612718	1623117	FALSE	['ectoine']	10399	BGC0000853	ectoine	Other	1
NC_021177.1.region011	GCF_000385945.1	1.11	NC_021177.1	2590810	2621876	FALSE	['lanthipeptide-class-ii', 'lanthipeptide-class-iii']	31066
NC_021177.1.region012	GCF_000385945.1	1.12	NC_021177.1	2686198	2695444	FALSE	['NI-siderophore']	9246	BGC0000941	desferrioxamin B	Other	1
NC_021177.1.region013	GCF_000385945.1	1.13	NC_021177.1	2784609	2826375	FALSE	['NRPS-like']	41766	BGC0000469	bottromycin A2	RiPP:Bottromycin	0.393939
NC_021177.1.region014	GCF_000385945.1	1.14	NC_021177.1	3078999	3113457	FALSE	['thiopeptide', 'LAP', 'RRE-containing']	34458
NC_021177.1.region015	GCF_000385945.1	1.15	NC_021177.1	3322372	3375133	FALSE	['NRPS']	52761	BGC0001740	phthoxazolin	NRP+Polyketide	0.0465116
NC_021177.1.region016	GCF_000385945.1	1.16	NC_021177.1	3798968	3826646	FALSE	['betalactone']	27678	BGC0001119	divergolide A/divergolide B/divergolide C/divergolide D	Polyketide:Modular type I polyketide	0.0689655
NC_021177.1.region017	GCF_000385945.1	1.17	NC_021177.1	4439091	4511646	FALSE	['T2PKS']	72555	BGC0000262	prejadomycin/rabelomycin/gaudimycin C/gaudimycin D/UWM6/gaudimycin A	Polyketide:Type II polyketide+Saccharide:Hybrid/tailoring saccharide	0.270833
NC_021177.1.region018	GCF_000385945.1	1.18	NC_021177.1	4558378	4580998	FALSE	['lassopeptide']	22620	BGC0001634	keywimysin	RiPP	1
NC_021177.1.region019	GCF_000385945.1	1.19	NC_021177.1	5106568	5171035	FALSE	['T1PKS']	64467	BGC0001433	argimycin PI/argimycin PII/nigrifactin/argimycin PIV/argimycin PV/argimycin PVI/argimycin PIX	Polyketide:Modular type I polyketide	0.297297
NC_021177.1.region020	GCF_000385945.1	1.2	NC_021177.1	5444393	5467015	FALSE	['lanthipeptide-class-iii']	22622	BGC0000496	AmfS	RiPP:Lanthipeptide	1
NC_021177.1.region021	GCF_000385945.1	1.21	NC_021177.1	5812937	5841454	FALSE	['terpene']	28517	BGC0002591	aurachin C/aurachin D/aurachin SS	Polyketide+Terpene	0.2
NC_021177.1.region022	GCF_000385945.1	1.22	NC_021177.1	6318302	6333008	FALSE	['NI-siderophore']	14706	BGC0002470	synechobactin C9/synechobactin C11/synechobactin 13/synechobactin 14/synechobactin 16/synechobactin A/synechobactin B/synechobactin C	Other	0.0952381
NC_021177.1.region023	GCF_000385945.1	1.23	NC_021177.1	6518408	6544857	FALSE	['lanthipeptide-class-i']	26449	BGC0002073	dehydroxynocardamine	NRP	0.285714
NC_021177.1.region024	GCF_000385945.1	1.24	NC_021177.1	6603388	6647030	FALSE	['NRPS-like']	43642	BGC0002295	minimycin	NRP+Saccharide	0.6
NC_021177.1.region025	GCF_000385945.1	1.25	NC_021177.1	6866445	6912827	FALSE	['NRPS-like', 'NRPS']	46382	BGC0000144	salinomycin	Polyketide:Modular type I polyketide	0.142857
NC_021177.1.region026	GCF_000385945.1	1.26	NC_021177.1	6969172	7010476	FALSE	['NRPS-like', 'arylpolyene']	41304	BGC0001590	formicamycins A-M	Polyketide	0.116279
NC_021177.1.region027	GCF_000385945.1	1.27	NC_021177.1	7318584	7345177	FALSE	['terpene']	26593	BGC0000663	hopene	Terpene	0.692308
NC_021177.1.region028	GCF_000385945.1	1.28	NC_021177.1	7412327	7461708	FALSE	['T1PKS', 'NRPS']	49381	BGC0002365	10-epi-HSAF/10-epi-3-deOH-HSAF/10-epi-maltophilin/10-epi-xanthobaccin C/10-epi-hydroxymaltophilin/10-epi-FI-2	Other+Polyketide	1
NC_021177.1.region029	GCF_000385945.1	1.29	NC_021177.1	7501202	7510103	FALSE	['RiPP-like']	8901	BGC0000163	tetronasin	Polyketide	0.0384615
NC_021177.1.region030	GCF_000385945.1	1.3	NC_021177.1	7648529	7712286	FALSE	['NRPS', 'RiPP-like']	63757	BGC0001846	valinomycin/montanastatin	NRP+Saccharide:Hybrid/tailoring saccharide	0.565217
NC_021177.1.region031	GCF_000385945.1	1.31	NC_021177.1	7712878	7723352	FALSE	['melanin']	10474	BGC0000911	melanin	Other	1
NC_021177.1.region032	GCF_000385945.1	1.32	NC_021177.1	7755933	7796986	FALSE	['T3PKS']	41053	BGC0000282	alkylresorcinol	Polyketide	1
NZ_CM001889.1.region001	GCF_000403665.1	1.1	NZ_CM001889.1	24557	77480	FALSE	['hglE-KS', 'T1PKS']	52923	BGC0001649	lavendiol	Polyketide	0.0645161
NZ_CM001889.1.region002	GCF_000403665.1	1.2	NZ_CM001889.1	114127	138935	FALSE	['terpene']	24808	BGC0001456	isorenieratene	Terpene	1
NZ_CM001889.1.region003	GCF_000403665.1	1.3	NZ_CM001889.1	194376	217914	FALSE	['lanthipeptide-class-i']	23538	BGC0002550	lobophorin CR4	Polyketide	0.05
NZ_CM001889.1.region004	GCF_000403665.1	1.4	NZ_CM001889.1	442185	499607	FALSE	['NRP-metallophore', 'NRPS']	57422	BGC0000325	coelichelin	NRP	1
NZ_CM001889.1.region005	GCF_000403665.1	1.5	NZ_CM001889.1	738623	748839	FALSE	['RiPP-like']	10216	BGC0000518	informatipeptin	RiPP:Lanthipeptide	0.428571
NZ_CM001889.1.region006	GCF_000403665.1	1.6	NZ_CM001889.1	873180	914825	FALSE	['NRPS-like']	41645	BGC0001168	livipeptin	NRP	1
NZ_CM001889.1.region007	GCF_000403665.1	1.7	NZ_CM001889.1	915406	941863	FALSE	['lanthipeptide-class-i']	26457
NZ_CM001889.1.region008	GCF_000403665.1	1.8	NZ_CM001889.1	1070456	1117180	FALSE	['T1PKS', 'PKS-like']	46724	BGC0001283	arsono-polyketide	Polyketide	1.04
NZ_CM001889.1.region009	GCF_000403665.1	1.9	NZ_CM001889.1	1480792	1520165	FALSE	['T3PKS']	39373	BGC0002127	flaviolin/1,3,6,8-tetrahydroxynaphthalene	Polyketide	1
NZ_CM001889.1.region010	GCF_000403665.1	1.1	NZ_CM001889.1	2214673	2225072	FALSE	['ectoine']	10399	BGC0000853	ectoine	Other	1
NZ_CM001889.1.region011	GCF_000403665.1	1.11	NZ_CM001889.1	3153145	3163715	FALSE	['melanin']	10570	BGC0000909	melanin	Other	0.6
NZ_CM001889.1.region012	GCF_000403665.1	1.12	NZ_CM001889.1	3246358	3257529	FALSE	['NI-siderophore']	11171	BGC0000940	desferrioxamin B/desferrioxamine E	Other	0.833333
NZ_CM001889.1.region013	GCF_000403665.1	1.13	NZ_CM001889.1	3735451	3806938	FALSE	['NRPS', 'NRPS-like']	71487	BGC0000315	CDA1b/CDA2a/CDA2b/CDA3a/CDA3b/CDA4a/CDA4b	NRP:Lipopeptide:Ca+-dependent lipopeptide	1
NZ_CM001889.1.region014	GCF_000403665.1	1.14	NZ_CM001889.1	5539112	5609931	FALSE	['T2PKS']	70819	BGC0000194	actinorhodin	Polyketide:Type II polyketide	1
NZ_CM001889.1.region015	GCF_000403665.1	1.15	NZ_CM001889.1	5713672	5734235	FALSE	['terpene']	20563	BGC0000660	albaflavenone	Terpene	1
NZ_CM001889.1.region016	GCF_000403665.1	1.16	NZ_CM001889.1	5793306	5865849	FALSE	['T2PKS']	72543	BGC0000271	spore pigment	Polyketide	0.666667
NZ_CM001889.1.region017	GCF_000403665.1	1.17	NZ_CM001889.1	6329870	6338846	FALSE	['NI-siderophore']	8976
NZ_CM001889.1.region018	GCF_000403665.1	1.18	NZ_CM001889.1	6421627	6467381	FALSE	['NRPS-like', 'T1PKS', 'prodigiosin']	45754	BGC0001063	undecylprodigiosin	NRP+Polyketide	1.04545
NZ_CM001889.1.region019	GCF_000403665.1	1.19	NZ_CM001889.1	6737237	6757001	FALSE	['terpene']	19764	BGC0001181	geosmin	Terpene	1
NZ_CM001889.1.region020	GCF_000403665.1	1.2	NZ_CM001889.1	6920680	6933888	FALSE	['NI-siderophore']	13208	BGC0000341	enduracidin	NRP	0.0625
NZ_CM001889.1.region021	GCF_000403665.1	1.21	NZ_CM001889.1	6959443	7011548	FALSE	['transAT-PKS', 'butyrolactone', 'T1PKS']	52105	BGC0000038	coelimycin P1	Polyketide:Modular type I polyketide	0.708333
NZ_CM001889.1.region022	GCF_000403665.1	1.22	NZ_CM001889.1	7096933	7151133	FALSE	['thioamide-NRP', 'NRPS', 'NRPS-like']	54200	BGC0000249	nogalamycin	Polyketide	0.4
NZ_CM001889.1.region023	GCF_000403665.1	1.23	NZ_CM001889.1	7389276	7411991	FALSE	['lanthipeptide-class-iii']	22715	BGC0000551	SapB	RiPP:Lanthipeptide	1
NZ_CM001889.1.region024	GCF_000403665.1	1.24	NZ_CM001889.1	7485112	7510920	FALSE	['terpene']	25808	BGC0000663	hopene	Terpene	1
NZ_CM001889.1.region025	GCF_000403665.1	1.25	NZ_CM001889.1	7799840	7872806	FALSE	['other', 'T3PKS']	72966	BGC0001454	germicidin	Other	1
NZ_CM001889.1.region026	GCF_000403665.1	1.26	NZ_CM001889.1	8093342	8114470	FALSE	['indole']	21128	BGC0002128	5-dimethylallylindole-3-acetonitrile	Other	1
NZ_CM001889.1.region027	GCF_000403665.1	1.27	NZ_CM001889.1	8315264	8378441	FALSE	['NRP-metallophore', 'NRPS', 'terpene']	63177	BGC0000324	coelibactin	NRP	1
NZ_APIV01000001.1.region001	GCF_000404005.1	1.1	NZ_APIV01000001.1	0	58149	TRUE	['T2PKS']	58149	BGC0000271	spore pigment	Polyketide	0.666667
NZ_APIV01000001.1.region002	GCF_000404005.1	1.2	NZ_APIV01000001.1	108189	154709	FALSE	['terpene', 'betalactone']	46520	BGC0002012	julichrome Q3-3/julichrome Q3-5	Polyketide	0.357143
NZ_APIV01000002.1.region001	GCF_000404005.1	2.1	NZ_APIV01000002.1	14754	68193	FALSE	['NRPS']	53439	BGC0001841	detoxin P1/detoxin P2/detoxin P3	NRP+Polyketide	0.75
NZ_APIV01000002.1.region002	GCF_000404005.1	2.2	NZ_APIV01000002.1	139796	180909	FALSE	['T3PKS']	41113	BGC0002127	flaviolin/1,3,6,8-tetrahydroxynaphthalene	Polyketide	1
NZ_APIV01000002.1.region003	GCF_000404005.1	2.3	NZ_APIV01000002.1	409641	430880	FALSE	['amglyccycl']	21239	BGC0000722	validamycin A	Saccharide+Other:Cyclitol	0.185185
NZ_APIV01000003.1.region001	GCF_000404005.1	3.1	NZ_APIV01000003.1	6780	19781	TRUE	['NI-siderophore']	13001
NZ_APIV01000003.1.region002	GCF_000404005.1	3.2	NZ_APIV01000003.1	166099	188310	FALSE	['terpene']	22211	BGC0001181	geosmin	Terpene	1
NZ_APIV01000003.1.region003	GCF_000404005.1	3.3	NZ_APIV01000003.1	274187	317470	FALSE	['NRPS']	43283	BGC0000666	xiamycin A	Terpene	0.727273
NZ_APIV01000003.1.region004	GCF_000404005.1	3.4	NZ_APIV01000003.1	364687	413621	FALSE	['NRPS']	48934	BGC0001406	telomycin	NRP	0.294118
NZ_APIV01000003.1.region005	GCF_000404005.1	3.5	NZ_APIV01000003.1	415499	472644	TRUE	['NRPS-like', 'T1PKS', 'NRPS']	57145	BGC0000354	friulimicin A/friulimicin B/friulimicin C/friulimicin D	NRP	0.484848
NZ_APIV01000004.1.region001	GCF_000404005.1	4.1	NZ_APIV01000004.1	41778	74384	FALSE	['LAP', 'thiopeptide']	32606	BGC0002376	bombyxamycin A/bombyxamycin B	Polyketide	0.134615
NZ_APIV01000008.1.region001	GCF_000404005.1	8.1	NZ_APIV01000008.1	183234	211422	FALSE	['lanthipeptide-class-ii']	28188	BGC0002110	birimositide	RiPP:Lanthipeptide	0.875
NZ_APIV01000009.1.region001	GCF_000404005.1	9.1	NZ_APIV01000009.1	190259	200475	FALSE	['RiPP-like']	10216	BGC0000518	informatipeptin	RiPP:Lanthipeptide	0.428571
NZ_APIV01000009.1.region002	GCF_000404005.1	9.2	NZ_APIV01000009.1	209755	230784	FALSE	['terpene']	21029	BGC0001204	versipelostatin	Polyketide	0.0571429
NZ_APIV01000010.1.region001	GCF_000404005.1	10.1	NZ_APIV01000010.1	124416	135043	FALSE	['melanin']	10627	BGC0000700	istamycin	Saccharide	0.0597015
NZ_APIV01000010.1.region002	GCF_000404005.1	10.2	NZ_APIV01000010.1	194345	216867	FALSE	['lassopeptide']	22522	BGC0001539	cattlecin	RiPP	0.75
NZ_APIV01000010.1.region003	GCF_000404005.1	10.3	NZ_APIV01000010.1	230079	241873	FALSE	['NI-siderophore']	11794	BGC0002690	FW0622	Other	0.625
NZ_APIV01000011.1.region001	GCF_000404005.1	11.1	NZ_APIV01000011.1	0	58153	TRUE	['T1PKS']	58153	BGC0001119	divergolide A/divergolide B/divergolide C/divergolide D	Polyketide:Modular type I polyketide	0.655172
NZ_APIV01000015.1.region001	GCF_000404005.1	15.1	NZ_APIV01000015.1	0	34340	TRUE	['NRPS-like', 'NRPS']	34340	BGC0000379	glycinocin A	NRP	0.209302
NZ_APIV01000015.1.region002	GCF_000404005.1	15.2	NZ_APIV01000015.1	118736	129909	FALSE	['NI-siderophore']	11173
NZ_APIV01000016.1.region001	GCF_000404005.1	16.1	NZ_APIV01000016.1	131862	189977	TRUE	['NRP-metallophore', 'NRPS']	58115	BGC0000325	coelichelin	NRP	1
NZ_APIV01000017.1.region001	GCF_000404005.1	17.1	NZ_APIV01000017.1	82834	126731	FALSE	['NRPS', 'nucleoside']	43897	BGC0000249	nogalamycin	Polyketide	0.4
NZ_APIV01000019.1.region001	GCF_000404005.1	19.1	NZ_APIV01000019.1	47455	71684	FALSE	['terpene']	24229	BGC0001456	isorenieratene	Terpene	0.75
NZ_APIV01000019.1.region002	GCF_000404005.1	19.2	NZ_APIV01000019.1	122451	143579	TRUE	['indole']	21128	BGC0002128	5-dimethylallylindole-3-acetonitrile	Other	1
NZ_APIV01000020.1.region001	GCF_000404005.1	20.1	NZ_APIV01000020.1	67581	77980	FALSE	['ectoine']	10399	BGC0002052	ectoine	Other:Ectoine	1
NZ_APIV01000022.1.region001	GCF_000404005.1	22.1	NZ_APIV01000022.1	1944	65522	TRUE	['NRP-metallophore', 'NRPS']	63578	BGC0000324	coelibactin	NRP	1
NZ_APIV01000022.1.region002	GCF_000404005.1	22.2	NZ_APIV01000022.1	109625	132476	TRUE	['2dos']	22851	BGC0001119	divergolide A/divergolide B/divergolide C/divergolide D	Polyketide:Modular type I polyketide	0.344828
NZ_APIV01000023.1.region001	GCF_000404005.1	23.1	NZ_APIV01000023.1	66623	115832	TRUE	['T1PKS']	49209	BGC0001537	butyrolactol A	Polyketide	0.933333
NZ_APIV01000025.1.region001	GCF_000404005.1	25.1	NZ_APIV01000025.1	35157	56216	FALSE	['terpene']	21059	BGC0001580	ebelactone	Polyketide	0.0555556
NZ_APIV01000025.1.region002	GCF_000404005.1	25.2	NZ_APIV01000025.1	78015	112176	TRUE	['T3PKS']	34161	BGC0001454	germicidin	Other	1
NZ_APIV01000028.1.region001	GCF_000404005.1	28.1	NZ_APIV01000028.1	42213	83263	FALSE	['T3PKS']	41050	BGC0000087	lasalocid	Polyketide	0.0377358
NZ_APIV01000029.1.region001	GCF_000404005.1	29.1	NZ_APIV01000029.1	0	86279	TRUE	['NRPS-like', 'T3PKS', 'NRPS', 'oligosaccharide', 'T1PKS']	86279	BGC0001183	lobophorin A	Polyketide	0.75
NZ_APIV01000030.1.region001	GCF_000404005.1	30.1	NZ_APIV01000030.1	30049	74552	FALSE	['NRPS']	44503	BGC0001574	diisonitrile antibiotic SF2768	NRP	0.555556
NZ_APIV01000036.1.region001	GCF_000404005.1	36.1	NZ_APIV01000036.1	0	34315	TRUE	['T1PKS']	34315	BGC0000087	lasalocid	Polyketide	0.0566038
NZ_APIV01000038.1.region001	GCF_000404005.1	38.1	NZ_APIV01000038.1	0	37562	TRUE	['T1PKS']	37562	BGC0000079	X-14547	Polyketide	0.217391
NZ_APIV01000039.1.region001	GCF_000404005.1	39.1	NZ_APIV01000039.1	0	18732	TRUE	['terpene']	18732	BGC0000663	hopene	Terpene	0.538462
NZ_APIV01000041.1.region001	GCF_000404005.1	41.1	NZ_APIV01000041.1	0	28267	TRUE	['other', 'T1PKS']	28267	BGC0001183	lobophorin A	Polyketide	0.233333
NZ_APIV01000045.1.region001	GCF_000404005.1	45.1	NZ_APIV01000045.1	0	11811	TRUE	['T1PKS']	11811	BGC0000124	piericidin A1	Polyketide	0.25
NZ_APIV01000047.1.region001	GCF_000404005.1	47.1	NZ_APIV01000047.1	0	10925	TRUE	['NRPS']	10925	BGC0001448	malacidin A/malacidin B	NRP:Lipopeptide:Ca+-dependent lipopeptide	0.0512821
NZ_KE150468.1.region001	GCF_000411495.1	1.1	NZ_KE150468.1	17554	99564	FALSE	['T1PKS', 'NRPS-like']	82010	BGC0000093	meilingmycin	Polyketide	0.108696
NZ_KE150468.1.region002	GCF_000411495.1	1.2	NZ_KE150468.1	112567	161157	FALSE	['NRP-metallophore', 'NRPS']	48590	BGC0000368	griseobactin	NRP	0.615385
NZ_KE150468.1.region003	GCF_000411495.1	1.3	NZ_KE150468.1	492045	701003	FALSE	['oligosaccharide', 'T1PKS']	208958	BGC0001619	ibomycin	Polyketide	0.780488
NZ_KE150468.1.region004	GCF_000411495.1	1.4	NZ_KE150468.1	1011737	1046757	FALSE	['prodigiosin']	35020	BGC0002381	tambjamine BE-18591	Alkaloid+Polyketide	0.964286
NZ_KE150468.1.region005	GCF_000411495.1	1.5	NZ_KE150468.1	1305164	1340766	FALSE	['terpene']	35602
NZ_KE150468.1.region006	GCF_000411495.1	1.6	NZ_KE150468.1	1504713	1516525	FALSE	['NI-siderophore']	11812	BGC0001478	desferrioxamine E	Other	1
NZ_KE150468.1.region007	GCF_000411495.1	1.7	NZ_KE150468.1	1586018	1596423	FALSE	['ectoine']	10405	BGC0002052	ectoine	Other:Ectoine	1
NZ_KE150468.1.region008	GCF_000411495.1	1.8	NZ_KE150468.1	1752153	1848008	FALSE	['T2PKS', 'T1PKS', 'RiPP-like', 'lanthipeptide-class-i']	95855	BGC0000279	xantholipin	Polyketide	0.653061
NZ_KE150468.1.region009	GCF_000411495.1	1.9	NZ_KE150468.1	2065506	2087804	FALSE	['terpene']	22298	BGC0001181	geosmin	Terpene	1
NZ_KE150472.1.region001	GCF_000411495.1	5.1	NZ_KE150472.1	41059	83031	FALSE	['NRPS']	41972	BGC0002359	dudomycin A	NRP	0.652174
NZ_KE150472.1.region002	GCF_000411495.1	5.2	NZ_KE150472.1	236025	259008	FALSE	['lassopeptide']	22983	BGC0000579	SSV-2083	RiPP:Lanthipeptide	0.454545
NZ_KE150472.1.region003	GCF_000411495.1	5.3	NZ_KE150472.1	1040512	1055815	FALSE	['NI-siderophore']	15303
NZ_KE150472.1.region004	GCF_000411495.1	5.4	NZ_KE150472.1	1204884	1270799	FALSE	['other', 'NRPS-like', 'T1PKS']	65915	BGC0001042	sanglifehrin A	NRP+Polyketide	0.113636
NZ_KE150472.1.region005	GCF_000411495.1	5.5	NZ_KE150472.1	1884170	1908878	FALSE	['terpene']	24708	BGC0000663	hopene	Terpene	0.615385
NZ_KE150472.1.region006	GCF_000411495.1	5.6	NZ_KE150472.1	2135380	2158095	FALSE	['lanthipeptide-class-iii']	22715	BGC0000551	SapB	RiPP:Lanthipeptide	0.75
NZ_KE150472.1.region007	GCF_000411495.1	5.7	NZ_KE150472.1	2176572	2217811	FALSE	['other', 'nucleoside']	41239	BGC0001476	pseudouridimycin	Other:Nucleoside	0.6875
NZ_KE150472.1.region008	GCF_000411495.1	5.8	NZ_KE150472.1	2413638	2434475	FALSE	['CDPS']	20837	BGC0001138	a201a	Other:Nucleoside	0.0810811
NZ_KE150472.1.region009	GCF_000411495.1	5.9	NZ_KE150472.1	2482491	2507137	FALSE	['lanthipeptide-class-i']	24646
NZ_KE150472.1.region010	GCF_000411495.1	5.1	NZ_KE150472.1	2610622	2630685	FALSE	['terpene']	20063	BGC0001850	diazaquinomycin A/diazaquinomycin E/diazaquinomycin F/diazaquinomycin G	Other:Shikimate-derived	0.1
NZ_KE150472.1.region011	GCF_000411495.1	5.11	NZ_KE150472.1	2680161	2704626	FALSE	['terpene']	24465	BGC0001227	isorenieratene	Terpene	0.454545
NZ_KE150472.1.region012	GCF_000411495.1	5.12	NZ_KE150472.1	2725572	2779130	FALSE	['NRPS', 'NRPS-like']	53558	BGC0000341	enduracidin	NRP	0.0625
NZ_KE150475.1.region001	GCF_000411495.1	8.1	NZ_KE150475.1	35895	87653	FALSE	['RiPP-like', 'T1PKS', 'terpene']	51758	BGC0000998	guadinomine/guadinomine B/guadinomic acid	NRP+Polyketide	0.153846
NZ_KE150475.1.region002	GCF_000411495.1	8.2	NZ_KE150475.1	97578	166828	FALSE	['NRP-metallophore', 'NRPS']	69250	BGC0000324	coelibactin	NRP	0.636364
NZ_KE150475.1.region003	GCF_000411495.1	8.3	NZ_KE150475.1	191728	214090	FALSE	['CDPS', 'terpene']	22362	BGC0000202	azicemicin B	Polyketide	0.0444444
NZ_CP011664.1.region001	GCF_000412265.2	1.1	NZ_CP011664.1	30255	51167	FALSE	['nucleoside']	20912	BGC0001735	pentostatine/vidarabine	Other	0.0625
NZ_CP011664.1.region002	GCF_000412265.2	1.2	NZ_CP011664.1	128411	151752	FALSE	['terpene']	23341	BGC0000664	isorenieratene	Terpene	1
NZ_CP011664.1.region003	GCF_000412265.2	1.3	NZ_CP011664.1	502655	548682	FALSE	['T1PKS', 'NRPS-like']	46027	BGC0001694	neoabyssomicin/abyssomicin	Polyketide	0.0625
NZ_CP011664.1.region004	GCF_000412265.2	1.4	NZ_CP011664.1	555231	614394	FALSE	['NRPS', 'terpene']	59163	BGC0002037	azetidomonamide A/azetidomonamide B	NRP	0.272727
NZ_CP011664.1.region005	GCF_000412265.2	1.5	NZ_CP011664.1	745959	772161	FALSE	['lanthipeptide-class-iii', 'terpene']	26202
NZ_CP011664.1.region006	GCF_000412265.2	1.6	NZ_CP011664.1	933028	1051615	FALSE	['NRPS', 'T1PKS', 'NAPAA', 'transAT-PKS', 'terpene']	118587	BGC0001823	weishanmycin	NRP+Polyketide	1
NZ_CP011664.1.region007	GCF_000412265.2	1.7	NZ_CP011664.1	1057905	1247427	FALSE	['T1PKS']	189522	BGC0002072	linearmycin A/linearmycin B/linearmycin C/linearmycin C	Polyketide:Modular type I polyketide	1
NZ_CP011664.1.region008	GCF_000412265.2	1.8	NZ_CP011664.1	1269157	1302825	FALSE	['RRE-containing', 'LAP', 'thiopeptide']	33668	BGC0000379	glycinocin A	NRP	0.0465116
NZ_CP011664.1.region009	GCF_000412265.2	1.9	NZ_CP011664.1	1637597	1695649	FALSE	['hglE-KS', 'T1PKS', 'terpene']	58052	BGC0002497	hexacosalactone A	Other	0.0909091
NZ_CP011664.1.region010	GCF_000412265.2	1.1	NZ_CP011664.1	2448304	2470067	FALSE	['lassopeptide']	21763
NZ_CP011664.1.region011	GCF_000412265.2	1.11	NZ_CP011664.1	3146363	3157491	FALSE	['NI-siderophore']	11128	BGC0000941	desferrioxamin B	Other	1
NZ_CP011664.1.region012	GCF_000412265.2	1.12	NZ_CP011664.1	3565668	3588214	FALSE	['lanthipeptide-class-i']	22546
NZ_CP011664.1.region013	GCF_000412265.2	1.13	NZ_CP011664.1	4293079	4315697	FALSE	['lanthipeptide-class-i']	22618	BGC0000998	guadinomine/guadinomine B/guadinomic acid	NRP+Polyketide	0.0769231
NZ_CP011664.1.region014	GCF_000412265.2	1.14	NZ_CP011664.1	5105223	5130687	FALSE	['lanthipeptide-class-i']	25464	BGC0001543	chejuenolide A/chejuenolide B	Polyketide	0.153846
NZ_CP011664.1.region015	GCF_000412265.2	1.15	NZ_CP011664.1	5848401	5862349	FALSE	['NI-siderophore']	13948	BGC0002683	schizokinen	Other	0.2
NZ_CP011664.1.region016	GCF_000412265.2	1.16	NZ_CP011664.1	6181075	6202734	FALSE	['terpene']	21659	BGC0001972	toxoflavin/fervenulin	Other	0.107143
NZ_CP011664.1.region017	GCF_000412265.2	1.17	NZ_CP011664.1	6480042	6505156	FALSE	['terpene']	25114	BGC0000663	hopene	Terpene	0.615385
NZ_CP011664.1.region018	GCF_000412265.2	1.18	NZ_CP011664.1	6631506	6657028	FALSE	['lanthipeptide-class-iii', 'lanthipeptide-class-ii']	25522
NZ_CP011664.1.region019	GCF_000412265.2	1.19	NZ_CP011664.1	6879018	6958618	FALSE	['T1PKS']	79600	BGC0001396	aldgamycin J/aldgamycin K/aldgamycin P/aldgamycin E	Polyketide	0.710526
NZ_CP011664.1.region020	GCF_000412265.2	1.2	NZ_CP011664.1	6990660	7013297	FALSE	['lanthipeptide-class-iii']	22637	BGC0000551	SapB	RiPP:Lanthipeptide	1
NZ_CP011664.1.region021	GCF_000412265.2	1.21	NZ_CP011664.1	7093619	7121271	FALSE	['melanin']	27652	BGC0000908	melanin	Other	0.428571
NZ_CP011664.1.region022	GCF_000412265.2	1.22	NZ_CP011664.1	7189327	7202508	FALSE	['NI-siderophore']	13181
NZ_CP011664.1.region023	GCF_000412265.2	1.23	NZ_CP011664.1	7208585	7292065	FALSE	['T3PKS', 'T2PKS']	83480	BGC0000271	spore pigment	Polyketide	0.666667
NZ_CP011664.1.region024	GCF_000412265.2	1.24	NZ_CP011664.1	7293752	7314790	FALSE	['terpene']	21038
NZ_CP011664.1.region025	GCF_000412265.2	1.25	NZ_CP011664.1	7511738	7571753	FALSE	['NRPS']	60015	BGC0002095	leupeptin Pr/leupeptin Ac	NRP	0.5
NZ_CP011665.1.region001	GCF_000412265.2	2.1	NZ_CP011665.1	139381	185699	FALSE	['T1PKS']	46318
NZ_CP011665.1.region002	GCF_000412265.2	2.2	NZ_CP011665.1	385823	393914	FALSE	['butyrolactone']	8091	BGC0000262	prejadomycin/rabelomycin/gaudimycin C/gaudimycin D/UWM6/gaudimycin A	Polyketide:Type II polyketide+Saccharide:Hybrid/tailoring saccharide	0.125
NZ_CP011665.1.region003	GCF_000412265.2	2.3	NZ_CP011665.1	433042	444020	FALSE	['butyrolactone']	10978	BGC0000238	lactonamycin	Polyketide	0.0701754
NZ_CP011665.1.region004	GCF_000412265.2	2.4	NZ_CP011665.1	466209	490798	FALSE	['lanthipeptide-class-i']	24589
NZ_CP011667.1.region001	GCF_000412265.2	4.1	NZ_CP011667.1	24442	136473	FALSE	['arylpolyene', 'other', 'NRPS-like', 'T1PKS', 'butyrolactone']	112031	BGC0000112	neocarzinostatin	Polyketide:Iterative type I polyketide+Polyketide:Enediyne type I polyketide	0.608696
NC_022785.1.region001	GCF_000418455.1	1.1	NC_022785.1	39179	149981	FALSE	['T3PKS', 'NRPS-like', 'NRPS', 'betalactone', 'T1PKS']	110802	BGC0001183	lobophorin A	Polyketide	0.4
NC_022785.1.region002	GCF_000418455.1	1.2	NC_022785.1	533872	590581	FALSE	['NRP-metallophore', 'NRPS']	56709	BGC0000325	coelichelin	NRP	1
NC_022785.1.region003	GCF_000418455.1	1.3	NC_022785.1	901720	910636	FALSE	['butyrolactone']	8916	BGC0001877	cyphomycin	Polyketide	0.0972222
NC_022785.1.region004	GCF_000418455.1	1.4	NC_022785.1	1068375	1119488	FALSE	['T1PKS']	51113	BGC0001523	azalomycin F3a	Polyketide	0.695652
NC_022785.1.region005	GCF_000418455.1	1.5	NC_022785.1	1128304	1199950	FALSE	['T1PKS']	71646	BGC0001700	niphimycins C-E	Polyketide	0.225806
NC_022785.1.region006	GCF_000418455.1	1.6	NC_022785.1	1393437	1532588	FALSE	['T1PKS']	139151	BGC0002038	nigericin	Polyketide	0.733333
NC_022785.1.region007	GCF_000418455.1	1.7	NC_022785.1	1536396	1579161	FALSE	['T1PKS']	42765	BGC0000991	epothilone	NRP+Polyketide	0.2
NC_022785.1.region008	GCF_000418455.1	1.8	NC_022785.1	1681352	1745603	FALSE	['T1PKS']	64251	BGC0002291	efomycin K/efomycin L	Polyketide	0.875
NC_022785.1.region009	GCF_000418455.1	1.9	NC_022785.1	1786946	1809065	FALSE	['redox-cofactor']	22119	BGC0001100	lankacidin C	NRP+Polyketide	0.133333
NC_022785.1.region010	GCF_000418455.1	1.1	NC_022785.1	1933808	1954564	FALSE	['hserlactone']	20756	BGC0001349	heronamide A/heronamide B/heronamide C/heronamide D/heronamide E/heronamide F	NRP+Polyketide	0.0833333
NC_022785.1.region011	GCF_000418455.1	1.11	NC_022785.1	1965191	1976049	FALSE	['butyrolactone']	10858
NC_022785.1.region012	GCF_000418455.1	1.12	NC_022785.1	2182363	2234550	FALSE	['NRPS', 'T1PKS']	52187	BGC0000093	meilingmycin	Polyketide	0.0434783
NC_022785.1.region013	GCF_000418455.1	1.13	NC_022785.1	2292725	2394338	FALSE	['NRPS', 'T3PKS', 'other']	101613	BGC0001233	feglymycin	NRP	0.842105
NC_022785.1.region014	GCF_000418455.1	1.14	NC_022785.1	2542913	2575208	FALSE	['NRPS-like']	32295	BGC0001072	simocyclinone D8	Saccharide+Polyketide:Modular type I polyketide+Polyketide:Type II polyketide+Other:Aminocoumarin	0.04
NC_022785.1.region015	GCF_000418455.1	1.15	NC_022785.1	2579364	2707075	FALSE	['NRPS', 'T1PKS', 'NRP-metallophore']	127711	BGC0001801	thiazostatin/watasemycin A/watasemycin B/2-hydroxyphenylthiazoline enantiopyochelin/isopyochelin	NRP	0.933333
NC_022785.1.region016	GCF_000418455.1	1.16	NC_022785.1	2709759	2733388	FALSE	['lanthipeptide-class-i']	23629	BGC0000273	steffimycin D	Polyketide:Type II polyketide+Saccharide:Hybrid/tailoring saccharide	0.166667
NC_022785.1.region017	GCF_000418455.1	1.17	NC_022785.1	2873654	2896097	FALSE	['lassopeptide']	22443
NC_022785.1.region018	GCF_000418455.1	1.18	NC_022785.1	2935498	2958010	FALSE	['terpene']	22512	BGC0000663	hopene	Terpene	0.769231
NC_022785.1.region019	GCF_000418455.1	1.19	NC_022785.1	3335101	3407617	FALSE	['T2PKS']	72516	BGC0000271	spore pigment	Polyketide	0.833333
NC_022785.1.region020	GCF_000418455.1	1.2	NC_022785.1	3564133	3615394	FALSE	['T1PKS']	51261	BGC0002541	notonesomycin A	Other	0.0847458
NC_022785.1.region021	GCF_000418455.1	1.21	NC_022785.1	3859640	3870154	FALSE	['NI-siderophore']	10514
NC_022785.1.region022	GCF_000418455.1	1.22	NC_022785.1	4449380	4490948	FALSE	['NRPS-like']	41568	BGC0000340	echoside A/echoside B/echoside C/echoside D/echoside E	NRP	1
NC_022785.1.region023	GCF_000418455.1	1.23	NC_022785.1	5052310	5063102	FALSE	['NI-siderophore']	10792	BGC0002305	legonoxamine A/desferrioxamine B/legonoxamine B	Other	0.833333
NC_022785.1.region024	GCF_000418455.1	1.24	NC_022785.1	5407019	5477932	FALSE	['T1PKS', 'NRPS']	70913	BGC0002456	alchivemycin A/alchivemycin B	Polyketide+NRP	0.666667
NC_022785.1.region025	GCF_000418455.1	1.25	NC_022785.1	6407027	6428713	FALSE	['terpene']	21686	BGC0002669	TVA-YJ-2	RiPP	0.0952381
NC_022785.1.region026	GCF_000418455.1	1.26	NC_022785.1	6723510	6827696	FALSE	['ladderane', 'arylpolyene', 'NRPS']	104186	BGC0002109	kitacinnamycin A/kitacinnamycin B/kitacinnamycin C/kitacinnamycin D/kitacinnamycin E/kitacinnamycin F	NRP	0.547619
NC_022785.1.region027	GCF_000418455.1	1.27	NC_022785.1	7126201	7147344	FALSE	['indole']	21143	BGC0001483	5-isoprenylindole-3-carboxylate β-D-glycosyl ester	Other	0.619048
NC_022785.1.region028	GCF_000418455.1	1.28	NC_022785.1	7365641	7407423	FALSE	['NRPS']	41782	BGC0000918	ochronotic pigment	Other	0.75
NC_022785.1.region029	GCF_000418455.1	1.29	NC_022785.1	7459944	7500872	FALSE	['ladderane', 'arylpolyene']	40928	BGC0002108	cinnapeptin	NRP	0.5
NC_022785.1.region030	GCF_000418455.1	1.3	NC_022785.1	7518961	7530068	FALSE	['RiPP-like']	11107	BGC0000227	granaticin	Polyketide:Type II polyketide	0.108108
NC_022785.1.region031	GCF_000418455.1	1.31	NC_022785.1	7671441	7852776	FALSE	['T1PKS']	181335	BGC0002498	desulfoclethramycin/clethramycin	Other	0.693878
NC_022785.1.region032	GCF_000418455.1	1.32	NC_022785.1	8356824	8377344	FALSE	['terpene']	20520
NC_022785.1.region033	GCF_000418455.1	1.33	NC_022785.1	9039122	9049527	FALSE	['ectoine']	10405	BGC0000853	ectoine	Other	1
NC_022785.1.region034	GCF_000418455.1	1.34	NC_022785.1	9222853	9280399	FALSE	['NI-siderophore', 'T1PKS']	57546	BGC0002466	peucechelin	NRP	0.2
NC_022785.1.region035	GCF_000418455.1	1.35	NC_022785.1	9293112	9309381	FALSE	['terpene']	16269	BGC0002591	aurachin C/aurachin D/aurachin SS	Polyketide+Terpene	0.2
NC_022785.1.region036	GCF_000418455.1	1.36	NC_022785.1	9618575	9697205	FALSE	['T1PKS']	78630	BGC0000117	oligomycin	Polyketide	0.333333
NC_022785.1.region037	GCF_000418455.1	1.37	NC_022785.1	9706066	9752804	FALSE	['T1PKS']	46738	BGC0000021	apoptolidin	Polyketide	0.0512821
NC_022785.1.region038	GCF_000418455.1	1.38	NC_022785.1	9826128	9866117	FALSE	['NRPS-like']	39989	BGC0001379	BD-12	NRP	0.714286
NC_022785.1.region039	GCF_000418455.1	1.39	NC_022785.1	9905633	10150655	FALSE	['T1PKS', 'NRPS-like', 'nucleoside', 'NRPS']	245022	BGC0001040	rapamycin	NRP+Polyketide	1.03571
NC_022785.1.region040	GCF_000418455.1	1.4	NC_022785.1	10231969	10272998	FALSE	['PKS-like']	41029	BGC0000065	rustmicin	Polyketide:Iterative type I polyketide	0.2
NC_022785.1.region041	GCF_000418455.1	1.41	NC_022785.1	10276130	10296006	FALSE	['terpene']	19876	BGC0000658	2-methylisoborneol	Terpene	1
NC_022785.1.region042	GCF_000418455.1	1.42	NC_022785.1	10714528	10734274	FALSE	['terpene']	19746	BGC0001746	pristinol	Terpene	1
NC_022785.1.region043	GCF_000418455.1	1.43	NC_022785.1	10828598	10879625	FALSE	['T1PKS', 'ladderane', 'arylpolyene']	51027	BGC0002108	cinnapeptin	NRP	0.464286
NC_022785.1.region044	GCF_000418455.1	1.44	NC_022785.1	11127361	11170104	FALSE	['NRPS']	42743	BGC0001011	meridamycin	NRP+Polyketide	0.236842
NC_022785.1.region045	GCF_000418455.1	1.45	NC_022785.1	11192452	11244256	FALSE	['T1PKS']	51804	BGC0001011	meridamycin	NRP+Polyketide	0.473684
NC_022785.1.region046	GCF_000418455.1	1.46	NC_022785.1	11264353	11333729	FALSE	['T1PKS']	69376	BGC0000075	hygrocin A/hygrocin B	Polyketide	0.774194
[truncated: 68,562 more rows]
