# Supplementary material for: Pangenome mining of the Streptomyces genus redefines species’ biosynthetic potential
Source: Genome Biol. 2025 Jan 14;26:9. doi: 10.1186/s13059-024-03471-9 (PMC11734326; doi:10.1186/s13059-024-03471-9)
Supplement: Supplementary file 4 — Additional file 4. Tables for Mash-based clustering and silhouette scores. Table S6. Mash distances. Table with Mash based distances across all 2371 selected genomes. Table S7. Silhouette scores (primary). Table with list of 2371 genomes with assigned clusters based on clustering analysis. The columns represent the assigned clusters after each filtering round (upto 5). The genomes being removed based on silhouette score cutoff of 0.4 are annotated as “Dropped”. The columns also mention the silhouette score at each round of filtering. The final round includes 1999 genomes with primary Mash-cluster assignments. Table S8. Silhouette scores (secondary). Table with list of 1999 genomes with assigned clusters at secondary level based on clustering analysis. The columns represent the assigned clusters after each filtering round (upto 3). The genomes being removed based on silhouette score cutoff of 0.4 are annotated as “Dropped”. The columns also mention the silhouette score at each round of filtering. The final round includes 1670 genomes with secondary Mash-cluster assignments. [file 13059_2024_3471_MOESM4_ESM.xlsx]

## Sheet: Table S6 MASH distances
genome_id	GCF_000009765.2	GCF_000010605.1	GCF_000091305.1	GCF_000092385.1	GCF_000147815.2	GCF_000148465.1	GCF_000154905.1	GCF_000154945.1	GCF_000154965.1	GCF_000156435.1	GCF_000156455.1	GCF_000156475.1	GCF_000156695.2	GCF_000158855.1	GCF_000158895.1	GCF_000158915.1	GCF_000158935.1	GCF_000158955.1	GCF_000158975.1	GCF_000162775.1	GCF_000163875.1	GCF_000177175.2	GCF_000177195.2	GCF_000204605.1	GCF_000213055.1	GCF_000220705.2	GCF_000226455.1	GCF_000237305.1	GCF_000240165.1	GCF_000245355.1	GCF_000253235.1	GCF_000261345.2	GCF_000280865.2	GCF_000297155.3	GCF_000297635.1	GCF_000299175.2	GCF_000302615.1	GCF_000316095.1	GCF_000331185.2	GCF_000340335.1	GCF_000340845.1	GCF_000349325.1	GCF_000359525.1	GCF_000364805.1	GCF_000373225.1	GCF_000373305.1	GCF_000373405.1	GCF_000373525.1	GCF_000373565.1
GCF_000009765.2	0	0.173691	0.149146	0.192258	0.18918	0.202271	0.193877	0.169604	0.14346	0.15307	0.175878	0.180176	0.175878	0.204974	0.179768	0.184461	0.151504	0.147707	0.156373	0.149356	0.200342	0.177011	0.172288	0.154928	0.206387	0.188197	0.146706	0.204284	0.204284	0.146509	0.181002	0.175137	0.187235	0.194988	0.209345	0.183572	0.17663	0.152392	0.195553	0.144769	0.146706	0.148524	0.180587	0.178964	0.183134	0.175878	0.171263	0.171944	0.162098
GCF_000010605.1	0.173691	0	0.178964	0.191731	0.18918	0.177011	0.191209	0.16615	0.184014	0.175137	0.0757669	0.169604	0.0754289	0.188197	0.17026	0.188197	0.175878	0.179768	0.173691	0.178173	0.174771	0.00916964	0.137753	0.181421	0.18918	0.190183	0.176252	0.197886	0.197886	0.181421	0.164662	0.0731425	0.185367	0.178173	0.200976	0.169604	0.164662	0.178567	0.18918	0.181421	0.181002	0.184014	0.170592	0.14043	0.169604	0.102997	0.0955937	0.139071	0.174771
GCF_000091305.1	0.149146	0.178964	0	0.194429	0.197886	0.191731	0.201619	0.172288	0.146509	0.159146	0.179768	0.181002	0.179768	0.200976	0.189679	0.187713	0.158373	0.148114	0.159146	0.160733	0.190693	0.180587	0.177782	0.157613	0.203604	0.186292	0.148524	0.209345	0.209345	0.158119	0.175506	0.178567	0.185827	0.202933	0.215016	0.181002	0.181421	0.159933	0.194429	0.0735321	0.157113	0.151504	0.181002	0.185367	0.183134	0.181843	0.181843	0.17663	0.168956
GCF_000092385.1	0.192258	0.191731	0.194429	0	0.146905	0.202271	0.224525	0.198488	0.199098	0.203604	0.194429	0.204284	0.192791	0.219531	0.204284	0.143092	0.188686	0.187235	0.197886	0.197292	0.199716	0.190693	0.188686	0.202933	0.215885	0.194988	0.193331	0.207109	0.207109	0.193877	0.207842	0.194988	0.180587	0.215016	0.213325	0.203604	0.199098	0.202271	0.187713	0.195553	0.194988	0.197886	0.203604	0.195553	0.204974	0.196126	0.200976	0.188197	0.200342
GCF_000147815.2	0.18918	0.18918	0.197886	0.146905	0	0.194988	0.213325	0.192791	0.200342	0.198488	0.191731	0.200342	0.191209	0.214163	0.197292	0.124251	0.185367	0.190183	0.202933	0.187713	0.191731	0.190693	0.189679	0.189679	0.213325	0.184461	0.192791	0.195553	0.195553	0.192791	0.202271	0.188197	0.180176	0.200976	0.209345	0.201619	0.18918	0.200976	0.191209	0.201619	0.192791	0.190183	0.200342	0.192791	0.199716	0.193331	0.198488	0.193331	0.194429
GCF_000148465.1	0.202271	0.177011	0.191731	0.202271	0.194988	0	0.204284	0.175506	0.204974	0.184461	0.176252	0.182269	0.175506	0.202933	0.193877	0.195553	0.190183	0.191731	0.184912	0.186761	0.001855	0.177782	0.177782	0.190693	0.203604	0.204284	0.193877	0.195553	0.195553	0.184912	0.180587	0.175878	0.209345	0.163504	0.211692	0.184014	0.188686	0.184912	0.200342	0.191209	0.184461	0.193877	0.183572	0.185827	0.182699	0.181421	0.178173	0.178964	0.198488
GCF_000154905.1	0.193877	0.191209	0.201619	0.224525	0.213325	0.204284	0	0.194988	0.197292	0.185827	0.18918	0.177011	0.18918	0.0717924	0.197292	0.211692	0.180587	0.198488	0.189679	0.178964	0.202933	0.192258	0.190693	0.181421	0.0747985	0.196126	0.200342	0.211692	0.211692	0.193331	0.187713	0.184014	0.210897	0.207842	0.208588	0.177782	0.184461	0.186761	0.215885	0.200342	0.192258	0.190183	0.177011	0.197886	0.177011	0.184912	0.187235	0.184912	0.184461
GCF_000154945.1	0.169604	0.16615	0.172288	0.198488	0.192791	0.175506	0.194988	0	0.174048	0.175878	0.162655	0.173691	0.162098	0.192258	0.168956	0.185367	0.167067	0.173336	0.171263	0.171602	0.173691	0.167688	0.163504	0.174771	0.191209	0.184461	0.172288	0.199098	0.199098	0.173336	0.156865	0.161547	0.184912	0.174048	0.205675	0.174771	0.159933	0.17663	0.182699	0.170926	0.171944	0.175878	0.174048	0.165251	0.175137	0.168318	0.162937	0.161274	0.171263
GCF_000154965.1	0.14346	0.184014	0.146509	0.199098	0.200342	0.204974	0.197292	0.174048	0	0.146116	0.182269	0.181002	0.183134	0.202933	0.187235	0.198488	0.142728	0.136157	0.147304	0.147104	0.200342	0.185367	0.181002	0.154692	0.202933	0.190693	0.131119	0.198488	0.198488	0.146706	0.183572	0.181421	0.187713	0.193331	0.224525	0.179768	0.179768	0.145727	0.193877	0.143092	0.146116	0.138243	0.181421	0.179768	0.181843	0.184014	0.183572	0.181002	0.165848
GCF_000156435.1	0.15307	0.175137	0.159146	0.203604	0.198488	0.184461	0.185827	0.175878	0.146116	0	0.175506	0.170926	0.17663	0.194988	0.175506	0.192258	0.132399	0.131683	0.104116	0.136	0.181843	0.177011	0.174408	0.152169	0.199716	0.182269	0.125964	0.191209	0.191209	0.145727	0.169279	0.178567	0.193877	0.186761	0.201619	0.172288	0.175878	0.0081558	0.18918	0.15307	0.14515	0.147505	0.171602	0.17663	0.172288	0.181002	0.180587	0.170592	0.169931
GCF_000156455.1	0.175878	0.0757669	0.179768	0.194429	0.191731	0.176252	0.18918	0.162655	0.182269	0.175506	0	0.172288	0.00095911	0.190183	0.172635	0.183572	0.175878	0.181002	0.175506	0.174408	0.172984	0.0768763	0.137753	0.180587	0.191731	0.182269	0.179364	0.192258	0.192258	0.181421	0.161547	0.047688	0.184014	0.174408	0.200976	0.174771	0.165549	0.178567	0.181421	0.174771	0.181002	0.17663	0.172984	0.1413	0.174771	0.100083	0.0927332	0.139745	0.175137
GCF_000156475.1	0.180176	0.169604	0.181002	0.204284	0.200342	0.182269	0.177011	0.173691	0.181002	0.170926	0.172288	0	0.171944	0.177011	0.169931	0.190183	0.163504	0.179768	0.169931	0.162937	0.181002	0.169931	0.170926	0.171602	0.184461	0.175137	0.172288	0.187713	0.187713	0.173336	0.167688	0.169279	0.183572	0.187235	0.188686	0.0108615	0.17026	0.170926	0.185827	0.17663	0.172635	0.179768	0.000956583	0.175506	0.0123487	0.167376	0.169279	0.165251	0.180176
GCF_000156695.2	0.175878	0.0754289	0.179768	0.192791	0.191209	0.175506	0.18918	0.162098	0.183134	0.17663	0.00095911	0.171944	0	0.18918	0.172288	0.184014	0.175878	0.181421	0.175878	0.174048	0.172984	0.0766442	0.137915	0.180587	0.190693	0.182269	0.179364	0.192258	0.192258	0.181843	0.161547	0.0474299	0.183572	0.174408	0.200976	0.174771	0.165549	0.178964	0.181002	0.174408	0.180587	0.17663	0.173691	0.141125	0.174771	0.100015	0.0923321	0.139239	0.174771
GCF_000158855.1	0.204974	0.188197	0.200976	0.219531	0.214163	0.202933	0.0717924	0.192258	0.202933	0.194988	0.190183	0.177011	0.18918	0	0.194988	0.209345	0.184014	0.197292	0.187713	0.177395	0.200342	0.18918	0.197886	0.186292	0.0215208	0.202271	0.196126	0.221466	0.221466	0.193877	0.195553	0.185827	0.215885	0.202933	0.217673	0.177782	0.186761	0.196126	0.216771	0.204284	0.194429	0.194429	0.178567	0.194988	0.17663	0.188686	0.186761	0.185367	0.186292
GCF_000158895.1	0.179768	0.17026	0.189679	0.204284	0.197292	0.193877	0.197292	0.168956	0.187235	0.175506	0.172635	0.169931	0.172288	0.194988	0	0.192258	0.171602	0.188197	0.175137	0.171263	0.193331	0.171602	0.177395	0.175506	0.194988	0.187235	0.183572	0.190693	0.190693	0.177011	0.157362	0.169604	0.192791	0.183572	0.199098	0.170926	0.162655	0.174771	0.194429	0.176252	0.175878	0.179768	0.169931	0.171944	0.170592	0.172984	0.174048	0.163504	0.181843
GCF_000158915.1	0.184461	0.188197	0.187713	0.143092	0.124251	0.195553	0.211692	0.185367	0.198488	0.192258	0.183572	0.190183	0.184014	0.209345	0.192258	0	0.184912	0.182699	0.193331	0.186292	0.194988	0.190183	0.180176	0.193331	0.208588	0.181843	0.183572	0.194988	0.194988	0.184461	0.196126	0.188197	0.180176	0.195553	0.199716	0.188686	0.196705	0.191731	0.188197	0.18918	0.183572	0.188197	0.190183	0.187235	0.18918	0.190183	0.187235	0.184912	0.18918
GCF_000158935.1	0.151504	0.175878	0.158373	0.188686	0.185367	0.190183	0.180587	0.167067	0.142728	0.132399	0.175878	0.163504	0.175878	0.184014	0.171602	0.184912	0	0.136788	0.129199	0.139576	0.187713	0.178173	0.168002	0.149777	0.188686	0.178173	0.135226	0.197292	0.197292	0.143276	0.166759	0.170926	0.184912	0.191731	0.192791	0.163791	0.171263	0.133125	0.188197	0.156865	0.143276	0.141476	0.164079	0.171602	0.164079	0.175878	0.177011	0.166453	0.16437
GCF_000158955.1	0.147707	0.179768	0.148114	0.187235	0.190183	0.191731	0.198488	0.173336	0.136157	0.131683	0.181002	0.179768	0.181421	0.197292	0.188197	0.182699	0.136788	0	0.135844	0.144769	0.190183	0.182269	0.178173	0.157362	0.200976	0.191731	0.0800266	0.208588	0.208588	0.14515	0.184461	0.180176	0.188686	0.187713	0.212502	0.180176	0.180176	0.130979	0.191731	0.145921	0.144391	0.141653	0.179768	0.182699	0.179364	0.183572	0.184014	0.178567	0.168956
GCF_000158975.1	0.156373	0.173691	0.159146	0.197886	0.202933	0.184912	0.189679	0.171263	0.147304	0.104116	0.175506	0.169931	0.175878	0.187713	0.175137	0.193331	0.129199	0.135844	0	0.13492	0.183134	0.172288	0.173336	0.152617	0.188686	0.183572	0.129469	0.188197	0.188197	0.144959	0.172288	0.172288	0.193331	0.191209	0.195553	0.173336	0.171602	0.103367	0.188686	0.157362	0.144391	0.14095	0.169931	0.175506	0.171602	0.175137	0.177782	0.174408	0.167067
GCF_000162775.1	0.149356	0.178173	0.160733	0.197292	0.187713	0.186761	0.178964	0.171602	0.147104	0.136	0.174408	0.162937	0.174048	0.177395	0.171263	0.186292	0.139576	0.144769	0.13492	0	0.183134	0.179768	0.17663	0.141653	0.181421	0.178173	0.140086	0.177395	0.177395	0.135689	0.171602	0.172635	0.185367	0.189679	0.196705	0.16615	0.174048	0.136	0.179768	0.155887	0.13538	0.145727	0.164079	0.17663	0.164079	0.174048	0.176252	0.164662	0.16322
GCF_000163875.1	0.200342	0.174771	0.190693	0.199716	0.191731	0.001855	0.202933	0.173691	0.200342	0.181843	0.172984	0.181002	0.172984	0.200342	0.193331	0.194988	0.187713	0.190183	0.183134	0.183134	0	0.175506	0.175878	0.190183	0.201619	0.201619	0.18918	0.193331	0.193331	0.184014	0.178173	0.174048	0.206387	0.160733	0.208588	0.181002	0.185827	0.182699	0.198488	0.188197	0.184461	0.190693	0.180587	0.184014	0.179768	0.179364	0.176252	0.17663	0.196126
GCF_000177175.2	0.177011	0.00916964	0.180587	0.190693	0.190693	0.177782	0.192258	0.167688	0.185367	0.177011	0.0768763	0.169931	0.0766442	0.18918	0.171602	0.190183	0.178173	0.182269	0.172288	0.179768	0.175506	0	0.139576	0.183572	0.188686	0.190693	0.178173	0.199098	0.199098	0.182269	0.16615	0.0737105	0.186292	0.177782	0.205675	0.169279	0.165848	0.179364	0.187713	0.182269	0.182699	0.185827	0.169931	0.141476	0.168956	0.102924	0.0964665	0.1413	0.178567
GCF_000177195.2	0.172288	0.137753	0.177782	0.188686	0.189679	0.177782	0.190693	0.163504	0.181002	0.174408	0.137753	0.170926	0.137915	0.197886	0.177395	0.180176	0.168002	0.178173	0.173336	0.17663	0.175878	0.139576	0	0.175137	0.201619	0.184461	0.183134	0.18918	0.18918	0.178173	0.16615	0.138079	0.187713	0.181002	0.204974	0.171263	0.169604	0.175878	0.188197	0.177011	0.177011	0.188686	0.170926	0.116257	0.171263	0.140258	0.138243	0.138572	0.180587
GCF_000204605.1	0.154928	0.181421	0.157613	0.202933	0.189679	0.190693	0.181421	0.174771	0.154692	0.152169	0.180587	0.171602	0.180587	0.186292	0.175506	0.193331	0.149777	0.157362	0.152617	0.141653	0.190183	0.183572	0.175137	0	0.18918	0.181843	0.154457	0.193877	0.193877	0.154223	0.181843	0.179768	0.188197	0.186761	0.200342	0.174408	0.175878	0.151946	0.191731	0.155887	0.153528	0.158887	0.171944	0.174771	0.172635	0.179364	0.181421	0.173336	0.174771
GCF_000213055.1	0.206387	0.18918	0.203604	0.215885	0.213325	0.203604	0.0747985	0.191209	0.202933	0.199716	0.191731	0.184461	0.190693	0.0215208	0.194988	0.208588	0.188686	0.200976	0.188686	0.181421	0.201619	0.188686	0.201619	0.18918	0	0.200342	0.201619	0.224525	0.224525	0.194988	0.195553	0.184014	0.215016	0.202933	0.216771	0.183572	0.187713	0.201619	0.221466	0.207842	0.194429	0.196126	0.185367	0.197292	0.183572	0.187713	0.185367	0.188197	0.190183
GCF_000220705.2	0.188197	0.190183	0.186292	0.194988	0.184461	0.204284	0.196126	0.184461	0.190693	0.182269	0.182269	0.175137	0.182269	0.202271	0.187235	0.181843	0.178173	0.191731	0.183572	0.178173	0.201619	0.190693	0.184461	0.181843	0.200342	0	0.188686	0.187235	0.187235	0.191209	0.18918	0.179768	0.180176	0.196126	0.191731	0.173336	0.184014	0.184014	0.191731	0.18918	0.191209	0.182699	0.174048	0.187235	0.174408	0.185827	0.188197	0.184461	0.192791
GCF_000226455.1	0.146706	0.176252	0.148524	0.193331	0.192791	0.193877	0.200342	0.172288	0.131119	0.125964	0.179364	0.172288	0.179364	0.196126	0.183572	0.183572	0.135226	0.0800266	0.129469	0.140086	0.18918	0.178173	0.183134	0.154457	0.201619	0.188686	0	0.197886	0.197886	0.140086	0.182699	0.179768	0.193331	0.191731	0.215016	0.174408	0.175137	0.12584	0.199098	0.143276	0.139916	0.137268	0.172984	0.186761	0.173691	0.188686	0.184912	0.178173	0.165848
GCF_000237305.1	0.204284	0.197886	0.209345	0.207109	0.195553	0.195553	0.211692	0.199098	0.198488	0.191209	0.192258	0.187713	0.192258	0.221466	0.190693	0.194988	0.197292	0.208588	0.188197	0.177395	0.193331	0.199098	0.18918	0.193877	0.224525	0.187235	0.197886	0	2.85972e-05	0.189679	0.202271	0.194429	0.193331	0.214163	0.190693	0.189679	0.197292	0.190693	0.195553	0.201619	0.190183	0.199716	0.188686	0.198488	0.190183	0.192258	0.197886	0.197886	0.198488
GCF_000240165.1	0.204284	0.197886	0.209345	0.207109	0.195553	0.195553	0.211692	0.199098	0.198488	0.191209	0.192258	0.187713	0.192258	0.221466	0.190693	0.194988	0.197292	0.208588	0.188197	0.177395	0.193331	0.199098	0.18918	0.193877	0.224525	0.187235	0.197886	2.85972e-05	0	0.189679	0.202271	0.194429	0.193331	0.214163	0.190693	0.189679	0.197292	0.190693	0.195553	0.201619	0.190183	0.199716	0.188686	0.198488	0.190183	0.192258	0.197886	0.197886	0.198488
GCF_000245355.1	0.146509	0.181421	0.158119	0.193877	0.192791	0.184912	0.193331	0.173336	0.146706	0.145727	0.181421	0.173336	0.181843	0.193877	0.177011	0.184461	0.143276	0.14515	0.144959	0.135689	0.184014	0.182269	0.178173	0.154223	0.194988	0.191209	0.140086	0.189679	0.189679	0	0.178964	0.183134	0.183134	0.194429	0.210114	0.175137	0.175878	0.14515	0.189679	0.154692	0.000683463	0.144579	0.173691	0.182699	0.173336	0.180587	0.177395	0.175137	0.171602
GCF_000253235.1	0.181002	0.164662	0.175506	0.207842	0.202271	0.180587	0.187713	0.156865	0.183572	0.169279	0.161547	0.167688	0.161547	0.195553	0.157362	0.196126	0.166759	0.184461	0.172288	0.171602	0.178173	0.16615	0.16615	0.181843	0.195553	0.18918	0.182699	0.202271	0.202271	0.178964	0	0.158119	0.186292	0.177011	0.210114	0.169931	0.0972295	0.170592	0.194429	0.175878	0.178173	0.17663	0.168318	0.165848	0.168636	0.164079	0.16322	0.162937	0.170926
GCF_000261345.2	0.175137	0.0731425	0.178567	0.194988	0.188197	0.175878	0.184014	0.161547	0.181421	0.178567	0.047688	0.169279	0.0474299	0.185827	0.169604	0.188197	0.170926	0.180176	0.172288	0.172635	0.174048	0.0737105	0.138079	0.179768	0.184014	0.179768	0.179768	0.194429	0.194429	0.183134	0.158119	0	0.183572	0.177782	0.197886	0.169279	0.163791	0.182699	0.182699	0.174771	0.182269	0.181421	0.170592	0.137429	0.169279	0.0971654	0.0902203	0.13663	0.17663
GCF_000280865.2	0.187235	0.185367	0.185827	0.180587	0.180176	0.209345	0.210897	0.184912	0.187713	0.193877	0.184014	0.183572	0.183572	0.215885	0.192791	0.180176	0.184912	0.188686	0.193331	0.185367	0.206387	0.186292	0.187713	0.188197	0.215016	0.180176	0.193331	0.193331	0.193331	0.183134	0.186292	0.183572	0	0.198488	0.199716	0.184912	0.188197	0.196126	0.159933	0.185367	0.183134	0.194429	0.185367	0.185367	0.184912	0.181421	0.189679	0.184014	0.188197
GCF_000297155.3	0.194988	0.178173	0.202933	0.215016	0.200976	0.163504	0.207842	0.174048	0.193331	0.186761	0.174408	0.187235	0.174408	0.202933	0.183572	0.195553	0.191731	0.187713	0.191209	0.189679	0.160733	0.177782	0.181002	0.186761	0.202933	0.196126	0.191731	0.214163	0.214163	0.194429	0.177011	0.177782	0.198488	0	0.202271	0.189679	0.174408	0.187235	0.198488	0.198488	0.193331	0.194429	0.188197	0.181002	0.187235	0.178964	0.174771	0.181843	0.198488
GCF_000297635.1	0.209345	0.200976	0.215016	0.213325	0.209345	0.211692	0.208588	0.205675	0.224525	0.201619	0.200976	0.188686	0.200976	0.217673	0.199098	0.199716	0.192791	0.212502	0.195553	0.196705	0.208588	0.205675	0.204974	0.200342	0.216771	0.191731	0.215016	0.190693	0.190693	0.210114	0.210114	0.197886	0.199716	0.202271	0	0.191209	0.200342	0.203604	0.206387	0.207842	0.210114	0.203604	0.18918	0.200342	0.190183	0.199716	0.198488	0.189679	0.220489
GCF_000299175.2	0.183572	0.169604	0.181002	0.203604	0.201619	0.184014	0.177782	0.174771	0.179768	0.172288	0.174771	0.0108615	0.174771	0.177782	0.170926	0.188686	0.163791	0.180176	0.173336	0.16615	0.181002	0.169279	0.171263	0.174408	0.183572	0.173336	0.174408	0.189679	0.189679	0.175137	0.169931	0.169279	0.184912	0.189679	0.191209	0	0.172288	0.172635	0.190693	0.178173	0.174771	0.182699	0.0101291	0.175878	0.0121125	0.169931	0.171263	0.167688	0.180587
GCF_000302615.1	0.17663	0.164662	0.181421	0.199098	0.18918	0.188686	0.184461	0.159933	0.179768	0.175878	0.165549	0.17026	0.165549	0.186761	0.162655	0.196705	0.171263	0.180176	0.171602	0.174048	0.185827	0.165848	0.169604	0.175878	0.187713	0.184014	0.175137	0.197292	0.197292	0.175878	0.0972295	0.163791	0.188197	0.174408	0.200342	0.172288	0	0.177395	0.189679	0.179768	0.174771	0.174048	0.171263	0.169279	0.172984	0.167376	0.168956	0.163791	0.170926
GCF_000316095.1	0.152392	0.178567	0.159933	0.202271	0.200976	0.184912	0.186761	0.17663	0.145727	0.0081558	0.178567	0.170926	0.178964	0.196126	0.174771	0.191731	0.133125	0.130979	0.103367	0.136	0.182699	0.179364	0.175878	0.151946	0.201619	0.184014	0.12584	0.190693	0.190693	0.14515	0.170592	0.182699	0.196126	0.187235	0.203604	0.172635	0.177395	0	0.188197	0.154457	0.144579	0.148319	0.171263	0.177395	0.172635	0.183134	0.183134	0.170592	0.169604
GCF_000331185.2	0.195553	0.18918	0.194429	0.187713	0.191209	0.200342	0.215885	0.182699	0.193877	0.18918	0.181421	0.185827	0.181002	0.216771	0.194429	0.188197	0.188197	0.191731	0.188686	0.179768	0.198488	0.187713	0.188197	0.191731	0.221466	0.191731	0.199098	0.195553	0.195553	0.189679	0.194429	0.182699	0.159933	0.198488	0.206387	0.190693	0.189679	0.188197	0	0.194988	0.18918	0.192258	0.186292	0.193331	0.185827	0.187235	0.190693	0.184461	0.185367
GCF_000340335.1	0.144769	0.181421	0.0735321	0.195553	0.201619	0.191209	0.200342	0.170926	0.143092	0.15307	0.174771	0.17663	0.174408	0.204284	0.176252	0.18918	0.156865	0.145921	0.157362	0.155887	0.188197	0.182269	0.177011	0.155887	0.207842	0.18918	0.143276	0.201619	0.201619	0.154692	0.175878	0.174771	0.185367	0.198488	0.207842	0.178173	0.179768	0.154457	0.194988	0	0.154457	0.150203	0.177395	0.181843	0.179364	0.180176	0.175878	0.181002	0.165848
GCF_000340845.1	0.146706	0.181002	0.157113	0.194988	0.192791	0.184461	0.192258	0.171944	0.146116	0.14515	0.181002	0.172635	0.180587	0.194429	0.175878	0.183572	0.143276	0.144391	0.144391	0.13538	0.184461	0.182699	0.177011	0.153528	0.194429	0.191209	0.139916	0.190183	0.190183	0.000683463	0.178173	0.182269	0.183134	0.193331	0.210114	0.174771	0.174771	0.144579	0.18918	0.154457	0	0.144391	0.172984	0.181843	0.173336	0.179768	0.17663	0.174048	0.170926
GCF_000349325.1	0.148524	0.184014	0.151504	0.197886	0.190183	0.193877	0.190183	0.175878	0.138243	0.147505	0.17663	0.179768	0.17663	0.194429	0.179768	0.188197	0.141476	0.141653	0.14095	0.145727	0.190693	0.185827	0.188686	0.158887	0.196126	0.182699	0.137268	0.199716	0.199716	0.144579	0.17663	0.181421	0.194429	0.194429	0.203604	0.182699	0.174048	0.148319	0.192258	0.150203	0.144391	0	0.180587	0.188686	0.182699	0.185367	0.178964	0.186761	0.164955
GCF_000359525.1	0.180587	0.170592	0.181002	0.203604	0.200342	0.183572	0.177011	0.174048	0.181421	0.171602	0.172984	0.000956583	0.173691	0.178567	0.169931	0.190183	0.164079	0.179768	0.169931	0.164079	0.180587	0.169931	0.170926	0.171944	0.185367	0.174048	0.172984	0.188686	0.188686	0.173691	0.168318	0.170592	0.185367	0.188197	0.18918	0.0101291	0.171263	0.171263	0.186292	0.177395	0.172984	0.180587	0	0.176252	0.0114374	0.168318	0.169279	0.165848	0.179364
GCF_000364805.1	0.178964	0.14043	0.185367	0.195553	0.192791	0.185827	0.197886	0.165251	0.179768	0.17663	0.1413	0.175506	0.141125	0.194988	0.171944	0.187235	0.171602	0.182699	0.175506	0.17663	0.184014	0.141476	0.116257	0.174771	0.197292	0.187235	0.186761	0.198488	0.198488	0.182699	0.165848	0.137429	0.185367	0.181002	0.200342	0.175878	0.169279	0.177395	0.193331	0.181843	0.181843	0.188686	0.176252	0	0.176252	0.144959	0.139745	0.146312	0.178173
GCF_000373225.1	0.183134	0.169604	0.183134	0.204974	0.199716	0.182699	0.177011	0.175137	0.181843	0.172288	0.174771	0.0123487	0.174771	0.17663	0.170592	0.18918	0.164079	0.179364	0.171602	0.164079	0.179768	0.168956	0.171263	0.172635	0.183572	0.174408	0.173691	0.190183	0.190183	0.173336	0.168636	0.169279	0.184912	0.187235	0.190183	0.0121125	0.172984	0.172635	0.185827	0.179364	0.173336	0.182699	0.0114374	0.176252	0	0.168002	0.168636	0.167376	0.180176
GCF_000373305.1	0.175878	0.102997	0.181843	0.196126	0.193331	0.181421	0.184912	0.168318	0.184014	0.181002	0.100083	0.167376	0.100015	0.188686	0.172984	0.190183	0.175878	0.183572	0.175137	0.174048	0.179364	0.102924	0.140258	0.179364	0.187713	0.185827	0.188686	0.192258	0.192258	0.180587	0.164079	0.0971654	0.181421	0.178964	0.199716	0.169931	0.167376	0.183134	0.187235	0.180176	0.179768	0.185367	0.168318	0.144959	0.168002	0	0.0734255	0.139916	0.178964
GCF_000373405.1	0.171263	0.0955937	0.181843	0.200976	0.198488	0.178173	0.187235	0.162937	0.183572	0.180587	0.0927332	0.169279	0.0923321	0.186761	0.174048	0.187235	0.177011	0.184014	0.177782	0.176252	0.176252	0.0964665	0.138243	0.181421	0.185367	0.188197	0.184912	0.197886	0.197886	0.177395	0.16322	0.0902203	0.189679	0.174771	0.198488	0.171263	0.168956	0.183134	0.190693	0.175878	0.17663	0.178964	0.169279	0.139745	0.168636	0.0734255	0	0.138243	0.177782
GCF_000373525.1	0.171944	0.139071	0.17663	0.188197	0.193331	0.178964	0.184912	0.161274	0.181002	0.170592	0.139745	0.165251	0.139239	0.185367	0.163504	0.184912	0.166453	0.178567	0.174408	0.164662	0.17663	0.1413	0.138572	0.173336	0.188197	0.184461	0.178173	0.197886	0.197886	0.175137	0.162937	0.13663	0.184014	0.181843	0.189679	0.167688	0.163791	0.170592	0.184461	0.181002	0.174048	0.186761	0.165848	0.146312	0.167376	0.139916	0.138243	0	0.170926
GCF_000373565.1	0.162098	0.174771	0.168956	0.200342	0.194429	0.198488	0.184461	0.171263	0.165848	0.169931	0.175137	0.180176	0.174771	0.186292	0.181843	0.18918	0.16437	0.168956	0.167067	0.16322	0.196126	0.178567	0.180587	0.174771	0.190183	0.192791	0.165848	0.198488	0.198488	0.171602	0.170926	0.17663	0.188197	0.198488	0.220489	0.180587	0.170926	0.169604	0.185367	0.165848	0.170926	0.164955	0.179364	0.178173	0.180176	0.178964	0.177782	0.170926	0
GCF_000373625.1	0.152617	0.174771	0.159933	0.200342	0.182699	0.184014	0.177011	0.178173	0.148938	0.151504	0.171263	0.166759	0.171263	0.17663	0.171602	0.18918	0.145727	0.151066	0.149566	0.138079	0.181421	0.176252	0.177395	0.150633	0.181421	0.175878	0.150203	0.194429	0.194429	0.136	0.173336	0.169604	0.181002	0.188197	0.200342	0.169279	0.170592	0.151946	0.184461	0.159669	0.135226	0.147707	0.167376	0.181421	0.167376	0.174771	0.177395	0.167376	0.16615
GCF_000373645.1	0.174048	0.140086	0.178964	0.201619	0.194988	0.185827	0.191209	0.16322	0.186292	0.17663	0.139071	0.17026	0.139576	0.191731	0.175137	0.185367	0.17026	0.184461	0.176252	0.174048	0.185367	0.14095	0.138738	0.174771	0.192791	0.190183	0.179768	0.197886	0.197886	0.177782	0.162376	0.138572	0.184912	0.178964	0.203604	0.175506	0.165251	0.177011	0.185367	0.178567	0.177395	0.180176	0.170926	0.144959	0.175137	0.138243	0.139239	0.0874458	0.175878
GCF_000373665.1	0.199098	0.202271	0.194429	0.199716	0.196126	0.202933	0.203604	0.192258	0.191209	0.184461	0.194988	0.194988	0.194988	0.205675	0.191731	0.192791	0.188686	0.202271	0.188686	0.187235	0.201619	0.201619	0.197292	0.18918	0.209345	0.189679	0.196705	0.187235	0.187235	0.185367	0.196126	0.194988	0.199098	0.211692	0.208588	0.196705	0.190693	0.184014	0.200976	0.191731	0.185827	0.192258	0.196126	0.200976	0.197886	0.194988	0.192791	0.194429	0.201619
GCF_000373685.1	0.155166	0.176252	0.164955	0.194429	0.187235	0.188197	0.184461	0.177011	0.152843	0.146312	0.174408	0.165848	0.175137	0.187235	0.171602	0.185827	0.142187	0.148938	0.146706	0.110193	0.185827	0.175506	0.175878	0.148524	0.18918	0.183572	0.146706	0.188197	0.188197	0.1413	0.178567	0.170926	0.186761	0.179768	0.202933	0.167376	0.175137	0.146312	0.187235	0.160733	0.14095	0.151066	0.166453	0.183134	0.164955	0.169931	0.177395	0.163504	0.172984
GCF_000375625.1	0.185367	0.178173	0.189679	0.185367	0.186761	0.199716	0.208588	0.180176	0.18918	0.18918	0.175137	0.178964	0.175137	0.210897	0.190183	0.174771	0.186292	0.192791	0.192258	0.186292	0.196705	0.179768	0.184014	0.186292	0.215885	0.184912	0.191731	0.193877	0.193877	0.180587	0.193331	0.178567	0.090492	0.188197	0.207842	0.180176	0.184461	0.190693	0.158887	0.188686	0.179768	0.190183	0.178964	0.184912	0.183134	0.179364	0.182699	0.179768	0.189679
GCF_000375725.1	0.171944	0.139071	0.17663	0.188197	0.193331	0.178964	0.184912	0.161274	0.181002	0.17026	0.139745	0.165251	0.139407	0.185367	0.163504	0.184912	0.166453	0.178567	0.174048	0.16437	0.17663	0.1413	0.138572	0.172984	0.188197	0.184461	0.178173	0.197886	0.197886	0.175137	0.162655	0.13663	0.183572	0.181421	0.189679	0.167688	0.163504	0.170592	0.184461	0.181002	0.174048	0.186761	0.16615	0.146312	0.167688	0.139916	0.138243	2.1443e-05	0.170926
GCF_000381025.1	0.224525	0.210897	0.216771	0.227796	0.220489	0.224525	0.206387	0.216771	0.217673	0.211692	0.207842	0.200342	0.207842	0.218593	0.214163	0.221466	0.210114	0.220489	0.219531	0.203604	0.222464	0.211692	0.216771	0.210897	0.22668	0.214163	0.227796	0.212502	0.212502	0.214163	0.208588	0.210897	0.217673	0.222464	0.214163	0.200342	0.209345	0.215016	0.224525	0.211692	0.213325	0.213325	0.200342	0.214163	0.200976	0.216771	0.211692	0.213325	0.210114
GCF_000382745.1	0.172288	0.137753	0.177782	0.188686	0.189679	0.177782	0.190693	0.163504	0.181002	0.174408	0.137753	0.170926	0.137915	0.197886	0.177395	0.180176	0.168002	0.178173	0.173691	0.17663	0.175878	0.139576	2.62121e-05	0.175137	0.200976	0.184912	0.183572	0.18918	0.18918	0.178173	0.16615	0.138079	0.187713	0.181002	0.204974	0.171263	0.169604	0.175878	0.188197	0.177011	0.177011	0.188686	0.170926	0.116257	0.171263	0.140258	0.138243	0.138572	0.180587
GCF_000383595.1	0.144769	0.181421	0.0735677	0.195553	0.201619	0.191209	0.200342	0.170926	0.143092	0.15307	0.174771	0.17663	0.174408	0.204284	0.176252	0.18918	0.156865	0.145921	0.157362	0.155887	0.188197	0.182269	0.177011	0.155887	0.207842	0.18918	0.143276	0.201619	0.201619	0.154692	0.175878	0.174771	0.185367	0.198488	0.207842	0.178173	0.179768	0.154692	0.194988	1.90591e-05	0.154457	0.150203	0.177395	0.181843	0.179364	0.180587	0.175878	0.181002	0.165848
GCF_000383635.1	0.149356	0.179364	0.150849	0.201619	0.200342	0.199098	0.195553	0.180587	0.134464	0.153298	0.179364	0.183134	0.179364	0.204284	0.185827	0.193331	0.149777	0.143644	0.148114	0.14999	0.196705	0.179364	0.184014	0.161003	0.204284	0.197886	0.143276	0.204284	0.204284	0.145534	0.184461	0.183134	0.201619	0.202933	0.223483	0.175878	0.180587	0.154457	0.194988	0.151066	0.144769	0.146116	0.183134	0.181002	0.181843	0.187235	0.184912	0.183572	0.166453
GCF_000383655.1	0.143092	0.17663	0.147304	0.195553	0.195553	0.202933	0.195553	0.172635	0.0907656	0.148524	0.177782	0.177782	0.177395	0.204974	0.181843	0.188197	0.142367	0.138572	0.146706	0.145921	0.197292	0.178567	0.180176	0.157865	0.204284	0.187713	0.134014	0.196705	0.196705	0.145341	0.184912	0.174408	0.191731	0.192258	0.218593	0.177782	0.178567	0.148319	0.194988	0.144391	0.14383	0.136788	0.177782	0.17663	0.178173	0.174048	0.177011	0.179364	0.161274
GCF_000383935.1	0.149777	0.181002	0.158119	0.202933	0.192258	0.190693	0.182269	0.172984	0.148938	0.136157	0.174771	0.168956	0.174771	0.184461	0.170592	0.190693	0.14095	0.14791	0.137107	0.0218217	0.188197	0.182699	0.174771	0.143092	0.182269	0.184461	0.142728	0.184014	0.184014	0.137107	0.173691	0.173336	0.190183	0.193331	0.195553	0.170592	0.176252	0.136157	0.182269	0.156373	0.13663	0.144391	0.169931	0.184014	0.168318	0.177011	0.174771	0.162098	0.168002
GCF_000384175.1	0.173691	0.162376	0.178567	0.196705	0.191731	0.180176	0.192791	0.152169	0.173691	0.172984	0.156865	0.168636	0.157113	0.191209	0.161547	0.189679	0.172288	0.168636	0.167688	0.169604	0.177782	0.164079	0.164955	0.174771	0.188197	0.180176	0.172288	0.202271	0.202271	0.169604	0.138407	0.159146	0.183134	0.174048	0.204284	0.169931	0.14095	0.172984	0.188197	0.178173	0.168636	0.170592	0.168956	0.164662	0.169604	0.161547	0.161003	0.162098	0.172635
GCF_000385945.1	0.180176	0.0939605	0.188686	0.202271	0.191731	0.178567	0.191731	0.161274	0.181843	0.184912	0.0903288	0.172984	0.0896822	0.186292	0.171602	0.183572	0.178173	0.183572	0.176252	0.180587	0.177011	0.0953477	0.134314	0.182269	0.186761	0.187713	0.185367	0.196705	0.196705	0.183134	0.16322	0.0892038	0.188197	0.178173	0.205675	0.173691	0.167376	0.184912	0.192258	0.179768	0.183134	0.184461	0.173691	0.138904	0.172288	0.0786628	0.0612239	0.136157	0.175506
GCF_000403665.1	0.152169	0.177395	0.159933	0.18918	0.185827	0.190693	0.181002	0.167376	0.143092	0.132688	0.17663	0.16437	0.177011	0.184461	0.172635	0.185367	0.00151168	0.137429	0.129604	0.14043	0.187713	0.179768	0.169279	0.150633	0.190183	0.175878	0.135534	0.199716	0.199716	0.14383	0.167688	0.171602	0.185827	0.190693	0.193877	0.16437	0.171944	0.133125	0.188197	0.157113	0.143276	0.141653	0.16437	0.171602	0.16437	0.175878	0.178567	0.167688	0.165549
GCF_000404005.1	0.154928	0.173691	0.164079	0.197292	0.197292	0.187713	0.187235	0.179364	0.151066	0.136471	0.172984	0.168636	0.172288	0.191209	0.176252	0.189679	0.0907656	0.14095	0.132111	0.138243	0.184912	0.175878	0.167688	0.152392	0.190693	0.177011	0.138738	0.197886	0.197886	0.150203	0.175506	0.173336	0.184014	0.189679	0.197886	0.171263	0.175506	0.136948	0.190183	0.160465	0.149356	0.149777	0.169279	0.177782	0.170926	0.180176	0.178567	0.172635	0.163504
GCF_000411495.1	0.207842	0.206387	0.212502	0.201619	0.197886	0.207842	0.215885	0.196705	0.218593	0.199716	0.197292	0.190693	0.197292	0.222464	0.200342	0.197886	0.190693	0.202271	0.204284	0.186761	0.205675	0.204284	0.199716	0.200976	0.222464	0.190693	0.199716	0.190183	0.190183	0.198488	0.209345	0.201619	0.200976	0.210114	0.191731	0.190693	0.207109	0.202271	0.200976	0.210897	0.196705	0.207109	0.190693	0.206387	0.191731	0.197292	0.206387	0.197886	0.206387
GCF_000412265.2	0.177011	0.171602	0.186292	0.202271	0.191731	0.195553	0.199716	0.174771	0.187713	0.181002	0.172288	0.171944	0.171263	0.197886	0.113166	0.195553	0.175878	0.182269	0.183572	0.174048	0.193877	0.174408	0.179768	0.183134	0.202271	0.191731	0.182699	0.197292	0.197292	0.179364	0.164955	0.172635	0.192791	0.187235	0.204284	0.171602	0.168002	0.180176	0.196705	0.179768	0.179364	0.182699	0.172288	0.175506	0.171944	0.176252	0.172635	0.170592	0.184912
GCF_000418455.1	0.193877	0.189679	0.193331	0.139916	0.0738538	0.197886	0.215016	0.199098	0.194988	0.202271	0.190183	0.199716	0.190183	0.215885	0.195553	0.124251	0.188197	0.200976	0.200342	0.186761	0.196705	0.191209	0.187713	0.187235	0.213325	0.190183	0.191209	0.193877	0.193877	0.188686	0.201619	0.190693	0.182269	0.196126	0.217673	0.197886	0.193331	0.202933	0.192258	0.191731	0.188197	0.191731	0.199098	0.194988	0.199098	0.193331	0.194988	0.184014	0.198488
GCF_000424945.1	0.130979	0.182269	0.159146	0.199098	0.197292	0.194988	0.190693	0.169931	0.154457	0.154457	0.185367	0.178964	0.185367	0.199098	0.178964	0.184461	0.15399	0.158373	0.158119	0.155887	0.193331	0.182269	0.182269	0.157613	0.199716	0.191209	0.155645	0.22559	0.22559	0.155887	0.174408	0.183134	0.191209	0.192791	0.215885	0.178964	0.177395	0.156129	0.196705	0.155645	0.155645	0.152392	0.178964	0.180176	0.179364	0.185367	0.182699	0.178964	0.168318
GCF_000429085.1	0.170926	0.165848	0.180587	0.195553	0.192258	0.179364	0.186292	0.158119	0.180587	0.179768	0.159933	0.169604	0.160465	0.188197	0.174048	0.184912	0.169931	0.179768	0.176252	0.177782	0.177395	0.168956	0.162655	0.182699	0.189679	0.185827	0.179364	0.202933	0.202933	0.183572	0.16437	0.161003	0.182269	0.180176	0.200976	0.172635	0.165848	0.179364	0.183134	0.176252	0.182699	0.174408	0.170592	0.167067	0.173691	0.167376	0.161547	0.162098	0.173691
GCF_000444875.1	0.145727	0.175137	0.156865	0.200976	0.189679	0.188197	0.184014	0.171602	0.14346	0.144959	0.174048	0.168002	0.174408	0.182269	0.173336	0.188197	0.142009	0.144959	0.144203	0.136157	0.187235	0.177395	0.181002	0.148938	0.186292	0.184014	0.142367	0.191209	0.191209	0.118516	0.175137	0.174408	0.185367	0.193877	0.194429	0.169279	0.169279	0.14346	0.187235	0.155405	0.117578	0.145921	0.168318	0.184912	0.168002	0.177395	0.175506	0.172984	0.168636
GCF_000478605.2	0.175878	0.168002	0.175137	0.196705	0.193877	0.177782	0.188686	0.15863	0.178567	0.16615	0.166453	0.168636	0.166759	0.190183	0.169604	0.189679	0.169279	0.171944	0.167688	0.163791	0.177011	0.168318	0.168956	0.170926	0.191209	0.185827	0.170926	0.197292	0.197292	0.176252	0.16322	0.166759	0.187235	0.175506	0.204284	0.168956	0.16322	0.166453	0.181002	0.171602	0.175137	0.177395	0.168956	0.175137	0.170592	0.165848	0.168956	0.161274	0.180176
GCF_000495635.2	0.181421	0.171263	0.181002	0.202933	0.200976	0.181843	0.178964	0.175878	0.179364	0.168002	0.171944	0.0364304	0.171944	0.180176	0.172288	0.186292	0.163791	0.17663	0.169604	0.166759	0.179364	0.171602	0.170926	0.173691	0.183134	0.170926	0.171944	0.190183	0.190183	0.174408	0.171944	0.169931	0.184014	0.183134	0.195553	0.0363101	0.174771	0.168002	0.190183	0.179768	0.174048	0.181843	0.0358575	0.173691	0.0354234	0.169931	0.169931	0.168318	0.177011
GCF_000495755.1	0.181002	0.172984	0.181843	0.203604	0.197886	0.182699	0.177782	0.177395	0.179768	0.168636	0.170592	0.0361187	0.171944	0.181002	0.171944	0.187235	0.163791	0.175878	0.169604	0.166453	0.179768	0.172635	0.17026	0.172288	0.184461	0.17026	0.172288	0.189679	0.189679	0.173336	0.172288	0.169604	0.184014	0.182269	0.194988	0.0357395	0.175137	0.168636	0.190183	0.179768	0.172984	0.181002	0.0355167	0.174408	0.03503	0.169931	0.17026	0.168002	0.177011
GCF_000497425.1	0.191731	0.177011	0.193331	0.199098	0.191209	0.191731	0.193877	0.174408	0.196705	0.188686	0.169279	0.181843	0.168636	0.201619	0.192791	0.194988	0.180176	0.184912	0.187713	0.188686	0.190183	0.178964	0.169604	0.18918	0.204284	0.191209	0.193331	0.211692	0.211692	0.193331	0.178173	0.171944	0.192258	0.184461	0.210114	0.180587	0.182269	0.190183	0.190693	0.190183	0.193331	0.189679	0.181421	0.175137	0.180587	0.173336	0.173691	0.171944	0.18918
GCF_000497445.1	0.153298	0.183572	0.167067	0.193877	0.193877	0.196705	0.200342	0.180587	0.14999	0.14791	0.178964	0.181421	0.178964	0.202933	0.182699	0.192258	0.14999	0.150417	0.14791	0.144579	0.194429	0.187713	0.185367	0.159669	0.200342	0.199098	0.144016	0.197292	0.197292	0.113259	0.183134	0.182699	0.187713	0.190693	0.208588	0.182269	0.178173	0.148938	0.189679	0.159669	0.112887	0.150633	0.181002	0.190693	0.181002	0.188686	0.185827	0.188686	0.177395
GCF_000611795.1	0.153298	0.17663	0.165251	0.192258	0.186761	0.186761	0.184912	0.175506	0.151725	0.14515	0.173336	0.16615	0.173336	0.184014	0.169604	0.185827	0.1413	0.148731	0.144016	0.110719	0.184461	0.175137	0.174408	0.147104	0.187713	0.183572	0.146706	0.187235	0.187235	0.14043	0.174408	0.172635	0.186292	0.180587	0.199716	0.165549	0.175137	0.14515	0.187235	0.161274	0.139916	0.150417	0.16615	0.185367	0.164662	0.174408	0.179364	0.165251	0.171944
GCF_000612545.1	0.187713	0.178567	0.182699	0.200342	0.202271	0.188686	0.195553	0.174048	0.185827	0.177395	0.179364	0.175878	0.178964	0.200342	0.117269	0.195553	0.175137	0.185827	0.179768	0.174771	0.187235	0.180176	0.177395	0.183572	0.204284	0.185367	0.178173	0.196126	0.196126	0.184461	0.170926	0.172288	0.188686	0.185367	0.198488	0.178173	0.168318	0.178567	0.193877	0.17663	0.183572	0.185367	0.176252	0.177395	0.177782	0.177395	0.176252	0.168636	0.187235
GCF_000647875.1	0.175506	0.101409	0.179768	0.195553	0.196126	0.179768	0.183134	0.168002	0.182699	0.180176	0.0985328	0.168002	0.0982032	0.185827	0.169604	0.191209	0.175878	0.184014	0.175506	0.177782	0.177395	0.101765	0.138572	0.177782	0.187713	0.184014	0.187713	0.194429	0.194429	0.181843	0.16437	0.0962153	0.181421	0.177011	0.198488	0.171263	0.16615	0.181843	0.187713	0.179768	0.180587	0.184461	0.169279	0.142547	0.168956	0.0188925	0.0727569	0.139745	0.178964
GCF_000695235.1	0.188686	0.180587	0.197292	0.183572	0.185827	0.197886	0.203604	0.183572	0.196126	0.182269	0.182269	0.179768	0.181843	0.206387	0.186761	0.173336	0.186761	0.186292	0.195553	0.183572	0.194988	0.182269	0.194988	0.191209	0.213325	0.194429	0.189679	0.181002	0.181002	0.184912	0.191731	0.186761	0.139576	0.196126	0.205675	0.179364	0.186292	0.182269	0.159407	0.199098	0.183572	0.196705	0.179768	0.197292	0.180176	0.190693	0.188197	0.185827	0.194429
GCF_000698495.1	0.175878	0.139071	0.180176	0.193877	0.190183	0.181843	0.188686	0.167067	0.179768	0.175878	0.139239	0.171263	0.139071	0.191731	0.178173	0.184912	0.169279	0.182699	0.172635	0.169604	0.178173	0.139745	0.0876487	0.177782	0.197292	0.181421	0.185367	0.196705	0.196705	0.180176	0.168956	0.139239	0.181002	0.180587	0.199716	0.17026	0.169931	0.178173	0.190183	0.175137	0.178964	0.184461	0.171602	0.123536	0.170926	0.139745	0.140086	0.139745	0.181002
GCF_000702365.1	0.173336	0.0768763	0.178964	0.196705	0.195553	0.177011	0.190183	0.165251	0.182699	0.17663	0.0364183	0.174771	0.0360591	0.191731	0.171263	0.185827	0.178567	0.181843	0.174771	0.180176	0.174408	0.0776603	0.142009	0.185367	0.193331	0.181421	0.181421	0.194429	0.194429	0.182699	0.161274	0.0481403	0.185367	0.177395	0.202271	0.175506	0.167376	0.177782	0.184014	0.177395	0.181843	0.180587	0.175506	0.143092	0.173691	0.0998779	0.0935473	0.14095	0.179364
GCF_000707925.2	0.192791	0.186761	0.192791	0.187713	0.188197	0.198488	0.214163	0.180176	0.191731	0.188197	0.179364	0.183572	0.178964	0.210897	0.191731	0.186761	0.185827	0.190693	0.187235	0.17663	0.193331	0.186292	0.188686	0.188197	0.221466	0.191731	0.194429	0.196705	0.196705	0.187235	0.192258	0.181002	0.159407	0.196705	0.205675	0.187235	0.187713	0.186761	0.00199164	0.193331	0.187235	0.190183	0.184461	0.191209	0.182699	0.184912	0.187713	0.182269	0.183134
GCF_000707945.1	0.191731	0.185367	0.192258	0.187235	0.187235	0.193331	0.210897	0.177782	0.190693	0.186761	0.177782	0.182269	0.177011	0.211692	0.190183	0.184912	0.185367	0.190693	0.184014	0.174408	0.190693	0.184912	0.186292	0.185827	0.215885	0.188197	0.192791	0.196126	0.196126	0.186761	0.191731	0.178964	0.156619	0.194429	0.200976	0.185827	0.185827	0.186761	0.00400233	0.192258	0.185827	0.188197	0.183134	0.190693	0.181421	0.183572	0.186292	0.179364	0.181421
GCF_000709915.1	0.159933	0.175878	0.162655	0.198488	0.202933	0.193877	0.183572	0.170592	0.149356	0.116257	0.169279	0.168318	0.169604	0.183572	0.167067	0.192791	0.13126	0.136948	0.109161	0.137107	0.193331	0.177395	0.174048	0.146706	0.185367	0.180176	0.135534	0.196126	0.196126	0.152169	0.168956	0.165251	0.187713	0.189679	0.193331	0.169931	0.170592	0.116157	0.195553	0.159146	0.150849	0.148319	0.169279	0.177782	0.170592	0.17663	0.178964	0.167688	0.171602
GCF_000716025.1	0.172984	0.0719629	0.179364	0.194429	0.191209	0.173336	0.187713	0.162376	0.181421	0.174771	0.0662062	0.167067	0.065769	0.180176	0.171263	0.185827	0.174048	0.180587	0.174771	0.172635	0.171944	0.0732131	0.136314	0.181002	0.187235	0.180176	0.177782	0.192258	0.192258	0.176252	0.161003	0.0662942	0.182269	0.180587	0.200976	0.165848	0.158887	0.17663	0.184014	0.177782	0.175878	0.175137	0.167067	0.138904	0.169931	0.0963407	0.088993	0.136	0.175506
GCF_000716945.1	0.177011	0.0746883	0.180176	0.193331	0.194429	0.172984	0.192791	0.161547	0.181421	0.178964	0.0348353	0.172984	0.0346533	0.192258	0.171263	0.184014	0.175878	0.180176	0.176252	0.175137	0.171602	0.0754664	0.137753	0.182269	0.192791	0.180587	0.183572	0.194988	0.194988	0.180587	0.161274	0.0444509	0.183572	0.176252	0.200342	0.173691	0.164955	0.180587	0.184912	0.177395	0.179768	0.179768	0.173336	0.141476	0.172288	0.098599	0.0915974	0.140776	0.178173
GCF_000717015.1	0.178567	0.0855671	0.184014	0.198488	0.197886	0.178964	0.187235	0.163504	0.180176	0.179768	0.0830849	0.164955	0.0826334	0.182699	0.171263	0.187713	0.177782	0.179364	0.17663	0.174771	0.177011	0.0865945	0.139407	0.179768	0.186292	0.184014	0.180587	0.193331	0.193331	0.180587	0.165251	0.0793594	0.184014	0.179768	0.200342	0.168002	0.16615	0.181002	0.17663	0.184014	0.179768	0.185367	0.166759	0.142728	0.167376	0.100986	0.0996734	0.136948	0.173336
GCF_000717215.1	0.177011	0.0869429	0.181843	0.199098	0.196705	0.179364	0.186292	0.165848	0.182269	0.181002	0.0841433	0.168636	0.0836336	0.184461	0.173336	0.185367	0.178173	0.179768	0.177782	0.175506	0.177395	0.0871936	0.138904	0.182699	0.187235	0.183134	0.180176	0.193877	0.193877	0.178964	0.167376	0.0797333	0.184014	0.177782	0.203604	0.170592	0.168318	0.182269	0.17663	0.184014	0.178567	0.184461	0.169604	0.143276	0.17026	0.102413	0.100916	0.137915	0.173336
GCF_000717245.1	0.178567	0.139407	0.182699	0.194429	0.193331	0.185827	0.198488	0.165848	0.179768	0.177395	0.14095	0.175506	0.14095	0.196126	0.171944	0.189679	0.169931	0.182269	0.175878	0.17663	0.184014	0.139916	0.116861	0.175506	0.198488	0.18918	0.187713	0.197886	0.197886	0.183134	0.165848	0.136157	0.186761	0.181002	0.201619	0.177395	0.168956	0.178567	0.192791	0.181843	0.182269	0.188197	0.176252	0.00782924	0.17663	0.144579	0.139239	0.145921	0.179364
GCF_000717665.1	0.177782	0.0857123	0.182269	0.199098	0.197292	0.180587	0.188197	0.166453	0.179768	0.180587	0.083772	0.167376	0.083267	0.185827	0.170926	0.187713	0.178964	0.180176	0.176252	0.176252	0.178567	0.0867434	0.139071	0.183572	0.186292	0.184014	0.181002	0.191731	0.191731	0.183134	0.165251	0.0792356	0.182269	0.177782	0.200342	0.170592	0.164955	0.181421	0.177395	0.184014	0.182269	0.184912	0.168636	0.14183	0.169279	0.10198	0.100221	0.13663	0.172984
GCF_000717745.1	0.182699	0.186292	0.189679	0.191209	0.184912	0.195553	0.197886	0.177011	0.184461	0.184461	0.178964	0.179364	0.178964	0.204284	0.187235	0.179768	0.180587	0.182699	0.182269	0.181421	0.192258	0.187713	0.181421	0.181843	0.205675	0.178173	0.179768	0.194988	0.194988	0.186292	0.178964	0.177782	0.15863	0.194988	0.201619	0.180176	0.179768	0.184912	0.155166	0.188686	0.185827	0.181421	0.179768	0.184014	0.180176	0.187713	0.184461	0.180176	0.180587
GCF_000717915.1	0.178173	0.174408	0.184461	0.207842	0.199098	0.194988	0.192258	0.171602	0.181002	0.179364	0.169604	0.174408	0.169931	0.188686	0.114877	0.195553	0.173336	0.178964	0.179364	0.172984	0.193331	0.175137	0.168956	0.177782	0.195553	0.186292	0.181421	0.192258	0.192258	0.177395	0.157113	0.166453	0.188197	0.186292	0.201619	0.177011	0.16322	0.179364	0.194988	0.178173	0.175878	0.179364	0.175506	0.172984	0.17663	0.170926	0.170926	0.170592	0.175878
GCF_000718015.1	0.194988	0.179364	0.196126	0.193331	0.192258	0.197886	0.200976	0.184461	0.193877	0.188197	0.177011	0.17663	0.17663	0.199716	0.182269	0.184912	0.180587	0.196705	0.191731	0.181843	0.194988	0.181421	0.187235	0.187235	0.206387	0.184912	0.197886	0.188197	0.188197	0.191731	0.182699	0.174771	0.151285	0.193331	0.196126	0.175878	0.180176	0.189679	0.164662	0.192258	0.191209	0.197292	0.17663	0.193331	0.177011	0.181421	0.181002	0.175878	0.194988
GCF_000718205.1	0.178173	0.0852783	0.184014	0.200342	0.197886	0.180176	0.190693	0.164955	0.182269	0.180587	0.0836797	0.166759	0.0831304	0.184461	0.170592	0.188197	0.178964	0.181421	0.178964	0.177782	0.178964	0.0864461	0.139916	0.182699	0.188686	0.184014	0.181421	0.193877	0.193877	0.183134	0.166453	0.0796916	0.185367	0.180176	0.199716	0.169931	0.167376	0.181843	0.17663	0.185827	0.182699	0.187235	0.167688	0.14291	0.169604	0.100567	0.0992	0.137107	0.175137
GCF_000718245.1	0.178567	0.0855188	0.184014	0.198488	0.197886	0.178964	0.187235	0.163504	0.180176	0.179768	0.0830395	0.165251	0.0825885	0.182699	0.170926	0.187713	0.177782	0.179364	0.17663	0.175137	0.177011	0.086545	0.139407	0.179768	0.186292	0.184014	0.180587	0.193331	0.193331	0.180587	0.165251	0.0793594	0.184014	0.179364	0.200342	0.168002	0.16615	0.181002	0.176252	0.184014	0.179768	0.185367	0.166759	0.142728	0.167376	0.100846	0.0995376	0.136788	0.173336
GCF_000718455.1	0.173691	0.0761078	0.177011	0.193877	0.196126	0.170926	0.187235	0.164955	0.181421	0.178567	0.0514916	0.169604	0.0511448	0.186292	0.175506	0.188197	0.169931	0.181843	0.174771	0.175506	0.169604	0.0769929	0.136788	0.178567	0.186292	0.180587	0.184461	0.195553	0.195553	0.179364	0.160198	0.0451943	0.180176	0.173691	0.202271	0.169604	0.162655	0.182269	0.183134	0.177782	0.178567	0.179364	0.17026	0.140086	0.169931	0.0997414	0.0926182	0.138243	0.179364
GCF_000718695.1	0.178567	0.0856154	0.184014	0.199716	0.197886	0.181843	0.188197	0.16615	0.180587	0.179768	0.0838182	0.167067	0.0833583	0.184461	0.171602	0.188686	0.177395	0.180587	0.177011	0.175137	0.179768	0.0866441	0.138904	0.184461	0.185367	0.183572	0.180176	0.193877	0.193877	0.183134	0.16615	0.0801107	0.182699	0.177395	0.200342	0.169604	0.166759	0.181002	0.178173	0.185367	0.182699	0.184912	0.168002	0.142009	0.169279	0.101409	0.0996734	0.137107	0.171602
GCF_000718785.1	0.153758	0.174048	0.161274	0.203604	0.209345	0.18918	0.190183	0.169931	0.150417	0.112061	0.172635	0.168636	0.172984	0.192791	0.175137	0.194988	0.129199	0.139576	0.0920479	0.14291	0.187235	0.175506	0.180176	0.150203	0.192791	0.181421	0.135534	0.203604	0.203604	0.150417	0.175878	0.174408	0.193331	0.188197	0.204284	0.171944	0.175137	0.111699	0.199098	0.156129	0.149777	0.141125	0.169931	0.175137	0.170592	0.178567	0.17663	0.171944	0.176252
GCF_000719135.1	0.222464	0.208588	0.223483	0.22559	0.215016	0.22668	0.211692	0.211692	0.23011	0.209345	0.207109	0.193331	0.207842	0.209345	0.210114	0.221466	0.214163	0.221466	0.216771	0.197886	0.223483	0.210114	0.206387	0.201619	0.211692	0.199098	0.210897	0.213325	0.213325	0.222464	0.210114	0.200342	0.211692	0.222464	0.178173	0.196126	0.217673	0.211692	0.213325	0.216771	0.222464	0.212502	0.194988	0.207109	0.194988	0.210114	0.210114	0.200976	0.218593
GCF_000719195.1	0.178567	0.0856154	0.184014	0.199716	0.197886	0.181843	0.188197	0.16615	0.180587	0.179768	0.0838182	0.167067	0.0834041	0.184461	0.171602	0.188686	0.177395	0.180587	0.177011	0.175137	0.179768	0.0866937	0.138904	0.184461	0.185367	0.183572	0.180176	0.193877	0.193877	0.183134	0.16615	0.0801529	0.182699	0.177395	0.200342	0.169604	0.166759	0.181002	0.178964	0.185367	0.182699	0.184912	0.168002	0.142009	0.169279	0.101409	0.0996734	0.137107	0.171602
GCF_000719265.1	0.180587	0.17663	0.184014	0.186292	0.183134	0.191731	0.191209	0.181002	0.188197	0.178964	0.180587	0.174048	0.179768	0.191731	0.172984	0.184461	0.183572	0.18918	0.183134	0.175506	0.190693	0.177395	0.181843	0.181843	0.191731	0.178567	0.188197	0.192791	0.192791	0.188686	0.181002	0.177011	0.176252	0.18918	0.200976	0.175137	0.174408	0.180176	0.172635	0.186761	0.187235	0.189679	0.174408	0.187713	0.174048	0.183134	0.181421	0.178567	0.183572
GCF_000719355.1	0.172288	0.0718605	0.180176	0.192258	0.187713	0.17663	0.183572	0.159146	0.178173	0.180176	0.0462515	0.171602	0.0460045	0.186292	0.172288	0.182699	0.170926	0.178964	0.177395	0.170592	0.175137	0.073037	0.137268	0.178964	0.185367	0.175506	0.178173	0.194988	0.194988	0.180176	0.160733	0.031245	0.181843	0.174771	0.200342	0.171602	0.164079	0.181843	0.177782	0.174771	0.179364	0.182269	0.172635	0.138572	0.171602	0.0964665	0.0896287	0.136314	0.175506
GCF_000719585.1	0.178567	0.0855188	0.183572	0.197886	0.196705	0.180176	0.187235	0.163504	0.181843	0.179768	0.0836797	0.166453	0.0831758	0.183572	0.170592	0.187235	0.177782	0.181002	0.177782	0.175878	0.178567	0.0867932	0.138904	0.181843	0.184912	0.184014	0.180587	0.193331	0.193331	0.182699	0.164955	0.0799425	0.185367	0.178567	0.198488	0.169604	0.165251	0.181002	0.177782	0.185827	0.181421	0.186292	0.167688	0.142187	0.168002	0.101056	0.0997414	0.13663	0.172635
GCF_000719895.1	0.155887	0.174408	0.156129	0.196126	0.18918	0.182699	0.179768	0.173336	0.149777	0.144579	0.172984	0.158119	0.173336	0.182269	0.167688	0.187713	0.143276	0.147707	0.145727	0.137429	0.182269	0.174771	0.174771	0.147505	0.184912	0.177395	0.146905	0.188197	0.188197	0.132979	0.167688	0.168956	0.175137	0.185827	0.200976	0.159933	0.167067	0.145341	0.181843	0.157865	0.132833	0.148524	0.159407	0.176252	0.159669	0.174408	0.172635	0.168636	0.167688
GCF_000719915.1	0.213325	0.209345	0.219531	0.214163	0.203604	0.22559	0.212502	0.199098	0.217673	0.207109	0.208588	0.198488	0.209345	0.215885	0.205675	0.203604	0.197886	0.210897	0.203604	0.201619	0.222464	0.213325	0.204974	0.202271	0.221466	0.199098	0.212502	0.207109	0.207109	0.219531	0.213325	0.211692	0.210114	0.208588	0.0955937	0.199098	0.207842	0.207842	0.205675	0.211692	0.218593	0.208588	0.199098	0.201619	0.199716	0.203604	0.203604	0.193877	0.216771
GCF_000720395.1	0.178567	0.139745	0.184014	0.195553	0.191209	0.185367	0.197886	0.165848	0.179768	0.177395	0.1413	0.175506	0.1413	0.194429	0.171263	0.187713	0.171263	0.182699	0.176252	0.17663	0.183572	0.140776	0.116357	0.175137	0.197886	0.18918	0.187235	0.197886	0.197886	0.182699	0.165848	0.136948	0.185827	0.182699	0.200976	0.177395	0.171602	0.178173	0.193877	0.181421	0.182269	0.188197	0.176252	0.00779206	0.17663	0.144203	0.14043	0.14515	0.180176
GCF_000720405.1	0.177011	0.140086	0.184014	0.191209	0.192791	0.185827	0.196126	0.164955	0.179768	0.178964	0.140776	0.174048	0.141125	0.194988	0.173336	0.187235	0.168636	0.184014	0.175506	0.175506	0.183572	0.140776	0.117167	0.17663	0.196126	0.190183	0.186761	0.198488	0.198488	0.181843	0.167067	0.13759	0.185367	0.182269	0.199716	0.175506	0.170926	0.179364	0.191731	0.181843	0.181002	0.188197	0.174771	0.00775866	0.175878	0.144203	0.140086	0.145921	0.180176
GCF_000720885.1	0.207109	0.207109	0.209345	0.200976	0.198488	0.207842	0.215016	0.196126	0.218593	0.199716	0.198488	0.190183	0.197886	0.220489	0.198488	0.198488	0.190693	0.201619	0.202933	0.186761	0.205675	0.205675	0.197886	0.199716	0.220489	0.190183	0.199098	0.189679	0.189679	0.197886	0.208588	0.203604	0.199716	0.210114	0.191209	0.190183	0.204974	0.201619	0.200342	0.208588	0.196126	0.207842	0.190183	0.205675	0.191731	0.198488	0.206387	0.197886	0.206387
GCF_000720915.1	0.172288	0.0730018	0.178964	0.195553	0.189679	0.174408	0.186761	0.161547	0.181421	0.172984	0.066827	0.168318	0.0665301	0.185827	0.171602	0.185367	0.171602	0.177395	0.174048	0.174408	0.172635	0.0740337	0.13663	0.183572	0.188197	0.180176	0.180587	0.192791	0.192791	0.177782	0.161003	0.0663825	0.181843	0.178567	0.201619	0.168002	0.159146	0.174048	0.185367	0.178567	0.177782	0.175506	0.168636	0.138904	0.170926	0.0964036	0.0881091	0.137268	0.177011
GCF_000721205.1	0.178173	0.0852783	0.184461	0.199716	0.197292	0.180176	0.190693	0.165251	0.182699	0.180587	0.0836797	0.167067	0.0831304	0.185367	0.170592	0.188197	0.178964	0.181421	0.178964	0.177395	0.178567	0.0864461	0.139916	0.183134	0.188686	0.184461	0.181843	0.193877	0.193877	0.183134	0.167067	0.0797333	0.185827	0.180176	0.199716	0.17026	0.167688	0.181843	0.17663	0.185827	0.182699	0.187235	0.168002	0.143092	0.169931	0.100567	0.0992	0.137268	0.175137
GCF_000721575.1	0.181002	0.0856638	0.184014	0.200976	0.196126	0.180587	0.187235	0.166453	0.181421	0.179364	0.0841899	0.166453	0.0837258	0.184912	0.172288	0.187713	0.178964	0.180176	0.17663	0.174771	0.178964	0.0867932	0.138407	0.184912	0.187713	0.182699	0.181002	0.194429	0.194429	0.184014	0.165549	0.0796499	0.182699	0.179768	0.199716	0.169931	0.165848	0.181002	0.177011	0.187235	0.183134	0.187235	0.167688	0.142728	0.169604	0.101267	0.0994698	0.13663	0.171602
GCF_000721595.1	0.177011	0.139239	0.184912	0.196705	0.191731	0.185827	0.199098	0.165549	0.178964	0.17663	0.139745	0.173336	0.139745	0.194429	0.171944	0.188197	0.169604	0.181002	0.176252	0.177011	0.184014	0.140086	0.116357	0.175506	0.196705	0.187713	0.185367	0.200976	0.200976	0.181843	0.165251	0.136471	0.183572	0.182269	0.201619	0.17663	0.169604	0.177395	0.191731	0.180176	0.180587	0.188686	0.174408	0.00995425	0.175506	0.143644	0.138904	0.145727	0.178173
GCF_000721685.1	0.172288	0.0742869	0.177011	0.195553	0.187713	0.175878	0.18918	0.16322	0.180176	0.179364	0.0484394	0.172635	0.0480179	0.184912	0.174048	0.183134	0.169604	0.180176	0.177395	0.171263	0.174048	0.0752797	0.138904	0.179364	0.187235	0.181421	0.179768	0.203604	0.203604	0.181002	0.161003	0.0326168	0.181421	0.174408	0.207109	0.171944	0.165848	0.181002	0.184461	0.174048	0.180587	0.177011	0.172984	0.14043	0.171944	0.0982689	0.0920479	0.139745	0.17663
GCF_000722015.1	0.15307	0.183134	0.147707	0.191731	0.197886	0.186761	0.201619	0.174408	0.13759	0.12974	0.180176	0.180176	0.180587	0.202271	0.181002	0.182269	0.137268	0.0794008	0.129469	0.1413	0.184461	0.186761	0.180587	0.154928	0.201619	0.184461	0.083267	0.206387	0.206387	0.144391	0.181843	0.183572	0.192791	0.196126	0.210897	0.180587	0.174408	0.130286	0.192791	0.143092	0.14346	0.140603	0.180587	0.184461	0.178964	0.190183	0.181002	0.175506	0.169604
GCF_000725125.1	0.159146	0.187713	0.159669	0.202933	0.203604	0.193877	0.194988	0.168002	0.148114	0.105032	0.183572	0.172635	0.183572	0.193877	0.175137	0.186292	0.132111	0.13538	0.0925035	0.143276	0.193331	0.18918	0.177395	0.153758	0.194988	0.181421	0.132833	0.197292	0.197292	0.146312	0.179364	0.181421	0.191209	0.191209	0.202933	0.174771	0.181421	0.104267	0.194429	0.159669	0.145534	0.144016	0.174408	0.181843	0.172984	0.185367	0.183572	0.179768	0.178567
GCF_000725705.1	0.175878	0.0935473	0.186292	0.196126	0.188686	0.183572	0.189679	0.162655	0.179364	0.182269	0.0917657	0.174408	0.0911516	0.187713	0.173336	0.187713	0.180176	0.184014	0.175878	0.179364	0.181421	0.0945579	0.135226	0.179364	0.188197	0.187713	0.186761	0.194988	0.194988	0.183134	0.165251	0.0892038	0.184014	0.177011	0.207842	0.175137	0.16615	0.183572	0.196126	0.178964	0.183134	0.186761	0.174408	0.137268	0.173336	0.0772663	0.0606654	0.135844	0.175878
GCF_000725795.1	0.154692	0.173336	0.156865	0.193877	0.182699	0.184461	0.179768	0.173691	0.15307	0.14383	0.173336	0.157865	0.174048	0.182269	0.165549	0.186292	0.145534	0.145727	0.146706	0.136471	0.183134	0.173691	0.171602	0.148731	0.186761	0.178964	0.146312	0.185367	0.185367	0.136471	0.169931	0.169279	0.172635	0.184461	0.197292	0.159407	0.167067	0.144959	0.178964	0.155166	0.136	0.150417	0.15863	0.171263	0.159146	0.172635	0.171263	0.16615	0.163791
GCF_000738695.1	0.146706	0.186761	0.0882637	0.191731	0.192258	0.196126	0.200342	0.174771	0.146706	0.158887	0.181002	0.188197	0.180587	0.205675	0.180176	0.185827	0.162098	0.148524	0.158887	0.160465	0.196126	0.187235	0.177782	0.164662	0.205675	0.187713	0.146312	0.210897	0.210897	0.160733	0.183572	0.179768	0.193331	0.202271	0.221466	0.188686	0.182269	0.15863	0.202271	0.0785007	0.159407	0.152169	0.188686	0.187235	0.188686	0.180587	0.181002	0.185367	0.175506
GCF_000738715.1	0.148319	0.179768	0.00549334	0.194429	0.196705	0.191731	0.202933	0.170926	0.147104	0.158887	0.179768	0.179768	0.179364	0.200976	0.188686	0.188197	0.158373	0.148114	0.158887	0.160465	0.191209	0.181843	0.178173	0.156619	0.201619	0.187235	0.148524	0.210114	0.210114	0.156373	0.175506	0.178964	0.185827	0.202933	0.215885	0.179768	0.181002	0.159146	0.192258	0.0739256	0.155166	0.151504	0.179768	0.184912	0.181421	0.182699	0.182269	0.17663	0.168636
GCF_000739045.1	0.152169	0.176252	0.157113	0.196705	0.18918	0.193877	0.187235	0.172288	0.147104	0.13126	0.172984	0.163791	0.173691	0.187235	0.174771	0.182699	0.097358	0.138904	0.134314	0.139576	0.192791	0.175878	0.17663	0.155405	0.189679	0.181421	0.137268	0.200342	0.200342	0.145727	0.168636	0.175137	0.185367	0.192258	0.199098	0.165549	0.174048	0.130562	0.188686	0.154457	0.14515	0.147304	0.16437	0.183134	0.164662	0.183134	0.178173	0.173691	0.16615
GCF_000739105.1	0.151725	0.175878	0.158887	0.188686	0.185367	0.189679	0.180176	0.167688	0.14291	0.132543	0.175878	0.163791	0.17663	0.183572	0.171944	0.185367	0.000436886	0.136788	0.128932	0.139576	0.187235	0.178964	0.168318	0.150203	0.188197	0.178964	0.135072	0.197886	0.197886	0.14346	0.167376	0.170926	0.184912	0.191731	0.191731	0.164079	0.170926	0.132979	0.187713	0.156865	0.143092	0.141476	0.164079	0.171602	0.163791	0.175137	0.177011	0.166759	0.164955
GCF_000743295.1	0.171944	0.0716566	0.179364	0.188197	0.188686	0.175878	0.185367	0.160198	0.177782	0.177782	0.0460702	0.171602	0.0457267	0.186292	0.171263	0.184912	0.171263	0.178567	0.177011	0.171602	0.174048	0.0723406	0.135534	0.177011	0.187235	0.178567	0.179768	0.197292	0.197292	0.182699	0.160198	0.0288175	0.181421	0.173691	0.198488	0.171602	0.163504	0.180587	0.178964	0.174408	0.181843	0.178567	0.172635	0.138738	0.171602	0.0965296	0.0892567	0.137429	0.175137
GCF_000745345.1	0.214163	0.202271	0.211692	0.216771	0.209345	0.215885	0.212502	0.200342	0.208588	0.197886	0.200342	0.187713	0.200976	0.208588	0.200976	0.207842	0.199098	0.202271	0.204284	0.191731	0.215016	0.203604	0.197886	0.191731	0.209345	0.203604	0.204284	0.187713	0.187713	0.204284	0.208588	0.206387	0.208588	0.212502	0.210897	0.191209	0.206387	0.198488	0.207109	0.199716	0.202933	0.210114	0.18918	0.202933	0.192791	0.204284	0.207842	0.200976	0.206387
GCF_000761215.1	0.151285	0.178567	0.155645	0.200976	0.190693	0.187235	0.190693	0.168318	0.139407	0.128138	0.175878	0.166453	0.175878	0.192258	0.174771	0.188197	0.13538	0.137429	0.134616	0.133567	0.187713	0.178567	0.175878	0.147707	0.194429	0.179768	0.136314	0.194429	0.194429	0.138904	0.169604	0.176252	0.188686	0.184912	0.195553	0.165848	0.17026	0.128007	0.185367	0.15399	0.138079	0.137268	0.16615	0.177395	0.166453	0.175878	0.176252	0.168636	0.162655
GCF_000764715.1	0.00358103	0.176252	0.151504	0.190693	0.189679	0.204284	0.197292	0.172635	0.145534	0.154928	0.178964	0.183572	0.178964	0.205675	0.182699	0.186292	0.156373	0.151285	0.159407	0.153298	0.204284	0.178964	0.174771	0.155887	0.207109	0.187713	0.149356	0.204284	0.204284	0.147707	0.185367	0.177395	0.189679	0.196705	0.215016	0.184912	0.178964	0.154692	0.199098	0.148114	0.146706	0.149356	0.183572	0.181002	0.184912	0.180176	0.174048	0.174408	0.16615
GCF_000772045.1	0.155405	0.175137	0.159146	0.196705	0.195553	0.191731	0.184461	0.172635	0.144391	0.133272	0.173336	0.16437	0.173336	0.186292	0.171602	0.187713	0.0678547	0.140258	0.130424	0.138572	0.187713	0.174408	0.171944	0.148731	0.191209	0.177782	0.139071	0.192258	0.192258	0.144769	0.170926	0.172635	0.190693	0.191209	0.200976	0.166453	0.172635	0.13342	0.185827	0.154928	0.144016	0.144579	0.165549	0.174408	0.16437	0.181843	0.174408	0.172635	0.165251
GCF_000800535.1	0.181002	0.171944	0.183572	0.204284	0.198488	0.184014	0.175878	0.178964	0.181421	0.171602	0.173336	0.0359285	0.172984	0.179364	0.173336	0.187235	0.163791	0.180587	0.177395	0.169279	0.181843	0.171944	0.171263	0.174771	0.184014	0.176252	0.17663	0.189679	0.189679	0.176252	0.171944	0.169279	0.185827	0.186292	0.194429	0.035893	0.172984	0.172288	0.191209	0.182269	0.175506	0.181843	0.0353885	0.174048	0.0346533	0.168318	0.168318	0.168636	0.181843
GCF_000802245.2	0.172288	0.196126	0.181843	0.210114	0.197292	0.199098	0.210114	0.188686	0.16322	0.158119	0.190693	0.184461	0.191731	0.206387	0.187713	0.194988	0.164079	0.159669	0.159933	0.150417	0.198488	0.199716	0.190183	0.173336	0.208588	0.196705	0.160465	0.192258	0.192258	0.13084	0.186292	0.197292	0.192258	0.205675	0.217673	0.187235	0.193331	0.158373	0.204974	0.172288	0.129876	0.164079	0.184912	0.190183	0.187235	0.192258	0.196705	0.191731	0.190183
GCF_000805335.1	0.185827	0.182269	0.191209	0.182269	0.180176	0.197292	0.197292	0.184461	0.192791	0.184461	0.185367	0.174048	0.184461	0.209345	0.191209	0.173691	0.183572	0.191731	0.191731	0.180587	0.196705	0.183134	0.190183	0.186292	0.213325	0.183134	0.188686	0.193331	0.193331	0.187713	0.185827	0.184461	0.125591	0.195553	0.193877	0.175137	0.181421	0.186292	0.153528	0.190693	0.187235	0.191209	0.174048	0.192258	0.175878	0.182269	0.189679	0.183572	0.193331
GCF_000813365.1	0.207109	0.207109	0.213325	0.201619	0.199098	0.205675	0.215016	0.195553	0.221466	0.200342	0.199716	0.191731	0.199716	0.218593	0.197292	0.197292	0.191209	0.201619	0.204284	0.188686	0.204284	0.205675	0.200342	0.198488	0.220489	0.190693	0.198488	0.190693	0.190693	0.196126	0.207842	0.200342	0.199098	0.205675	0.191731	0.191731	0.207109	0.202933	0.199716	0.212502	0.194988	0.207109	0.191209	0.205675	0.190693	0.198488	0.206387	0.199098	0.205675
GCF_000816025.1	0.18918	0.181002	0.196126	0.188686	0.183134	0.192791	0.215885	0.185367	0.192258	0.183572	0.180587	0.184014	0.180176	0.211692	0.195553	0.179364	0.186292	0.184461	0.190693	0.178964	0.191209	0.183134	0.189679	0.192791	0.220489	0.192258	0.183572	0.18918	0.18918	0.182699	0.184912	0.183134	0.136948	0.199098	0.206387	0.184461	0.188686	0.184461	0.158887	0.197886	0.181843	0.187235	0.184912	0.200976	0.184912	0.185827	0.182699	0.181421	0.190693
GCF_000816465.3	0.172984	0.197886	0.183134	0.211692	0.197886	0.199098	0.210897	0.188197	0.164079	0.158887	0.191731	0.184461	0.192791	0.208588	0.187713	0.195553	0.164079	0.161274	0.160733	0.152169	0.199716	0.200976	0.191209	0.174408	0.210897	0.197886	0.161274	0.192791	0.192791	0.131119	0.187235	0.197292	0.193331	0.206387	0.217673	0.187235	0.193331	0.159407	0.207109	0.172635	0.130562	0.164662	0.185827	0.190693	0.188197	0.193331	0.196705	0.192791	0.189679
GCF_000818195.1	0.190693	0.181843	0.202271	0.198488	0.200976	0.191209	0.195553	0.182269	0.194429	0.189679	0.17663	0.191731	0.17663	0.202933	0.195553	0.190693	0.191209	0.204974	0.189679	0.18918	0.18918	0.183134	0.172288	0.187713	0.202933	0.204974	0.192791	0.211692	0.211692	0.197886	0.195553	0.180176	0.202933	0.202271	0.209345	0.192258	0.185827	0.190183	0.194988	0.199716	0.196705	0.202271	0.191731	0.181002	0.192791	0.191209	0.186761	0.171944	0.184912
GCF_000819545.1	0.152843	0.177395	0.165848	0.202271	0.190693	0.18918	0.191209	0.179364	0.15863	0.152392	0.182699	0.178173	0.182269	0.194988	0.185367	0.193877	0.156373	0.161003	0.154457	0.152392	0.188197	0.178964	0.178964	0.156373	0.196126	0.189679	0.153298	0.196705	0.196705	0.150849	0.190693	0.181843	0.198488	0.188686	0.213325	0.179768	0.185827	0.152617	0.196126	0.163791	0.14999	0.156373	0.178567	0.18918	0.178173	0.186292	0.183572	0.181002	0.179364
GCF_000827005.1	0.173336	0.178173	0.185827	0.197292	0.193331	0.182699	0.184912	0.182699	0.184014	0.171602	0.173691	0.169931	0.173691	0.188197	0.183572	0.186292	0.171602	0.179768	0.17026	0.166453	0.180176	0.180587	0.182269	0.179768	0.187713	0.188197	0.179364	0.191209	0.191209	0.174408	0.184912	0.172288	0.193331	0.196705	0.198488	0.170592	0.178173	0.171602	0.186761	0.183572	0.173691	0.168318	0.17026	0.187713	0.170592	0.17663	0.177395	0.169279	0.175137
GCF_000829695.1	0.159669	0.179768	0.160733	0.200342	0.204974	0.196705	0.194988	0.171944	0.150417	0.117167	0.180587	0.168318	0.179768	0.199716	0.177395	0.191209	0.137268	0.143092	0.12101	0.146509	0.196126	0.183134	0.184461	0.15307	0.202271	0.178567	0.138572	0.194429	0.194429	0.151946	0.181421	0.179768	0.190693	0.196126	0.206387	0.171602	0.182269	0.117167	0.195553	0.159407	0.150633	0.151725	0.169279	0.181421	0.169604	0.188686	0.187235	0.182269	0.17663
GCF_000829715.2	0.184912	0.182699	0.187235	0.184014	0.182269	0.198488	0.205675	0.181002	0.188197	0.182269	0.181421	0.180587	0.180587	0.210897	0.18918	0.174408	0.181421	0.184461	0.193331	0.182269	0.194988	0.184461	0.184912	0.184461	0.214163	0.180176	0.184912	0.190693	0.190693	0.183134	0.187235	0.181002	0.0949205	0.186761	0.203604	0.181843	0.184014	0.183572	0.152617	0.190183	0.183134	0.185367	0.180587	0.181421	0.181843	0.184461	0.183134	0.180176	0.187235
GCF_000830005.1	0.181421	0.162376	0.177782	0.199716	0.200342	0.183134	0.182269	0.161003	0.180587	0.171944	0.162376	0.172288	0.162655	0.189679	0.157113	0.193877	0.17026	0.17663	0.172984	0.168318	0.179768	0.16322	0.169279	0.181002	0.192791	0.191731	0.172984	0.198488	0.198488	0.174048	0.095409	0.161822	0.192791	0.174048	0.207109	0.174408	0.0915974	0.173691	0.18918	0.181843	0.172984	0.17663	0.172635	0.172288	0.175878	0.167376	0.167376	0.161547	0.172288
GCF_000931445.1	0.150633	0.170592	0.157613	0.188197	0.188197	0.18918	0.188686	0.167067	0.146312	0.126847	0.170926	0.167067	0.171602	0.184014	0.173691	0.185367	0.12827	0.136157	0.130286	0.132255	0.188197	0.170926	0.174771	0.15399	0.188197	0.184461	0.133716	0.190183	0.190183	0.141125	0.173691	0.170926	0.183134	0.186292	0.194988	0.169604	0.169931	0.126847	0.188686	0.157865	0.140086	0.140776	0.167688	0.172635	0.168956	0.175878	0.175506	0.172984	0.166453
GCF_000932225.2	0.172984	0.0740698	0.178567	0.196126	0.190693	0.176252	0.188686	0.159933	0.179364	0.178567	0.0473272	0.171944	0.0469365	0.185827	0.172984	0.184014	0.170592	0.178567	0.177395	0.171944	0.173691	0.0745784	0.13759	0.177782	0.185367	0.180587	0.178567	0.199716	0.199716	0.178567	0.161274	0.0313661	0.182699	0.173336	0.204974	0.170926	0.16437	0.179768	0.184461	0.174408	0.177782	0.177011	0.171944	0.139576	0.170592	0.097358	0.0907107	0.133864	0.174771
GCF_000935125.1	0.187235	0.184912	0.191209	0.18918	0.184461	0.197292	0.211692	0.179768	0.191731	0.191731	0.180587	0.181843	0.180176	0.217673	0.18918	0.175506	0.181843	0.188686	0.197292	0.181002	0.195553	0.185367	0.18918	0.193877	0.223483	0.188686	0.187713	0.195553	0.195553	0.177395	0.195553	0.188197	0.125222	0.195553	0.200342	0.183572	0.189679	0.192258	0.162098	0.189679	0.177395	0.190693	0.181421	0.190693	0.183572	0.182269	0.188197	0.186292	0.184014
GCF_000935135.2	0.178567	0.0609182	0.180587	0.196705	0.189679	0.178567	0.192791	0.164955	0.183134	0.185367	0.0739976	0.173336	0.0737821	0.192791	0.173691	0.18918	0.179364	0.181002	0.181002	0.179364	0.178964	0.0623147	0.140603	0.184912	0.193331	0.190183	0.184014	0.200976	0.200976	0.177395	0.165251	0.07339	0.183572	0.182269	0.213325	0.172984	0.16437	0.187235	0.186292	0.182699	0.177395	0.182269	0.173336	0.143644	0.172288	0.105264	0.0970374	0.14095	0.178964
GCF_000935185.3	0.187713	0.180587	0.194429	0.183134	0.185367	0.199716	0.202271	0.184014	0.196126	0.181421	0.181002	0.180176	0.181002	0.204974	0.186761	0.172984	0.185367	0.184461	0.195553	0.181421	0.196705	0.183134	0.195553	0.18918	0.213325	0.193331	0.188686	0.182269	0.182269	0.184014	0.191209	0.186761	0.139407	0.197292	0.204284	0.179364	0.185827	0.182699	0.15863	0.195553	0.182699	0.196126	0.180587	0.196705	0.181421	0.190183	0.187713	0.184912	0.193877
GCF_000952035.2	0.187235	0.192791	0.193877	0.18918	0.190693	0.195553	0.204974	0.181421	0.196126	0.194429	0.188686	0.183572	0.188197	0.213325	0.190183	0.184912	0.185367	0.193331	0.192258	0.187235	0.193877	0.194988	0.195553	0.196126	0.214163	0.190693	0.199098	0.195553	0.195553	0.186761	0.190183	0.188686	0.124612	0.201619	0.202933	0.184461	0.186761	0.196705	0.157865	0.194988	0.184912	0.194988	0.183134	0.193331	0.184461	0.190183	0.190183	0.184912	0.193331
GCF_000968255.1	0.00361354	0.17663	0.151725	0.191209	0.190183	0.204974	0.197292	0.172984	0.145534	0.155166	0.178964	0.183572	0.179364	0.205675	0.182699	0.186292	0.156373	0.151504	0.159407	0.153298	0.204974	0.179364	0.175506	0.155887	0.207109	0.188197	0.149356	0.204284	0.204284	0.147505	0.185827	0.177782	0.189679	0.196705	0.215016	0.184912	0.178964	0.154457	0.199716	0.148319	0.146905	0.149566	0.183572	0.181421	0.184912	0.180176	0.174408	0.174408	0.165848
GCF_000974485.1	0.239237	0.233808	0.22559	0.223483	0.216771	0.236445	0.235108	0.228939	0.235108	0.231311	0.239237	0.217673	0.239237	0.239237	0.231311	0.212502	0.221466	0.231311	0.22668	0.218593	0.235108	0.231311	0.224525	0.223483	0.240698	0.227796	0.242205	0.218593	0.218593	0.233808	0.231311	0.23782	0.23011	0.23011	0.192791	0.216771	0.232543	0.233808	0.242205	0.239237	0.232543	0.231311	0.217673	0.22668	0.217673	0.219531	0.231311	0.228939	0.231311
GCF_000993785.3	0.214163	0.210897	0.222464	0.216771	0.204974	0.22559	0.214163	0.200976	0.220489	0.208588	0.209345	0.198488	0.210114	0.216771	0.207109	0.203604	0.198488	0.211692	0.205675	0.202933	0.223483	0.215016	0.207842	0.204284	0.221466	0.200976	0.215016	0.207842	0.207842	0.219531	0.215885	0.213325	0.210897	0.210114	0.0959033	0.199098	0.208588	0.209345	0.209345	0.214163	0.218593	0.209345	0.199098	0.204284	0.199716	0.204284	0.203604	0.196705	0.216771
GCF_001005295.1	0.178964	0.174771	0.183572	0.200342	0.196705	0.188686	0.199098	0.172984	0.185827	0.177011	0.171602	0.175137	0.171263	0.203604	0.115267	0.196705	0.173336	0.178173	0.181421	0.172288	0.187235	0.17663	0.174771	0.179768	0.205675	0.183572	0.172984	0.202271	0.202271	0.182699	0.166759	0.169931	0.189679	0.187235	0.200342	0.177011	0.169279	0.17663	0.190693	0.179768	0.181421	0.184461	0.175878	0.177395	0.179364	0.178173	0.171944	0.169279	0.182269
GCF_001011035.1	0.202933	0.202271	0.206387	0.200342	0.204284	0.215885	0.200342	0.196126	0.210114	0.18918	0.210114	0.193877	0.210897	0.204284	0.200342	0.194988	0.189679	0.194429	0.191209	0.190693	0.216771	0.204284	0.203604	0.197292	0.210114	0.199716	0.193877	0.193331	0.193331	0.200976	0.201619	0.199716	0.198488	0.207842	0.199716	0.193877	0.199716	0.188686	0.198488	0.202933	0.199098	0.197292	0.193877	0.211692	0.192791	0.204284	0.207842	0.198488	0.201619
GCF_001013905.1	0.15307	0.174048	0.166453	0.194429	0.195553	0.193331	0.190183	0.170926	0.148114	0.130149	0.172635	0.169931	0.173691	0.188686	0.17663	0.187235	0.131119	0.138572	0.132833	0.135534	0.190183	0.174771	0.178173	0.157362	0.191209	0.188197	0.135844	0.194988	0.194988	0.146509	0.179364	0.171944	0.185827	0.189679	0.201619	0.171602	0.174408	0.129876	0.191209	0.161003	0.14515	0.147304	0.170592	0.175878	0.171602	0.181421	0.177011	0.175137	0.166453
GCF_001027185.1	0.151066	0.178173	0.158887	0.195553	0.194429	0.196705	0.193877	0.178173	0.141125	0.144203	0.175878	0.17663	0.175878	0.18918	0.177011	0.192258	0.144769	0.142009	0.143644	0.138079	0.193877	0.180587	0.183134	0.156865	0.193331	0.184912	0.139916	0.194429	0.194429	0.108991	0.182269	0.174408	0.181843	0.194429	0.204974	0.176252	0.175137	0.144203	0.186761	0.155405	0.10857	0.142728	0.17663	0.187235	0.175878	0.178964	0.180587	0.183134	0.172288
GCF_001040905.1	0.149777	0.177395	0.15863	0.197886	0.191731	0.190693	0.186292	0.173691	0.144203	0.14183	0.177011	0.173336	0.177395	0.194988	0.172984	0.184014	0.140086	0.142728	0.142187	0.13759	0.187235	0.177011	0.177011	0.15307	0.196705	0.188686	0.136788	0.183134	0.183134	0.0852783	0.174408	0.178567	0.184912	0.186761	0.200976	0.174771	0.17663	0.141125	0.186761	0.157613	0.0845651	0.143276	0.174408	0.181843	0.173336	0.176252	0.177395	0.168636	0.165848
GCF_001049855.1	0.182699	0.168002	0.185827	0.199716	0.199098	0.192791	0.197292	0.164955	0.184014	0.175506	0.164079	0.179364	0.163791	0.192791	0.172984	0.190693	0.176252	0.186292	0.178567	0.183134	0.192258	0.170592	0.170926	0.182269	0.192791	0.181843	0.185827	0.207842	0.207842	0.185827	0.167067	0.166453	0.184014	0.190693	0.202271	0.181002	0.170926	0.17663	0.18918	0.183572	0.185367	0.183134	0.179364	0.168002	0.181002	0.169279	0.164079	0.163504	0.17663
GCF_001184025.1	0.142187	0.173691	0.148319	0.196126	0.200342	0.195553	0.194988	0.173336	0.136157	0.148938	0.172984	0.178173	0.173691	0.196126	0.180587	0.190693	0.148319	0.139071	0.145341	0.145727	0.193331	0.174048	0.177782	0.156865	0.199098	0.199098	0.139916	0.198488	0.198488	0.146312	0.179364	0.174771	0.197292	0.190183	0.210897	0.180176	0.174771	0.149146	0.194429	0.147505	0.146116	0.140603	0.178173	0.179768	0.180176	0.17663	0.179364	0.173691	0.167376
GCF_001187435.1	0.187713	0.179768	0.193331	0.190693	0.185827	0.193331	0.198488	0.180176	0.191209	0.180587	0.180176	0.179768	0.180587	0.200342	0.178567	0.180176	0.179364	0.188686	0.187235	0.175506	0.190183	0.181002	0.181421	0.183134	0.203604	0.177782	0.186292	0.179768	0.179768	0.180176	0.185367	0.180587	0.18918	0.190693	0.204974	0.181421	0.181421	0.181421	0.184014	0.187713	0.180587	0.184461	0.181002	0.180176	0.181843	0.182269	0.178964	0.181421	0.187235
GCF_001189015.1	0.172635	0.194429	0.167067	0.212502	0.205675	0.204284	0.199098	0.188686	0.159669	0.175878	0.192258	0.192258	0.191209	0.196126	0.192791	0.197886	0.171263	0.168002	0.172288	0.17026	0.202933	0.195553	0.192258	0.175137	0.198488	0.205675	0.163504	0.213325	0.213325	0.167376	0.193877	0.192791	0.207109	0.207842	0.228939	0.193331	0.191731	0.175506	0.199098	0.165848	0.16615	0.16437	0.191731	0.196126	0.192258	0.197886	0.195553	0.201619	0.181002
GCF_001189025.1	0.175137	0.0593789	0.182699	0.190183	0.18918	0.177395	0.189679	0.163504	0.184912	0.184461	0.0731778	0.173691	0.0728967	0.188686	0.172288	0.186292	0.177395	0.182269	0.178964	0.178567	0.174771	0.0601155	0.138904	0.185827	0.191731	0.184912	0.180587	0.200976	0.200976	0.178964	0.164955	0.0723406	0.184461	0.181421	0.208588	0.172984	0.164662	0.185367	0.185367	0.179768	0.178964	0.180176	0.174048	0.139239	0.173336	0.102924	0.0931382	0.140086	0.177395
GCF_001189035.1	0.147505	0.182699	0.0662355	0.194988	0.195553	0.191731	0.196705	0.177011	0.145341	0.157613	0.180176	0.178567	0.179768	0.203604	0.178567	0.188197	0.160198	0.149146	0.157613	0.159669	0.191209	0.183572	0.177011	0.158373	0.205675	0.188686	0.145341	0.200342	0.200342	0.156129	0.180176	0.175506	0.187235	0.202933	0.210897	0.179768	0.181002	0.158373	0.198488	0.0332149	0.155166	0.150849	0.178964	0.187235	0.181002	0.180587	0.178173	0.182699	0.171263
GCF_001267885.1	0.150633	0.175878	0.157362	0.188197	0.192791	0.192791	0.187713	0.173336	0.148731	0.129876	0.172635	0.166759	0.172635	0.188197	0.172984	0.186292	0.0972937	0.138572	0.131542	0.139071	0.192791	0.177395	0.168956	0.153298	0.190183	0.179364	0.136788	0.200342	0.200342	0.147707	0.169604	0.172288	0.185367	0.18918	0.200342	0.167688	0.177395	0.130149	0.189679	0.154692	0.146706	0.146116	0.167067	0.178964	0.168318	0.183134	0.177011	0.171944	0.164662
GCF_001278075.1	0.168956	0.167067	0.174408	0.199716	0.191209	0.175137	0.196126	0.00174065	0.175137	0.176252	0.162655	0.175506	0.162376	0.192791	0.169931	0.185367	0.168636	0.173336	0.172635	0.170926	0.174048	0.169279	0.162937	0.175506	0.192791	0.184014	0.171944	0.201619	0.201619	0.172984	0.158373	0.164079	0.185367	0.174408	0.205675	0.174771	0.160733	0.176252	0.182699	0.171263	0.172288	0.174408	0.175506	0.165848	0.175506	0.17026	0.165251	0.161822	0.172635
GCF_001278095.1	0.175878	0.104571	0.179768	0.195553	0.188686	0.179768	0.184912	0.166759	0.184014	0.183572	0.0998096	0.167067	0.0992673	0.185827	0.172635	0.186292	0.175506	0.182699	0.17663	0.175878	0.177782	0.103293	0.140603	0.181843	0.188197	0.185367	0.188686	0.195553	0.195553	0.179768	0.164955	0.0971013	0.184912	0.177782	0.201619	0.169604	0.170926	0.185827	0.184912	0.179768	0.179768	0.184912	0.168002	0.14515	0.168002	0.0385399	0.07039	0.139745	0.180176
GCF_001293595.1	0.162937	0.177011	0.165549	0.210897	0.197292	0.192791	0.181843	0.175878	0.158373	0.134314	0.17663	0.16615	0.177011	0.182699	0.17663	0.193877	0.127488	0.14999	0.141125	0.139407	0.190693	0.17663	0.181421	0.149356	0.185367	0.179364	0.151946	0.188686	0.188686	0.153758	0.175137	0.177782	0.185827	0.187713	0.199098	0.165549	0.174771	0.133716	0.191209	0.16437	0.153528	0.156619	0.16615	0.184912	0.165251	0.177782	0.178173	0.177782	0.171263
GCF_001414545.1	0.148524	0.174408	0.156619	0.195553	0.192791	0.197886	0.188197	0.169931	0.14383	0.126847	0.168956	0.163504	0.169279	0.187713	0.168636	0.186292	0.0913739	0.134014	0.130562	0.136	0.194988	0.176252	0.173336	0.151504	0.192258	0.179364	0.131968	0.192791	0.192791	0.14515	0.173691	0.170926	0.183572	0.194988	0.199098	0.163504	0.173691	0.126593	0.190183	0.154457	0.144391	0.143092	0.164079	0.178567	0.163504	0.17663	0.170592	0.168002	0.164955
GCF_001417675.1	0.155405	0.174048	0.156865	0.196126	0.190693	0.190693	0.183134	0.167688	0.147104	0.132399	0.173691	0.165251	0.174048	0.181843	0.169931	0.184461	0.0717584	0.14043	0.132111	0.138572	0.18918	0.172635	0.169604	0.148114	0.186292	0.174048	0.14095	0.188197	0.188197	0.147707	0.168318	0.176252	0.186761	0.190183	0.197292	0.165549	0.166759	0.132979	0.184461	0.155166	0.147505	0.145727	0.16615	0.17663	0.164662	0.179768	0.177011	0.169931	0.16437
GCF_001417695.1	0.145534	0.17663	0.149777	0.197886	0.192258	0.186292	0.188197	0.17026	0.14043	0.138079	0.175137	0.169604	0.174771	0.193331	0.173691	0.186292	0.138079	0.137753	0.136314	0.14095	0.184912	0.177011	0.177395	0.148524	0.192791	0.181002	0.137107	0.197886	0.197886	0.141476	0.171944	0.172984	0.187713	0.190183	0.207109	0.172635	0.168318	0.138079	0.185367	0.150633	0.140603	0.134767	0.169604	0.179768	0.169931	0.177782	0.177011	0.171602	0.163504
GCF_001417735.1	0.185367	0.180587	0.190693	0.14515	0.126719	0.198488	0.202271	0.177395	0.18918	0.187713	0.182699	0.188197	0.182269	0.206387	0.185827	0.0707193	0.177395	0.184461	0.18918	0.185827	0.194429	0.182269	0.177782	0.182699	0.204284	0.178173	0.182269	0.188686	0.188686	0.181002	0.185827	0.177782	0.172288	0.189679	0.198488	0.190693	0.182699	0.187235	0.183134	0.187713	0.179768	0.192791	0.18918	0.185367	0.192791	0.185827	0.181421	0.183134	0.192258
GCF_001417775.1	0.137429	0.180176	0.158887	0.200342	0.194988	0.201619	0.18918	0.174771	0.147505	0.148938	0.183134	0.181421	0.182699	0.196705	0.187713	0.191209	0.152617	0.146509	0.150633	0.145341	0.199716	0.179364	0.186292	0.148319	0.200976	0.190183	0.146312	0.200976	0.200976	0.14999	0.183134	0.182269	0.190693	0.198488	0.213325	0.181843	0.186292	0.14791	0.199098	0.155405	0.149146	0.148938	0.181843	0.191209	0.184014	0.187235	0.18918	0.179768	0.167376
GCF_001425805.1	0.145341	0.184014	0.149146	0.192791	0.196126	0.202271	0.195553	0.179768	0.0742507	0.153758	0.185827	0.181421	0.184461	0.202271	0.184014	0.195553	0.147304	0.13759	0.151285	0.150849	0.201619	0.183572	0.180587	0.161547	0.204284	0.193877	0.135072	0.201619	0.201619	0.148319	0.190183	0.183134	0.193331	0.202933	0.221466	0.183134	0.181843	0.153528	0.201619	0.14383	0.147304	0.1413	0.182699	0.18918	0.183134	0.184912	0.187235	0.188197	0.164662
GCF_001426325.1	0.178964	0.0609944	0.184014	0.190183	0.191209	0.178567	0.193331	0.165848	0.186292	0.184461	0.074615	0.175506	0.0743596	0.191731	0.175878	0.188686	0.17663	0.185827	0.179364	0.181421	0.177395	0.0616356	0.139745	0.190183	0.192258	0.18918	0.184014	0.200342	0.200342	0.180587	0.167688	0.0737463	0.185827	0.183134	0.211692	0.174048	0.166759	0.185827	0.186761	0.183134	0.181002	0.181421	0.175506	0.14183	0.174771	0.104116	0.0951031	0.1413	0.177782
GCF_001426405.1	0.176252	0.161274	0.172635	0.201619	0.199098	0.177395	0.187713	0.160198	0.181002	0.173336	0.153298	0.168318	0.15307	0.185367	0.157362	0.186761	0.164662	0.181002	0.17026	0.171944	0.174771	0.162376	0.164662	0.178173	0.186761	0.187713	0.181421	0.199716	0.199716	0.174408	0.0855671	0.159933	0.188686	0.172288	0.199098	0.169931	0.0949813	0.173336	0.188197	0.171944	0.174048	0.17663	0.169604	0.163504	0.169279	0.161547	0.159146	0.161003	0.172635
GCF_001426425.1	0.142728	0.176252	0.149777	0.192791	0.191209	0.199098	0.193331	0.177395	0.132833	0.149777	0.177395	0.179364	0.178173	0.203604	0.178567	0.184912	0.146116	0.141125	0.147505	0.148114	0.196126	0.178964	0.177782	0.157362	0.202933	0.190693	0.139071	0.196126	0.196126	0.143644	0.179768	0.180176	0.197886	0.201619	0.215885	0.177782	0.175878	0.150633	0.194988	0.147104	0.142547	0.14383	0.178567	0.178173	0.179768	0.180587	0.181843	0.180176	0.164079
GCF_001426585.1	0.175137	0.162376	0.174408	0.207109	0.200342	0.181002	0.181843	0.155887	0.178567	0.177395	0.159933	0.165848	0.160198	0.184014	0.159669	0.192791	0.168318	0.180587	0.173336	0.171263	0.178173	0.164079	0.16437	0.173336	0.185367	0.184461	0.177011	0.198488	0.198488	0.169931	0.0929642	0.159146	0.186292	0.172635	0.203604	0.168002	0.0917095	0.178567	0.187713	0.172635	0.169604	0.174048	0.166759	0.16615	0.168318	0.161003	0.161003	0.160733	0.167376
GCF_001426615.1	0.185367	0.14183	0.197292	0.197292	0.197292	0.18918	0.203604	0.167067	0.182269	0.187713	0.138904	0.183134	0.139239	0.202271	0.175506	0.191209	0.184014	0.189679	0.184912	0.187235	0.186761	0.141653	0.11478	0.18918	0.204284	0.190693	0.190183	0.215885	0.215885	0.192258	0.165848	0.138079	0.182269	0.187713	0.217673	0.185367	0.171944	0.188686	0.199716	0.184014	0.191731	0.192791	0.183134	0.110193	0.186292	0.140776	0.136788	0.144769	0.184014
GCF_001427245.1	0.186761	0.145921	0.196705	0.199098	0.200976	0.190693	0.202933	0.168956	0.183572	0.189679	0.14346	0.186292	0.143644	0.205675	0.177395	0.193331	0.186292	0.195553	0.187713	0.190693	0.190183	0.144769	0.118834	0.194988	0.206387	0.194429	0.195553	0.215885	0.215885	0.193877	0.168318	0.141476	0.185827	0.190693	0.217673	0.186761	0.174771	0.191731	0.201619	0.184912	0.193331	0.192791	0.186761	0.11298	0.188686	0.144959	0.140086	0.149566	0.187713
GCF_001427565.1	0.178964	0.0609944	0.184014	0.190693	0.191209	0.178567	0.193331	0.165848	0.186292	0.184461	0.074615	0.175506	0.0743233	0.191731	0.175878	0.188686	0.177011	0.185827	0.179364	0.181421	0.177782	0.0616097	0.139916	0.190183	0.192791	0.18918	0.184014	0.200342	0.200342	0.181002	0.167688	0.0737463	0.185827	0.183134	0.211692	0.174048	0.166759	0.185827	0.186761	0.183134	0.181002	0.181843	0.175506	0.142009	0.174771	0.104267	0.0951031	0.1413	0.177782
GCF_001427745.1	0.176252	0.161274	0.172635	0.201619	0.199098	0.177395	0.187713	0.160198	0.181002	0.173336	0.153298	0.168318	0.15307	0.185367	0.157362	0.186761	0.164662	0.181002	0.17026	0.171944	0.174771	0.162376	0.164662	0.178173	0.186761	0.187713	0.181421	0.199716	0.199716	0.174408	0.0855671	0.159933	0.188686	0.172288	0.199098	0.169931	0.0949205	0.173336	0.188197	0.171944	0.174048	0.17663	0.169604	0.163504	0.169279	0.161547	0.159146	0.161003	0.172635
GCF_001428885.1	0.148524	0.181002	0.145921	0.194429	0.194429	0.196126	0.196705	0.175878	0.135226	0.149777	0.180587	0.181843	0.180587	0.198488	0.178173	0.184461	0.150849	0.144959	0.145921	0.146905	0.192791	0.182269	0.180176	0.159146	0.201619	0.189679	0.138572	0.195553	0.195553	0.147505	0.178964	0.181843	0.189679	0.196705	0.209345	0.182699	0.179364	0.14999	0.197886	0.148938	0.147505	0.146905	0.182269	0.182269	0.182269	0.184461	0.182699	0.173691	0.165549
GCF_001431765.1	0.182699	0.168956	0.181002	0.204284	0.203604	0.184014	0.17663	0.177395	0.180587	0.170592	0.174771	0.0124187	0.174408	0.178964	0.171602	0.190183	0.165848	0.179768	0.172288	0.167067	0.181421	0.168956	0.170926	0.175506	0.185827	0.173691	0.174048	0.191731	0.191731	0.174408	0.170926	0.169931	0.184912	0.186761	0.191209	0.0116345	0.173691	0.170592	0.18918	0.178567	0.173691	0.181843	0.0114642	0.175878	0.0107577	0.170926	0.170926	0.168002	0.179768
GCF_001434355.1	0.175506	0.0595006	0.182269	0.189679	0.18918	0.177395	0.18918	0.16322	0.184014	0.182699	0.0730721	0.172635	0.072722	0.190183	0.172984	0.186292	0.177782	0.183134	0.178964	0.178964	0.175137	0.0602895	0.139745	0.185827	0.190693	0.188686	0.181421	0.199716	0.199716	0.178567	0.165251	0.0723751	0.183572	0.181002	0.209345	0.174048	0.164662	0.183134	0.187235	0.180176	0.178567	0.181421	0.172635	0.139407	0.174771	0.102997	0.093842	0.139745	0.17663
GCF_001445655.1	0.181843	0.181002	0.192258	0.185367	0.176252	0.200976	0.196126	0.180176	0.191209	0.183572	0.179768	0.180176	0.178964	0.198488	0.176252	0.177395	0.186761	0.182699	0.193331	0.177395	0.198488	0.181421	0.186292	0.187235	0.201619	0.190183	0.190693	0.190693	0.190693	0.185827	0.179364	0.179768	0.178964	0.193331	0.204284	0.182269	0.177782	0.184461	0.175137	0.187235	0.185827	0.192791	0.179364	0.189679	0.179364	0.181002	0.181843	0.184014	0.190183
GCF_001447075.1	0.147304	0.179768	0.155887	0.193331	0.194988	0.186292	0.196126	0.175878	0.147304	0.144959	0.179768	0.173691	0.179364	0.193331	0.177782	0.183134	0.144391	0.144391	0.144959	0.136471	0.184912	0.181002	0.178964	0.153298	0.194988	0.193331	0.140776	0.187235	0.187235	0.0162972	0.178567	0.181421	0.184014	0.192791	0.210897	0.176252	0.177395	0.14515	0.18918	0.155645	0.0158007	0.146706	0.174048	0.179364	0.174408	0.181002	0.177782	0.175878	0.170592
GCF_001482415.1	0.174408	0.178173	0.180176	0.194429	0.198488	0.189679	0.194429	0.176252	0.180176	0.177782	0.174771	0.178173	0.174771	0.199716	0.181843	0.186292	0.164955	0.173691	0.172984	0.179364	0.189679	0.178964	0.181002	0.170592	0.199098	0.197886	0.177395	0.207109	0.207109	0.17663	0.175506	0.170926	0.200342	0.193877	0.223483	0.178567	0.181002	0.177782	0.18918	0.179364	0.175137	0.173336	0.178173	0.182269	0.180176	0.175878	0.180176	0.175137	0.169604
GCF_001484565.1	0.145921	0.179768	0.147104	0.197886	0.198488	0.199098	0.189679	0.170592	0.126847	0.144203	0.178964	0.177011	0.178567	0.193877	0.178964	0.196705	0.14183	0.138243	0.143092	0.139239	0.197886	0.180176	0.183134	0.145921	0.194988	0.18918	0.136314	0.192791	0.192791	0.139745	0.185367	0.177782	0.183134	0.195553	0.205675	0.175878	0.178567	0.14515	0.192791	0.147304	0.138904	0.136	0.177011	0.184014	0.177782	0.181002	0.184912	0.178964	0.159669
GCF_001513955.1	0.142728	0.182269	0.14515	0.196126	0.194429	0.198488	0.195553	0.173691	0.0576478	0.148731	0.183572	0.181843	0.184014	0.202271	0.181002	0.190693	0.145727	0.13492	0.14515	0.146905	0.197886	0.184014	0.180176	0.160465	0.202933	0.186761	0.13342	0.201619	0.201619	0.144959	0.184461	0.17663	0.193331	0.196126	0.23011	0.182269	0.176252	0.148319	0.191209	0.144959	0.144203	0.13663	0.181843	0.183134	0.182699	0.181421	0.186292	0.183134	0.165549
GCF_001513975.1	0.141653	0.182699	0.150417	0.194988	0.196705	0.192791	0.201619	0.174408	0.13126	0.140258	0.176252	0.178964	0.175506	0.200342	0.182699	0.186761	0.139916	0.125222	0.138243	0.14346	0.190693	0.184912	0.178567	0.155645	0.201619	0.18918	0.12237	0.203604	0.203604	0.145727	0.177782	0.172984	0.192791	0.189679	0.213325	0.179768	0.178173	0.139745	0.196705	0.144959	0.144579	0.124131	0.178964	0.183134	0.180176	0.182269	0.179768	0.179364	0.166759
GCF_001513985.1	0.143092	0.179768	0.14383	0.191209	0.199098	0.204974	0.198488	0.174408	0.0896287	0.146905	0.180587	0.174771	0.180176	0.202933	0.182269	0.190693	0.142367	0.140086	0.146116	0.145341	0.199716	0.180176	0.181002	0.156865	0.204974	0.187713	0.135534	0.195553	0.195553	0.145921	0.184912	0.177011	0.18918	0.18918	0.217673	0.17663	0.180176	0.146706	0.192258	0.144203	0.144769	0.138572	0.175506	0.179768	0.175506	0.177395	0.175878	0.181421	0.162655
GCF_001514035.1	0.14999	0.183134	0.164079	0.193331	0.191731	0.194429	0.199098	0.180587	0.151946	0.148731	0.181002	0.178964	0.181002	0.202933	0.180587	0.188686	0.144579	0.149566	0.151066	0.142728	0.194988	0.184912	0.184014	0.162937	0.204284	0.194988	0.14346	0.196126	0.196126	0.11478	0.181002	0.180176	0.187713	0.192791	0.215885	0.180176	0.174408	0.149146	0.184014	0.159933	0.113918	0.147505	0.179768	0.181843	0.181002	0.184912	0.18918	0.181421	0.170592
GCF_001514045.1	0.144016	0.181002	0.146706	0.197292	0.195553	0.199716	0.197292	0.172635	0.0750569	0.153758	0.182699	0.181421	0.181421	0.201619	0.181843	0.194429	0.14515	0.136314	0.149777	0.149777	0.199098	0.181843	0.179768	0.158373	0.202933	0.190693	0.13492	0.206387	0.206387	0.146706	0.187713	0.181002	0.193877	0.199098	0.22559	0.181421	0.177011	0.153758	0.194429	0.143092	0.145534	0.140086	0.181843	0.184912	0.181421	0.184014	0.183134	0.180176	0.164955
GCF_001514055.1	0.147707	0.178567	0.156865	0.197292	0.194988	0.186292	0.192791	0.175137	0.147505	0.145341	0.178567	0.173336	0.178964	0.192258	0.177782	0.184912	0.14383	0.144769	0.144959	0.136157	0.185367	0.180176	0.177395	0.155645	0.195553	0.192791	0.14183	0.191209	0.191209	0.012791	0.178964	0.180176	0.182699	0.194429	0.210114	0.175878	0.174408	0.145341	0.187235	0.156373	0.0124654	0.146509	0.173691	0.181843	0.174048	0.178964	0.175878	0.175506	0.172635
GCF_001514065.1	0.144579	0.182269	0.14791	0.194988	0.196705	0.196126	0.194429	0.175878	0.12237	0.148524	0.181002	0.184912	0.179768	0.193877	0.183572	0.193331	0.145727	0.136157	0.149566	0.152617	0.195553	0.181002	0.177011	0.162655	0.198488	0.187713	0.137915	0.206387	0.206387	0.14346	0.178567	0.177782	0.196126	0.192258	0.215885	0.183134	0.172635	0.148319	0.190183	0.148524	0.143092	0.128666	0.183572	0.183572	0.183572	0.181421	0.180587	0.178567	0.164955
GCF_001514115.1	0.124491	0.18918	0.158887	0.190183	0.191209	0.205675	0.196705	0.177011	0.149356	0.161822	0.188686	0.193877	0.188197	0.202933	0.185827	0.187713	0.157113	0.152169	0.158119	0.159933	0.204284	0.189679	0.188686	0.16437	0.201619	0.201619	0.155887	0.216771	0.216771	0.153528	0.180587	0.184461	0.191209	0.201619	0.223483	0.194429	0.178964	0.162098	0.200976	0.151066	0.153298	0.151504	0.194429	0.188197	0.192791	0.188686	0.186761	0.183134	0.168636
GCF_001514125.1	0.151725	0.174048	0.151504	0.191209	0.188686	0.192258	0.186761	0.171944	0.140603	0.137753	0.171944	0.172635	0.172288	0.184461	0.171263	0.190183	0.137915	0.139916	0.14291	0.136788	0.18918	0.176252	0.174771	0.146312	0.18918	0.186761	0.139916	0.190693	0.190693	0.135072	0.168636	0.174048	0.184912	0.191731	0.200342	0.172288	0.171263	0.137268	0.184461	0.151725	0.134767	0.138738	0.172288	0.174048	0.172288	0.17663	0.175137	0.17026	0.165251
GCF_001514135.1	0.00137373	0.173336	0.148731	0.192791	0.189679	0.202271	0.193877	0.17026	0.143092	0.153298	0.175878	0.180176	0.176252	0.204284	0.180587	0.184014	0.151725	0.147505	0.156373	0.149356	0.200342	0.177011	0.172635	0.155405	0.207109	0.187713	0.146706	0.204974	0.204974	0.147104	0.181002	0.175506	0.187235	0.194988	0.209345	0.183572	0.177011	0.152843	0.194988	0.144579	0.147304	0.148524	0.180176	0.179364	0.181843	0.175878	0.171263	0.171944	0.162098
GCF_001514145.1	0.14791	0.186761	0.149566	0.196705	0.199716	0.202271	0.202933	0.183572	0.076954	0.154692	0.185367	0.189679	0.185367	0.210897	0.187713	0.194429	0.151725	0.13663	0.156373	0.156865	0.200976	0.186761	0.184014	0.165251	0.211692	0.198488	0.135844	0.208588	0.208588	0.148524	0.194988	0.185827	0.195553	0.202933	0.228939	0.191731	0.181421	0.154457	0.205675	0.144391	0.148114	0.144959	0.190693	0.194429	0.193331	0.186292	0.191209	0.191209	0.169279
GCF_001514195.1	0.142367	0.177782	0.143644	0.195553	0.199716	0.199716	0.196705	0.174048	0.0902203	0.146116	0.178964	0.175878	0.178567	0.202271	0.184461	0.192791	0.144016	0.139916	0.14515	0.14515	0.197886	0.180176	0.181421	0.156129	0.204974	0.18918	0.13492	0.192258	0.192258	0.144203	0.187235	0.176252	0.190183	0.190693	0.216771	0.176252	0.182699	0.145727	0.192791	0.143644	0.14383	0.137268	0.177395	0.181843	0.177395	0.177011	0.175137	0.180176	0.164079
GCF_001514205.1	0.149777	0.183572	0.148731	0.194429	0.18918	0.191731	0.199716	0.177011	0.138407	0.146905	0.181843	0.176252	0.181002	0.198488	0.177782	0.186761	0.145921	0.141653	0.141653	0.144769	0.190693	0.184461	0.186292	0.162937	0.194988	0.195553	0.141653	0.201619	0.201619	0.144016	0.175137	0.184014	0.193877	0.189679	0.220489	0.17663	0.174048	0.147304	0.196126	0.148524	0.14346	0.145921	0.17663	0.182699	0.175137	0.193877	0.191731	0.17663	0.166453
GCF_001514215.1	0.146509	0.172984	0.154457	0.195553	0.192791	0.189679	0.181002	0.173691	0.146312	0.139239	0.174771	0.169931	0.175506	0.187235	0.172984	0.187713	0.140086	0.14346	0.141653	0.134767	0.185827	0.174048	0.175878	0.141653	0.194988	0.185827	0.140776	0.188686	0.188686	0.1198	0.171602	0.171602	0.184461	0.191209	0.202271	0.171944	0.167376	0.139576	0.193331	0.154223	0.119153	0.148319	0.17026	0.177395	0.170926	0.17663	0.182269	0.174408	0.165549
GCF_001514235.1	0.146905	0.177782	0.148524	0.200342	0.197292	0.194429	0.199098	0.180176	0.130979	0.142547	0.178567	0.175137	0.178567	0.206387	0.189679	0.192258	0.147707	0.13492	0.140258	0.149777	0.193877	0.180176	0.181843	0.161274	0.202271	0.190183	0.128401	0.203604	0.203604	0.147104	0.184014	0.177011	0.188686	0.198488	0.22559	0.175137	0.180587	0.142187	0.187235	0.14791	0.145921	0.131826	0.174771	0.184014	0.175506	0.189679	0.183134	0.181002	0.168318
GCF_001514265.1	0.139407	0.186292	0.145727	0.194988	0.203604	0.201619	0.200342	0.174048	0.122833	0.142728	0.183134	0.183134	0.183572	0.202933	0.186761	0.188686	0.139071	0.131542	0.144959	0.146905	0.196705	0.188197	0.179364	0.157362	0.204284	0.189679	0.129199	0.214163	0.214163	0.145341	0.181002	0.180587	0.192258	0.197292	0.215885	0.181843	0.178173	0.142547	0.202933	0.142187	0.145341	0.135844	0.183572	0.182699	0.182269	0.183134	0.184912	0.175878	0.167067
GCF_001514285.1	0.152392	0.186292	0.143092	0.18918	0.190183	0.191209	0.195553	0.178964	0.135689	0.147505	0.180587	0.175137	0.180176	0.196126	0.175137	0.183572	0.150633	0.144391	0.14383	0.145727	0.188197	0.186292	0.181421	0.158119	0.197886	0.193331	0.14095	0.196705	0.196705	0.14346	0.168956	0.182269	0.193331	0.191731	0.211692	0.167688	0.171602	0.147505	0.193331	0.145727	0.142547	0.145534	0.174771	0.184912	0.177395	0.192258	0.186292	0.173691	0.166759
GCF_001531145.1	0.179364	0.173336	0.182269	0.200976	0.202271	0.190183	0.197886	0.171944	0.186761	0.180176	0.168636	0.175506	0.168318	0.199098	0.11566	0.197292	0.174771	0.181002	0.180587	0.172288	0.188197	0.175506	0.171263	0.178964	0.201619	0.184461	0.179364	0.197886	0.197886	0.181843	0.167376	0.168002	0.184912	0.184461	0.199716	0.177782	0.168636	0.179364	0.188197	0.177011	0.181002	0.183572	0.175137	0.175878	0.175878	0.170592	0.169279	0.168002	0.185367
GCF_001542625.1	0.151066	0.183134	0.161822	0.193877	0.194429	0.196705	0.204284	0.185827	0.148319	0.14999	0.183572	0.181421	0.183134	0.202933	0.186292	0.190693	0.149146	0.14515	0.151066	0.147304	0.194429	0.184461	0.185367	0.161274	0.208588	0.202271	0.143092	0.198488	0.198488	0.122485	0.180587	0.180587	0.190693	0.199716	0.220489	0.183134	0.178567	0.150633	0.194988	0.159669	0.121685	0.148114	0.181843	0.185827	0.184014	0.186292	0.18918	0.178964	0.175506
GCF_001577385.1	0.183572	0.169604	0.180587	0.202271	0.202271	0.184912	0.177782	0.175506	0.180176	0.171602	0.174771	0.010492	0.174771	0.178964	0.171602	0.188686	0.16615	0.181421	0.171944	0.167376	0.181843	0.17026	0.169604	0.172288	0.186761	0.173336	0.175137	0.189679	0.189679	0.174771	0.169604	0.168956	0.187235	0.188197	0.191209	0.00991697	0.171602	0.171944	0.18918	0.178567	0.174408	0.183134	0.00958453	0.175506	0.0111497	0.168636	0.169279	0.168318	0.180587
GCF_001590865.1	0.191209	0.187235	0.191209	0.193331	0.192258	0.210897	0.206387	0.186292	0.199098	0.190693	0.186761	0.182269	0.186292	0.215016	0.192791	0.18918	0.18918	0.190183	0.193331	0.183134	0.207842	0.188197	0.190183	0.192791	0.215885	0.186292	0.189679	0.192791	0.192791	0.195553	0.192258	0.183134	0.124612	0.198488	0.195553	0.184461	0.188686	0.190183	0.159146	0.190693	0.196126	0.192791	0.182699	0.196705	0.184912	0.188686	0.192258	0.184014	0.186761
GCF_001592685.1	0.172635	0.159146	0.174408	0.200976	0.196126	0.178567	0.176252	0.161547	0.178567	0.166759	0.159933	0.162098	0.159933	0.182269	0.161003	0.192258	0.164662	0.172984	0.172635	0.165549	0.176252	0.158887	0.166759	0.174771	0.183572	0.181421	0.174408	0.200342	0.200342	0.172635	0.102631	0.156865	0.188686	0.173691	0.197292	0.165549	0.101908	0.168318	0.185367	0.171263	0.171263	0.175137	0.16322	0.16437	0.164079	0.159669	0.158119	0.162376	0.171263
GCF_001598115.1	0.18918	0.185367	0.192258	0.150417	0.0469197	0.193331	0.212502	0.184461	0.196705	0.18918	0.191209	0.196126	0.189679	0.213325	0.197292	0.128799	0.181421	0.196705	0.196705	0.185367	0.191731	0.187235	0.190693	0.194429	0.214163	0.182699	0.191731	0.195553	0.195553	0.184014	0.199716	0.18918	0.182699	0.197886	0.207842	0.194988	0.193331	0.189679	0.188686	0.194429	0.182699	0.196126	0.197292	0.186761	0.196126	0.194988	0.193331	0.187713	0.195553
GCF_001611795.1	0.150203	0.181843	0.149146	0.194429	0.195553	0.196705	0.195553	0.174408	0.13759	0.132255	0.177782	0.175878	0.177395	0.200342	0.178567	0.185827	0.134314	0.0909857	0.131826	0.144203	0.193877	0.184461	0.181002	0.154457	0.204974	0.190183	0.0860042	0.202933	0.202933	0.142009	0.181843	0.180587	0.190693	0.196126	0.207109	0.175506	0.181843	0.132255	0.190693	0.14383	0.14183	0.136788	0.175878	0.185367	0.175878	0.180587	0.181421	0.177011	0.170592
GCF_001632865.1	0.150417	0.175506	0.157865	0.193331	0.191731	0.190183	0.184912	0.171263	0.145341	0.128932	0.171944	0.164955	0.172288	0.186761	0.172288	0.188197	0.0961527	0.135844	0.130701	0.139071	0.190183	0.176252	0.169604	0.15307	0.18918	0.178964	0.135226	0.198488	0.198488	0.145921	0.168956	0.172984	0.183134	0.187713	0.199098	0.16615	0.17663	0.128666	0.187713	0.155166	0.145534	0.145534	0.165251	0.177782	0.165848	0.181002	0.17663	0.170926	0.164955
GCF_001636945.2	0.149566	0.184912	0.155645	0.196126	0.193877	0.200342	0.193331	0.185827	0.145727	0.148524	0.179768	0.184461	0.179768	0.197292	0.187235	0.193877	0.150203	0.148938	0.151066	0.142547	0.202271	0.18918	0.190183	0.160198	0.196705	0.191731	0.144203	0.200976	0.200976	0.114974	0.187713	0.184912	0.18918	0.200342	0.211692	0.186292	0.181843	0.148114	0.191731	0.160733	0.114491	0.146116	0.184912	0.184014	0.184461	0.185367	0.188686	0.183572	0.171944
GCF_001640565.1	0.185827	0.189679	0.184461	0.144391	0.126847	0.201619	0.215885	0.185827	0.197292	0.196126	0.186761	0.194429	0.186761	0.209345	0.193877	0.0202599	0.191209	0.185827	0.196705	0.187713	0.199716	0.191731	0.182699	0.196126	0.212502	0.184461	0.18918	0.196126	0.196126	0.184912	0.194988	0.18918	0.181843	0.199716	0.202271	0.192258	0.199716	0.194429	0.187713	0.189679	0.184461	0.186761	0.195553	0.18918	0.195553	0.191209	0.187713	0.186761	0.192791
GCF_001650215.1	0.185827	0.18918	0.184461	0.144203	0.126847	0.202271	0.215885	0.185827	0.197292	0.196126	0.186761	0.194429	0.186761	0.209345	0.193877	0.0202929	0.191209	0.185827	0.196705	0.186292	0.200342	0.191731	0.183134	0.196126	0.212502	0.184912	0.18918	0.196126	0.196126	0.184912	0.194988	0.18918	0.181843	0.200342	0.202271	0.192258	0.199716	0.194429	0.187713	0.189679	0.184461	0.186761	0.194988	0.18918	0.194988	0.190693	0.187713	0.186761	0.192791
GCF_001654495.1	0.152617	0.173691	0.159933	0.189679	0.184912	0.184014	0.180176	0.168956	0.14999	0.142367	0.169931	0.16322	0.169931	0.183572	0.169931	0.181421	0.139916	0.148524	0.14095	0.108403	0.183134	0.175137	0.172288	0.147505	0.187713	0.176252	0.144959	0.183134	0.183134	0.138904	0.172635	0.168002	0.183134	0.179768	0.194988	0.163791	0.172984	0.143092	0.186292	0.158373	0.138243	0.148938	0.16437	0.179768	0.162376	0.169279	0.175137	0.16322	0.168956
GCF_001660045.1	0.152169	0.171602	0.159146	0.192258	0.190183	0.187713	0.183572	0.169931	0.14291	0.130701	0.168636	0.156865	0.168636	0.179364	0.169931	0.180176	0.0936061	0.137753	0.130149	0.136157	0.186761	0.171602	0.170592	0.145921	0.182269	0.177011	0.137753	0.191731	0.191731	0.142187	0.175878	0.166759	0.181002	0.185367	0.204974	0.159407	0.170926	0.13084	0.185827	0.154223	0.141653	0.144391	0.158373	0.173691	0.159146	0.174771	0.172288	0.171602	0.160733
GCF_001672315.1	0.155405	0.175137	0.161274	0.197886	0.203604	0.191731	0.191209	0.171944	0.151504	0.108738	0.177782	0.168956	0.178173	0.200342	0.17663	0.192258	0.135844	0.144016	0.120677	0.147505	0.190183	0.177011	0.181421	0.155405	0.200976	0.179768	0.138904	0.195553	0.195553	0.153528	0.17663	0.178964	0.190183	0.194429	0.201619	0.171263	0.178567	0.109502	0.196705	0.155645	0.152617	0.151504	0.169931	0.178567	0.169931	0.182269	0.177782	0.171944	0.172288
GCF_001685355.1	0.144959	0.181002	0.145534	0.198488	0.193877	0.198488	0.190183	0.180587	0.12101	0.144203	0.182269	0.181843	0.182269	0.200976	0.179364	0.195553	0.144203	0.130979	0.14291	0.151066	0.197292	0.181843	0.175506	0.161822	0.206387	0.185367	0.127488	0.200976	0.200976	0.147104	0.184912	0.178567	0.188197	0.198488	0.211692	0.181421	0.182269	0.144959	0.193877	0.143092	0.146509	0.136788	0.181843	0.184461	0.182699	0.179768	0.181843	0.178173	0.165251
GCF_001687325.1	0.177782	0.0772272	0.178964	0.197886	0.192791	0.174771	0.188197	0.16322	0.183134	0.184461	0.0478439	0.171602	0.0477745	0.191209	0.174408	0.185367	0.175137	0.177395	0.175506	0.171944	0.173336	0.0782587	0.138243	0.181002	0.193331	0.183572	0.181421	0.194988	0.194988	0.185367	0.161822	0.0506879	0.184014	0.178173	0.204974	0.173691	0.165549	0.184912	0.182269	0.178567	0.185367	0.180587	0.171944	0.141125	0.172635	0.0972937	0.091041	0.138738	0.175878
GCF_001693675.1	0.197292	0.171602	0.187713	0.197886	0.192258	0.00565839	0.198488	0.170592	0.197292	0.179364	0.170926	0.177011	0.17026	0.197292	0.188686	0.196126	0.186761	0.18918	0.181002	0.181002	0.00413285	0.172635	0.172288	0.185367	0.198488	0.198488	0.186761	0.193877	0.193877	0.180587	0.176252	0.170592	0.202271	0.158373	0.207109	0.178964	0.183572	0.179364	0.191731	0.186292	0.179768	0.185827	0.177782	0.181002	0.177782	0.174408	0.172288	0.174408	0.193331
GCF_001704195.1	0.182269	0.168002	0.180587	0.202933	0.202271	0.184014	0.175506	0.175506	0.180176	0.170926	0.174048	0.0120115	0.174408	0.174771	0.171263	0.189679	0.164955	0.178567	0.171602	0.166759	0.180587	0.168318	0.171263	0.172984	0.184014	0.173691	0.172984	0.191209	0.191209	0.175137	0.169279	0.169604	0.184014	0.186292	0.187713	0.010441	0.171944	0.172288	0.18918	0.179364	0.174771	0.181843	0.0110619	0.174771	0.0109658	0.169279	0.169279	0.167067	0.179768
GCF_001715295.1	0.184014	0.142367	0.187235	0.202933	0.199098	0.192791	0.194429	0.168318	0.186292	0.173691	0.143644	0.181843	0.144016	0.200976	0.180587	0.200342	0.178173	0.187235	0.173691	0.182269	0.191209	0.14346	0.119368	0.180587	0.203604	0.190183	0.187713	0.210897	0.210897	0.190693	0.171944	0.140603	0.185827	0.185367	0.207109	0.180587	0.172984	0.174048	0.191731	0.182269	0.190693	0.188197	0.181002	0.114108	0.182269	0.145534	0.141125	0.147304	0.185827
GCF_001729485.1	0.180587	0.180587	0.187235	0.188686	0.181002	0.193877	0.200342	0.180587	0.184912	0.181421	0.177782	0.178567	0.177782	0.205675	0.181843	0.178964	0.180587	0.182269	0.185367	0.175506	0.192258	0.183134	0.180587	0.184014	0.206387	0.180176	0.184014	0.190693	0.190693	0.179364	0.186761	0.177395	0.10976	0.193877	0.198488	0.178964	0.187713	0.183572	0.154457	0.184014	0.178964	0.183572	0.178173	0.187235	0.178964	0.183134	0.181002	0.177395	0.181421
GCF_001735805.1	0.147104	0.184014	0.15863	0.196126	0.188197	0.189679	0.197886	0.184912	0.145727	0.145921	0.175878	0.183572	0.175506	0.194429	0.178567	0.18918	0.146312	0.148114	0.14791	0.138243	0.188686	0.186761	0.185367	0.156129	0.198488	0.191731	0.144203	0.197292	0.197292	0.110984	0.187235	0.180176	0.187235	0.196705	0.210897	0.183572	0.179364	0.146509	0.179768	0.156619	0.110455	0.145534	0.183572	0.187713	0.182699	0.185367	0.184014	0.184014	0.169279
GCF_001746295.1	0.147505	0.186761	0.151725	0.200342	0.200976	0.207109	0.203604	0.180176	0.0785817	0.155166	0.18918	0.185827	0.187713	0.207109	0.188686	0.194429	0.151725	0.138572	0.154223	0.154692	0.203604	0.188686	0.184014	0.165251	0.205675	0.193877	0.140086	0.204284	0.204284	0.148938	0.189679	0.183572	0.191209	0.199716	0.228939	0.187713	0.181421	0.154928	0.207109	0.14291	0.148938	0.143092	0.186761	0.188686	0.189679	0.185367	0.185367	0.186761	0.171602
GCF_001746415.1	0.170592	0.172635	0.185827	0.200976	0.200342	0.18918	0.201619	0.164079	0.184912	0.178173	0.167067	0.178173	0.166453	0.201619	0.177395	0.199098	0.184461	0.182269	0.181843	0.187235	0.187713	0.175878	0.168318	0.187235	0.204284	0.184014	0.181421	0.213325	0.213325	0.184461	0.171944	0.169931	0.185827	0.185827	0.207109	0.179768	0.171602	0.177395	0.193877	0.177782	0.184014	0.184014	0.178964	0.174048	0.181421	0.169931	0.163791	0.17026	0.176252
GCF_001746425.1	0.187235	0.181843	0.194988	0.202271	0.199098	0.194429	0.193331	0.168636	0.188686	0.187713	0.178567	0.174771	0.177782	0.197886	0.115169	0.197292	0.178173	0.188197	0.191209	0.181002	0.192791	0.181843	0.171944	0.182269	0.199716	0.18918	0.188197	0.195553	0.195553	0.183134	0.167376	0.172984	0.187713	0.184912	0.201619	0.173691	0.17026	0.187235	0.191731	0.182269	0.182269	0.184461	0.174408	0.171263	0.174771	0.177011	0.174408	0.172288	0.186292
GCF_001746455.1	0.169279	0.170926	0.184461	0.197292	0.197292	0.187713	0.200976	0.161822	0.183134	0.177395	0.164955	0.175878	0.16437	0.197292	0.176252	0.196705	0.182699	0.181002	0.181843	0.184912	0.187235	0.175137	0.167376	0.184912	0.203604	0.183572	0.180587	0.210897	0.210897	0.184912	0.17026	0.168956	0.184461	0.185827	0.207109	0.178964	0.17026	0.175878	0.191731	0.17663	0.184014	0.181843	0.175878	0.172635	0.179768	0.168636	0.162655	0.169279	0.175506
GCF_001746465.1	0.171263	0.171263	0.184912	0.200976	0.200976	0.190183	0.202271	0.162376	0.184912	0.178567	0.165549	0.178964	0.165251	0.201619	0.177395	0.197886	0.183572	0.181002	0.181002	0.186292	0.188197	0.17663	0.167688	0.188197	0.203604	0.184461	0.181421	0.212502	0.212502	0.185367	0.172288	0.168636	0.186761	0.186761	0.205675	0.180176	0.172288	0.177011	0.194429	0.178173	0.185367	0.182699	0.179364	0.173336	0.181421	0.169604	0.162937	0.170592	0.177395
GCF_001746475.1	0.170592	0.17026	0.184461	0.202271	0.199716	0.18918	0.202933	0.162655	0.184461	0.178173	0.164955	0.177011	0.164662	0.199098	0.176252	0.197292	0.182269	0.181421	0.183572	0.184461	0.188197	0.174771	0.166453	0.185827	0.204974	0.183134	0.180176	0.211692	0.211692	0.184014	0.17026	0.168318	0.185827	0.186761	0.204974	0.179768	0.171944	0.177395	0.193331	0.177011	0.184014	0.182269	0.177011	0.171944	0.180176	0.168002	0.162655	0.169931	0.175878
GCF_001748085.1	0.221466	0.206387	0.211692	0.214163	0.206387	0.217673	0.210114	0.202933	0.215016	0.194988	0.208588	0.188197	0.208588	0.216771	0.207109	0.205675	0.207109	0.210114	0.197886	0.195553	0.216771	0.205675	0.203604	0.201619	0.220489	0.17663	0.210114	0.203604	0.203604	0.204974	0.206387	0.213325	0.200976	0.207842	0.207842	0.18918	0.212502	0.195553	0.202933	0.203604	0.204974	0.204974	0.188197	0.202933	0.188686	0.211692	0.205675	0.209345	0.212502
GCF_001748165.1	0.194429	0.188197	0.196126	0.150633	0.0756916	0.197292	0.211692	0.197292	0.197886	0.191209	0.18918	0.199716	0.188686	0.211692	0.191731	0.129469	0.187713	0.201619	0.197292	0.187713	0.196705	0.189679	0.183572	0.195553	0.207842	0.186761	0.194988	0.189679	0.189679	0.186292	0.202271	0.189679	0.183134	0.200976	0.206387	0.196126	0.194988	0.192258	0.199716	0.194429	0.186292	0.190693	0.199098	0.191209	0.200342	0.191731	0.18918	0.186761	0.208588
GCF_001750785.1	0.187713	0.172984	0.181421	0.202271	0.197292	0.180587	0.184461	0.16437	0.183134	0.167067	0.165848	0.167067	0.165549	0.183572	0.170592	0.192791	0.172984	0.178173	0.171944	0.169931	0.179768	0.173336	0.175506	0.173691	0.185827	0.177782	0.175878	0.197292	0.197292	0.181002	0.164079	0.17026	0.194429	0.177395	0.204974	0.169279	0.168318	0.167376	0.190183	0.175878	0.180176	0.184014	0.167688	0.171263	0.17026	0.165251	0.168956	0.159669	0.178567
GCF_001751345.1	0.204284	0.203604	0.199098	0.205675	0.200976	0.23011	0.209345	0.199716	0.215016	0.199098	0.205675	0.201619	0.205675	0.207109	0.206387	0.201619	0.202271	0.198488	0.207109	0.200342	0.227796	0.206387	0.205675	0.195553	0.207109	0.193331	0.206387	0.210114	0.210114	0.215885	0.211692	0.201619	0.207109	0.212502	0.206387	0.199098	0.215016	0.197886	0.202271	0.200976	0.213325	0.208588	0.201619	0.205675	0.201619	0.207842	0.207109	0.204974	0.204974
GCF_001751365.1	0.204284	0.202933	0.199098	0.206387	0.200976	0.231311	0.209345	0.199098	0.215016	0.199098	0.205675	0.200976	0.205675	0.207109	0.206387	0.201619	0.202271	0.198488	0.207109	0.200342	0.227796	0.205675	0.206387	0.195553	0.206387	0.193331	0.206387	0.210897	0.210897	0.215885	0.211692	0.200976	0.207109	0.212502	0.206387	0.199098	0.214163	0.197886	0.202933	0.200976	0.213325	0.208588	0.201619	0.205675	0.201619	0.207842	0.205675	0.204974	0.204974
GCF_001751375.1	0.204284	0.192791	0.204974	0.202271	0.197886	0.202933	0.209345	0.197886	0.209345	0.188686	0.193877	0.183134	0.193877	0.208588	0.190183	0.206387	0.196126	0.202271	0.194988	0.190693	0.202271	0.196126	0.199716	0.192258	0.214163	0.182699	0.199716	0.189679	0.189679	0.205675	0.204284	0.192791	0.194988	0.209345	0.196126	0.181843	0.202271	0.18918	0.199716	0.196705	0.204974	0.205675	0.183134	0.204284	0.180176	0.198488	0.198488	0.197292	0.201619
GCF_001753425.1	0.173336	0.178173	0.185827	0.197292	0.193331	0.182699	0.184461	0.182699	0.183134	0.171602	0.173691	0.169604	0.173336	0.188197	0.183572	0.186761	0.171602	0.179768	0.17026	0.166759	0.179768	0.180587	0.181843	0.178964	0.186761	0.187713	0.178567	0.190693	0.190693	0.174408	0.184461	0.171944	0.193331	0.195553	0.198488	0.171263	0.178173	0.171602	0.186292	0.183572	0.173336	0.168002	0.170592	0.187713	0.171263	0.17663	0.177395	0.168956	0.174771
GCF_001767375.1	0.155645	0.174048	0.162655	0.198488	0.195553	0.188197	0.186761	0.179768	0.149566	0.13492	0.175137	0.167067	0.174408	0.188197	0.174771	0.189679	0.0896287	0.140603	0.13126	0.137915	0.185827	0.175137	0.166453	0.151946	0.187235	0.177395	0.138904	0.197292	0.197292	0.149146	0.174771	0.172984	0.185367	0.191209	0.197292	0.169931	0.175506	0.135226	0.190183	0.160198	0.148524	0.151066	0.167376	0.177782	0.169604	0.177782	0.177011	0.171263	0.163791
GCF_001865315.1	0.182269	0.168002	0.180587	0.202933	0.202933	0.183572	0.175878	0.175506	0.180176	0.170926	0.174771	0.011952	0.174408	0.175506	0.171263	0.189679	0.164955	0.178964	0.171944	0.168002	0.180587	0.168318	0.171944	0.173336	0.184014	0.174048	0.173691	0.190693	0.190693	0.174408	0.169604	0.169604	0.184014	0.187235	0.188686	0.010314	0.171944	0.172288	0.189679	0.179364	0.174048	0.181843	0.0109833	0.174771	0.0108572	0.169279	0.169604	0.167376	0.179768
GCF_001865795.1	0.183134	0.17026	0.180587	0.202933	0.197292	0.183572	0.177011	0.175137	0.178964	0.170592	0.174408	0.0126017	0.174408	0.179364	0.172635	0.18918	0.16437	0.180176	0.170926	0.165251	0.180587	0.169604	0.170926	0.172984	0.185827	0.172984	0.172635	0.188686	0.188686	0.175506	0.170592	0.169931	0.183572	0.187235	0.188197	0.0121402	0.173336	0.17026	0.190183	0.178567	0.175137	0.181843	0.0116841	0.175878	0.011313	0.169279	0.169931	0.165549	0.180176
GCF_001886595.1	0.181843	0.164955	0.175878	0.207109	0.201619	0.180587	0.187235	0.157865	0.184014	0.169931	0.162098	0.168318	0.162376	0.196126	0.157865	0.196126	0.167376	0.185367	0.172635	0.171944	0.179364	0.166759	0.167067	0.182269	0.196126	0.190693	0.184014	0.202933	0.202933	0.180176	0.000557238	0.158887	0.187235	0.17663	0.210114	0.170592	0.0976162	0.170926	0.196126	0.176252	0.178567	0.178173	0.169604	0.166759	0.169279	0.16437	0.164079	0.163791	0.171602
GCF_001895105.1	0.175506	0.0814391	0.184912	0.194988	0.190183	0.177011	0.187235	0.162655	0.183572	0.177782	0.0605648	0.169604	0.0602148	0.187235	0.174408	0.185367	0.175137	0.183572	0.182269	0.177011	0.174771	0.0829037	0.141653	0.185367	0.186761	0.183134	0.181421	0.194988	0.194988	0.183572	0.166453	0.0588722	0.186292	0.177395	0.204284	0.17026	0.16615	0.179768	0.186292	0.184014	0.182699	0.185367	0.169931	0.144203	0.170592	0.10359	0.097681	0.1413	0.180587
GCF_001896135.2	0.145921	0.180587	0.154692	0.202271	0.202271	0.192791	0.199098	0.172984	0.142009	0.146312	0.175506	0.175137	0.175137	0.193331	0.177782	0.195553	0.139239	0.144016	0.140258	0.146312	0.191731	0.181843	0.175506	0.158373	0.202271	0.18918	0.140776	0.189679	0.189679	0.143644	0.172288	0.177395	0.190693	0.192791	0.208588	0.177395	0.167376	0.146509	0.192791	0.151946	0.143644	0.14095	0.174771	0.181843	0.176252	0.18918	0.178567	0.178567	0.166759
GCF_001905005.1	0.196705	0.188686	0.196126	0.190693	0.188686	0.193877	0.208588	0.183134	0.195553	0.192258	0.184014	0.185367	0.182699	0.214163	0.194988	0.183572	0.181421	0.192258	0.189679	0.180176	0.193877	0.186761	0.184912	0.192791	0.221466	0.193877	0.197886	0.194429	0.194429	0.196126	0.189679	0.183134	0.161547	0.197292	0.203604	0.188197	0.184912	0.193331	0.0900581	0.199098	0.193877	0.197292	0.185827	0.188686	0.187235	0.182699	0.187713	0.181002	0.181002
GCF_001905025.1	0.177782	0.169279	0.186292	0.201619	0.191209	0.192258	0.197292	0.174408	0.189679	0.178173	0.169604	0.172288	0.168956	0.199098	0.113353	0.196126	0.175137	0.181843	0.181421	0.174771	0.190183	0.172635	0.17663	0.182699	0.200342	0.190183	0.180587	0.194429	0.194429	0.178964	0.164662	0.171944	0.193331	0.185827	0.204974	0.172635	0.166453	0.177395	0.196705	0.181843	0.178567	0.181421	0.172288	0.175137	0.171602	0.177395	0.173691	0.169931	0.184014
GCF_001905125.1	0.182269	0.128932	0.188197	0.198488	0.202933	0.186292	0.192791	0.168956	0.188197	0.188686	0.126974	0.181843	0.12634	0.202933	0.184461	0.191731	0.186761	0.194988	0.184461	0.185827	0.184912	0.129876	0.135072	0.190693	0.197886	0.198488	0.195553	0.215885	0.215885	0.188686	0.172288	0.124733	0.192791	0.184014	0.212502	0.185827	0.176252	0.18918	0.194429	0.181421	0.186761	0.188686	0.182699	0.139576	0.185827	0.13084	0.124371	0.140603	0.181843
GCF_001905345.1	0.180587	0.183572	0.194988	0.212502	0.199716	0.184912	0.194429	0.187713	0.190693	0.184461	0.188197	0.183572	0.188686	0.202271	0.196705	0.199716	0.180176	0.183572	0.181843	0.181421	0.181421	0.183572	0.190693	0.177782	0.201619	0.203604	0.184461	0.207109	0.207109	0.183134	0.188197	0.184912	0.207842	0.186761	0.207842	0.184014	0.188197	0.185367	0.210114	0.188197	0.181843	0.188686	0.184461	0.191731	0.185367	0.186761	0.189679	0.186292	0.180176
GCF_001905365.1	0.180587	0.14346	0.187713	0.200342	0.199098	0.190693	0.186761	0.166453	0.187713	0.182699	0.14095	0.172984	0.140603	0.191209	0.178173	0.190693	0.181002	0.190183	0.184461	0.176252	0.188197	0.14515	0.142547	0.182269	0.194429	0.189679	0.192258	0.210114	0.210114	0.182699	0.170926	0.139407	0.18918	0.186292	0.217673	0.175878	0.174771	0.184014	0.199716	0.182699	0.182269	0.183134	0.173691	0.144579	0.175137	0.146116	0.14383	0.117372	0.176252
GCF_001905385.1	0.149777	0.175506	0.159407	0.198488	0.189679	0.191731	0.185367	0.170592	0.14515	0.130286	0.171602	0.161822	0.172288	0.182699	0.167376	0.184461	0.0899503	0.136	0.128138	0.13492	0.188686	0.17663	0.167688	0.149146	0.184014	0.178964	0.134314	0.191209	0.191209	0.145534	0.16437	0.168956	0.181843	0.184912	0.198488	0.16322	0.169931	0.130286	0.187713	0.151946	0.144391	0.14043	0.162376	0.177782	0.162655	0.177782	0.171263	0.167376	0.162376
GCF_001905405.1	0.172288	0.0741059	0.178173	0.193877	0.190183	0.17663	0.190693	0.161274	0.179768	0.178567	0.0473785	0.170926	0.047038	0.186761	0.173691	0.184461	0.170926	0.177782	0.178173	0.171602	0.174771	0.074615	0.138243	0.178173	0.186292	0.181002	0.179364	0.200976	0.200976	0.179364	0.161547	0.0323853	0.181843	0.175137	0.205675	0.170926	0.164662	0.179768	0.185367	0.175137	0.178567	0.177011	0.171263	0.139576	0.17026	0.0972295	0.0910963	0.139071	0.173691
GCF_001905425.1	0.177395	0.169604	0.187235	0.202271	0.194429	0.190183	0.199716	0.175506	0.186761	0.175506	0.168956	0.171602	0.167688	0.196705	0.113073	0.196126	0.172984	0.183572	0.180587	0.173336	0.188197	0.172635	0.177011	0.182269	0.196126	0.190183	0.180587	0.193331	0.193331	0.177782	0.165549	0.167688	0.192258	0.187713	0.204284	0.171602	0.165549	0.175506	0.192791	0.181002	0.177782	0.180587	0.172288	0.175137	0.171602	0.175137	0.171602	0.168956	0.181002
GCF_001905445.1	0.181843	0.177395	0.195553	0.204974	0.193877	0.191209	0.190693	0.169604	0.188197	0.184461	0.179364	0.181843	0.178964	0.193877	0.121234	0.200976	0.173691	0.186292	0.184912	0.177782	0.190183	0.178173	0.174771	0.181843	0.200976	0.187235	0.182699	0.196705	0.196705	0.182269	0.168318	0.175878	0.186292	0.192791	0.200976	0.179768	0.171263	0.184014	0.193877	0.180176	0.181002	0.187713	0.182269	0.176252	0.180587	0.180587	0.177782	0.168318	0.186292
GCF_001905485.1	0.175137	0.0600164	0.180587	0.193877	0.192258	0.179768	0.191731	0.16322	0.184912	0.181002	0.0736033	0.171602	0.0732837	0.191209	0.171602	0.186292	0.175506	0.177782	0.178964	0.178567	0.177011	0.0610453	0.137107	0.183572	0.194429	0.187713	0.179364	0.201619	0.201619	0.181002	0.16437	0.0729317	0.185827	0.183134	0.207842	0.171263	0.164662	0.182269	0.189679	0.179768	0.181002	0.178964	0.172288	0.1413	0.170926	0.101908	0.0934886	0.138407	0.177395
GCF_001905505.1	0.173691	0.139576	0.184014	0.199098	0.191731	0.182699	0.196705	0.160198	0.182269	0.182699	0.138738	0.17663	0.138407	0.196705	0.174048	0.185367	0.175878	0.186292	0.177011	0.180587	0.181002	0.140603	0.116257	0.186292	0.197292	0.186292	0.186761	0.204284	0.204284	0.184912	0.162655	0.139071	0.186292	0.179768	0.207842	0.177782	0.161003	0.183134	0.192791	0.179768	0.184014	0.181002	0.17663	0.102558	0.176252	0.139916	0.135844	0.141476	0.175137
GCF_001905525.1	0.176252	0.059185	0.182699	0.189679	0.18918	0.178964	0.189679	0.162937	0.183134	0.184461	0.0728267	0.174408	0.0725135	0.188197	0.171602	0.187235	0.179768	0.182699	0.178173	0.178567	0.175878	0.0603644	0.138738	0.185827	0.191731	0.186292	0.180176	0.201619	0.201619	0.178567	0.16615	0.0722716	0.181843	0.180587	0.207109	0.173336	0.165549	0.186292	0.186761	0.178964	0.178567	0.180176	0.174771	0.139407	0.172984	0.102777	0.0933131	0.140258	0.176252
GCF_001905575.1	0.181843	0.0623675	0.185827	0.194988	0.192791	0.180587	0.193877	0.167067	0.188686	0.184461	0.0750569	0.17663	0.0748722	0.197886	0.174408	0.187713	0.177782	0.185367	0.182269	0.183572	0.178173	0.0635483	0.14095	0.186761	0.196705	0.190183	0.187713	0.201619	0.201619	0.182699	0.165549	0.0746883	0.188197	0.184461	0.211692	0.177011	0.167067	0.186292	0.187235	0.182699	0.182269	0.185367	0.177395	0.142187	0.177395	0.105032	0.0955937	0.142009	0.180587
GCF_001905595.1	0.169604	0.100083	0.178567	0.196705	0.193331	0.178964	0.190693	0.162376	0.180587	0.175137	0.0953477	0.165549	0.0952252	0.185367	0.17026	0.182699	0.172984	0.183572	0.172984	0.174771	0.17663	0.100986	0.136314	0.181002	0.187235	0.185827	0.186292	0.192791	0.192791	0.179768	0.164955	0.0954705	0.187235	0.178567	0.196705	0.168318	0.168636	0.177395	0.186292	0.178964	0.178964	0.179364	0.166759	0.141125	0.167688	0.0806624	0.0531382	0.138738	0.178173
GCF_001905645.1	0.174771	0.059185	0.180176	0.193331	0.189679	0.177782	0.18918	0.162937	0.184912	0.184014	0.0736033	0.173691	0.0732484	0.186761	0.173336	0.187235	0.178173	0.179768	0.179364	0.178173	0.175137	0.0599917	0.138407	0.185367	0.18918	0.186761	0.178964	0.201619	0.201619	0.178173	0.164955	0.0725482	0.183572	0.181421	0.204284	0.172635	0.164662	0.185367	0.186292	0.179364	0.178173	0.178964	0.174048	0.140258	0.172288	0.102924	0.0937239	0.139239	0.17663
GCF_001905665.1	0.180176	0.165251	0.178964	0.201619	0.202933	0.183572	0.187235	0.159146	0.180587	0.178964	0.16322	0.171602	0.16322	0.188197	0.161274	0.188197	0.170592	0.179768	0.173691	0.175878	0.180587	0.165848	0.168002	0.180176	0.18918	0.182699	0.183134	0.206387	0.206387	0.178567	0.0897357	0.16322	0.188197	0.169931	0.203604	0.174048	0.100152	0.180587	0.186292	0.175137	0.177395	0.178173	0.172635	0.166453	0.172984	0.162937	0.16437	0.164079	0.172984
GCF_001905705.1	0.174771	0.139407	0.177395	0.190183	0.188686	0.178964	0.185367	0.162098	0.17663	0.169279	0.138243	0.164079	0.138572	0.186761	0.164662	0.181421	0.168318	0.178173	0.174771	0.164955	0.175137	0.140776	0.140776	0.17026	0.191731	0.184014	0.179364	0.193877	0.193877	0.172984	0.159669	0.137107	0.182699	0.182269	0.197292	0.163504	0.162376	0.171263	0.184461	0.177782	0.171944	0.180176	0.162937	0.149566	0.163791	0.141653	0.141653	0.0450666	0.174771
GCF_001905725.1	0.151285	0.181421	0.162376	0.193877	0.193877	0.187713	0.192258	0.170926	0.148524	0.100916	0.180176	0.169931	0.179768	0.192791	0.170926	0.187235	0.128138	0.130286	0.0847068	0.138407	0.183134	0.184014	0.175878	0.152392	0.195553	0.177782	0.126215	0.193331	0.193331	0.144016	0.175506	0.175878	0.196126	0.187235	0.202933	0.172288	0.175137	0.100152	0.197886	0.15863	0.14346	0.137753	0.170592	0.175878	0.171944	0.181421	0.179364	0.174048	0.171602
GCF_001905735.1	0.171263	0.139576	0.176252	0.191731	0.192258	0.177782	0.185367	0.161003	0.178964	0.17026	0.14183	0.164662	0.141476	0.185827	0.16437	0.184014	0.166759	0.180176	0.173691	0.16615	0.176252	0.140776	0.138079	0.171602	0.188686	0.184461	0.177782	0.197886	0.197886	0.173691	0.162937	0.13663	0.181421	0.180176	0.190183	0.166759	0.162937	0.170926	0.180176	0.181421	0.172635	0.184912	0.165549	0.145341	0.167688	0.138572	0.138243	0.0130205	0.168636
GCF_001905785.1	0.175506	0.0738179	0.179364	0.196705	0.188197	0.17663	0.184461	0.162655	0.183134	0.178173	0.04867	0.170926	0.0484041	0.185827	0.171263	0.188197	0.171944	0.180176	0.172288	0.173691	0.175137	0.0748353	0.137753	0.181843	0.185367	0.177782	0.181002	0.196705	0.196705	0.184461	0.159146	0.00621379	0.183134	0.178173	0.199098	0.17026	0.163791	0.181002	0.183572	0.175878	0.183572	0.181843	0.172288	0.138904	0.170926	0.098072	0.0911516	0.138243	0.17663
GCF_001905795.1	0.179768	0.153758	0.18918	0.198488	0.191731	0.189679	0.196705	0.174048	0.191209	0.185827	0.150849	0.184912	0.151285	0.202933	0.172984	0.194988	0.182699	0.194429	0.182699	0.181002	0.188197	0.154928	0.146706	0.192791	0.204284	0.190183	0.195553	0.204974	0.204974	0.186761	0.17663	0.151946	0.184014	0.186292	0.203604	0.182699	0.178173	0.186292	0.203604	0.187235	0.186761	0.193877	0.184912	0.154928	0.184014	0.159146	0.155166	0.144203	0.185367
GCF_001905825.1	0.183134	0.17026	0.184912	0.201619	0.201619	0.186761	0.193331	0.164079	0.188197	0.181421	0.164662	0.173336	0.164955	0.194429	0.164955	0.198488	0.170926	0.188197	0.179364	0.179364	0.184912	0.169931	0.17026	0.185827	0.196126	0.191209	0.182699	0.208588	0.208588	0.182699	0.0821425	0.165251	0.192791	0.181002	0.215016	0.174048	0.100776	0.184912	0.196126	0.181843	0.181843	0.184912	0.174048	0.17026	0.174408	0.172288	0.16615	0.168002	0.177782
GCF_001905845.1	0.142547	0.179364	0.151504	0.187235	0.191731	0.186761	0.194429	0.167688	0.139916	0.130562	0.169604	0.167688	0.169604	0.190183	0.17026	0.177782	0.135844	0.134464	0.134464	0.134314	0.183572	0.179364	0.170592	0.151504	0.193331	0.179768	0.133272	0.194429	0.194429	0.13759	0.16615	0.17026	0.181002	0.184461	0.193877	0.169279	0.171944	0.130979	0.183134	0.147304	0.136948	0.13492	0.167688	0.172984	0.167376	0.174048	0.171602	0.169931	0.168318
GCF_001905855.1	0.147104	0.175878	0.158373	0.201619	0.18918	0.191209	0.191209	0.173336	0.141653	0.144203	0.175878	0.174408	0.176252	0.194988	0.169279	0.183134	0.143092	0.143644	0.145341	0.14043	0.188197	0.177395	0.177782	0.150849	0.204284	0.189679	0.143276	0.187235	0.187235	0.107905	0.175137	0.177011	0.187235	0.183572	0.210114	0.177782	0.167688	0.144016	0.185367	0.158373	0.107412	0.147304	0.175506	0.179364	0.176252	0.177011	0.178964	0.174771	0.167688
GCF_001905885.1	0.171263	0.166759	0.178173	0.192258	0.190693	0.182269	0.184912	0.154223	0.177782	0.167688	0.161274	0.174771	0.161274	0.192258	0.17663	0.184014	0.164955	0.177011	0.168636	0.168956	0.180587	0.167376	0.164662	0.173336	0.193331	0.181421	0.173336	0.188686	0.188686	0.175506	0.151285	0.161547	0.181421	0.169931	0.203604	0.177011	0.156865	0.167067	0.179768	0.177011	0.174408	0.177782	0.175878	0.168636	0.175137	0.168318	0.165251	0.164079	0.170592
GCF_001905905.1	0.180176	0.0862983	0.182269	0.198488	0.193331	0.183572	0.188197	0.171944	0.184014	0.175137	0.0856154	0.166453	0.0851346	0.191731	0.178567	0.188197	0.171602	0.183134	0.176252	0.175506	0.181002	0.0871433	0.142367	0.179768	0.191731	0.178567	0.181002	0.199716	0.199716	0.180587	0.172288	0.0811785	0.184912	0.174771	0.200342	0.168002	0.168956	0.175878	0.184014	0.183134	0.179768	0.185827	0.166759	0.144579	0.168318	0.107412	0.103815	0.143276	0.178173
GCF_001931635.1	0.177395	0.0742144	0.181421	0.200976	0.192258	0.174408	0.187235	0.161547	0.179364	0.175878	0.0295936	0.171944	0.0290862	0.186292	0.172984	0.185827	0.175137	0.181843	0.174048	0.174771	0.172288	0.0750198	0.137429	0.182269	0.188197	0.182269	0.182269	0.197886	0.197886	0.179364	0.158119	0.0442639	0.187235	0.177011	0.202271	0.172288	0.164079	0.177395	0.180176	0.180176	0.178567	0.179364	0.171944	0.141476	0.170592	0.0987984	0.0907656	0.140776	0.171944
GCF_001941845.1	0.179364	0.171944	0.181421	0.200342	0.199098	0.187713	0.190183	0.168318	0.180587	0.175506	0.170926	0.174771	0.17026	0.196126	0.116963	0.198488	0.171602	0.178173	0.175878	0.170592	0.186292	0.172635	0.172288	0.178964	0.196705	0.185367	0.172288	0.196126	0.196126	0.182699	0.157865	0.169279	0.183134	0.181002	0.198488	0.176252	0.163791	0.17663	0.190693	0.172984	0.181002	0.181843	0.175506	0.175137	0.177782	0.177011	0.168002	0.166759	0.182269
GCF_001953885.1	0.156373	0.182269	0.162376	0.192258	0.192258	0.195553	0.200976	0.178173	0.150849	0.152169	0.183134	0.182269	0.183134	0.202271	0.184912	0.188686	0.15307	0.150849	0.152617	0.145534	0.195553	0.185827	0.188197	0.162937	0.206387	0.196705	0.14791	0.197292	0.197292	0.115463	0.186292	0.181421	0.194429	0.197292	0.213325	0.181002	0.180176	0.152843	0.188686	0.159933	0.114587	0.149777	0.181843	0.18918	0.181421	0.193331	0.190693	0.188197	0.175878
GCF_001970135.1	0.151725	0.174771	0.163791	0.193877	0.191209	0.189679	0.182269	0.167688	0.143644	0.133567	0.169604	0.160198	0.169931	0.180176	0.172635	0.183134	0.057671	0.137429	0.130562	0.138738	0.186761	0.175137	0.167376	0.152169	0.183134	0.179768	0.137915	0.190693	0.190693	0.147304	0.168636	0.169279	0.187713	0.189679	0.200976	0.161274	0.168956	0.13342	0.182699	0.158119	0.146706	0.142547	0.160733	0.175878	0.159669	0.174048	0.170592	0.167067	0.162655
GCF_001974775.1	0.124977	0.192258	0.160198	0.194988	0.197886	0.204974	0.198488	0.180176	0.15307	0.164079	0.185367	0.193877	0.184912	0.205675	0.189679	0.18918	0.160733	0.152617	0.159407	0.155887	0.204974	0.192791	0.18918	0.162098	0.203604	0.197886	0.152617	0.217673	0.217673	0.157113	0.181843	0.185367	0.193331	0.197292	0.223483	0.191731	0.178964	0.164079	0.205675	0.153528	0.157113	0.154223	0.193331	0.18918	0.191209	0.191209	0.186292	0.183572	0.169279
GCF_001975025.1	0.161003	0.17026	0.178173	0.192791	0.188197	0.183572	0.188197	0.17026	0.171263	0.163504	0.167376	0.171602	0.168002	0.191209	0.174771	0.191209	0.164079	0.170926	0.165251	0.164662	0.182699	0.171263	0.174048	0.171602	0.190183	0.186761	0.170592	0.199716	0.199716	0.168636	0.169604	0.17026	0.190183	0.187713	0.205675	0.172635	0.175506	0.163791	0.184014	0.172984	0.168002	0.174408	0.171602	0.180587	0.172984	0.174408	0.169931	0.168956	0.156865
GCF_001983595.1	0.172288	0.0998779	0.179768	0.199716	0.199098	0.177395	0.191731	0.166453	0.183572	0.182269	0.0941388	0.172984	0.0937829	0.185367	0.171263	0.188197	0.178567	0.183134	0.17663	0.175506	0.175506	0.101126	0.137268	0.181843	0.187713	0.186761	0.186761	0.202933	0.202933	0.178173	0.166759	0.0928485	0.192258	0.174048	0.204284	0.175137	0.170592	0.183134	0.192258	0.177395	0.177395	0.177782	0.173336	0.140603	0.174408	0.0757292	0.0314572	0.13759	0.175878
GCF_001983975.1	0.186761	0.185367	0.195553	0.149146	0.074142	0.196705	0.209345	0.18918	0.192258	0.187713	0.182699	0.192258	0.183572	0.210114	0.191209	0.128138	0.183572	0.197292	0.193331	0.184461	0.196126	0.186292	0.179768	0.192258	0.207842	0.179364	0.18918	0.186292	0.186292	0.185367	0.198488	0.184014	0.181002	0.194988	0.204284	0.191731	0.192791	0.187235	0.192791	0.192258	0.182699	0.186292	0.192258	0.190183	0.192791	0.18918	0.188197	0.183572	0.204974
GCF_001984445.1	0.180176	0.183572	0.183572	0.190693	0.182699	0.196705	0.199098	0.177395	0.184014	0.182699	0.173691	0.180176	0.173336	0.204284	0.182699	0.178567	0.180176	0.183572	0.184014	0.172288	0.194988	0.186761	0.179364	0.184014	0.207109	0.181002	0.183572	0.191731	0.191731	0.172635	0.183572	0.178964	0.109161	0.192791	0.202271	0.180587	0.184014	0.182699	0.152169	0.181421	0.172635	0.182699	0.179768	0.187235	0.181421	0.184014	0.181843	0.177782	0.183572
GCF_001984575.1	0.23782	0.209345	0.236445	0.232543	0.224525	0.22668	0.22668	0.220489	0.242205	0.211692	0.210114	0.201619	0.210114	0.228939	0.220489	0.209345	0.210897	0.228939	0.223483	0.214163	0.22668	0.212502	0.210897	0.214163	0.235108	0.206387	0.223483	0.202933	0.202933	0.232543	0.227796	0.206387	0.22559	0.23011	0.192258	0.203604	0.221466	0.210897	0.220489	0.223483	0.231311	0.215885	0.202933	0.215885	0.203604	0.214163	0.210114	0.208588	0.228939
GCF_002005225.1	0.148524	0.174408	0.156619	0.195553	0.192791	0.197886	0.188197	0.169931	0.14383	0.126847	0.168956	0.163504	0.169279	0.187235	0.168636	0.186292	0.0913739	0.134014	0.130562	0.136	0.194988	0.176252	0.173336	0.151504	0.192258	0.179364	0.131968	0.192791	0.192791	0.14515	0.173691	0.170926	0.183572	0.194988	0.198488	0.163504	0.173691	0.126593	0.190183	0.154457	0.144579	0.143092	0.164079	0.178567	0.163504	0.17663	0.170592	0.168002	0.164955
GCF_002007685.1	0.181002	0.174048	0.183134	0.202933	0.200342	0.191731	0.197292	0.172635	0.187713	0.179364	0.168636	0.176252	0.168318	0.201619	0.116357	0.197292	0.175137	0.182269	0.179768	0.172288	0.18918	0.177395	0.172635	0.178964	0.204284	0.184461	0.180176	0.199716	0.199716	0.183572	0.168002	0.168002	0.185827	0.184014	0.200342	0.177782	0.169279	0.178567	0.188686	0.176252	0.183134	0.183572	0.175878	0.177011	0.17663	0.172288	0.169604	0.168636	0.186292
GCF_002009175.1	0.192258	0.171944	0.191731	0.201619	0.196126	0.184014	0.18918	0.165549	0.191209	0.192791	0.162098	0.179768	0.162098	0.193331	0.187235	0.192791	0.181002	0.185827	0.184461	0.182269	0.181843	0.171263	0.168318	0.181843	0.193331	0.190183	0.186292	0.210897	0.210897	0.195553	0.173691	0.165251	0.191731	0.178964	0.209345	0.179768	0.179364	0.193331	0.192258	0.187713	0.194988	0.191731	0.178964	0.173691	0.180176	0.172288	0.168002	0.167067	0.178173
GCF_002017835.1	0.00454585	0.174408	0.149146	0.192258	0.190693	0.203604	0.196126	0.170592	0.143644	0.154223	0.17663	0.181843	0.17663	0.205675	0.180176	0.185367	0.152169	0.148319	0.156619	0.151285	0.201619	0.178567	0.174408	0.153758	0.206387	0.186292	0.147304	0.202933	0.202933	0.145341	0.183572	0.175878	0.188686	0.193877	0.209345	0.183134	0.175878	0.153758	0.197292	0.145341	0.145534	0.150203	0.182699	0.178964	0.184014	0.177782	0.170926	0.171944	0.164079
GCF_002019855.1	0.150417	0.173336	0.149777	0.197292	0.191731	0.186761	0.185827	0.167376	0.139745	0.145727	0.17663	0.175137	0.17663	0.185367	0.169279	0.191209	0.142547	0.14515	0.14043	0.141476	0.183134	0.175137	0.17663	0.156373	0.190693	0.181843	0.142547	0.184461	0.184461	0.143644	0.176252	0.175506	0.186761	0.187713	0.207109	0.176252	0.170592	0.146509	0.187235	0.150633	0.142547	0.137107	0.174771	0.175506	0.175506	0.180176	0.179364	0.170592	0.165848
GCF_002021875.1	0.188197	0.187713	0.200342	0.146116	0.0411012	0.197292	0.208588	0.193877	0.194988	0.199098	0.193331	0.204284	0.191731	0.210897	0.194429	0.125964	0.18918	0.200342	0.205675	0.187713	0.195553	0.189679	0.190693	0.194429	0.210114	0.185367	0.197886	0.191731	0.191731	0.191209	0.203604	0.184912	0.182269	0.201619	0.210897	0.200342	0.193877	0.197292	0.195553	0.201619	0.191731	0.189679	0.203604	0.187713	0.201619	0.197886	0.194988	0.191731	0.200976
GCF_002028385.1	0.186292	0.176252	0.191209	0.203604	0.202933	0.195553	0.202271	0.171944	0.191731	0.181843	0.176252	0.178964	0.176252	0.199716	0.119583	0.200976	0.180176	0.183134	0.187713	0.178567	0.193331	0.175878	0.176252	0.184461	0.201619	0.199098	0.182269	0.202271	0.202271	0.179768	0.166759	0.174408	0.194429	0.188197	0.204284	0.178567	0.168318	0.181843	0.189679	0.183572	0.179364	0.188686	0.179364	0.181421	0.180176	0.181421	0.178173	0.168318	0.183572
GCF_002028425.1	0.175506	0.17663	0.190183	0.202271	0.194988	0.194988	0.200342	0.175137	0.184461	0.178567	0.172635	0.175878	0.172288	0.199716	0.0971654	0.198488	0.181421	0.184014	0.178173	0.171944	0.192791	0.174771	0.177395	0.181002	0.202271	0.188686	0.177782	0.194988	0.194988	0.17663	0.162937	0.168636	0.192791	0.182699	0.200342	0.177782	0.164079	0.177782	0.195553	0.183134	0.176252	0.179768	0.174771	0.177395	0.175878	0.176252	0.177395	0.168956	0.183134
GCF_002078175.1	0.136157	0.177011	0.162655	0.204974	0.200976	0.198488	0.190183	0.174771	0.15307	0.160465	0.175878	0.178173	0.175878	0.196705	0.179768	0.189679	0.154223	0.157613	0.161274	0.158119	0.196126	0.181002	0.177011	0.156619	0.197292	0.191209	0.156619	0.214163	0.214163	0.154457	0.176252	0.174048	0.190693	0.194988	0.213325	0.178964	0.175506	0.161547	0.192258	0.154457	0.154457	0.155887	0.178567	0.178173	0.178567	0.180587	0.178964	0.173336	0.164955
GCF_002080455.1	0.184461	0.174408	0.190693	0.203604	0.199716	0.195553	0.202271	0.174408	0.191209	0.181421	0.175137	0.177395	0.175506	0.196126	0.117681	0.199716	0.178567	0.180176	0.184912	0.178567	0.192258	0.174048	0.175137	0.186292	0.201619	0.196126	0.183134	0.200976	0.200976	0.183134	0.164662	0.171263	0.189679	0.186292	0.202271	0.178567	0.168002	0.181421	0.186761	0.182269	0.182269	0.186761	0.178173	0.181002	0.179768	0.177011	0.175506	0.168636	0.185367
GCF_002082175.1	0.178173	0.0850869	0.184014	0.200342	0.197292	0.179364	0.187235	0.163504	0.180587	0.179768	0.0834957	0.166453	0.0829489	0.183134	0.171263	0.188197	0.179364	0.181421	0.177782	0.175506	0.17663	0.086102	0.138738	0.182699	0.184461	0.184912	0.182269	0.193331	0.193331	0.181421	0.16437	0.0795252	0.183572	0.178964	0.199098	0.168956	0.16615	0.180587	0.178964	0.185827	0.180587	0.186292	0.167376	0.142187	0.168318	0.0998779	0.0995376	0.136788	0.174771
GCF_002082195.1	0.179768	0.179364	0.188197	0.184014	0.186292	0.194988	0.206387	0.177782	0.18918	0.184014	0.177011	0.179768	0.17663	0.210114	0.187713	0.174048	0.181421	0.190183	0.192791	0.178173	0.193331	0.181843	0.184014	0.187235	0.213325	0.181843	0.183134	0.197292	0.197292	0.17663	0.190183	0.181002	0.123892	0.193877	0.197292	0.181002	0.186292	0.186292	0.159146	0.185827	0.17663	0.186761	0.180176	0.187235	0.181843	0.182699	0.181843	0.179768	0.186292
GCF_002090335.1	0.178964	0.184014	0.184014	0.192258	0.185827	0.199098	0.199098	0.177395	0.186292	0.183134	0.176252	0.181002	0.176252	0.202933	0.184461	0.179364	0.181843	0.184912	0.183572	0.174048	0.197886	0.185827	0.181843	0.185827	0.207109	0.180176	0.184461	0.192258	0.192258	0.174771	0.181843	0.179768	0.109933	0.196126	0.204284	0.180587	0.184912	0.185367	0.151725	0.182699	0.174048	0.185367	0.180587	0.186761	0.181002	0.184461	0.180176	0.178567	0.183572
GCF_002094995.1	0.174771	0.100706	0.177782	0.190693	0.191731	0.180587	0.183134	0.169931	0.183134	0.180176	0.0987318	0.167067	0.098599	0.184912	0.173691	0.190183	0.172984	0.184014	0.175506	0.174408	0.177395	0.101409	0.139071	0.178173	0.187713	0.185367	0.185827	0.192791	0.192791	0.181002	0.162376	0.09343	0.182269	0.177395	0.199716	0.169931	0.167067	0.181843	0.187235	0.177782	0.179768	0.184014	0.168318	0.142547	0.168002	0.0210522	0.0738897	0.139407	0.177395
GCF_002099185.1	0.174048	0.17026	0.180587	0.197292	0.191209	0.183134	0.193877	0.157113	0.181843	0.172984	0.162376	0.179768	0.162376	0.194429	0.180176	0.196126	0.167688	0.175506	0.173336	0.173336	0.181002	0.170592	0.166759	0.174048	0.199098	0.180587	0.172984	0.198488	0.198488	0.179364	0.155405	0.16322	0.184912	0.171263	0.210897	0.181421	0.161274	0.171944	0.179364	0.17663	0.178964	0.178964	0.180587	0.170592	0.182699	0.167376	0.168002	0.164662	0.174771
GCF_002128305.1	0.208588	0.211692	0.213325	0.222464	0.217673	0.228939	0.211692	0.218593	0.22559	0.206387	0.214163	0.204974	0.215016	0.211692	0.202933	0.209345	0.211692	0.22668	0.210897	0.207842	0.227796	0.213325	0.205675	0.209345	0.216771	0.210114	0.227796	0.203604	0.203604	0.218593	0.221466	0.207109	0.223483	0.221466	0.188197	0.204284	0.211692	0.208588	0.214163	0.217673	0.218593	0.217673	0.204974	0.215885	0.204284	0.207109	0.210897	0.205675	0.214163
GCF_002188335.1	0.15399	0.172984	0.164079	0.196126	0.188686	0.191731	0.182699	0.169279	0.145341	0.133272	0.170926	0.164079	0.170926	0.183134	0.171602	0.184912	0.0639322	0.139745	0.129876	0.139916	0.187713	0.174048	0.171944	0.149777	0.189679	0.178964	0.139071	0.194429	0.194429	0.147104	0.167688	0.170926	0.184912	0.190693	0.196705	0.165848	0.168956	0.133567	0.184912	0.158373	0.146116	0.143644	0.16437	0.17663	0.164079	0.177782	0.171263	0.168002	0.162376
GCF_002188345.1	0.176252	0.0586334	0.178964	0.194429	0.188686	0.177782	0.190693	0.16322	0.182699	0.182269	0.0726524	0.168956	0.0724096	0.186761	0.172635	0.186761	0.17663	0.178964	0.178964	0.177782	0.175878	0.0598436	0.136948	0.183572	0.191731	0.184014	0.181002	0.198488	0.198488	0.178567	0.162376	0.0716566	0.182269	0.182269	0.206387	0.168956	0.163504	0.184014	0.183134	0.180587	0.178567	0.178567	0.170926	0.14183	0.169279	0.103367	0.0948599	0.139916	0.179364
GCF_002188355.1	0.181421	0.170592	0.181421	0.200342	0.200976	0.181843	0.176252	0.177782	0.178964	0.171263	0.171263	0.0365512	0.171944	0.177395	0.173691	0.186761	0.164662	0.178567	0.170592	0.167376	0.178964	0.17026	0.168318	0.170926	0.181421	0.174771	0.175878	0.185367	0.185367	0.175506	0.171263	0.171263	0.187713	0.181002	0.193877	0.0365633	0.175878	0.172288	0.191209	0.181002	0.175137	0.180176	0.0359048	0.172984	0.0349841	0.169279	0.168318	0.165848	0.181002
GCF_002188365.1	0.153758	0.174771	0.160733	0.196126	0.197292	0.191731	0.179768	0.17026	0.147104	0.134616	0.171263	0.164662	0.171602	0.182269	0.172288	0.184014	0.0548041	0.139407	0.132255	0.138407	0.18918	0.175137	0.168318	0.149356	0.187235	0.177395	0.13759	0.191731	0.191731	0.147707	0.168956	0.171602	0.188197	0.190183	0.195553	0.165549	0.172984	0.134616	0.187235	0.158119	0.147104	0.141653	0.164662	0.172635	0.164079	0.173691	0.172984	0.170926	0.166759
GCF_002189675.2	0.16615	0.174408	0.178567	0.199098	0.199098	0.193877	0.195553	0.177782	0.169604	0.172635	0.169931	0.172288	0.169931	0.194988	0.179364	0.187713	0.164662	0.168956	0.171944	0.169279	0.193331	0.175878	0.179364	0.171944	0.196126	0.189679	0.174408	0.207109	0.207109	0.178173	0.171263	0.169931	0.193877	0.190183	0.220489	0.171263	0.171602	0.173336	0.188197	0.175506	0.176252	0.168636	0.172288	0.17663	0.172288	0.178173	0.176252	0.175878	0.167688
GCF_002192455.1	0.180176	0.175878	0.190183	0.184014	0.183134	0.190183	0.194988	0.170926	0.193331	0.186292	0.175506	0.180587	0.175506	0.196705	0.174771	0.177782	0.183572	0.184912	0.186292	0.170592	0.188686	0.17663	0.173336	0.180587	0.197886	0.178567	0.190183	0.184014	0.184014	0.186292	0.179364	0.178173	0.183572	0.184912	0.194429	0.181002	0.171602	0.188197	0.174408	0.18918	0.186292	0.185367	0.181421	0.180176	0.183134	0.182269	0.17663	0.168318	0.186761
GCF_002214185.1	0.151066	0.187235	0.117888	0.193331	0.200342	0.204974	0.202271	0.183572	0.151725	0.159407	0.18918	0.186292	0.188686	0.209345	0.191209	0.194988	0.165549	0.155166	0.16322	0.166759	0.201619	0.188197	0.183572	0.168636	0.209345	0.193331	0.143092	0.210897	0.210897	0.164079	0.190183	0.187235	0.200976	0.201619	0.221466	0.186292	0.186761	0.160733	0.214163	0.113918	0.163791	0.150633	0.186292	0.197292	0.184912	0.188686	0.18918	0.185827	0.181002
GCF_002217715.1	0.172984	0.0720998	0.178964	0.18918	0.187235	0.177011	0.182269	0.159669	0.178964	0.178964	0.0458735	0.169931	0.0455645	0.184912	0.17026	0.183572	0.169279	0.179768	0.177395	0.171602	0.174771	0.0729317	0.136157	0.17663	0.184461	0.177782	0.181002	0.197292	0.197292	0.180587	0.160465	0.0286795	0.179768	0.174048	0.199716	0.170926	0.161274	0.181002	0.177011	0.174048	0.180176	0.180176	0.171263	0.13759	0.170926	0.0957173	0.0895221	0.136471	0.175878
GCF_002217755.1	0.157613	0.18918	0.156619	0.202271	0.193877	0.199716	0.198488	0.183134	0.144391	0.155166	0.187713	0.183134	0.187713	0.206387	0.186761	0.196126	0.158373	0.152169	0.158373	0.145921	0.199098	0.190693	0.194988	0.16437	0.209345	0.200342	0.145341	0.202933	0.202933	0.141125	0.185827	0.191209	0.197886	0.197886	0.224525	0.185367	0.179364	0.155405	0.197292	0.160465	0.14095	0.147304	0.184014	0.199098	0.182269	0.185367	0.186761	0.187235	0.174408
GCF_002237655.1	0.150849	0.176252	0.147304	0.196126	0.197292	0.185367	0.193331	0.172984	0.135072	0.122833	0.172984	0.168636	0.172984	0.197292	0.177782	0.190183	0.12974	0.0918784	0.128007	0.136	0.183134	0.180176	0.179768	0.146116	0.196705	0.180587	0.0880063	0.191731	0.191731	0.141125	0.172984	0.175506	0.188197	0.192258	0.207842	0.169604	0.169279	0.123418	0.190183	0.147104	0.139916	0.133864	0.169279	0.181002	0.169931	0.178567	0.177782	0.17663	0.162376
GCF_002251155.1	0.151285	0.178173	0.157865	0.196126	0.194429	0.190183	0.187713	0.172984	0.146312	0.141125	0.177395	0.175137	0.177782	0.197292	0.174048	0.187235	0.14095	0.142547	0.140776	0.136948	0.187713	0.177782	0.177395	0.151725	0.198488	0.189679	0.13663	0.185827	0.185827	0.0859067	0.174408	0.178173	0.185827	0.190693	0.202933	0.175137	0.175506	0.140603	0.184912	0.156619	0.0852783	0.143276	0.175506	0.181843	0.172984	0.175878	0.176252	0.172288	0.168956
GCF_002261115.1	0.18918	0.185827	0.196126	0.185367	0.182269	0.200342	0.203604	0.182699	0.197886	0.188197	0.183134	0.185367	0.182699	0.210114	0.188686	0.177782	0.17663	0.187713	0.192791	0.187713	0.199098	0.188686	0.181002	0.188197	0.208588	0.190183	0.197292	0.193877	0.193877	0.188197	0.193331	0.184912	0.132399	0.195553	0.202271	0.185367	0.184461	0.188197	0.152843	0.199716	0.188197	0.193331	0.185827	0.186761	0.18918	0.184461	0.185367	0.184461	0.188686
GCF_002288075.1	0.203604	0.187713	0.204284	0.215016	0.209345	0.202933	0.0742144	0.191209	0.200342	0.195553	0.191731	0.180587	0.190693	0.0199579	0.194429	0.207842	0.184461	0.197292	0.187235	0.176252	0.199716	0.18918	0.197886	0.187713	0.00900292	0.199716	0.198488	0.221466	0.221466	0.192258	0.193877	0.187713	0.213325	0.199098	0.215016	0.180587	0.185367	0.196705	0.217673	0.207109	0.191209	0.193877	0.181002	0.196705	0.179364	0.187235	0.186292	0.187235	0.18918
GCF_002300165.1	0.123418	0.175506	0.151946	0.200976	0.195553	0.192791	0.189679	0.167067	0.145534	0.154457	0.174771	0.180587	0.174771	0.188197	0.175506	0.18918	0.151285	0.151504	0.151725	0.148114	0.191209	0.177395	0.181843	0.152392	0.18918	0.192791	0.148938	0.214163	0.214163	0.150633	0.173691	0.174771	0.187713	0.190693	0.221466	0.180587	0.172984	0.154692	0.189679	0.149566	0.148938	0.145341	0.181843	0.177395	0.182699	0.178567	0.174048	0.173336	0.161274
GCF_002300315.1	0.186761	0.183572	0.18918	0.184014	0.188686	0.200976	0.213325	0.179768	0.191731	0.184912	0.179768	0.182699	0.179768	0.215016	0.191731	0.177011	0.184912	0.190693	0.18918	0.184912	0.199098	0.186292	0.188686	0.188686	0.216771	0.185827	0.190693	0.194429	0.194429	0.181843	0.194429	0.181843	0.0919348	0.196126	0.200976	0.185367	0.190183	0.187235	0.160733	0.188197	0.182269	0.193331	0.184014	0.186292	0.185367	0.186761	0.186292	0.183134	0.198488
GCF_002300485.1	0.122949	0.190183	0.160733	0.193331	0.199716	0.204974	0.197886	0.175506	0.145534	0.164662	0.184461	0.194988	0.183572	0.202271	0.185367	0.194429	0.157613	0.150633	0.161274	0.158887	0.204284	0.189679	0.184912	0.164662	0.204974	0.199716	0.15307	0.211692	0.211692	0.155645	0.184912	0.184912	0.192791	0.202271	0.217673	0.191731	0.180176	0.164079	0.207109	0.153758	0.155645	0.153758	0.194429	0.186761	0.193331	0.188686	0.187235	0.184014	0.166759
GCF_002556545.1	0.161822	0.165848	0.174771	0.196126	0.186292	0.187235	0.185827	0.169931	0.172984	0.170926	0.165251	0.171944	0.165251	0.188197	0.180587	0.191209	0.165251	0.175878	0.170926	0.169279	0.185827	0.166759	0.173691	0.175137	0.191731	0.191209	0.174408	0.205675	0.205675	0.176252	0.167688	0.165251	0.184461	0.187235	0.217673	0.172288	0.171602	0.171944	0.184912	0.176252	0.175506	0.172635	0.170592	0.175506	0.170592	0.172288	0.169931	0.168956	0.153298
GCF_002591335.1	0.193331	0.187235	0.194988	0.14999	0.0747985	0.195553	0.210897	0.194988	0.197292	0.194429	0.186761	0.198488	0.186761	0.211692	0.192791	0.128799	0.189679	0.196126	0.193331	0.185367	0.194988	0.187713	0.182699	0.193877	0.209345	0.185827	0.192258	0.188686	0.188686	0.186292	0.207109	0.186761	0.185367	0.202271	0.204974	0.195553	0.196705	0.194429	0.197886	0.196126	0.185827	0.191731	0.197886	0.192791	0.199098	0.190693	0.189679	0.188197	0.205675
GCF_002633395.1	0.181002	0.0958412	0.183572	0.201619	0.191209	0.181002	0.18918	0.16437	0.182699	0.183572	0.0909857	0.173336	0.0903831	0.186292	0.174048	0.183572	0.178173	0.185367	0.17663	0.180176	0.179364	0.0974869	0.13538	0.184461	0.18918	0.190693	0.186761	0.198488	0.198488	0.181843	0.164662	0.0906012	0.188686	0.179364	0.210114	0.175137	0.168318	0.183134	0.193877	0.180176	0.181421	0.183134	0.174048	0.138572	0.174048	0.0798587	0.0619997	0.136157	0.178173
GCF_002705685.1	0.173336	0.0753916	0.179364	0.196705	0.192258	0.175506	0.189679	0.160198	0.179768	0.178173	0.0291141	0.173691	0.0287898	0.18918	0.173336	0.184014	0.177395	0.180587	0.17663	0.175137	0.173336	0.0761078	0.138572	0.183572	0.190183	0.182699	0.181421	0.197886	0.197886	0.182269	0.159146	0.044781	0.185827	0.175506	0.200976	0.174048	0.163791	0.179768	0.179768	0.176252	0.181843	0.175878	0.174408	0.141125	0.173691	0.0977459	0.0912626	0.139071	0.177782
GCF_002705695.1	0.177782	0.139916	0.181421	0.193331	0.190693	0.182699	0.190183	0.168002	0.181002	0.177782	0.139576	0.173691	0.139745	0.190693	0.177011	0.184912	0.173691	0.182699	0.177395	0.168956	0.179364	0.14095	0.0873952	0.178173	0.196126	0.183134	0.186292	0.197886	0.197886	0.181002	0.169279	0.139239	0.180587	0.182269	0.199098	0.173336	0.170926	0.179364	0.191731	0.177395	0.179768	0.184014	0.174048	0.125099	0.172635	0.139407	0.139745	0.140603	0.180587
GCF_002705725.1	0.177395	0.102997	0.178964	0.192791	0.191731	0.182699	0.186761	0.169604	0.183572	0.182269	0.100083	0.167067	0.100015	0.187235	0.170926	0.189679	0.174771	0.183572	0.177395	0.175506	0.181002	0.103367	0.139239	0.179768	0.187235	0.184014	0.187235	0.192791	0.192791	0.182699	0.16437	0.0964036	0.184461	0.177011	0.203604	0.169604	0.167067	0.183134	0.188686	0.180587	0.181843	0.185827	0.168002	0.142009	0.168318	0.0222909	0.0743596	0.139407	0.178173
GCF_002705975.1	0.179364	0.183572	0.192258	0.213325	0.197886	0.181843	0.194988	0.188197	0.188197	0.183134	0.187235	0.182269	0.186761	0.197292	0.194429	0.197292	0.178173	0.182699	0.180176	0.17663	0.181002	0.183134	0.184912	0.179768	0.201619	0.200976	0.184912	0.207109	0.207109	0.184912	0.185827	0.184014	0.201619	0.187235	0.210114	0.184461	0.188686	0.182699	0.210114	0.184912	0.184461	0.188686	0.182269	0.18918	0.183134	0.185827	0.190183	0.185367	0.177395
GCF_002711365.1	0.178173	0.134767	0.182269	0.192791	0.196705	0.181421	0.186292	0.160733	0.180176	0.175137	0.13342	0.175137	0.133272	0.193877	0.174771	0.188197	0.172288	0.181002	0.179364	0.177011	0.179768	0.135844	0.111789	0.183572	0.193877	0.183572	0.185827	0.200342	0.200342	0.184912	0.165549	0.132543	0.182699	0.181002	0.210114	0.175137	0.17026	0.176252	0.187235	0.172288	0.184461	0.187713	0.175137	0.0931964	0.174408	0.137429	0.132979	0.135534	0.175506
GCF_002742045.1	0.127877	0.181843	0.156373	0.202933	0.197292	0.200342	0.18918	0.175878	0.15307	0.155887	0.178567	0.183134	0.178567	0.195553	0.184014	0.194429	0.155405	0.155166	0.156865	0.150849	0.196126	0.181843	0.183572	0.164079	0.199716	0.188197	0.151946	0.214163	0.214163	0.160198	0.181421	0.178567	0.192258	0.202933	0.213325	0.181421	0.181421	0.156373	0.195553	0.149777	0.159669	0.146905	0.183134	0.186292	0.184912	0.181843	0.179364	0.181421	0.16615
GCF_002777535.1	0.17026	0.169931	0.178173	0.193877	0.192258	0.179364	0.199716	0.106765	0.172635	0.175878	0.169604	0.179768	0.168956	0.202933	0.17663	0.186761	0.176252	0.175506	0.176252	0.178173	0.177011	0.172635	0.170592	0.17663	0.203604	0.186761	0.174048	0.212502	0.212502	0.178173	0.168956	0.169604	0.191731	0.178567	0.214163	0.181843	0.165549	0.176252	0.191209	0.177011	0.177782	0.175878	0.181002	0.169604	0.184014	0.16615	0.169931	0.165251	0.178173
GCF_002794255.1	0.199098	0.190693	0.196126	0.192791	0.196126	0.210897	0.208588	0.196705	0.197886	0.185367	0.188686	0.184014	0.18918	0.216771	0.193877	0.192791	0.182699	0.197292	0.179768	0.181421	0.206387	0.192791	0.191209	0.179768	0.220489	0.167376	0.199098	0.192791	0.192791	0.196126	0.201619	0.188197	0.194429	0.198488	0.18918	0.181421	0.193331	0.184912	0.199716	0.196126	0.194988	0.202271	0.184014	0.188686	0.184014	0.196126	0.189679	0.190183	0.207842
GCF_002797835.1	0.186292	0.183134	0.183134	0.183134	0.179768	0.203604	0.210897	0.184461	0.192258	0.193331	0.185827	0.181843	0.185367	0.215885	0.187235	0.182269	0.186761	0.189679	0.192258	0.184461	0.202271	0.184014	0.186292	0.18918	0.213325	0.182699	0.193877	0.193331	0.193331	0.182269	0.185827	0.184461	0.0292262	0.197886	0.201619	0.182269	0.186292	0.196126	0.159669	0.184912	0.182269	0.196705	0.182269	0.185367	0.181843	0.181843	0.186761	0.184014	0.190693
GCF_002802945.1	0.186292	0.172984	0.183134	0.208588	0.196126	0.185827	0.184014	0.177395	0.184912	0.167376	0.172984	0.0704556	0.172635	0.184461	0.172635	0.191209	0.167376	0.181002	0.175137	0.167688	0.182699	0.173336	0.166453	0.174771	0.190693	0.174771	0.177782	0.193331	0.193331	0.182269	0.180587	0.171602	0.188197	0.185367	0.192791	0.071018	0.184014	0.167376	0.18918	0.179768	0.181843	0.183572	0.0701938	0.180176	0.0701938	0.170592	0.174408	0.173336	0.178567
GCF_002803065.1	0.164662	0.175878	0.179768	0.207842	0.194429	0.202933	0.186292	0.174771	0.169279	0.178567	0.17663	0.17663	0.17663	0.18918	0.184912	0.188686	0.171263	0.178173	0.177011	0.174048	0.200976	0.178173	0.181421	0.178567	0.193331	0.194429	0.174408	0.219531	0.219531	0.170926	0.178567	0.172288	0.191209	0.202933	0.223483	0.178567	0.175506	0.181002	0.195553	0.178964	0.17026	0.17663	0.177011	0.181843	0.178173	0.182699	0.181843	0.17663	0.145341
GCF_002803075.1	0.148319	0.179768	0.159407	0.197886	0.18918	0.191209	0.192258	0.17026	0.151285	0.139407	0.181002	0.177011	0.180587	0.191731	0.175878	0.191731	0.145341	0.14515	0.144769	0.125345	0.189679	0.180176	0.184461	0.150417	0.194988	0.184014	0.146509	0.193331	0.193331	0.144391	0.178964	0.178173	0.190693	0.193877	0.208588	0.179364	0.177011	0.139071	0.188197	0.155166	0.143644	0.146905	0.177782	0.179768	0.178567	0.177782	0.188197	0.178173	0.168318
GCF_002803085.1	0.173691	0.170592	0.178964	0.189679	0.193877	0.185367	0.185367	0.166453	0.181421	0.181421	0.16437	0.171263	0.163791	0.188686	0.165848	0.192791	0.175137	0.177782	0.181843	0.176252	0.183572	0.172288	0.169931	0.175506	0.191731	0.191209	0.184461	0.199716	0.199716	0.181421	0.164955	0.162655	0.184014	0.183572	0.204284	0.172288	0.165549	0.184461	0.181002	0.172635	0.181421	0.185367	0.171263	0.169604	0.171602	0.170592	0.161547	0.164079	0.172635
GCF_002803155.1	0.191209	0.182269	0.199098	0.183134	0.180176	0.199098	0.217673	0.184014	0.194988	0.187713	0.182699	0.182699	0.181843	0.222464	0.194429	0.181002	0.18918	0.188197	0.195553	0.185827	0.197886	0.184912	0.194988	0.193331	0.219531	0.193877	0.191209	0.190183	0.190183	0.184014	0.192258	0.185367	0.133567	0.196126	0.202271	0.184461	0.185367	0.188686	0.158887	0.197886	0.184014	0.191209	0.183572	0.200342	0.185367	0.191731	0.18918	0.184461	0.191209
GCF_002803175.1	0.172984	0.075131	0.177011	0.192791	0.194429	0.171263	0.184461	0.161547	0.178567	0.175506	0.0348353	0.171263	0.0344498	0.189679	0.170592	0.188686	0.17663	0.180176	0.174408	0.175137	0.169604	0.0757669	0.137915	0.180587	0.190183	0.181843	0.177782	0.192791	0.192791	0.177782	0.160465	0.046136	0.182269	0.174771	0.202271	0.171263	0.163504	0.17663	0.181002	0.175506	0.177395	0.175878	0.171263	0.141653	0.170926	0.0978761	0.0906012	0.138572	0.175137
GCF_002803195.1	0.177395	0.171263	0.187235	0.201619	0.191731	0.192791	0.199716	0.172635	0.189679	0.178173	0.169279	0.172984	0.169604	0.197886	0.113634	0.194988	0.174771	0.181421	0.181843	0.174771	0.190693	0.174048	0.17663	0.181421	0.201619	0.190693	0.181002	0.196126	0.196126	0.179364	0.163791	0.173336	0.194429	0.185827	0.204974	0.172984	0.167376	0.177395	0.197292	0.182699	0.179364	0.182269	0.172984	0.175506	0.172288	0.17663	0.174408	0.171602	0.183134
GCF_002803845.1	0.181002	0.173691	0.181843	0.202271	0.199098	0.194429	0.200342	0.169931	0.186761	0.177782	0.169604	0.176252	0.169604	0.199098	0.101551	0.193877	0.174771	0.191209	0.184014	0.174408	0.192258	0.174048	0.171602	0.182269	0.204974	0.185827	0.186292	0.190693	0.190693	0.178964	0.162098	0.17026	0.187713	0.181421	0.201619	0.178567	0.161547	0.177782	0.196705	0.17663	0.178567	0.184014	0.177011	0.171263	0.177011	0.177782	0.175878	0.170592	0.178964
GCF_002804165.1	0.175506	0.101056	0.181002	0.190183	0.187235	0.177782	0.186761	0.163791	0.184014	0.181843	0.0959033	0.167067	0.0955937	0.186292	0.168956	0.189679	0.177395	0.183572	0.177395	0.174048	0.174048	0.0999463	0.138738	0.179364	0.186292	0.184461	0.184461	0.194988	0.194988	0.180587	0.161822	0.0941388	0.181421	0.173336	0.198488	0.168956	0.167688	0.184014	0.184912	0.177782	0.179768	0.183572	0.167376	0.143276	0.167376	0.0374978	0.0699338	0.138079	0.179364
GCF_002811705.1	0.18918	0.190693	0.194429	0.189679	0.193877	0.204284	0.202933	0.184014	0.194988	0.177782	0.182699	0.178964	0.182269	0.208588	0.179768	0.191209	0.182269	0.192791	0.183134	0.176252	0.204284	0.192791	0.183572	0.178964	0.212502	0.170592	0.191731	0.190693	0.190693	0.18918	0.187235	0.183134	0.182699	0.200976	0.181421	0.178567	0.192258	0.178567	0.186761	0.191209	0.188686	0.195553	0.180176	0.184461	0.182269	0.188197	0.188686	0.186292	0.198488
GCF_002812405.1	0.196126	0.191209	0.195553	0.149777	0.0759559	0.200342	0.212502	0.196126	0.199716	0.188686	0.189679	0.199716	0.18918	0.212502	0.191209	0.128666	0.186761	0.201619	0.194988	0.187235	0.200342	0.192791	0.184461	0.193877	0.207842	0.186292	0.192791	0.188197	0.188197	0.184461	0.204974	0.191209	0.186292	0.203604	0.206387	0.196126	0.197886	0.190183	0.199098	0.193331	0.184912	0.190183	0.199098	0.191731	0.200976	0.192791	0.191731	0.188197	0.208588
GCF_002832675.1	0.17663	0.0791944	0.184014	0.193877	0.194429	0.175506	0.191731	0.159933	0.183134	0.182699	0.0444979	0.170926	0.0443261	0.190183	0.172635	0.190183	0.175878	0.178567	0.177011	0.178964	0.172984	0.0792356	0.139407	0.180176	0.192791	0.184014	0.179768	0.194429	0.194429	0.188197	0.163504	0.0526138	0.184014	0.177011	0.200976	0.172635	0.165251	0.184461	0.186761	0.182699	0.186761	0.184014	0.172635	0.142367	0.172635	0.10148	0.0946784	0.139407	0.179768
GCF_002846415.1	0.166759	0.163504	0.176252	0.184461	0.187235	0.181843	0.193877	0.157113	0.171263	0.175878	0.158887	0.177011	0.159669	0.193331	0.164955	0.184461	0.169279	0.173691	0.174048	0.165848	0.178567	0.16322	0.165251	0.173691	0.18918	0.182699	0.179364	0.197292	0.197292	0.172288	0.162376	0.16322	0.179768	0.174771	0.208588	0.177782	0.157113	0.175878	0.183134	0.168956	0.172288	0.173691	0.177011	0.168002	0.178173	0.168002	0.163791	0.16322	0.173336
GCF_002846455.1	0.150417	0.182269	0.157613	0.200976	0.195553	0.191731	0.191731	0.177782	0.141476	0.144959	0.17663	0.174408	0.17663	0.200342	0.172288	0.187713	0.14291	0.146116	0.14515	0.139576	0.18918	0.183572	0.179364	0.154223	0.204974	0.18918	0.1413	0.186292	0.186292	0.10725	0.177011	0.178964	0.188686	0.190693	0.209345	0.178567	0.169604	0.144391	0.184461	0.160198	0.106765	0.146312	0.175878	0.183134	0.178173	0.182269	0.182699	0.178567	0.17026
GCF_002847285.1	0.198488	0.200976	0.204974	0.197886	0.198488	0.214163	0.198488	0.196126	0.209345	0.189679	0.198488	0.18918	0.198488	0.199098	0.192791	0.192791	0.187713	0.198488	0.191209	0.192791	0.212502	0.202933	0.202271	0.193877	0.202271	0.196705	0.197886	0.192791	0.192791	0.194429	0.200976	0.192791	0.202271	0.201619	0.191209	0.189679	0.198488	0.191209	0.197886	0.202933	0.193877	0.196705	0.189679	0.210114	0.190183	0.202271	0.202933	0.193331	0.200342
GCF_002879675.3	0.159933	0.179364	0.162655	0.192258	0.197886	0.193877	0.183572	0.167688	0.153298	0.116257	0.172288	0.167688	0.172288	0.18918	0.168956	0.192258	0.134616	0.139071	0.109588	0.13759	0.193877	0.180587	0.174408	0.149566	0.190693	0.177782	0.136948	0.197886	0.197886	0.149777	0.168318	0.173336	0.190183	0.18918	0.197292	0.168956	0.173336	0.115072	0.187235	0.160198	0.148731	0.147304	0.168318	0.180587	0.168636	0.178964	0.179364	0.169604	0.173336
GCF_002891295.1	0.179364	0.179768	0.196126	0.186292	0.185827	0.197292	0.196705	0.179364	0.190693	0.183134	0.17663	0.180176	0.17663	0.202933	0.174048	0.177782	0.186292	0.186761	0.185827	0.180176	0.196705	0.179364	0.177782	0.181843	0.202933	0.181002	0.190693	0.191209	0.191209	0.184912	0.175506	0.183134	0.184014	0.189679	0.197886	0.182269	0.175506	0.184461	0.175506	0.189679	0.184461	0.188197	0.181421	0.180176	0.184912	0.180587	0.176252	0.17663	0.18918
GCF_002891315.1	0.193331	0.186761	0.200976	0.190183	0.185367	0.192258	0.217673	0.188686	0.192258	0.186292	0.184461	0.185367	0.184014	0.218593	0.194988	0.184014	0.188197	0.184014	0.193331	0.182699	0.191209	0.187713	0.190693	0.200342	0.224525	0.192791	0.186761	0.192258	0.192258	0.187235	0.191209	0.185827	0.137753	0.200976	0.210897	0.185827	0.192791	0.186761	0.160465	0.196126	0.185827	0.192791	0.186292	0.196705	0.186292	0.190183	0.187713	0.184014	0.191731
GCF_002899455.1	0.159407	0.181002	0.167688	0.190183	0.192791	0.190693	0.187235	0.169604	0.151504	0.111073	0.171944	0.167376	0.171944	0.184912	0.168956	0.186761	0.133567	0.138079	0.107412	0.137107	0.190183	0.181002	0.174048	0.148319	0.188197	0.179364	0.132111	0.191209	0.191209	0.146905	0.17026	0.172984	0.187713	0.189679	0.196705	0.168318	0.174048	0.109933	0.189679	0.15863	0.145727	0.147304	0.168318	0.181002	0.168636	0.179768	0.177782	0.172635	0.173336
GCF_002910725.2	0.181843	0.168956	0.179768	0.201619	0.200976	0.184912	0.177782	0.175878	0.179364	0.17026	0.172984	0.0100665	0.173336	0.175878	0.17026	0.188686	0.164662	0.178567	0.171944	0.164955	0.181843	0.168956	0.168956	0.172984	0.183134	0.173336	0.173691	0.18918	0.18918	0.174048	0.169279	0.168318	0.185367	0.186292	0.18918	0.00985499	0.173336	0.17026	0.187235	0.178567	0.173691	0.181421	0.00917363	0.175137	0.0112776	0.168956	0.169604	0.165549	0.180176
GCF_002910775.2	0.180587	0.142009	0.179768	0.194988	0.189679	0.184912	0.188686	0.167688	0.181002	0.178567	0.140776	0.174408	0.140603	0.193331	0.175878	0.188686	0.173691	0.185827	0.175506	0.169931	0.181843	0.143644	0.0878527	0.17663	0.198488	0.183572	0.187713	0.200976	0.200976	0.178173	0.169931	0.139916	0.181843	0.183572	0.202271	0.174771	0.172635	0.179364	0.190183	0.179768	0.177011	0.182269	0.174408	0.127359	0.174771	0.141125	0.142367	0.143276	0.181421
GCF_002939475.1	0.184912	0.176252	0.189679	0.187713	0.178964	0.191209	0.193877	0.174408	0.184461	0.177782	0.174771	0.175137	0.175137	0.193877	0.167067	0.178964	0.180587	0.186292	0.184912	0.172635	0.190183	0.177011	0.178567	0.180587	0.200342	0.176252	0.187235	0.181843	0.181843	0.187713	0.17663	0.178173	0.172984	0.186761	0.199716	0.175506	0.178964	0.177011	0.166453	0.188686	0.187235	0.190183	0.175506	0.178173	0.174771	0.183134	0.181002	0.17663	0.185827
GCF_002940705.1	0.149146	0.180587	0.145727	0.194429	0.197292	0.189679	0.195553	0.174048	0.132979	0.13126	0.180176	0.178567	0.181002	0.199098	0.181002	0.187235	0.137753	0.0902745	0.13126	0.142547	0.186761	0.183134	0.180587	0.155645	0.202271	0.190183	0.0864461	0.201619	0.201619	0.146116	0.178173	0.181002	0.187713	0.193331	0.219531	0.180176	0.177395	0.131683	0.190183	0.14346	0.145727	0.139576	0.178964	0.187235	0.178567	0.187235	0.181843	0.177782	0.169931
GCF_002941025.1	0.178567	0.141476	0.187713	0.192791	0.197292	0.193877	0.199716	0.166759	0.185367	0.181843	0.139071	0.177782	0.139239	0.199098	0.179768	0.190183	0.174408	0.184912	0.181002	0.178567	0.190693	0.142009	0.113918	0.184461	0.202271	0.192258	0.189679	0.200342	0.200342	0.185827	0.168002	0.140086	0.180587	0.181002	0.207109	0.178964	0.169931	0.182699	0.193331	0.181843	0.185367	0.18918	0.178173	0.0935473	0.179364	0.144391	0.13759	0.143276	0.178173
GCF_002943895.1	0.172635	0.159146	0.174408	0.201619	0.196126	0.178567	0.17663	0.161547	0.178567	0.166759	0.159933	0.162376	0.159933	0.182269	0.161003	0.192258	0.164662	0.172984	0.172635	0.165549	0.176252	0.158887	0.167067	0.174771	0.183572	0.181421	0.174408	0.200342	0.200342	0.172635	0.102631	0.156865	0.188686	0.173691	0.197292	0.165549	0.101908	0.168318	0.184912	0.171263	0.171263	0.175137	0.163504	0.16437	0.164079	0.159669	0.158119	0.162376	0.171602
GCF_002946835.1	0.127877	0.181843	0.156373	0.202933	0.197292	0.200342	0.18918	0.175878	0.15307	0.155887	0.178964	0.183134	0.178567	0.195553	0.184014	0.194429	0.155405	0.155166	0.156619	0.150849	0.196126	0.181843	0.183572	0.164079	0.199716	0.188197	0.151946	0.214163	0.214163	0.160198	0.181421	0.178567	0.192791	0.202933	0.213325	0.181421	0.181421	0.156619	0.195553	0.149777	0.159933	0.147104	0.183134	0.186292	0.184912	0.181843	0.179364	0.181421	0.166453
GCF_003024195.1	0.147505	0.182269	0.160198	0.199716	0.198488	0.203604	0.199098	0.180176	0.160733	0.16615	0.183134	0.184014	0.182269	0.205675	0.194429	0.193877	0.161822	0.163791	0.165848	0.168318	0.201619	0.186292	0.178173	0.168636	0.205675	0.194429	0.161822	0.223483	0.223483	0.169931	0.184461	0.181002	0.190183	0.197886	0.224525	0.186761	0.181843	0.168636	0.192258	0.15399	0.168956	0.158373	0.183134	0.180176	0.184461	0.187235	0.178567	0.180587	0.170926
GCF_003024215.1	0.173691	0.0752425	0.178964	0.192258	0.193331	0.172288	0.190693	0.160465	0.183572	0.183134	0.0302852	0.171602	0.0300046	0.190693	0.172984	0.182269	0.177011	0.182269	0.178567	0.175878	0.169604	0.0759939	0.138079	0.183572	0.192258	0.184014	0.181421	0.196126	0.196126	0.181421	0.160465	0.0462846	0.186292	0.175137	0.198488	0.173691	0.165549	0.184461	0.178567	0.17663	0.180176	0.179364	0.171944	0.14095	0.171944	0.0984006	0.0898966	0.138572	0.174048
GCF_003032475.1	0.154457	0.180176	0.142187	0.196705	0.206387	0.197886	0.196705	0.175878	0.145727	0.155166	0.183572	0.180587	0.184014	0.199716	0.176252	0.187235	0.15399	0.150417	0.151725	0.150417	0.197292	0.181843	0.180587	0.161547	0.200976	0.191731	0.145921	0.200976	0.200976	0.150849	0.180176	0.182699	0.200976	0.197292	0.215885	0.182699	0.181421	0.155405	0.200342	0.154223	0.150417	0.147707	0.180587	0.181002	0.181843	0.18918	0.181421	0.171263	0.171263
GCF_003041235.1	0.150633	0.178964	0.148731	0.190693	0.193877	0.187713	0.193331	0.169279	0.138407	0.127617	0.175506	0.176252	0.175137	0.193877	0.178567	0.181843	0.135534	0.0898966	0.130979	0.143092	0.186761	0.182699	0.180176	0.152169	0.199716	0.189679	0.0862	0.199716	0.199716	0.142367	0.180587	0.179364	0.193877	0.192258	0.207842	0.177395	0.175878	0.128401	0.187713	0.145341	0.141653	0.135534	0.176252	0.188686	0.178173	0.179364	0.177395	0.174408	0.168318
GCF_003046555.1	0.14095	0.178173	0.156373	0.192258	0.200342	0.194429	0.188197	0.181421	0.133272	0.144959	0.179364	0.178567	0.178964	0.191209	0.178567	0.193331	0.141653	0.13759	0.147505	0.138243	0.192258	0.180587	0.182269	0.150849	0.193877	0.184014	0.135844	0.200976	0.200976	0.145921	0.180176	0.177011	0.190693	0.197886	0.213325	0.180176	0.182269	0.144769	0.193877	0.151725	0.144769	0.136948	0.178567	0.182269	0.180176	0.184461	0.182699	0.182269	0.164662
GCF_003048205.2	0.146706	0.181002	0.158373	0.193877	0.194988	0.199098	0.196705	0.175137	0.134464	0.146312	0.179364	0.178964	0.178567	0.200342	0.183134	0.192258	0.14346	0.132833	0.14183	0.144959	0.197886	0.184461	0.181843	0.158373	0.198488	0.194988	0.132688	0.215016	0.215016	0.14999	0.181843	0.180587	0.193331	0.205675	0.220489	0.179364	0.175506	0.145341	0.195553	0.151066	0.148938	0.129876	0.178964	0.183134	0.179768	0.188197	0.181843	0.177011	0.16615
GCF_003054555.1	0.17026	0.17026	0.184461	0.186761	0.193331	0.180587	0.201619	0.146116	0.182269	0.188686	0.167376	0.186761	0.167067	0.204974	0.179364	0.188686	0.181421	0.179768	0.181843	0.184912	0.177011	0.171602	0.167688	0.183572	0.206387	0.191209	0.180176	0.22559	0.22559	0.187235	0.167376	0.166759	0.183572	0.180176	0.216771	0.188197	0.170926	0.188197	0.18918	0.182269	0.187713	0.184912	0.186761	0.168956	0.188197	0.171263	0.166759	0.164079	0.175878
GCF_003074055.1	0.144959	0.174048	0.148319	0.192258	0.191731	0.187713	0.187713	0.167688	0.139745	0.13759	0.17026	0.167376	0.169931	0.190183	0.170592	0.187235	0.135689	0.138738	0.135072	0.140603	0.186292	0.175506	0.17663	0.148731	0.191731	0.180587	0.134616	0.194429	0.194429	0.140258	0.168956	0.17026	0.187235	0.191209	0.203604	0.168956	0.166453	0.137429	0.184461	0.148114	0.139239	0.131542	0.167067	0.178964	0.168002	0.177011	0.172984	0.174048	0.159933
GCF_003097515.1	0.178964	0.172288	0.181843	0.193331	0.195553	0.175506	0.198488	0.160465	0.179364	0.174048	0.171944	0.173691	0.171602	0.197292	0.177782	0.194988	0.178567	0.17663	0.173691	0.172635	0.172984	0.174048	0.177011	0.17663	0.199716	0.182699	0.178964	0.197292	0.197292	0.169931	0.16615	0.171263	0.18918	0.172288	0.201619	0.173691	0.169931	0.174048	0.187235	0.179364	0.168956	0.182699	0.173691	0.176252	0.174048	0.173691	0.170592	0.169931	0.182699
GCF_003112515.1	0.177395	0.175506	0.173336	0.205675	0.199098	0.202271	0.191209	0.177011	0.181002	0.160733	0.174771	0.171263	0.175137	0.190183	0.174771	0.188197	0.164079	0.171602	0.161003	0.157865	0.199716	0.174771	0.180176	0.166453	0.195553	0.186761	0.171602	0.192791	0.192791	0.168318	0.180176	0.175878	0.195553	0.197886	0.195553	0.173336	0.174771	0.161274	0.192258	0.174048	0.167688	0.172635	0.170926	0.177782	0.172984	0.177782	0.178567	0.177011	0.179768
GCF_003112535.1	0.147505	0.184014	0.147304	0.194429	0.193331	0.201619	0.200976	0.180587	0.136	0.152169	0.182269	0.180176	0.182699	0.205675	0.179364	0.192258	0.148524	0.145921	0.14999	0.144959	0.199098	0.183134	0.191209	0.158373	0.207842	0.192791	0.142187	0.195553	0.195553	0.146905	0.181002	0.186761	0.195553	0.202271	0.217673	0.181843	0.183572	0.152169	0.196705	0.14791	0.147104	0.143092	0.181421	0.188686	0.181421	0.189679	0.187235	0.179364	0.169279
GCF_003112555.1	0.155645	0.175137	0.163791	0.197886	0.192258	0.192791	0.185367	0.171944	0.145727	0.134616	0.173336	0.166453	0.173336	0.186292	0.173336	0.185367	0.0656533	0.1413	0.132543	0.141476	0.18918	0.175137	0.172635	0.151285	0.193877	0.182699	0.139916	0.195553	0.195553	0.146312	0.169931	0.175878	0.187713	0.193331	0.201619	0.168318	0.170926	0.134464	0.187713	0.161274	0.145727	0.145921	0.166453	0.175137	0.167067	0.181002	0.174771	0.171602	0.166453
GCF_003112575.1	0.156865	0.172635	0.157865	0.190693	0.18918	0.188686	0.184912	0.167688	0.146116	0.131683	0.170592	0.165848	0.170592	0.182269	0.168956	0.182269	0.0722028	0.141125	0.130979	0.137107	0.188197	0.171263	0.168636	0.149356	0.186292	0.175137	0.1413	0.186292	0.186292	0.148114	0.169604	0.174771	0.185367	0.187713	0.202271	0.166759	0.169279	0.132111	0.184912	0.155887	0.146905	0.144769	0.16615	0.175506	0.163791	0.17663	0.173336	0.168956	0.164955
GCF_003112595.1	0.150849	0.177782	0.160465	0.191209	0.186761	0.192791	0.178567	0.168002	0.143644	0.132543	0.171263	0.159933	0.171602	0.181002	0.168956	0.182699	0.0282789	0.13759	0.129065	0.140258	0.189679	0.178964	0.168002	0.148731	0.186292	0.177782	0.136471	0.190693	0.190693	0.14346	0.168002	0.170592	0.184912	0.187713	0.189679	0.162376	0.170926	0.132833	0.181421	0.156619	0.14291	0.142728	0.160465	0.169604	0.161547	0.174408	0.172984	0.167376	0.164955
GCF_003116675.1	0.172635	0.0967827	0.181843	0.200342	0.195553	0.179364	0.187713	0.162937	0.182269	0.181421	0.09343	0.171263	0.0931382	0.186292	0.172635	0.186761	0.174771	0.182269	0.178964	0.175506	0.177395	0.0976162	0.138079	0.183134	0.190183	0.185367	0.184461	0.199716	0.199716	0.174408	0.163791	0.0920479	0.187713	0.174408	0.201619	0.172984	0.168636	0.183134	0.190183	0.176252	0.174048	0.178173	0.171602	0.140603	0.170592	0.0743596	0.0122743	0.138407	0.178567
GCF_003116685.1	0.174771	0.0768763	0.179364	0.199098	0.194429	0.174048	0.191731	0.163504	0.181421	0.180176	0.0317324	0.172984	0.0313459	0.190693	0.175506	0.184461	0.181421	0.181002	0.181002	0.176252	0.171263	0.0775022	0.140086	0.188686	0.195553	0.184461	0.181843	0.199716	0.199716	0.184014	0.161003	0.0479831	0.187713	0.175506	0.205675	0.173691	0.165848	0.181421	0.183134	0.179364	0.184014	0.181421	0.173691	0.144391	0.172635	0.100636	0.0932547	0.14095	0.177782
GCF_003116715.1	0.172635	0.158373	0.172635	0.200342	0.195553	0.177395	0.175137	0.160198	0.178173	0.165251	0.157113	0.158887	0.157113	0.180176	0.158119	0.192791	0.16322	0.173336	0.171944	0.163504	0.175137	0.158373	0.164955	0.173691	0.182269	0.179768	0.174408	0.199098	0.199098	0.170926	0.100083	0.156865	0.188686	0.171944	0.194429	0.162937	0.100015	0.167376	0.182699	0.171263	0.170592	0.172635	0.160198	0.162937	0.161547	0.157362	0.157362	0.161274	0.170592
GCF_003116725.1	0.172984	0.0982032	0.17663	0.191731	0.195553	0.177782	0.183572	0.167067	0.177782	0.175137	0.0950421	0.166453	0.0946181	0.184014	0.17026	0.185367	0.172288	0.182699	0.173691	0.174771	0.175506	0.0985328	0.13342	0.17663	0.182269	0.183572	0.183134	0.191731	0.191731	0.178964	0.164955	0.0896287	0.182699	0.178173	0.198488	0.168318	0.162376	0.177395	0.186761	0.174408	0.177782	0.183572	0.167376	0.139407	0.167688	0.0742144	0.0597453	0.135534	0.179364
GCF_003116755.1	0.174048	0.074615	0.177395	0.193877	0.192791	0.172635	0.18918	0.161274	0.180587	0.178173	0.0346079	0.172635	0.0343261	0.191209	0.171602	0.182699	0.174771	0.180587	0.177011	0.177395	0.170592	0.0758046	0.13759	0.181843	0.192791	0.180587	0.180176	0.196705	0.196705	0.180176	0.162376	0.0455968	0.184461	0.174408	0.199716	0.173336	0.165251	0.178173	0.180587	0.175878	0.178964	0.180176	0.172635	0.141125	0.171602	0.0976162	0.0915974	0.140086	0.178173
GCF_003116775.1	0.17663	0.074725	0.178567	0.192791	0.195553	0.174048	0.188686	0.162655	0.180176	0.17663	0.034676	0.172288	0.0345513	0.18918	0.171263	0.184014	0.174771	0.181002	0.174408	0.174408	0.171602	0.0753542	0.137268	0.182699	0.190693	0.180176	0.182269	0.196126	0.196126	0.178964	0.162098	0.0440161	0.184461	0.174048	0.200976	0.171944	0.166759	0.178567	0.184912	0.175878	0.178173	0.178173	0.172635	0.140086	0.171602	0.0984006	0.0903831	0.14043	0.17663
GCF_003116795.1	0.145921	0.169604	0.153298	0.187235	0.18918	0.186761	0.178964	0.166453	0.141125	0.125468	0.168636	0.15399	0.168636	0.178173	0.168636	0.179364	0.0923891	0.134163	0.124612	0.131826	0.184461	0.168636	0.168636	0.146116	0.181843	0.172288	0.134163	0.188686	0.188686	0.140258	0.167067	0.168956	0.177395	0.179768	0.192258	0.155405	0.168636	0.126215	0.178964	0.148938	0.139916	0.139407	0.155166	0.172984	0.152617	0.172984	0.172288	0.167688	0.162655
GCF_003121295.1	0.191731	0.196705	0.197292	0.197886	0.188686	0.207109	0.207842	0.190183	0.205675	0.197886	0.194988	0.196126	0.194988	0.219531	0.197292	0.188686	0.194429	0.202271	0.198488	0.184912	0.206387	0.198488	0.194429	0.195553	0.218593	0.194429	0.206387	0.190183	0.190183	0.193331	0.202271	0.200976	0.193331	0.201619	0.196705	0.197886	0.208588	0.197292	0.188686	0.201619	0.192791	0.200342	0.196126	0.199098	0.196705	0.193877	0.197886	0.196126	0.208588
GCF_003122365.1	0.184912	0.175137	0.191209	0.197886	0.201619	0.186761	0.202271	0.16615	0.187235	0.175506	0.174048	0.175506	0.174048	0.197886	0.181421	0.196126	0.181843	0.179768	0.180587	0.175506	0.183572	0.177395	0.179768	0.177782	0.202933	0.182269	0.186292	0.201619	0.201619	0.183572	0.172288	0.171263	0.184461	0.177395	0.202933	0.178173	0.173691	0.175878	0.192791	0.18918	0.182269	0.182699	0.175137	0.180587	0.175506	0.179364	0.180587	0.175878	0.183572
GCF_003143935.1	0.144016	0.180176	0.146509	0.201619	0.196126	0.196126	0.190693	0.171263	0.12723	0.143092	0.184461	0.174408	0.184014	0.192258	0.180587	0.190183	0.143092	0.13759	0.145341	0.144203	0.194988	0.178567	0.178567	0.159146	0.193877	0.186761	0.134616	0.200342	0.200342	0.140258	0.178173	0.178964	0.188686	0.185367	0.214163	0.176252	0.17663	0.14291	0.188197	0.147707	0.139407	0.12974	0.174048	0.180176	0.177395	0.184912	0.182699	0.171602	0.161547
GCF_003144095.1	0.193331	0.193331	0.195553	0.199098	0.196705	0.214163	0.194429	0.191209	0.194988	0.185367	0.190183	0.174771	0.190693	0.197292	0.191731	0.190183	0.184461	0.192258	0.184912	0.173336	0.211692	0.194988	0.188197	0.185367	0.203604	0.181421	0.191731	0.161274	0.161274	0.181002	0.193877	0.188686	0.184014	0.210897	0.196705	0.175878	0.192791	0.184912	0.185827	0.190693	0.180587	0.187235	0.175137	0.196705	0.178567	0.190693	0.192258	0.185367	0.193877
GCF_003146615.1	0.153758	0.179768	0.161274	0.203604	0.202271	0.192258	0.189679	0.177011	0.14791	0.0102466	0.181002	0.171602	0.181002	0.201619	0.179364	0.193877	0.13342	0.132399	0.104571	0.138079	0.187235	0.180587	0.178173	0.153528	0.202271	0.185367	0.127102	0.191209	0.191209	0.145727	0.172984	0.183134	0.198488	0.187713	0.205675	0.174408	0.180176	0.00935789	0.191209	0.156619	0.144959	0.150849	0.171602	0.178173	0.174048	0.183134	0.184912	0.172635	0.172984
GCF_003147545.1	0.172984	0.0739616	0.178567	0.195553	0.190693	0.176252	0.189679	0.159933	0.179364	0.178567	0.0472419	0.171602	0.0468859	0.185827	0.172635	0.184014	0.170592	0.178567	0.177395	0.171602	0.173336	0.0745054	0.13759	0.177395	0.185367	0.180587	0.178173	0.199716	0.199716	0.178173	0.161274	0.0313459	0.182699	0.172635	0.204284	0.170926	0.16437	0.179768	0.184461	0.174048	0.177782	0.177011	0.171944	0.139576	0.170592	0.0972937	0.0906559	0.134014	0.174771
GCF_003148825.1	0.185367	0.178567	0.190693	0.202933	0.207109	0.199098	0.206387	0.174408	0.199716	0.186292	0.182699	0.178173	0.181843	0.199716	0.119692	0.193877	0.181421	0.189679	0.187713	0.179364	0.196126	0.179768	0.180176	0.188686	0.204284	0.193331	0.186761	0.204974	0.204974	0.192791	0.165251	0.178567	0.198488	0.187713	0.206387	0.182699	0.172288	0.186292	0.200976	0.183134	0.192258	0.191731	0.178567	0.178567	0.181002	0.182699	0.183134	0.175506	0.182699
GCF_003173275.1	0.188197	0.184014	0.190693	0.183572	0.187713	0.202271	0.214163	0.185827	0.193877	0.197292	0.182699	0.182269	0.182699	0.22559	0.193877	0.176252	0.188686	0.197292	0.198488	0.188197	0.200976	0.186292	0.187235	0.189679	0.222464	0.192791	0.193877	0.199716	0.199716	0.181002	0.196705	0.181843	0.0932547	0.196126	0.211692	0.184912	0.190183	0.199098	0.161822	0.193331	0.179364	0.192791	0.182699	0.187235	0.186292	0.184014	0.187235	0.183572	0.193331
GCF_003208035.1	0.146116	0.177011	0.149777	0.193331	0.194988	0.191209	0.18918	0.169604	0.135689	0.134314	0.171263	0.169279	0.170926	0.185367	0.172984	0.188686	0.133567	0.134014	0.133864	0.127359	0.188197	0.178173	0.173336	0.14999	0.186761	0.182269	0.130562	0.192791	0.192791	0.130286	0.168956	0.171602	0.182699	0.187235	0.196705	0.17026	0.168002	0.134014	0.183572	0.149356	0.129065	0.136788	0.169931	0.174408	0.171944	0.179364	0.175137	0.166759	0.159669
GCF_003248335.1	0.181421	0.146509	0.181843	0.193331	0.188686	0.180587	0.192258	0.167067	0.187713	0.174048	0.144391	0.166759	0.144203	0.197886	0.172635	0.188197	0.174771	0.186761	0.173691	0.168318	0.177395	0.14791	0.14346	0.177395	0.198488	0.186292	0.182269	0.197292	0.197292	0.179364	0.167067	0.14346	0.184014	0.180587	0.197886	0.168318	0.166453	0.175506	0.185367	0.178964	0.178567	0.185367	0.167376	0.152843	0.168636	0.140603	0.145534	0.0896287	0.180176
GCF_003248355.1	0.179768	0.14515	0.182269	0.193331	0.188686	0.180176	0.189679	0.166759	0.186761	0.174408	0.142367	0.167067	0.142728	0.196126	0.170926	0.186292	0.174408	0.185827	0.173691	0.168318	0.177011	0.146706	0.141653	0.177011	0.196126	0.184461	0.180587	0.195553	0.195553	0.177395	0.165848	0.14095	0.182269	0.179364	0.195553	0.168636	0.166759	0.175506	0.184014	0.178567	0.177011	0.182269	0.167376	0.151946	0.168956	0.140258	0.144769	0.088888	0.178964
GCF_003254205.1	0.172635	0.137915	0.178173	0.18918	0.190183	0.178173	0.190693	0.163791	0.181002	0.174408	0.137753	0.170926	0.138079	0.197886	0.177395	0.180176	0.168002	0.178173	0.173336	0.17663	0.176252	0.139745	3.09826e-05	0.175137	0.200976	0.184912	0.183134	0.18918	0.18918	0.178567	0.166453	0.138243	0.188197	0.181002	0.204974	0.171263	0.169931	0.175878	0.188686	0.177395	0.177395	0.18918	0.170926	0.116357	0.171263	0.140258	0.138407	0.138572	0.181002
GCF_003259275.1	0.172635	0.137915	0.178173	0.18918	0.190183	0.178173	0.190693	0.163791	0.181002	0.174408	0.137753	0.170926	0.138079	0.197886	0.177395	0.180176	0.168002	0.178173	0.173691	0.17663	0.176252	0.139745	2.62121e-05	0.175137	0.201619	0.184912	0.183572	0.18918	0.18918	0.178567	0.166453	0.138243	0.188197	0.181002	0.204974	0.171263	0.169931	0.175878	0.188686	0.177395	0.177395	0.18918	0.170926	0.116357	0.171263	0.140258	0.138407	0.138572	0.181002
GCF_003259355.1	0.205675	0.193331	0.207109	0.204284	0.200342	0.218593	0.210114	0.190693	0.207842	0.198488	0.203604	0.194429	0.202933	0.210897	0.202933	0.193331	0.192791	0.205675	0.203604	0.194429	0.215016	0.193331	0.200976	0.194429	0.211692	0.192258	0.209345	0.202933	0.202933	0.210897	0.202271	0.204974	0.198488	0.215016	0.201619	0.196705	0.199098	0.198488	0.203604	0.204974	0.209345	0.206387	0.194429	0.202933	0.194988	0.204974	0.204974	0.202271	0.201619
GCF_003259575.1	0.172984	0.138079	0.178567	0.189679	0.190693	0.178567	0.191209	0.164079	0.181421	0.174771	0.137915	0.171263	0.138243	0.198488	0.177782	0.180587	0.168318	0.178567	0.173691	0.177011	0.17663	0.139916	2.85972e-05	0.175506	0.202271	0.185827	0.183572	0.189679	0.189679	0.178964	0.166759	0.138407	0.188686	0.181421	0.204974	0.171602	0.17026	0.176252	0.18918	0.177782	0.177782	0.189679	0.171263	0.116457	0.171263	0.140258	0.138407	0.138572	0.181421
GCF_003259585.1	0.151285	0.174771	0.160733	0.191209	0.182269	0.188686	0.186292	0.178567	0.150417	0.149356	0.176252	0.17026	0.176252	0.188197	0.172288	0.183572	0.143644	0.156373	0.151725	0.137268	0.185827	0.177395	0.176252	0.150849	0.190693	0.186292	0.150417	0.180587	0.180587	0.122601	0.174048	0.174048	0.183134	0.189679	0.204284	0.172635	0.172635	0.148731	0.180587	0.159933	0.121572	0.148114	0.170926	0.185827	0.17026	0.174771	0.175506	0.172984	0.168002
GCF_003259625.1	0.174771	0.139239	0.175878	0.197886	0.194988	0.181843	0.18918	0.164662	0.177395	0.177395	0.140603	0.165251	0.14043	0.193331	0.172288	0.184461	0.17026	0.183572	0.171602	0.164662	0.180587	0.140603	0.138904	0.171602	0.196705	0.188197	0.178964	0.199716	0.199716	0.172635	0.164955	0.141476	0.192258	0.181421	0.194988	0.165848	0.16437	0.178964	0.188686	0.178567	0.172288	0.181843	0.164955	0.146116	0.164955	0.142728	0.138572	0.0701612	0.171944
GCF_003261055.1	0.152843	0.188686	0.16437	0.203604	0.201619	0.191731	0.192258	0.184014	0.149356	0.14183	0.182699	0.186292	0.182699	0.192791	0.193331	0.199716	0.143092	0.146312	0.144579	0.148319	0.191731	0.189679	0.182269	0.16437	0.197292	0.187235	0.143276	0.205675	0.205675	0.149146	0.187713	0.183134	0.194988	0.202933	0.210897	0.185827	0.179768	0.142728	0.199098	0.160198	0.147707	0.142009	0.185827	0.18918	0.185367	0.190693	0.193877	0.184014	0.177011
GCF_003263885.1	0.172984	0.0741059	0.178567	0.196126	0.190693	0.176252	0.188686	0.159933	0.179364	0.178567	0.0473443	0.171602	0.0469534	0.185827	0.173336	0.184014	0.170592	0.178567	0.177395	0.171944	0.173691	0.074615	0.13759	0.177782	0.185367	0.180587	0.178567	0.199716	0.199716	0.178567	0.161822	0.0313661	0.183134	0.172984	0.204284	0.170926	0.16437	0.179768	0.184461	0.174408	0.177782	0.177011	0.171944	0.139576	0.170592	0.0974224	0.0907107	0.133864	0.174771
GCF_003263925.1	0.172984	0.0738897	0.178567	0.194988	0.191209	0.175878	0.188686	0.159933	0.179364	0.178567	0.0470719	0.171602	0.0468186	0.185827	0.172635	0.184014	0.17026	0.178567	0.177395	0.171602	0.173336	0.074396	0.137429	0.177011	0.185367	0.180587	0.178173	0.199716	0.199716	0.178173	0.161274	0.0312349	0.182699	0.172635	0.204284	0.170926	0.16437	0.179364	0.184461	0.173691	0.177782	0.176252	0.171944	0.139407	0.170926	0.0972295	0.0907107	0.133716	0.174771
GCF_003265665.1	0.200976	0.192791	0.201619	0.204284	0.206387	0.209345	0.212502	0.202271	0.202933	0.192791	0.198488	0.184014	0.199098	0.215885	0.200342	0.206387	0.198488	0.202933	0.200342	0.193877	0.203604	0.194988	0.200342	0.193331	0.217673	0.187235	0.200976	0.191209	0.191209	0.203604	0.215016	0.198488	0.193331	0.213325	0.199716	0.187713	0.205675	0.193331	0.203604	0.203604	0.204284	0.210897	0.185367	0.201619	0.185367	0.202271	0.201619	0.196126	0.210114
GCF_003268535.2	0.170592	0.194429	0.165549	0.208588	0.200976	0.199716	0.193877	0.182699	0.159933	0.171263	0.186761	0.188197	0.186761	0.194988	0.190693	0.196705	0.167067	0.166453	0.16615	0.164955	0.198488	0.196126	0.192791	0.175506	0.193877	0.197292	0.16322	0.212502	0.212502	0.165251	0.18918	0.192791	0.208588	0.205675	0.22559	0.189679	0.187713	0.170926	0.199716	0.162376	0.164079	0.16322	0.188686	0.193877	0.187235	0.199716	0.193877	0.194988	0.175506
GCF_003268965.1	0.178964	0.14043	0.185827	0.195553	0.191209	0.186292	0.198488	0.165848	0.181002	0.175506	0.14183	0.175506	0.141653	0.196126	0.173336	0.187713	0.173336	0.183572	0.177011	0.177395	0.184461	0.141125	0.11676	0.175137	0.199098	0.188197	0.187713	0.198488	0.198488	0.182699	0.166759	0.138243	0.185827	0.183134	0.200976	0.175506	0.170926	0.17663	0.194988	0.181421	0.182699	0.187713	0.176252	0.00782552	0.175137	0.144769	0.139916	0.145921	0.180176
GCF_003287915.1	0.190183	0.182699	0.192791	0.212502	0.207109	0.204974	0.204974	0.175878	0.191731	0.187235	0.177782	0.175878	0.177395	0.204284	0.12237	0.201619	0.178173	0.184912	0.188197	0.177782	0.200976	0.183572	0.179768	0.184014	0.205675	0.194429	0.182269	0.194988	0.194988	0.188686	0.164079	0.174771	0.197886	0.194988	0.210897	0.177395	0.168956	0.187235	0.202933	0.185367	0.188197	0.184912	0.175878	0.183572	0.17663	0.182699	0.174408	0.181002	0.186761
GCF_003287935.1	0.189679	0.182269	0.192791	0.212502	0.207109	0.204974	0.204974	0.175878	0.191731	0.187235	0.177782	0.176252	0.177395	0.204284	0.122485	0.201619	0.178173	0.184912	0.188197	0.177782	0.200976	0.183134	0.179768	0.184014	0.205675	0.194429	0.181843	0.194988	0.194988	0.188686	0.164079	0.174771	0.198488	0.194988	0.210897	0.177782	0.168956	0.187235	0.202933	0.184912	0.188197	0.184912	0.176252	0.183572	0.177011	0.182699	0.174771	0.181002	0.186292
GCF_003323715.1	0.204974	0.200342	0.197292	0.205675	0.200976	0.218593	0.203604	0.195553	0.204284	0.196705	0.203604	0.181002	0.203604	0.203604	0.196705	0.200342	0.194988	0.198488	0.202271	0.187713	0.215885	0.201619	0.200976	0.197886	0.199716	0.196705	0.198488	0.203604	0.203604	0.200976	0.203604	0.202271	0.199098	0.209345	0.200976	0.181002	0.204284	0.197886	0.200976	0.197886	0.200342	0.200976	0.181002	0.210114	0.183134	0.206387	0.200976	0.192791	0.201619
GCF_003323735.1	0.207842	0.200976	0.200976	0.202933	0.203604	0.216771	0.204284	0.197292	0.203604	0.197292	0.204284	0.190183	0.204284	0.210114	0.198488	0.200976	0.193331	0.208588	0.204284	0.192791	0.215016	0.203604	0.201619	0.197886	0.207842	0.197292	0.199716	0.208588	0.208588	0.199716	0.207842	0.202933	0.200976	0.217673	0.207109	0.190183	0.203604	0.197292	0.202271	0.202271	0.198488	0.204284	0.190183	0.203604	0.193331	0.214163	0.207109	0.194988	0.209345
GCF_003324565.1	0.171602	0.164662	0.174408	0.191731	0.188686	0.186292	0.189679	0.165848	0.17663	0.181002	0.162376	0.175137	0.162376	0.193877	0.162655	0.190183	0.173691	0.177011	0.177395	0.168956	0.184912	0.165251	0.167376	0.17026	0.193331	0.182269	0.177395	0.198488	0.198488	0.175137	0.160733	0.162937	0.184014	0.178567	0.201619	0.171602	0.159407	0.181002	0.181002	0.172288	0.174408	0.177782	0.174048	0.164955	0.173691	0.168956	0.167067	0.156865	0.166759
GCF_003325375.1	0.184014	0.174048	0.183572	0.199098	0.201619	0.186292	0.190693	0.171944	0.181843	0.174048	0.173336	0.170592	0.172288	0.193331	0.129199	0.193331	0.173336	0.184014	0.17663	0.170592	0.185827	0.174771	0.178964	0.17663	0.193331	0.183134	0.178173	0.186761	0.186761	0.174408	0.162098	0.17026	0.185827	0.180176	0.196705	0.173691	0.162655	0.173691	0.185827	0.179768	0.172984	0.179364	0.172288	0.178567	0.173691	0.17026	0.170592	0.167067	0.184461
GCF_003330845.1	0.144391	0.174048	0.146116	0.188197	0.187235	0.185367	0.195553	0.172984	0.132688	0.125222	0.175137	0.168002	0.174771	0.192258	0.178173	0.180176	0.131542	0.0860042	0.126847	0.137753	0.183572	0.175878	0.175506	0.151946	0.195553	0.183134	0.0757292	0.193331	0.193331	0.14095	0.170592	0.173691	0.18918	0.189679	0.207109	0.168318	0.173691	0.124612	0.187235	0.139407	0.139916	0.132688	0.168002	0.184014	0.167067	0.178567	0.172635	0.17663	0.16615
GCF_003330865.1	0.180587	0.155166	0.191731	0.201619	0.199098	0.184461	0.197292	0.168318	0.189679	0.185827	0.147304	0.185827	0.147104	0.202933	0.180587	0.196126	0.186761	0.192791	0.191209	0.184014	0.182699	0.156129	0.144016	0.183572	0.202271	0.192791	0.193331	0.216771	0.216771	0.186761	0.175878	0.148524	0.192791	0.188686	0.223483	0.187235	0.174771	0.188197	0.196126	0.186761	0.186292	0.184912	0.187713	0.149777	0.188686	0.155166	0.149566	0.13759	0.187235
GCF_003344445.1	0.14383	0.179364	0.146312	0.200976	0.194988	0.199716	0.188197	0.178567	0.119261	0.142367	0.178567	0.181843	0.178567	0.199716	0.177395	0.197292	0.142547	0.131683	0.142367	0.148114	0.196705	0.180176	0.174048	0.159146	0.202271	0.184912	0.128401	0.200976	0.200976	0.146312	0.182699	0.175137	0.185367	0.197886	0.209345	0.181843	0.181002	0.143276	0.193331	0.14346	0.145727	0.134616	0.181843	0.181002	0.182269	0.177395	0.177782	0.17663	0.163791
GCF_003344965.1	0.190693	0.173691	0.185827	0.201619	0.197886	0.190693	0.199716	0.177011	0.191731	0.186761	0.170592	0.181843	0.169931	0.192258	0.188686	0.191209	0.189679	0.194429	0.187713	0.183572	0.18918	0.175878	0.170926	0.183134	0.202933	0.193331	0.192791	0.210114	0.210114	0.188686	0.181421	0.167067	0.192258	0.187235	0.207842	0.183572	0.178964	0.186761	0.194429	0.187713	0.187235	0.192791	0.182269	0.17663	0.183572	0.17026	0.171263	0.175137	0.186761
GCF_003352445.1	0.17663	0.101056	0.181002	0.191209	0.187235	0.175878	0.185827	0.163504	0.184014	0.182269	0.0965296	0.16615	0.0960902	0.183134	0.169931	0.191209	0.175137	0.183572	0.177011	0.174048	0.172984	0.100986	0.139745	0.177395	0.184014	0.184461	0.182699	0.193331	0.193331	0.180587	0.161822	0.0937239	0.181002	0.171944	0.197886	0.168002	0.167067	0.184014	0.184014	0.177782	0.179364	0.184014	0.167067	0.142728	0.16615	0.0372366	0.0700311	0.137915	0.178964
GCF_003353555.1	0.173336	0.0746883	0.178964	0.196126	0.191209	0.176252	0.190693	0.164079	0.179768	0.178567	0.0482105	0.171944	0.0477226	0.187235	0.174408	0.184461	0.171263	0.180587	0.177395	0.171602	0.174048	0.0748722	0.139576	0.179768	0.188686	0.180587	0.182699	0.202933	0.202933	0.181421	0.161822	0.0332365	0.180587	0.175878	0.204284	0.171602	0.165848	0.180176	0.185367	0.175506	0.181002	0.178567	0.172288	0.139576	0.172288	0.0990657	0.0916534	0.140258	0.175878
GCF_003355155.1	0.197886	0.193877	0.210897	0.194429	0.188197	0.217673	0.202271	0.188686	0.203604	0.199716	0.197292	0.192791	0.197886	0.207109	0.200976	0.186761	0.196126	0.203604	0.200976	0.194988	0.213325	0.193331	0.200976	0.202933	0.211692	0.191731	0.204974	0.197292	0.197292	0.204284	0.204284	0.196126	0.204974	0.206387	0.194429	0.192791	0.207842	0.198488	0.189679	0.202933	0.204284	0.196705	0.193331	0.199716	0.193331	0.204284	0.199098	0.188686	0.192791
GCF_003363195.1	0.146509	0.177011	0.152169	0.195553	0.196126	0.186761	0.185367	0.168318	0.140086	0.138738	0.175137	0.167376	0.174771	0.192258	0.173691	0.188686	0.138738	0.138738	0.136948	0.142367	0.186292	0.178173	0.177782	0.147304	0.191209	0.181843	0.136788	0.197292	0.197292	0.1413	0.167067	0.174048	0.184461	0.191731	0.204974	0.170592	0.166453	0.138407	0.188686	0.150203	0.14095	0.134163	0.167067	0.181002	0.168002	0.178567	0.17663	0.170926	0.163791
GCF_003367645.1	0.172288	0.0997414	0.179768	0.199716	0.199098	0.17663	0.191731	0.165848	0.183572	0.181843	0.093842	0.172984	0.0933715	0.185367	0.171263	0.188197	0.178173	0.182269	0.17663	0.175137	0.174771	0.100986	0.136948	0.181421	0.187713	0.186761	0.185827	0.202271	0.202271	0.177395	0.16615	0.0927908	0.192258	0.173691	0.204284	0.175137	0.17026	0.182699	0.192258	0.177395	0.177011	0.177782	0.172984	0.140086	0.174408	0.0754289	0.0312853	0.137429	0.175878
GCF_003369795.1	0.151504	0.174408	0.160465	0.188686	0.188197	0.186761	0.179768	0.171944	0.145341	0.132979	0.172984	0.163504	0.173336	0.181843	0.173336	0.186292	0.0450984	0.141125	0.131683	0.140603	0.185367	0.175506	0.171602	0.151504	0.186292	0.178173	0.137268	0.197886	0.197886	0.145534	0.166453	0.168318	0.183134	0.186761	0.197292	0.165549	0.168956	0.133567	0.184461	0.158119	0.144579	0.14183	0.163791	0.174408	0.163791	0.174048	0.172635	0.165251	0.164662
GCF_003387455.1	0.15307	0.177782	0.158887	0.190183	0.187235	0.193331	0.181002	0.167688	0.144769	0.132111	0.180176	0.16437	0.180176	0.186292	0.172984	0.185827	0.00603695	0.137268	0.130562	0.140086	0.190183	0.180176	0.170592	0.149777	0.193331	0.181002	0.136	0.202271	0.202271	0.144391	0.169604	0.171602	0.186761	0.192258	0.193331	0.165549	0.173336	0.132688	0.190183	0.157362	0.14383	0.142187	0.16437	0.172984	0.164662	0.177011	0.177782	0.167688	0.167376
GCF_003391135.1	0.184912	0.181421	0.192791	0.187713	0.174408	0.196705	0.201619	0.184912	0.189679	0.186292	0.173336	0.181002	0.172984	0.199098	0.179364	0.174408	0.185367	0.192258	0.184461	0.181843	0.192791	0.181002	0.173691	0.188686	0.204974	0.181421	0.196705	0.189679	0.189679	0.189679	0.180176	0.178173	0.184014	0.188686	0.210114	0.183134	0.182269	0.187235	0.171263	0.191731	0.18918	0.188686	0.181421	0.185367	0.183134	0.183572	0.178567	0.178964	0.189679
GCF_003402595.1	0.182269	0.175506	0.191209	0.196126	0.197292	0.185827	0.202933	0.165848	0.185367	0.174048	0.174048	0.174771	0.174048	0.199716	0.181002	0.194429	0.182269	0.179364	0.178964	0.174048	0.183572	0.178964	0.178567	0.176252	0.204284	0.180587	0.184912	0.202271	0.202271	0.181002	0.172635	0.170592	0.182269	0.17663	0.202933	0.175137	0.172288	0.174771	0.190693	0.185367	0.179768	0.182269	0.174048	0.180176	0.175137	0.178173	0.178567	0.175137	0.181002
GCF_003403055.1	0.161274	0.183134	0.180587	0.202271	0.191731	0.205675	0.184461	0.171263	0.168002	0.180176	0.177782	0.183572	0.177395	0.189679	0.187713	0.190693	0.169931	0.172984	0.177011	0.169279	0.203604	0.183134	0.184014	0.176252	0.191209	0.192791	0.17663	0.215016	0.215016	0.168636	0.175506	0.177395	0.197292	0.207109	0.222464	0.184014	0.170926	0.180176	0.197886	0.179364	0.167688	0.183134	0.183134	0.185827	0.185367	0.184461	0.182699	0.178173	0.147707
GCF_003428925.1	0.184912	0.169604	0.181421	0.207109	0.197886	0.184461	0.178567	0.174771	0.183134	0.168956	0.172288	0.0360116	0.172635	0.182269	0.172984	0.186761	0.160465	0.179768	0.174408	0.168002	0.183572	0.170926	0.172984	0.172984	0.184912	0.177395	0.17663	0.18918	0.18918	0.178567	0.170926	0.169604	0.185367	0.186761	0.194988	0.0361784	0.171944	0.168956	0.190693	0.181421	0.177011	0.179768	0.0354583	0.177011	0.0350415	0.172288	0.169279	0.167376	0.177395
GCF_003443735.1	0.143092	0.185367	0.146706	0.197886	0.200976	0.205675	0.199098	0.174771	0.000825714	0.147104	0.183572	0.181843	0.182699	0.203604	0.187713	0.198488	0.143276	0.137107	0.147104	0.14791	0.200976	0.185367	0.180587	0.154928	0.202933	0.191209	0.131683	0.199098	0.199098	0.146706	0.185367	0.181843	0.186292	0.193877	0.224525	0.180587	0.180587	0.146116	0.192791	0.14346	0.145727	0.138572	0.181843	0.178964	0.182269	0.185367	0.184461	0.181421	0.166759
GCF_003454755.1	0.197292	0.172635	0.188686	0.199098	0.193331	0.00556908	0.199098	0.171602	0.199098	0.179364	0.171263	0.178173	0.170592	0.198488	0.189679	0.196126	0.186292	0.190183	0.181421	0.181421	0.00480022	0.173336	0.173336	0.185827	0.199098	0.199098	0.187713	0.193877	0.193877	0.182269	0.177782	0.171602	0.204974	0.159669	0.208588	0.180176	0.184461	0.179364	0.192791	0.186292	0.180587	0.187235	0.178173	0.182269	0.178567	0.175878	0.174048	0.174048	0.193331
GCF_003573485.1	0.162937	0.168636	0.177011	0.195553	0.190183	0.183134	0.185367	0.168956	0.170926	0.164079	0.167067	0.170926	0.167688	0.190693	0.174771	0.192258	0.162937	0.168956	0.165251	0.16437	0.182699	0.17026	0.175137	0.169931	0.188686	0.185367	0.169931	0.200976	0.200976	0.168956	0.168956	0.168956	0.18918	0.187713	0.204284	0.171602	0.174048	0.164662	0.183572	0.171944	0.167688	0.173336	0.171263	0.182269	0.171602	0.172635	0.169604	0.168002	0.156619
GCF_003574445.1	0.182269	0.190183	0.192258	0.211692	0.204284	0.210114	0.196705	0.180587	0.184912	0.188686	0.184912	0.182269	0.184014	0.192791	0.197292	0.200976	0.181002	0.186292	0.186761	0.183572	0.209345	0.195553	0.183572	0.187235	0.193877	0.190183	0.187235	0.215016	0.215016	0.193331	0.191731	0.180176	0.196705	0.194988	0.215885	0.179768	0.187713	0.190183	0.202271	0.187713	0.193877	0.183572	0.182269	0.186292	0.180176	0.179768	0.179768	0.181002	0.186292
GCF_003595235.1	0.14183	0.177395	0.143092	0.192258	0.194429	0.202933	0.196126	0.175506	0.0895754	0.146509	0.179768	0.17663	0.179364	0.202933	0.181421	0.190693	0.142367	0.139745	0.145921	0.14346	0.197292	0.178567	0.179768	0.156619	0.205675	0.18918	0.133716	0.191731	0.191731	0.145921	0.184912	0.177011	0.190693	0.190183	0.213325	0.177395	0.181002	0.146509	0.192258	0.14383	0.144579	0.137107	0.177782	0.181002	0.177782	0.17663	0.175506	0.180176	0.163504
GCF_003595545.1	0.186292	0.184014	0.200342	0.145534	0.0399695	0.199098	0.209345	0.190693	0.196126	0.200342	0.191731	0.199716	0.190183	0.210897	0.193877	0.124977	0.187235	0.197886	0.204974	0.186761	0.196126	0.186292	0.188686	0.196705	0.207842	0.185367	0.201619	0.192791	0.192791	0.195553	0.202271	0.183572	0.180587	0.199716	0.211692	0.197886	0.193331	0.200342	0.196705	0.197886	0.196126	0.191731	0.200342	0.187235	0.199098	0.194988	0.192791	0.192258	0.199716
GCF_003610995.1	0.172288	0.0979413	0.176252	0.191209	0.194988	0.177395	0.183134	0.166759	0.177782	0.175137	0.0948599	0.16615	0.0943778	0.183572	0.17026	0.185367	0.172288	0.183134	0.173691	0.174771	0.175137	0.0985328	0.13342	0.176252	0.182269	0.183134	0.183134	0.191209	0.191209	0.178567	0.164662	0.0895221	0.182269	0.178173	0.197886	0.168636	0.162098	0.177395	0.186292	0.174048	0.177395	0.183134	0.167376	0.139407	0.167688	0.0742144	0.0595738	0.135689	0.178567
GCF_003626535.1	0.216771	0.207842	0.218593	0.212502	0.218593	0.222464	0.214163	0.227796	0.215885	0.198488	0.211692	0.192258	0.211692	0.223483	0.211692	0.215885	0.209345	0.209345	0.210897	0.198488	0.222464	0.207842	0.213325	0.207109	0.222464	0.200342	0.222464	0.199098	0.199098	0.211692	0.210897	0.215885	0.214163	0.223483	0.18918	0.194429	0.223483	0.198488	0.216771	0.216771	0.210114	0.222464	0.193331	0.213325	0.195553	0.210897	0.213325	0.210897	0.224525
GCF_003626575.1	0.210897	0.212502	0.227796	0.207109	0.219531	0.223483	0.220489	0.219531	0.221466	0.206387	0.211692	0.199098	0.211692	0.215016	0.204974	0.208588	0.204284	0.218593	0.216771	0.210897	0.222464	0.215885	0.211692	0.210114	0.217673	0.209345	0.215885	0.201619	0.201619	0.217673	0.220489	0.215016	0.220489	0.219531	0.181843	0.197886	0.214163	0.207109	0.219531	0.221466	0.215885	0.224525	0.199716	0.210897	0.198488	0.212502	0.204284	0.203604	0.215016
GCF_003626585.1	0.210897	0.212502	0.227796	0.207109	0.219531	0.223483	0.220489	0.219531	0.221466	0.206387	0.211692	0.199098	0.211692	0.215016	0.204974	0.208588	0.204284	0.218593	0.217673	0.210897	0.222464	0.215885	0.211692	0.210114	0.217673	0.210114	0.215885	0.201619	0.201619	0.217673	0.220489	0.215016	0.220489	0.219531	0.181843	0.197886	0.214163	0.207109	0.219531	0.221466	0.215885	0.224525	0.199716	0.210897	0.198488	0.212502	0.204284	0.204284	0.215016
GCF_003627815.1	0.173691	0.168956	0.176252	0.200342	0.189679	0.184014	0.188197	0.167688	0.174048	0.180176	0.16437	0.173336	0.164662	0.190183	0.162937	0.188197	0.174771	0.177782	0.178567	0.169931	0.182699	0.170926	0.168318	0.174048	0.190183	0.183572	0.179768	0.192258	0.192258	0.181002	0.162098	0.163791	0.184461	0.187713	0.197886	0.172984	0.158373	0.179768	0.181843	0.175137	0.180176	0.184461	0.173336	0.168956	0.173336	0.17026	0.163791	0.159669	0.168636
GCF_003634815.1	0.177395	0.17663	0.190183	0.202271	0.196705	0.193877	0.198488	0.175137	0.184912	0.177782	0.173336	0.175506	0.172288	0.199098	0.0967193	0.198488	0.181421	0.184014	0.177782	0.171944	0.191731	0.174048	0.177782	0.181843	0.203604	0.189679	0.178173	0.193877	0.193877	0.175506	0.162937	0.168002	0.190693	0.181002	0.198488	0.177011	0.163504	0.176252	0.196126	0.182699	0.175137	0.178567	0.174408	0.177011	0.175137	0.176252	0.178567	0.168318	0.184014
GCF_003665095.1	0.198488	0.200976	0.204284	0.206387	0.202933	0.207842	0.202271	0.197886	0.207109	0.204284	0.194429	0.181421	0.194429	0.204284	0.193331	0.200342	0.194988	0.210897	0.192258	0.18918	0.207109	0.202933	0.197292	0.194429	0.206387	0.186292	0.207842	0.207842	0.207842	0.210114	0.204284	0.194988	0.201619	0.201619	0.199098	0.183134	0.201619	0.204974	0.198488	0.197292	0.210114	0.199098	0.183134	0.193877	0.183572	0.192791	0.197292	0.188197	0.205675
GCF_003665435.1	0.15307	0.172984	0.161274	0.191209	0.204974	0.183572	0.185827	0.168318	0.145341	0.102052	0.175878	0.166759	0.175506	0.187713	0.172288	0.192258	0.125345	0.135072	0.0148291	0.133125	0.182269	0.173336	0.175506	0.151946	0.18918	0.178964	0.129199	0.190693	0.190693	0.144016	0.171263	0.169931	0.188686	0.190183	0.193331	0.169931	0.170926	0.101338	0.186292	0.156619	0.143092	0.139239	0.168002	0.174771	0.169604	0.172635	0.175506	0.174408	0.164955
GCF_003671715.1	0.148114	0.178567	0.154223	0.193877	0.190693	0.196705	0.187235	0.172288	0.14383	0.127102	0.175506	0.166759	0.175878	0.186292	0.174048	0.191209	0.090492	0.134014	0.129065	0.138079	0.194988	0.179768	0.182269	0.152843	0.188686	0.182699	0.132688	0.196705	0.196705	0.146509	0.176252	0.173691	0.185367	0.192258	0.210114	0.168002	0.177395	0.126974	0.191731	0.154692	0.145727	0.142728	0.167376	0.182269	0.167376	0.181002	0.172984	0.171602	0.16437
GCF_003671735.1	0.161547	0.180176	0.162098	0.195553	0.200976	0.192258	0.184014	0.168956	0.154692	0.118834	0.170592	0.167067	0.170926	0.188686	0.171602	0.191731	0.13492	0.140086	0.111073	0.140258	0.192258	0.179768	0.174408	0.150203	0.190693	0.177011	0.138243	0.200976	0.200976	0.149777	0.171602	0.169604	0.187713	0.190693	0.198488	0.168318	0.173336	0.117372	0.191731	0.160465	0.149146	0.150203	0.167376	0.178964	0.168002	0.180176	0.177011	0.167067	0.175506
GCF_003675325.1	0.152169	0.180587	0.159146	0.202271	0.192791	0.190693	0.192791	0.177011	0.147505	0.145341	0.175878	0.177395	0.17663	0.194988	0.181002	0.191209	0.148938	0.150417	0.144579	0.138243	0.188197	0.181421	0.183572	0.15399	0.199716	0.187235	0.147104	0.194429	0.194429	0.103219	0.177782	0.178173	0.188197	0.199716	0.207842	0.176252	0.178173	0.145727	0.192791	0.158119	0.102413	0.151285	0.177011	0.196705	0.174771	0.183572	0.183134	0.183134	0.171602
GCF_003675345.1	0.173336	0.178173	0.185827	0.197292	0.193331	0.182699	0.184461	0.182699	0.183134	0.171602	0.173691	0.169604	0.173336	0.188197	0.183572	0.186761	0.171602	0.179768	0.17026	0.166759	0.179768	0.180176	0.181843	0.178964	0.186761	0.187713	0.178567	0.190693	0.190693	0.174408	0.184461	0.171944	0.193331	0.195553	0.198488	0.171263	0.178173	0.171602	0.186292	0.183572	0.173336	0.168002	0.170592	0.187713	0.171263	0.17663	0.177395	0.168956	0.174771
GCF_003675955.1	0.192258	0.188197	0.192791	0.139745	0.0737105	0.196126	0.214163	0.197886	0.195553	0.201619	0.190183	0.199098	0.190183	0.215885	0.194988	0.124011	0.187713	0.199716	0.199716	0.186761	0.194988	0.189679	0.187235	0.186292	0.215016	0.18918	0.190183	0.193331	0.193331	0.187235	0.200342	0.190183	0.181421	0.196126	0.217673	0.197886	0.192791	0.202271	0.191209	0.190693	0.186761	0.190693	0.198488	0.193877	0.199098	0.193877	0.194429	0.184461	0.197886
GCF_003675975.1	0.17026	0.0964665	0.176252	0.197292	0.193877	0.181002	0.186292	0.162655	0.179768	0.178964	0.0915974	0.171944	0.0912626	0.184461	0.171944	0.185367	0.176252	0.185827	0.177782	0.173336	0.178964	0.0977459	0.136788	0.181421	0.186761	0.185367	0.183134	0.199716	0.199716	0.173691	0.162098	0.0909306	0.184014	0.17663	0.203604	0.173691	0.167067	0.181002	0.18918	0.174771	0.173336	0.178964	0.171944	0.140258	0.171602	0.0723751	0.0218006	0.13759	0.175137
GCF_003698085.1	0.158373	0.178567	0.161547	0.193331	0.196705	0.190693	0.183134	0.169604	0.150203	0.117269	0.170592	0.169931	0.170926	0.18918	0.168956	0.18918	0.133125	0.139071	0.109161	0.13759	0.190183	0.178567	0.172635	0.148938	0.190183	0.177782	0.134616	0.200976	0.200976	0.149777	0.168636	0.169279	0.186292	0.187713	0.197292	0.169931	0.171602	0.116457	0.186761	0.159669	0.148319	0.146116	0.169931	0.178567	0.168956	0.176252	0.175878	0.169931	0.171944
GCF_003709145.1	0.149566	0.174048	0.161547	0.195553	0.192258	0.190183	0.18918	0.172984	0.14515	0.133272	0.170592	0.162098	0.171263	0.182269	0.172984	0.185367	0.0876487	0.138904	0.130979	0.13492	0.186761	0.17663	0.171944	0.150849	0.187713	0.181002	0.137753	0.194429	0.194429	0.142728	0.17663	0.17026	0.185827	0.18918	0.203604	0.162098	0.175506	0.132979	0.190693	0.156129	0.14183	0.145921	0.161822	0.178173	0.160198	0.177011	0.171602	0.170926	0.164079
GCF_003721495.1	0.182699	0.174408	0.188686	0.204284	0.197886	0.199098	0.200342	0.17663	0.193331	0.181421	0.175878	0.174408	0.174771	0.199098	0.115759	0.199098	0.177395	0.188197	0.187713	0.175506	0.197886	0.175878	0.181421	0.186761	0.199716	0.193877	0.185367	0.199098	0.199098	0.181421	0.168956	0.17663	0.194429	0.18918	0.208588	0.174048	0.17026	0.179364	0.197292	0.183572	0.180176	0.185827	0.174408	0.178567	0.173336	0.178964	0.178173	0.173691	0.188686
GCF_003751425.1	0.177782	0.176252	0.183572	0.198488	0.197292	0.191209	0.197886	0.169279	0.181843	0.177395	0.173336	0.17663	0.172635	0.193331	0.115365	0.199716	0.173691	0.183572	0.181421	0.172288	0.187713	0.177395	0.173691	0.183572	0.197292	0.188197	0.177011	0.188686	0.188686	0.178567	0.159933	0.169604	0.190183	0.191209	0.203604	0.177782	0.16437	0.177782	0.194988	0.175878	0.177395	0.181421	0.17663	0.178173	0.178964	0.177011	0.170926	0.170926	0.184014
GCF_003751445.1	0.178567	0.139916	0.186761	0.193877	0.191209	0.186761	0.188686	0.161822	0.177395	0.185827	0.139576	0.175137	0.139239	0.193331	0.177395	0.189679	0.173336	0.188686	0.182269	0.174048	0.184461	0.14043	0.136157	0.184461	0.194429	0.190183	0.187235	0.213325	0.213325	0.178173	0.170592	0.137429	0.187713	0.182269	0.214163	0.174771	0.165848	0.185827	0.197886	0.186761	0.178567	0.177011	0.175137	0.14291	0.175137	0.142728	0.139916	0.116861	0.175878
GCF_003751985.1	0.149146	0.177782	0.158119	0.199716	0.190693	0.189679	0.193331	0.173691	0.142187	0.14291	0.17663	0.177011	0.17663	0.196705	0.17026	0.184014	0.142728	0.143092	0.144959	0.139239	0.187235	0.179768	0.179364	0.151725	0.204974	0.189679	0.14183	0.188197	0.188197	0.107905	0.171944	0.177011	0.185367	0.185827	0.207109	0.181002	0.168636	0.142728	0.184912	0.157865	0.107331	0.149146	0.178173	0.180176	0.178567	0.17663	0.180587	0.174771	0.168956
GCF_003752205.1	0.181843	0.16437	0.176252	0.201619	0.188686	0.184461	0.190183	0.161822	0.179364	0.170592	0.163791	0.169604	0.163504	0.18918	0.160465	0.194988	0.171602	0.180587	0.171602	0.17026	0.181421	0.165848	0.171944	0.183134	0.190693	0.190693	0.178964	0.200342	0.200342	0.171944	0.0946181	0.164079	0.190693	0.177782	0.206387	0.169931	0.0931382	0.172635	0.186292	0.17663	0.171263	0.178173	0.169931	0.174408	0.170926	0.167376	0.165549	0.160733	0.167688
GCF_003752275.1	0.179364	0.147304	0.18918	0.207109	0.196705	0.190183	0.190693	0.166453	0.184461	0.188197	0.142009	0.177782	0.141476	0.192791	0.181002	0.191209	0.179364	0.196126	0.183134	0.174771	0.188197	0.146905	0.139407	0.190693	0.195553	0.194429	0.194988	0.217673	0.217673	0.184014	0.169931	0.138407	0.190693	0.182269	0.210114	0.179768	0.172984	0.187713	0.192258	0.187713	0.184014	0.185367	0.178173	0.142728	0.180176	0.148524	0.142187	0.120346	0.179768
GCF_003814735.1	0.175506	0.177011	0.190693	0.201619	0.196705	0.195553	0.200342	0.174771	0.184461	0.178964	0.172635	0.175506	0.172635	0.199716	0.0970374	0.198488	0.181002	0.184912	0.178567	0.172288	0.192791	0.175137	0.178173	0.181421	0.203604	0.188686	0.178567	0.194429	0.194429	0.177395	0.162376	0.169279	0.192258	0.183134	0.200342	0.177011	0.16322	0.177782	0.196126	0.184014	0.17663	0.179364	0.174771	0.176252	0.175506	0.177011	0.178173	0.169279	0.183134
GCF_003814765.1	0.141653	0.182269	0.151066	0.196705	0.202271	0.202933	0.199716	0.180176	0.124011	0.150849	0.184461	0.183572	0.184461	0.197292	0.188686	0.186761	0.145921	0.135844	0.149146	0.152169	0.202933	0.181843	0.188197	0.162376	0.200976	0.196705	0.130012	0.206387	0.206387	0.146509	0.187235	0.182699	0.194988	0.204284	0.227796	0.183572	0.177782	0.14999	0.199098	0.151285	0.145921	0.137915	0.184014	0.187235	0.184461	0.188686	0.184912	0.186761	0.167688
GCF_003814875.1	0.159933	0.192791	0.158373	0.196126	0.200342	0.199098	0.195553	0.186292	0.142728	0.161274	0.184461	0.190693	0.184912	0.200342	0.191731	0.201619	0.161003	0.154457	0.155405	0.152843	0.199716	0.194429	0.191731	0.167376	0.203604	0.196705	0.149146	0.210114	0.210114	0.142009	0.186292	0.188686	0.202933	0.210897	0.223483	0.190183	0.184912	0.161822	0.204974	0.160465	0.142187	0.147304	0.191209	0.200976	0.18918	0.188197	0.193877	0.184912	0.17663
GCF_003846155.1	0.178567	0.135072	0.184912	0.193331	0.199716	0.188197	0.189679	0.164955	0.183572	0.180176	0.134163	0.179364	0.134464	0.194988	0.177782	0.189679	0.173691	0.185367	0.179768	0.177011	0.186761	0.136471	0.11188	0.184912	0.197886	0.191731	0.192791	0.208588	0.208588	0.186292	0.166453	0.132979	0.184912	0.181843	0.208588	0.180587	0.169931	0.181002	0.190693	0.178173	0.185827	0.186761	0.179364	0.0940793	0.179364	0.140086	0.134464	0.137429	0.178567
GCF_003846165.1	0.179768	0.172635	0.187235	0.204974	0.192258	0.194429	0.201619	0.17663	0.189679	0.179768	0.172288	0.174048	0.172288	0.199098	0.113634	0.194988	0.174408	0.185827	0.184912	0.174408	0.192791	0.176252	0.180176	0.184912	0.203604	0.192791	0.182269	0.198488	0.198488	0.181002	0.165251	0.173336	0.192791	0.189679	0.204974	0.173691	0.169279	0.178567	0.198488	0.183134	0.181002	0.184461	0.173691	0.177782	0.172984	0.177782	0.173691	0.171263	0.185827
GCF_003846175.1	0.178964	0.150633	0.18918	0.197292	0.189679	0.184912	0.196705	0.175137	0.191731	0.184912	0.144391	0.17663	0.144016	0.196126	0.180587	0.193331	0.186761	0.190693	0.186292	0.180176	0.184461	0.151285	0.144959	0.186761	0.194429	0.187713	0.193331	0.212502	0.212502	0.180176	0.171944	0.143092	0.188197	0.187713	0.206387	0.177782	0.168002	0.184912	0.195553	0.188197	0.180176	0.181843	0.17663	0.148114	0.178173	0.151725	0.145727	0.133567	0.180587
GCF_003846185.1	0.176252	0.110631	0.180176	0.195553	0.18918	0.178567	0.191209	0.16437	0.179768	0.17663	0.109588	0.166759	0.109674	0.184912	0.171602	0.182269	0.171263	0.181843	0.175878	0.172288	0.175506	0.111519	0.138738	0.180587	0.187235	0.180587	0.183134	0.200976	0.200976	0.183134	0.168318	0.10976	0.190693	0.177011	0.200976	0.169931	0.165549	0.17663	0.186292	0.182269	0.182269	0.180176	0.168002	0.144769	0.168636	0.111429	0.10725	0.139745	0.172635
GCF_003846195.1	0.183134	0.148319	0.189679	0.215016	0.199716	0.191731	0.191209	0.168956	0.186292	0.188686	0.14291	0.180176	0.142728	0.195553	0.184912	0.194429	0.181843	0.199098	0.185367	0.17663	0.190183	0.148319	0.142187	0.194429	0.196705	0.197292	0.196705	0.218593	0.218593	0.185827	0.173691	0.139407	0.193331	0.184912	0.214163	0.181843	0.175506	0.18918	0.196705	0.190183	0.185827	0.187713	0.180587	0.14346	0.182269	0.149566	0.142728	0.121346	0.180176
GCF_003846255.1	0.184014	0.0748722	0.181843	0.197292	0.194988	0.179768	0.190183	0.166759	0.185827	0.184461	0.074396	0.175506	0.0739976	0.189679	0.178173	0.188686	0.178173	0.184912	0.182699	0.179768	0.177011	0.0754664	0.140776	0.184912	0.190693	0.188197	0.185367	0.202933	0.202933	0.185367	0.167376	0.0741782	0.190183	0.184014	0.202933	0.17663	0.170592	0.186292	0.190183	0.184912	0.185367	0.182699	0.175878	0.143092	0.175137	0.102268	0.0943179	0.14043	0.179364
GCF_003846265.1	0.181843	0.172288	0.184014	0.204284	0.200342	0.183572	0.180176	0.178567	0.181002	0.17026	0.171944	0.0361903	0.172635	0.181002	0.172984	0.187713	0.165251	0.177011	0.171263	0.167688	0.181002	0.172288	0.17026	0.174771	0.183572	0.173336	0.172984	0.191731	0.191731	0.173691	0.172984	0.169931	0.185827	0.183572	0.195553	0.0359048	0.175506	0.169604	0.190183	0.183134	0.173691	0.183134	0.0356338	0.175137	0.0352029	0.169279	0.171263	0.168956	0.177395
GCF_003846275.1	0.188686	0.147505	0.197886	0.202271	0.204974	0.192791	0.204284	0.171602	0.186292	0.193331	0.14346	0.187713	0.14383	0.204974	0.177782	0.195553	0.182699	0.197292	0.191209	0.192791	0.191731	0.146312	0.119692	0.196705	0.209345	0.202271	0.197292	0.216771	0.216771	0.194988	0.169279	0.142728	0.188197	0.191209	0.219531	0.188197	0.174771	0.193331	0.204974	0.186761	0.193877	0.197292	0.187235	0.113918	0.188197	0.146116	0.1413	0.151285	0.189679
GCF_003846285.1	0.188197	0.173691	0.185367	0.208588	0.198488	0.183572	0.186292	0.178173	0.186292	0.168636	0.175137	0.0711516	0.174771	0.187235	0.175137	0.191731	0.169279	0.184014	0.17663	0.168636	0.181002	0.173336	0.168002	0.177011	0.192258	0.175878	0.179364	0.198488	0.198488	0.184014	0.181002	0.172635	0.191209	0.186292	0.193331	0.0714538	0.183572	0.168318	0.192258	0.183572	0.183572	0.184461	0.0709182	0.180176	0.0704556	0.171602	0.176252	0.174408	0.180176
GCF_003851665.1	0.189679	0.182699	0.197292	0.184014	0.186761	0.199716	0.204974	0.184461	0.194988	0.183572	0.184461	0.179768	0.184014	0.206387	0.18918	0.17663	0.186292	0.186292	0.194988	0.182699	0.198488	0.184014	0.195553	0.192258	0.214163	0.196126	0.188686	0.181002	0.181002	0.186761	0.192258	0.187235	0.139576	0.197886	0.204284	0.180587	0.186292	0.183572	0.158887	0.199098	0.184912	0.197886	0.180176	0.197292	0.181421	0.191731	0.190183	0.186292	0.196126
GCF_003865135.1	0.190183	0.186292	0.194429	0.192791	0.185827	0.196705	0.211692	0.177782	0.192791	0.183572	0.178567	0.183572	0.178567	0.210114	0.189679	0.183134	0.183134	0.191731	0.186292	0.175137	0.194429	0.184014	0.182699	0.185827	0.210897	0.185367	0.195553	0.194988	0.194988	0.18918	0.187235	0.180587	0.159407	0.193877	0.202271	0.187713	0.185367	0.186292	0.0875471	0.193877	0.187713	0.193331	0.184014	0.184014	0.182269	0.182699	0.184461	0.181421	0.178964
GCF_003865155.1	0.193331	0.183572	0.192791	0.191731	0.186761	0.199716	0.213325	0.182699	0.197886	0.186292	0.181421	0.183572	0.180587	0.212502	0.191209	0.188197	0.185827	0.190693	0.193877	0.177782	0.199098	0.183134	0.187713	0.185367	0.212502	0.188686	0.195553	0.200976	0.200976	0.193877	0.189679	0.181421	0.159407	0.196126	0.201619	0.185367	0.185367	0.18918	0.088888	0.193331	0.191209	0.196126	0.184461	0.18918	0.183572	0.185367	0.183134	0.181421	0.181002
GCF_003932715.1	0.194988	0.178173	0.202933	0.215016	0.200976	0.163504	0.207842	0.174048	0.193331	0.186761	0.174408	0.187235	0.174408	0.202933	0.183572	0.195553	0.191731	0.187713	0.191209	0.189679	0.160733	0.177782	0.181002	0.186761	0.202933	0.196126	0.191731	0.214163	0.214163	0.194429	0.177011	0.177782	0.198488	1.42921e-05	0.202271	0.189679	0.174408	0.187235	0.198488	0.198488	0.193331	0.194429	0.188197	0.181002	0.187713	0.178964	0.174771	0.181843	0.198488
GCF_003933295.1	0.148114	0.178567	0.164955	0.195553	0.184912	0.188686	0.183134	0.178567	0.150633	0.153298	0.179768	0.170592	0.181002	0.186292	0.17663	0.187235	0.149356	0.155645	0.152392	0.14095	0.186292	0.181002	0.181843	0.159146	0.192258	0.190693	0.14999	0.184912	0.184912	0.124491	0.180587	0.178173	0.184014	0.193331	0.210114	0.172288	0.17663	0.152617	0.186292	0.160198	0.123773	0.151066	0.170926	0.187713	0.172635	0.175878	0.178567	0.182269	0.174408
GCF_003935055.1	0.164955	0.175506	0.175878	0.199716	0.197886	0.194429	0.196126	0.175506	0.169604	0.171602	0.169604	0.172635	0.17026	0.192791	0.177782	0.189679	0.163791	0.168636	0.171602	0.170926	0.192791	0.177011	0.180587	0.171944	0.195553	0.190183	0.171602	0.207842	0.207842	0.175506	0.169279	0.170926	0.192791	0.191209	0.220489	0.174408	0.169279	0.172635	0.192258	0.174408	0.175506	0.168002	0.172635	0.177395	0.172984	0.177782	0.175137	0.174771	0.166453
GCF_003945505.1	0.206387	0.199098	0.215016	0.204974	0.203604	0.215016	0.203604	0.193331	0.209345	0.187713	0.204284	0.190693	0.204284	0.202933	0.200976	0.192791	0.186761	0.193877	0.189679	0.194988	0.215885	0.203604	0.204284	0.196126	0.209345	0.204974	0.194429	0.190693	0.190693	0.199716	0.201619	0.198488	0.202271	0.205675	0.197292	0.190693	0.197886	0.188197	0.194988	0.207842	0.198488	0.197886	0.190183	0.207109	0.18918	0.209345	0.210897	0.197886	0.200342
GCF_003945525.1	0.153758	0.180587	0.164079	0.197292	0.197886	0.187713	0.192791	0.173691	0.148938	0.111429	0.177782	0.17026	0.178964	0.196705	0.176252	0.188686	0.131683	0.132543	0.102268	0.142367	0.184461	0.182269	0.177395	0.150633	0.196126	0.178567	0.128932	0.204284	0.204284	0.152843	0.171263	0.178964	0.194988	0.191209	0.210114	0.169279	0.179364	0.110719	0.197886	0.160465	0.151946	0.142187	0.17026	0.184014	0.170926	0.18918	0.188197	0.174048	0.177395
GCF_003945545.1	0.159669	0.167376	0.171263	0.190183	0.183572	0.186292	0.185367	0.168002	0.16437	0.164955	0.167067	0.168956	0.166453	0.188197	0.171602	0.188197	0.160198	0.169279	0.16437	0.160733	0.186292	0.167688	0.172288	0.164662	0.189679	0.183572	0.164662	0.196126	0.196126	0.168956	0.171263	0.163791	0.184014	0.189679	0.198488	0.168636	0.171944	0.165251	0.175137	0.169604	0.168318	0.162937	0.168002	0.175878	0.168636	0.170926	0.168002	0.171263	0.154457
GCF_003947265.2	0.187235	0.186761	0.184014	0.191731	0.179364	0.199098	0.197886	0.183572	0.187713	0.180587	0.181002	0.171602	0.180587	0.200976	0.186292	0.178173	0.175878	0.185367	0.179768	0.175137	0.196126	0.187235	0.181002	0.181002	0.202271	0.0304412	0.184461	0.185367	0.185367	0.18918	0.184014	0.181002	0.174408	0.194429	0.191209	0.173336	0.183572	0.180587	0.190693	0.182269	0.188686	0.180587	0.171602	0.184461	0.174048	0.183572	0.186761	0.179364	0.190693
GCF_003947575.1	0.191731	0.188197	0.190693	0.186292	0.186761	0.196705	0.210897	0.180176	0.192791	0.188686	0.181843	0.18918	0.181421	0.211692	0.192791	0.186292	0.187713	0.191731	0.188197	0.178567	0.195553	0.188197	0.18918	0.188197	0.215885	0.190183	0.197292	0.192258	0.192258	0.187235	0.191731	0.181843	0.159146	0.196126	0.204284	0.191731	0.188686	0.188686	0.0141098	0.197886	0.186292	0.190693	0.189679	0.193331	0.187713	0.186292	0.192258	0.181843	0.184461
GCF_003949845.1	0.177782	0.165549	0.180176	0.207109	0.197886	0.184014	0.191209	0.157113	0.182699	0.175506	0.165251	0.171263	0.165549	0.18918	0.164079	0.192258	0.17026	0.183134	0.175506	0.177782	0.179768	0.166759	0.167067	0.181002	0.191209	0.192258	0.180176	0.199098	0.199098	0.170592	0.0956555	0.164662	0.195553	0.175137	0.215016	0.171602	0.0949813	0.177011	0.191209	0.177395	0.170592	0.17663	0.171263	0.168956	0.171263	0.168636	0.166453	0.163504	0.174048
GCF_003949905.1	0.147505	0.169604	0.152843	0.186292	0.188197	0.184014	0.179768	0.168318	0.14515	0.126466	0.167067	0.155645	0.166759	0.181843	0.167688	0.180587	0.0934886	0.136314	0.128138	0.134314	0.181843	0.168636	0.168636	0.147505	0.185367	0.176252	0.136948	0.188686	0.188686	0.140086	0.169931	0.168956	0.178567	0.179364	0.191209	0.155645	0.168318	0.127488	0.179364	0.151285	0.139916	0.140258	0.155645	0.172288	0.153298	0.172635	0.167688	0.166759	0.164079
GCF_003950035.1	0.178964	0.169604	0.188686	0.202271	0.193877	0.191731	0.197886	0.169604	0.182699	0.176252	0.167067	0.170926	0.166453	0.195553	0.0393656	0.191209	0.169604	0.187235	0.172984	0.169931	0.190183	0.168956	0.177395	0.173691	0.197886	0.184461	0.185367	0.184912	0.184912	0.175506	0.159933	0.165848	0.192791	0.182269	0.197292	0.171944	0.159146	0.175137	0.191209	0.17663	0.174048	0.182269	0.170926	0.172635	0.171263	0.17026	0.172288	0.16322	0.179364
GCF_003950055.1	0.156129	0.177011	0.158119	0.195553	0.192258	0.189679	0.183572	0.172288	0.143644	0.132111	0.172288	0.163791	0.172635	0.188197	0.174408	0.184461	0.0643201	0.137915	0.130286	0.138079	0.187713	0.17663	0.171602	0.150849	0.190693	0.178964	0.137753	0.192791	0.192791	0.145341	0.169279	0.173336	0.188686	0.190183	0.195553	0.165251	0.170926	0.132399	0.185827	0.151725	0.144579	0.142367	0.164079	0.177011	0.163504	0.178567	0.17663	0.170592	0.159669
GCF_003955715.1	0.143644	0.181002	0.14791	0.196126	0.196705	0.196705	0.193331	0.173691	0.12214	0.144959	0.177395	0.179364	0.17663	0.18918	0.183134	0.187713	0.142547	0.134616	0.143644	0.147505	0.196126	0.181002	0.176252	0.16437	0.191209	0.190693	0.132979	0.205675	0.205675	0.143644	0.173336	0.175137	0.191209	0.191731	0.212502	0.178567	0.173336	0.14515	0.187713	0.145921	0.143276	0.125591	0.178567	0.183572	0.179364	0.184014	0.181002	0.177011	0.162098
GCF_003963535.1	0.144959	0.181421	0.151066	0.195553	0.196126	0.201619	0.196705	0.180587	0.129469	0.143092	0.183134	0.183572	0.181421	0.200342	0.185827	0.193331	0.147707	0.12723	0.141653	0.148731	0.199716	0.183134	0.183134	0.160198	0.198488	0.197886	0.127747	0.210897	0.210897	0.148114	0.181421	0.182699	0.204974	0.199098	0.223483	0.183572	0.178964	0.142728	0.200342	0.148938	0.146905	0.126974	0.183572	0.187235	0.184461	0.189679	0.182269	0.181002	0.164662
GCF_003970715.1	0.185827	0.181421	0.186292	0.193331	0.186292	0.194988	0.193877	0.174771	0.185367	0.181843	0.178567	0.175506	0.178567	0.196705	0.172635	0.180176	0.184912	0.184461	0.186761	0.172635	0.193877	0.181002	0.185367	0.177395	0.202271	0.184014	0.184461	0.181002	0.181002	0.181002	0.181002	0.178567	0.177782	0.184912	0.196126	0.177782	0.180587	0.183134	0.174048	0.184912	0.181002	0.187235	0.17663	0.184014	0.176252	0.175506	0.177011	0.178173	0.188686
GCF_003984905.1	0.147505	0.171263	0.152617	0.185827	0.186292	0.186761	0.184014	0.171944	0.146706	0.129065	0.167376	0.159407	0.168002	0.185827	0.168636	0.177782	0.0941388	0.139239	0.128932	0.136471	0.184912	0.172288	0.169279	0.150849	0.187235	0.178964	0.138738	0.189679	0.189679	0.1413	0.168636	0.170926	0.180587	0.184014	0.192258	0.15863	0.169604	0.12974	0.181002	0.151504	0.140776	0.14095	0.159407	0.173691	0.157113	0.176252	0.171602	0.169604	0.167376
GCF_003984925.1	0.147304	0.169604	0.15399	0.187713	0.190693	0.187713	0.182699	0.170926	0.146116	0.128138	0.167688	0.158119	0.167376	0.185827	0.167688	0.178567	0.0939605	0.138407	0.129065	0.13538	0.184912	0.168956	0.167688	0.148938	0.185827	0.177395	0.137753	0.185827	0.185827	0.141476	0.167067	0.168002	0.180587	0.184014	0.190183	0.158373	0.169931	0.129469	0.181002	0.151285	0.14043	0.14183	0.158373	0.171263	0.156865	0.175506	0.170592	0.168002	0.165549
GCF_003984935.1	0.147104	0.168636	0.154223	0.186761	0.187713	0.188686	0.182699	0.171263	0.144769	0.128533	0.169279	0.157865	0.169279	0.186292	0.168002	0.178567	0.0937239	0.138243	0.128533	0.135072	0.185827	0.168318	0.168002	0.148938	0.187235	0.177011	0.138079	0.190693	0.190693	0.141125	0.168318	0.169279	0.181002	0.184014	0.192258	0.158119	0.168636	0.130012	0.182269	0.150849	0.140603	0.141125	0.158373	0.171944	0.157613	0.175506	0.17026	0.168002	0.16437
GCF_003984965.1	0.147104	0.168956	0.153758	0.186761	0.187235	0.187235	0.183134	0.170592	0.145534	0.128007	0.168956	0.157865	0.168636	0.184461	0.167376	0.177395	0.0937829	0.138079	0.129469	0.135226	0.184461	0.168636	0.167376	0.149356	0.185367	0.175506	0.13759	0.190693	0.190693	0.139916	0.169604	0.168636	0.180176	0.184014	0.190183	0.158373	0.170592	0.129469	0.182699	0.151066	0.139407	0.140258	0.158373	0.170926	0.157113	0.174408	0.169931	0.168636	0.164662
GCF_003984975.1	0.148524	0.170592	0.156129	0.185827	0.185827	0.186292	0.182269	0.169604	0.144579	0.128138	0.168318	0.158119	0.168318	0.185827	0.168318	0.177011	0.0937829	0.137429	0.129334	0.134464	0.184014	0.17026	0.168956	0.148731	0.186292	0.177395	0.136157	0.188686	0.188686	0.140086	0.169604	0.168636	0.181002	0.182699	0.191209	0.158887	0.169604	0.129469	0.180587	0.151066	0.139576	0.140776	0.158119	0.172288	0.156865	0.172984	0.168636	0.168956	0.163791
GCF_003989035.1	0.170926	0.0720655	0.179768	0.193877	0.187235	0.178567	0.183572	0.160198	0.178173	0.179768	0.0456942	0.171263	0.0454675	0.186761	0.172288	0.184014	0.171263	0.178173	0.177782	0.169604	0.177011	0.073037	0.137107	0.178964	0.186292	0.175506	0.178173	0.195553	0.195553	0.181002	0.161274	0.0309247	0.183134	0.175137	0.199716	0.170926	0.163504	0.181421	0.178567	0.173691	0.180176	0.182269	0.171944	0.137268	0.17026	0.0957792	0.0895221	0.136	0.17663
GCF_003994375.1	0.186761	0.181421	0.188686	0.18918	0.186761	0.199716	0.216771	0.182269	0.191209	0.194429	0.177011	0.185367	0.177395	0.231311	0.189679	0.181843	0.187235	0.197886	0.195553	0.191209	0.197292	0.182699	0.184912	0.189679	0.227796	0.18918	0.195553	0.197292	0.197292	0.182269	0.187713	0.179768	0.0930221	0.194429	0.211692	0.187713	0.184461	0.195553	0.16322	0.190183	0.181002	0.192258	0.185827	0.184912	0.190183	0.185367	0.183572	0.182269	0.190183
GCF_003994395.1	0.151946	0.171602	0.156129	0.202933	0.192258	0.197292	0.182269	0.176252	0.144769	0.146905	0.173336	0.167688	0.172984	0.184912	0.171602	0.18918	0.143276	0.146905	0.149146	0.145921	0.192258	0.173336	0.174771	0.15307	0.18918	0.181843	0.143276	0.189679	0.189679	0.145727	0.174771	0.172288	0.188197	0.192791	0.199098	0.17026	0.171602	0.146706	0.18918	0.155166	0.144959	0.148731	0.168956	0.178567	0.169279	0.172635	0.174048	0.169604	0.159933
GCF_004000405.1	0.173691	0.102558	0.178567	0.18918	0.191209	0.177395	0.185827	0.16437	0.184912	0.181421	0.0970374	0.168318	0.0970374	0.187235	0.172635	0.185827	0.173691	0.184014	0.177395	0.17663	0.174771	0.10234	0.140086	0.178173	0.188197	0.184461	0.183572	0.198488	0.198488	0.179768	0.166759	0.0962153	0.180587	0.171263	0.202271	0.170926	0.168956	0.181843	0.184912	0.177782	0.178173	0.183572	0.168318	0.145534	0.168636	0.039009	0.0732484	0.140258	0.181002
GCF_004005495.1	0.162376	0.172288	0.17663	0.198488	0.192791	0.200976	0.187235	0.168318	0.166453	0.171263	0.174771	0.173691	0.174048	0.190693	0.181002	0.197292	0.16437	0.171944	0.174771	0.167376	0.199098	0.174771	0.178567	0.172984	0.194429	0.190183	0.166759	0.209345	0.209345	0.170926	0.174771	0.168956	0.187713	0.206387	0.224525	0.17663	0.168956	0.172635	0.18918	0.174771	0.17026	0.169604	0.175137	0.178964	0.174408	0.180176	0.17663	0.174048	0.148938
GCF_004028635.1	0.143276	0.183134	0.148524	0.199716	0.197292	0.193877	0.196126	0.175878	0.128666	0.14383	0.179364	0.179768	0.178567	0.200976	0.187235	0.188197	0.14383	0.130286	0.142728	0.148731	0.193877	0.184014	0.186761	0.158119	0.198488	0.192791	0.122949	0.211692	0.211692	0.144769	0.178567	0.177395	0.197292	0.197292	0.219531	0.180176	0.17663	0.144579	0.197886	0.144769	0.144391	0.129199	0.180176	0.192791	0.180176	0.188197	0.185367	0.180176	0.163504
GCF_004104485.1	0.147104	0.178173	0.165251	0.196705	0.181421	0.188686	0.185367	0.177011	0.149146	0.152617	0.180176	0.174048	0.180587	0.187235	0.175506	0.182699	0.147104	0.155887	0.151946	0.138407	0.187235	0.180176	0.181002	0.157362	0.189679	0.192791	0.150849	0.188686	0.188686	0.123536	0.182269	0.178173	0.183572	0.191731	0.205675	0.172288	0.177011	0.151725	0.182269	0.158887	0.122717	0.148524	0.174048	0.189679	0.17663	0.175137	0.178964	0.181843	0.17026
GCF_004104505.1	0.140086	0.177782	0.154928	0.194988	0.199716	0.195553	0.187235	0.180587	0.133272	0.144959	0.177782	0.178964	0.177395	0.192258	0.178567	0.192258	0.14095	0.13759	0.146312	0.137915	0.193877	0.180176	0.182269	0.14999	0.193877	0.183572	0.13492	0.202271	0.202271	0.14515	0.178964	0.176252	0.189679	0.198488	0.213325	0.181002	0.181843	0.144959	0.192791	0.150633	0.144203	0.137107	0.179768	0.182269	0.180176	0.184912	0.183572	0.180587	0.164079
GCF_004115015.1	0.140086	0.177782	0.154928	0.194988	0.199716	0.195553	0.187235	0.180587	0.133272	0.144959	0.177782	0.178964	0.177395	0.192258	0.178567	0.192258	0.14095	0.13759	0.146312	0.137915	0.193877	0.180176	0.182269	0.14999	0.193877	0.183572	0.13492	0.202271	0.202271	0.14515	0.178964	0.176252	0.189679	0.198488	0.213325	0.181002	0.181843	0.144959	0.192791	0.150633	0.144203	0.137107	0.179768	0.182269	0.180176	0.184912	0.183572	0.180587	0.164079
GCF_004123705.1	0.203604	0.187713	0.200976	0.222464	0.212502	0.202933	0.0740337	0.18918	0.202271	0.195553	0.191209	0.181002	0.190183	0.0180529	0.197292	0.208588	0.186292	0.199716	0.189679	0.179364	0.200976	0.188197	0.196126	0.189679	0.0170802	0.202933	0.198488	0.221466	0.221466	0.196126	0.197886	0.186292	0.212502	0.202933	0.218593	0.182269	0.188686	0.196705	0.213325	0.205675	0.194429	0.194429	0.181002	0.197292	0.180176	0.188197	0.185827	0.188197	0.186761
GCF_004124325.1	0.152169	0.177395	0.157362	0.199716	0.190693	0.182699	0.188197	0.175878	0.146706	0.145727	0.173691	0.167688	0.172984	0.188686	0.173691	0.192258	0.144391	0.146116	0.14515	0.132688	0.180587	0.177782	0.177395	0.149777	0.192258	0.189679	0.142547	0.193877	0.193877	0.124612	0.173336	0.173336	0.185367	0.186292	0.201619	0.168002	0.172984	0.14515	0.184912	0.153528	0.123892	0.145341	0.168318	0.180587	0.168318	0.173336	0.178173	0.175506	0.170592
GCF_004124335.1	0.184461	0.168636	0.183572	0.202271	0.199098	0.185367	0.178173	0.174048	0.180176	0.171602	0.174048	0.0143129	0.174408	0.17663	0.171602	0.187235	0.165549	0.179768	0.173691	0.167688	0.183134	0.168636	0.172288	0.171944	0.184014	0.173336	0.177011	0.189679	0.189679	0.176252	0.169604	0.171602	0.185827	0.187235	0.189679	0.0139035	0.174408	0.171602	0.187235	0.181421	0.175878	0.181421	0.0133498	0.175878	0.0117474	0.169279	0.170926	0.166453	0.179768
GCF_004125245.1	0.180176	0.183134	0.181843	0.186761	0.181421	0.197886	0.200342	0.174048	0.184461	0.182699	0.171263	0.178567	0.170926	0.202933	0.181843	0.178567	0.180176	0.184461	0.181421	0.172635	0.195553	0.186292	0.180587	0.181002	0.206387	0.181421	0.182269	0.191731	0.191731	0.173336	0.182699	0.17663	0.107905	0.190693	0.202933	0.180587	0.182699	0.184014	0.152392	0.181843	0.172288	0.181843	0.178964	0.186761	0.181002	0.181002	0.181002	0.178567	0.184912
GCF_004125265.1	0.188197	0.186292	0.188197	0.190693	0.184014	0.203604	0.214163	0.184912	0.191209	0.186761	0.177782	0.183134	0.177782	0.222464	0.185827	0.178173	0.190693	0.189679	0.189679	0.188197	0.200342	0.186292	0.188686	0.194429	0.219531	0.189679	0.197292	0.194988	0.194988	0.184912	0.191731	0.187235	0.0949813	0.196126	0.203604	0.185827	0.188686	0.188197	0.15863	0.190183	0.184461	0.192791	0.183572	0.187713	0.183572	0.182269	0.183134	0.182269	0.196705
GCF_004125275.1	0.186292	0.181421	0.188686	0.18918	0.186761	0.199716	0.216771	0.182269	0.191209	0.194429	0.177011	0.185367	0.177395	0.231311	0.189679	0.181843	0.187235	0.197886	0.195553	0.191209	0.197292	0.182699	0.184912	0.189679	0.227796	0.18918	0.195553	0.197292	0.197292	0.182269	0.187713	0.179768	0.0931382	0.194429	0.211692	0.187713	0.184461	0.195553	0.16322	0.190183	0.181002	0.192258	0.186761	0.184912	0.190183	0.184912	0.183572	0.182269	0.190183
GCF_004125315.1	0.178964	0.134767	0.184014	0.193331	0.197886	0.187235	0.194988	0.163504	0.182699	0.181002	0.134616	0.180587	0.134616	0.199098	0.176252	0.186761	0.172984	0.185827	0.182269	0.175506	0.185827	0.136471	0.112243	0.184912	0.201619	0.187713	0.18918	0.209345	0.209345	0.185367	0.165251	0.132543	0.182699	0.181421	0.207842	0.181843	0.167376	0.182269	0.190693	0.17663	0.184461	0.186761	0.181421	0.0927332	0.181843	0.138079	0.132399	0.138904	0.177395
GCF_004127445.1	0.162655	0.168318	0.177011	0.194988	0.190693	0.183572	0.184912	0.168636	0.17026	0.164079	0.166759	0.170926	0.167376	0.190183	0.174408	0.191731	0.16322	0.168956	0.164955	0.164079	0.182699	0.169931	0.174771	0.17026	0.188686	0.185827	0.169604	0.200976	0.200976	0.168002	0.168956	0.168318	0.188686	0.187235	0.204974	0.171944	0.174048	0.16437	0.183572	0.171602	0.167688	0.173336	0.170926	0.181843	0.171602	0.172288	0.169604	0.168002	0.156619
GCF_004193175.1	0.215885	0.205675	0.212502	0.211692	0.207109	0.219531	0.202271	0.200976	0.210897	0.193877	0.210897	0.194988	0.210897	0.210114	0.207109	0.209345	0.200976	0.205675	0.200342	0.198488	0.218593	0.207842	0.205675	0.205675	0.212502	0.199716	0.202933	0.208588	0.208588	0.204284	0.210114	0.207109	0.217673	0.214163	0.184014	0.191209	0.206387	0.193331	0.214163	0.208588	0.204284	0.202933	0.194429	0.202933	0.189679	0.212502	0.210114	0.201619	0.204284
GCF_004195735.1	0.182699	0.168956	0.180587	0.202271	0.201619	0.184461	0.177011	0.172984	0.181421	0.170592	0.173691	0.00990042	0.173691	0.17663	0.171944	0.187713	0.165549	0.179364	0.171263	0.164662	0.181002	0.168956	0.168956	0.172635	0.183572	0.172288	0.173336	0.190183	0.190183	0.174408	0.168318	0.168956	0.184461	0.187713	0.188686	0.00986737	0.171263	0.169931	0.187713	0.178567	0.174048	0.181843	0.00900687	0.176252	0.0117112	0.168956	0.169604	0.168002	0.179768
GCF_004195745.1	0.182699	0.169279	0.180176	0.202271	0.202933	0.185827	0.177011	0.174771	0.181421	0.168956	0.175137	0.0104538	0.175137	0.177011	0.171602	0.189679	0.164955	0.181002	0.171263	0.16615	0.182269	0.169604	0.169279	0.172635	0.184912	0.173691	0.174408	0.188686	0.188686	0.175506	0.169279	0.169604	0.187235	0.18918	0.18918	0.0097234	0.171602	0.169931	0.187713	0.178567	0.174771	0.182269	0.00952763	0.175878	0.0111981	0.168956	0.17026	0.168636	0.180176
GCF_004195755.1	0.184461	0.169279	0.181843	0.205675	0.202271	0.184461	0.177011	0.175878	0.181002	0.170926	0.173336	0.00992525	0.173336	0.17663	0.171944	0.189679	0.164955	0.179364	0.172288	0.166759	0.181002	0.169279	0.168002	0.172635	0.182699	0.172635	0.173336	0.186292	0.186292	0.174771	0.169931	0.169279	0.187235	0.187713	0.188686	0.00961304	0.172635	0.170592	0.18918	0.178964	0.174408	0.181843	0.00896738	0.175878	0.0109528	0.168636	0.169604	0.167376	0.180587
GCF_004195765.1	0.182269	0.170926	0.181002	0.203604	0.198488	0.184461	0.177011	0.175506	0.180587	0.172288	0.172635	0.00983025	0.172288	0.175137	0.170592	0.188197	0.165251	0.177782	0.173336	0.165848	0.181421	0.169931	0.167067	0.171602	0.181843	0.174771	0.173336	0.18918	0.18918	0.174771	0.169604	0.168318	0.185827	0.186292	0.18918	0.00963344	0.172288	0.171944	0.188686	0.177782	0.174771	0.182699	0.00891615	0.174771	0.0112908	0.168002	0.169279	0.165848	0.181002
GCF_004195775.1	0.183134	0.168636	0.181002	0.203604	0.199716	0.185367	0.177011	0.174048	0.179768	0.171263	0.174048	0.0107577	0.174408	0.177395	0.170926	0.190183	0.161822	0.179364	0.169604	0.164955	0.181843	0.168318	0.168636	0.172984	0.184912	0.173336	0.175137	0.190183	0.190183	0.175506	0.168318	0.169279	0.186292	0.185827	0.186761	0.0103267	0.170592	0.171263	0.187713	0.177782	0.175137	0.181421	0.00985912	0.175506	0.0115761	0.168636	0.168636	0.166759	0.181002
GCF_004195835.1	0.181421	0.168636	0.181002	0.204284	0.205675	0.184461	0.178567	0.175137	0.180176	0.17026	0.174048	0.0108052	0.173691	0.176252	0.171263	0.18918	0.164079	0.180587	0.173336	0.167688	0.181421	0.168956	0.169931	0.174771	0.183134	0.172635	0.174408	0.190183	0.190183	0.174408	0.168318	0.168956	0.184912	0.187235	0.191209	0.0103478	0.171944	0.170592	0.188686	0.179768	0.173691	0.181843	0.00990042	0.175137	0.0116255	0.168636	0.169604	0.166453	0.179364
GCF_004195845.1	0.181421	0.167688	0.180176	0.204974	0.202933	0.185367	0.178173	0.175137	0.180587	0.171263	0.172635	0.0106502	0.172288	0.177782	0.171263	0.18918	0.161274	0.177782	0.172984	0.167688	0.183134	0.167688	0.168636	0.173336	0.183134	0.172984	0.172984	0.18918	0.18918	0.173691	0.168956	0.169604	0.185827	0.187713	0.188686	0.0102088	0.171602	0.171602	0.187235	0.178173	0.172984	0.181421	0.00968655	0.175506	0.0114152	0.169931	0.170926	0.167376	0.179364
GCF_004195855.1	0.182269	0.168956	0.179768	0.201619	0.201619	0.184912	0.178173	0.175878	0.179364	0.17026	0.172635	0.010079	0.172984	0.175878	0.17026	0.188686	0.164662	0.178567	0.171263	0.164955	0.181843	0.168956	0.168956	0.173691	0.182699	0.173336	0.174048	0.18918	0.18918	0.174048	0.169279	0.168636	0.185367	0.186761	0.189679	0.00985499	0.173336	0.17026	0.187235	0.177782	0.173691	0.181421	0.00917363	0.175137	0.0112997	0.168956	0.169931	0.165251	0.180176
GCF_004195885.1	0.182269	0.170926	0.181002	0.203604	0.199098	0.184912	0.177011	0.175506	0.180587	0.171944	0.171602	0.0097234	0.172635	0.175506	0.170592	0.188197	0.164955	0.177782	0.172984	0.165848	0.181843	0.169931	0.167067	0.171602	0.181843	0.175137	0.173336	0.18918	0.18918	0.174771	0.168956	0.168318	0.185827	0.186761	0.18918	0.00949519	0.172288	0.171602	0.18918	0.178173	0.174408	0.183134	0.00879452	0.174408	0.0111717	0.168002	0.168956	0.165549	0.180587
GCF_004195895.1	0.181843	0.168636	0.181002	0.204974	0.199098	0.184461	0.178567	0.174048	0.180176	0.170592	0.173691	0.0119383	0.173691	0.177395	0.172635	0.189679	0.164955	0.178567	0.17026	0.16615	0.181421	0.168636	0.169604	0.172984	0.184014	0.172984	0.171944	0.188197	0.188197	0.173691	0.168636	0.167376	0.184461	0.187235	0.190183	0.0114553	0.172288	0.17026	0.187713	0.178173	0.173336	0.181843	0.0110095	0.174771	0.00910596	0.168002	0.169604	0.167688	0.181002
GCF_004195935.1	0.183572	0.170926	0.182699	0.202271	0.199716	0.185827	0.178567	0.175506	0.181421	0.171263	0.17663	0.0141401	0.17663	0.179768	0.171602	0.188197	0.166453	0.180587	0.172984	0.167376	0.183134	0.168318	0.170592	0.174408	0.187235	0.174048	0.175878	0.188686	0.188686	0.172984	0.17026	0.171263	0.187235	0.188197	0.190693	0.014135	0.174408	0.171944	0.188686	0.180587	0.172635	0.181843	0.013267	0.178567	0.0121217	0.17026	0.171602	0.169931	0.179768
GCF_004195945.1	0.183134	0.168636	0.183572	0.203604	0.200976	0.184912	0.178173	0.175506	0.181421	0.171263	0.174408	0.0143282	0.174408	0.179768	0.171602	0.189679	0.165549	0.180587	0.172984	0.16615	0.182699	0.168636	0.172984	0.174771	0.188686	0.174408	0.177011	0.190693	0.190693	0.175506	0.169279	0.169931	0.184912	0.188686	0.18918	0.0139035	0.174771	0.171602	0.188686	0.180176	0.175137	0.182699	0.0133596	0.17663	0.0122929	0.169931	0.171944	0.168002	0.179364
GCF_004195955.1	0.183572	0.170926	0.182699	0.202271	0.199716	0.185827	0.178567	0.175506	0.181421	0.171263	0.17663	0.01413	0.17663	0.179768	0.171602	0.188197	0.166453	0.180587	0.172635	0.167376	0.183134	0.168318	0.170592	0.174408	0.187235	0.174048	0.175878	0.188686	0.188686	0.172984	0.17026	0.171263	0.187235	0.188197	0.190693	0.0141199	0.174408	0.171944	0.188686	0.180587	0.172635	0.181843	0.0132476	0.178567	0.0121171	0.17026	0.171602	0.169931	0.179768
GCF_004195965.1	0.183134	0.167067	0.182269	0.204974	0.200976	0.183572	0.179364	0.176252	0.181002	0.171944	0.174048	0.0147978	0.174048	0.178173	0.17026	0.187235	0.164955	0.181002	0.172984	0.166759	0.181002	0.168002	0.173336	0.174048	0.186761	0.173336	0.176252	0.190693	0.190693	0.175137	0.169931	0.169279	0.185367	0.187713	0.18918	0.0145695	0.172635	0.171944	0.187235	0.179768	0.174408	0.181421	0.0138835	0.176252	0.0127103	0.169931	0.171263	0.167688	0.181002
GCF_004195995.1	0.184014	0.169604	0.183572	0.204974	0.200976	0.183134	0.178173	0.175506	0.179768	0.171263	0.174771	0.0138285	0.174408	0.178173	0.172288	0.190183	0.165251	0.179768	0.172635	0.166453	0.180176	0.169931	0.172288	0.174048	0.186292	0.175137	0.174048	0.190183	0.190183	0.174771	0.169931	0.170592	0.185367	0.188197	0.190693	0.0138885	0.173691	0.171944	0.189679	0.179364	0.174408	0.181002	0.0129389	0.177011	0.0119018	0.170592	0.170592	0.168002	0.179364
GCF_004196035.1	0.183134	0.167376	0.181843	0.206387	0.202271	0.183134	0.178173	0.174771	0.179768	0.169604	0.174771	0.0126677	0.175137	0.17663	0.169931	0.188686	0.164662	0.179768	0.169604	0.165848	0.180587	0.166759	0.171602	0.172288	0.182699	0.172984	0.174048	0.189679	0.189679	0.174408	0.169604	0.171263	0.184014	0.187235	0.190183	0.0123161	0.172288	0.169279	0.188686	0.178964	0.174048	0.181421	0.0117157	0.174408	0.00836894	0.169279	0.17026	0.167067	0.178964
GCF_004196045.1	0.183134	0.168956	0.181843	0.204974	0.201619	0.183134	0.177395	0.174771	0.180587	0.171263	0.172635	0.011829	0.172635	0.177395	0.169931	0.188686	0.163791	0.178173	0.170926	0.164662	0.180176	0.169604	0.169931	0.174048	0.184912	0.172288	0.177395	0.187235	0.187235	0.173336	0.169279	0.168956	0.184014	0.187235	0.190183	0.0114597	0.171602	0.171263	0.188686	0.178964	0.172984	0.182699	0.0109528	0.176252	0.0098179	0.167688	0.168318	0.168636	0.181843
GCF_004196095.1	0.182699	0.169931	0.183134	0.206387	0.199716	0.184014	0.179364	0.174771	0.181843	0.171602	0.173691	0.0140694	0.174048	0.180587	0.171602	0.190183	0.165848	0.181002	0.171602	0.165251	0.180587	0.169931	0.172984	0.172288	0.185827	0.174048	0.174771	0.191731	0.191731	0.174771	0.168318	0.169931	0.185367	0.188197	0.188686	0.0136595	0.173691	0.171263	0.191209	0.179364	0.174408	0.182699	0.01317	0.175878	0.0120482	0.170592	0.17026	0.167067	0.179768
GCF_004196125.1	0.183134	0.168318	0.182269	0.204974	0.199098	0.183572	0.17663	0.174048	0.180587	0.171263	0.171944	0.00943046	0.171944	0.176252	0.171944	0.186761	0.164955	0.179364	0.171944	0.165848	0.180176	0.168318	0.168636	0.172984	0.183572	0.174408	0.172984	0.189679	0.189679	0.174771	0.168636	0.167688	0.184461	0.185827	0.18918	0.00971931	0.171602	0.171602	0.188197	0.178567	0.174408	0.181421	0.00854579	0.175137	0.0104283	0.167688	0.169604	0.166453	0.180176
GCF_004196135.1	0.182269	0.168636	0.181421	0.203604	0.200976	0.182699	0.177395	0.175878	0.179768	0.171602	0.174048	0.0113573	0.174048	0.177395	0.171263	0.191209	0.165251	0.180587	0.171263	0.166759	0.179768	0.168636	0.168956	0.174771	0.183134	0.174408	0.174408	0.18918	0.18918	0.175137	0.17026	0.168636	0.185827	0.18918	0.189679	0.0107793	0.171944	0.171944	0.188686	0.178173	0.174771	0.183134	0.0104963	0.175137	0.0114731	0.168002	0.17026	0.167376	0.179364
GCF_004196145.1	0.182269	0.168318	0.181002	0.203604	0.198488	0.183134	0.178173	0.174771	0.180176	0.169931	0.173336	0.0116706	0.173336	0.177395	0.170592	0.188197	0.16437	0.178173	0.170926	0.165549	0.180176	0.168002	0.169279	0.171944	0.183134	0.171944	0.174048	0.189679	0.189679	0.174408	0.167376	0.168002	0.182269	0.186292	0.188686	0.0113885	0.171602	0.169279	0.187235	0.177782	0.174048	0.182269	0.0108572	0.174048	0.0100207	0.168002	0.168636	0.166759	0.179768
GCF_004196155.1	0.182269	0.168318	0.181002	0.203604	0.198488	0.183134	0.178173	0.174771	0.180176	0.169931	0.173336	0.0116706	0.173336	0.177395	0.170592	0.188197	0.16437	0.177782	0.170926	0.165251	0.180176	0.168002	0.169279	0.171944	0.183134	0.171944	0.174048	0.189679	0.189679	0.174408	0.167376	0.168002	0.182269	0.186292	0.188686	0.011384	0.171602	0.169279	0.187235	0.177782	0.174048	0.182269	0.0108529	0.174048	0.0100165	0.168002	0.168636	0.166759	0.179768
GCF_004196215.1	0.184014	0.169931	0.184014	0.205675	0.201619	0.183572	0.177782	0.177395	0.181002	0.172635	0.176252	0.0129389	0.176252	0.180176	0.171263	0.191209	0.167067	0.180176	0.173691	0.167688	0.180587	0.17026	0.17026	0.175137	0.188686	0.175137	0.175878	0.190693	0.190693	0.17663	0.17026	0.170926	0.186761	0.186761	0.189679	0.0119886	0.172288	0.171944	0.189679	0.179364	0.175506	0.182269	0.0120115	0.175878	0.0106974	0.17026	0.171944	0.167688	0.179364
GCF_004196225.1	0.181843	0.170592	0.183134	0.204974	0.197292	0.186761	0.175506	0.177395	0.183134	0.170592	0.174048	0.0361903	0.174408	0.178173	0.171263	0.188197	0.162937	0.17663	0.174408	0.168318	0.183572	0.171263	0.171602	0.173336	0.181421	0.174771	0.175506	0.187235	0.187235	0.177395	0.170926	0.169931	0.184912	0.184461	0.195553	0.0360353	0.171263	0.171944	0.190693	0.179768	0.17663	0.180587	0.0356455	0.176252	0.0347669	0.171263	0.169604	0.167067	0.178964
GCF_004217285.1	0.151285	0.17026	0.151066	0.196705	0.196705	0.191731	0.18918	0.177782	0.134616	0.138079	0.167688	0.166759	0.168002	0.18918	0.170926	0.18918	0.140258	0.133716	0.137753	0.135534	0.190183	0.171263	0.178567	0.148524	0.194429	0.182699	0.131826	0.197886	0.197886	0.14183	0.169604	0.166759	0.189679	0.187235	0.204284	0.166759	0.170592	0.137915	0.184461	0.148938	0.14095	0.139745	0.167067	0.174771	0.167376	0.177395	0.175878	0.165549	0.164955
GCF_004217355.1	0.159407	0.174771	0.161822	0.197886	0.192791	0.187235	0.181421	0.17663	0.156129	0.147505	0.175137	0.16615	0.175506	0.187713	0.171263	0.193331	0.146905	0.151725	0.152169	0.140086	0.186292	0.175137	0.177395	0.151066	0.192258	0.185367	0.150417	0.186292	0.186292	0.140258	0.172635	0.171263	0.178173	0.189679	0.201619	0.167688	0.171263	0.148319	0.184912	0.159407	0.139407	0.153528	0.166453	0.181002	0.16615	0.179364	0.177395	0.172635	0.171263
GCF_004295505.1	0.194429	0.177782	0.202271	0.214163	0.200976	0.162655	0.207842	0.173336	0.193331	0.186761	0.174408	0.187235	0.174408	0.202271	0.182699	0.195553	0.191731	0.187713	0.191209	0.18918	0.160465	0.177782	0.180587	0.186292	0.202271	0.196126	0.191731	0.214163	0.214163	0.194429	0.177011	0.177011	0.197886	0.000186807	0.201619	0.189679	0.174048	0.187235	0.198488	0.198488	0.192258	0.194429	0.187235	0.180587	0.187235	0.177782	0.174048	0.181843	0.198488
GCF_004328625.1	0.154692	0.173336	0.156865	0.193877	0.182699	0.184461	0.179768	0.173691	0.15307	0.14383	0.173336	0.157865	0.174048	0.182269	0.165848	0.186292	0.145534	0.145727	0.146509	0.136471	0.183134	0.173691	0.171602	0.148731	0.186761	0.178964	0.146312	0.185367	0.185367	0.136471	0.169931	0.169279	0.172635	0.184461	0.197292	0.159407	0.167067	0.144959	0.178964	0.155166	0.136	0.150417	0.15863	0.171263	0.159146	0.172635	0.171263	0.16615	0.163791
GCF_004334925.1	0.174771	0.102851	0.183134	0.193331	0.188197	0.179364	0.186761	0.168002	0.183134	0.185827	0.0979413	0.167067	0.0977459	0.185827	0.171944	0.186292	0.174771	0.184014	0.178173	0.174408	0.177011	0.102486	0.140603	0.178567	0.185367	0.184014	0.187713	0.190693	0.190693	0.180587	0.165251	0.0960902	0.185827	0.178567	0.199716	0.169931	0.169931	0.18918	0.186761	0.179768	0.180176	0.183134	0.168002	0.14515	0.167688	0.0380016	0.0703573	0.139239	0.180587
GCF_004337435.2	0.144016	0.18918	0.148524	0.187713	0.193331	0.201619	0.204974	0.190693	0.156373	0.156865	0.187235	0.182269	0.186761	0.210114	0.185827	0.191209	0.157613	0.154223	0.155166	0.158119	0.200342	0.18918	0.179364	0.166453	0.215885	0.207109	0.151504	0.208588	0.208588	0.162098	0.180176	0.181421	0.202271	0.203604	0.207842	0.181002	0.184014	0.157613	0.200976	0.146116	0.161003	0.159146	0.182269	0.184461	0.180587	0.194988	0.182269	0.179768	0.174771
GCF_004341025.1	0.144203	0.178964	0.14383	0.191731	0.201619	0.203604	0.199716	0.175506	0.0903831	0.147104	0.180587	0.177782	0.180176	0.203604	0.185367	0.192258	0.144391	0.140086	0.146116	0.144769	0.200976	0.180176	0.181843	0.156373	0.205675	0.188686	0.134314	0.196126	0.196126	0.146509	0.186761	0.177011	0.190183	0.191731	0.218593	0.177395	0.183134	0.146509	0.190183	0.143644	0.146116	0.134616	0.177782	0.181421	0.178567	0.179364	0.177395	0.181002	0.162937
GCF_004353505.1	0.173336	0.164662	0.175137	0.194988	0.191209	0.179364	0.186761	0.153528	0.174771	0.169604	0.16322	0.168318	0.16322	0.190693	0.170592	0.189679	0.168318	0.174048	0.170926	0.165848	0.177395	0.165848	0.16615	0.170592	0.194988	0.179768	0.169931	0.196705	0.196705	0.175878	0.150849	0.159933	0.182269	0.171263	0.200342	0.168956	0.156373	0.169279	0.181002	0.175137	0.174771	0.172984	0.168636	0.171263	0.169279	0.165848	0.161547	0.161547	0.170926
GCF_004353545.1	0.174048	0.16615	0.178173	0.196126	0.193331	0.182269	0.190183	0.154928	0.175137	0.172635	0.16437	0.170926	0.164662	0.194429	0.171602	0.193331	0.169279	0.177395	0.172984	0.165848	0.179768	0.166759	0.168318	0.171602	0.196705	0.181421	0.17026	0.199716	0.199716	0.177782	0.153298	0.162655	0.184912	0.174048	0.201619	0.172288	0.158119	0.172288	0.182269	0.176252	0.177011	0.174048	0.171944	0.171944	0.172984	0.167688	0.164079	0.162937	0.171263
GCF_004359235.1	0.174048	0.16615	0.178173	0.196126	0.192791	0.182269	0.190183	0.154692	0.175137	0.172635	0.16437	0.170926	0.164662	0.194429	0.171602	0.193331	0.169279	0.177395	0.172984	0.165848	0.179768	0.166759	0.168636	0.171602	0.196705	0.181843	0.17026	0.199716	0.199716	0.177782	0.153298	0.162376	0.184912	0.174048	0.201619	0.171944	0.158119	0.172288	0.182269	0.176252	0.177011	0.174048	0.171944	0.171944	0.172984	0.167688	0.164079	0.162937	0.171263
GCF_004364245.1	0.153298	0.174048	0.15863	0.196705	0.192791	0.186292	0.181843	0.16615	0.145727	0.131968	0.175878	0.160733	0.176252	0.182269	0.168318	0.190183	0.0724442	0.138407	0.131542	0.138079	0.185827	0.174048	0.172288	0.151504	0.185367	0.177011	0.138079	0.198488	0.198488	0.145341	0.171944	0.171263	0.186292	0.182269	0.197886	0.162937	0.170926	0.133125	0.185367	0.153528	0.144203	0.14346	0.161274	0.177395	0.161003	0.174408	0.173691	0.165848	0.161274
GCF_004364395.1	0.185367	0.183134	0.186761	0.202933	0.202933	0.200342	0.204974	0.171263	0.189679	0.186761	0.178567	0.179364	0.177782	0.198488	0.116659	0.201619	0.178173	0.185827	0.183572	0.177395	0.198488	0.184912	0.174771	0.184014	0.199716	0.192258	0.180587	0.196705	0.196705	0.181843	0.162655	0.17663	0.189679	0.188197	0.213325	0.180176	0.166453	0.187235	0.192791	0.179768	0.181843	0.184912	0.179364	0.173691	0.179364	0.178567	0.174771	0.172635	0.184014
GCF_004522685.1	0.156865	0.177782	0.159146	0.196705	0.190693	0.189679	0.183134	0.173336	0.144769	0.133272	0.170926	0.164079	0.171263	0.187713	0.175506	0.184912	0.0661769	0.140776	0.131826	0.139239	0.186761	0.176252	0.172288	0.151504	0.192791	0.181421	0.138407	0.194988	0.194988	0.144769	0.172288	0.172635	0.188686	0.188197	0.196126	0.164955	0.170926	0.133272	0.187713	0.153298	0.144391	0.14383	0.164079	0.175878	0.16322	0.179364	0.178173	0.171602	0.161274
GCF_004524875.1	0.177395	0.138738	0.185827	0.193331	0.191209	0.185367	0.194988	0.16615	0.180587	0.177395	0.138738	0.174048	0.138738	0.193331	0.173336	0.187713	0.173336	0.183134	0.177395	0.176252	0.182699	0.14043	0.115858	0.175878	0.196126	0.188197	0.185367	0.196705	0.196705	0.182699	0.166453	0.13759	0.184461	0.181002	0.197886	0.175137	0.171263	0.178173	0.194429	0.181421	0.181843	0.188197	0.174771	0.00781436	0.175137	0.14383	0.140776	0.146116	0.179364
GCF_004563805.1	0.194429	0.17663	0.192791	0.197886	0.193877	0.194429	0.198488	0.174771	0.194988	0.18918	0.167688	0.182699	0.167376	0.203604	0.18918	0.194988	0.185367	0.186761	0.187235	0.188197	0.191209	0.177395	0.172984	0.189679	0.202933	0.191209	0.196126	0.213325	0.213325	0.196126	0.178173	0.168636	0.192791	0.184014	0.211692	0.181421	0.182699	0.190183	0.193331	0.190693	0.196126	0.192258	0.182269	0.175506	0.181843	0.174408	0.172288	0.175137	0.188197
GCF_004784465.1	0.155645	0.171944	0.158373	0.193877	0.187713	0.18918	0.184014	0.173691	0.155645	0.141476	0.174771	0.162937	0.175878	0.188197	0.172635	0.187713	0.147304	0.148731	0.148731	0.139576	0.187713	0.171602	0.182269	0.149777	0.194429	0.184461	0.148524	0.187235	0.187235	0.136314	0.174048	0.169604	0.179768	0.189679	0.197886	0.16437	0.172984	0.14291	0.181843	0.159146	0.136	0.152169	0.164079	0.179768	0.16322	0.179364	0.176252	0.167067	0.171944
GCF_004784475.1	0.158119	0.177011	0.161547	0.199098	0.186761	0.187713	0.183134	0.176252	0.154928	0.144959	0.177011	0.161822	0.177782	0.183134	0.168956	0.190183	0.145921	0.151504	0.148938	0.138079	0.185827	0.177395	0.177395	0.14791	0.18918	0.181843	0.148524	0.18918	0.18918	0.136948	0.170592	0.173691	0.17663	0.18918	0.200976	0.16322	0.170592	0.146116	0.185367	0.159407	0.136948	0.151066	0.162098	0.173336	0.161822	0.176252	0.174048	0.171263	0.169279
GCF_004794665.1	0.147707	0.17663	0.162098	0.195553	0.189679	0.18918	0.184461	0.177395	0.151285	0.152169	0.177395	0.171944	0.178173	0.186292	0.176252	0.188686	0.146312	0.155887	0.151946	0.13759	0.187235	0.178173	0.180176	0.157865	0.192258	0.191209	0.149777	0.190183	0.190183	0.125345	0.178173	0.17663	0.184912	0.193331	0.209345	0.173691	0.177395	0.151725	0.186292	0.158373	0.124491	0.148731	0.171944	0.186292	0.174771	0.171602	0.175878	0.177395	0.174771
GCF_004795105.1	0.175878	0.142728	0.184912	0.198488	0.198488	0.191209	0.193877	0.160198	0.181002	0.179768	0.139239	0.177395	0.138407	0.196126	0.168956	0.185827	0.179768	0.189679	0.177782	0.176252	0.189679	0.143644	0.138904	0.181843	0.196705	0.190693	0.186292	0.208588	0.208588	0.182269	0.161003	0.138407	0.189679	0.183572	0.213325	0.178567	0.160465	0.180176	0.194429	0.181002	0.181843	0.180587	0.177782	0.14383	0.179364	0.144203	0.139071	0.119261	0.17663
GCF_004795255.1	0.202271	0.190183	0.207109	0.206387	0.198488	0.207842	0.202271	0.190183	0.206387	0.188686	0.193331	0.187235	0.193331	0.207842	0.192258	0.199716	0.190183	0.199716	0.193331	0.186292	0.205675	0.191731	0.18918	0.191209	0.209345	0.18918	0.201619	0.194429	0.194429	0.198488	0.193877	0.192791	0.199098	0.200342	0.192258	0.187235	0.192258	0.18918	0.197292	0.201619	0.194988	0.206387	0.188197	0.192791	0.187235	0.194988	0.195553	0.185367	0.200976
GCF_004795715.1	0.147304	0.168002	0.15399	0.186292	0.188197	0.185367	0.180176	0.172635	0.144203	0.127877	0.168318	0.156373	0.168318	0.184912	0.168002	0.177395	0.0930221	0.137753	0.126719	0.136	0.181843	0.168318	0.168002	0.148524	0.185367	0.175137	0.136788	0.187235	0.187235	0.140603	0.166453	0.168956	0.179364	0.184912	0.192258	0.157865	0.168002	0.129065	0.181421	0.150633	0.140086	0.139916	0.156865	0.172288	0.156373	0.173691	0.168956	0.167688	0.16437
GCF_004798575.1	0.162655	0.172635	0.179768	0.194429	0.186761	0.184461	0.187713	0.171602	0.175137	0.162937	0.166759	0.172984	0.168002	0.18918	0.174771	0.190183	0.162937	0.171602	0.164079	0.16437	0.183572	0.172288	0.175506	0.171263	0.18918	0.185827	0.171602	0.202933	0.202933	0.169279	0.172288	0.170926	0.191731	0.186761	0.205675	0.172288	0.177782	0.164079	0.182269	0.17663	0.168636	0.174771	0.171944	0.181421	0.173691	0.175878	0.17026	0.171263	0.158119
GCF_004803895.1	0.146905	0.180587	0.146312	0.194988	0.197292	0.191209	0.197292	0.171944	0.136314	0.129334	0.175137	0.173336	0.175137	0.193331	0.183572	0.179768	0.134014	0.0885746	0.130979	0.142367	0.18918	0.181843	0.180587	0.152392	0.197292	0.189679	0.0827683	0.199098	0.199098	0.143276	0.182269	0.177782	0.187713	0.192791	0.204974	0.174408	0.178173	0.129876	0.192791	0.14346	0.14291	0.139239	0.174408	0.183572	0.175137	0.186292	0.183134	0.176252	0.170592
GCF_005048155.1	0.191731	0.177782	0.194429	0.181421	0.183134	0.197886	0.209345	0.172635	0.196126	0.187235	0.175506	0.186292	0.175137	0.216771	0.178173	0.175878	0.181421	0.181421	0.187235	0.187235	0.196705	0.178567	0.186761	0.187235	0.224525	0.178964	0.184014	0.193877	0.193877	0.179768	0.185827	0.175137	0.12101	0.193877	0.198488	0.187235	0.182269	0.186292	0.156373	0.193331	0.179768	0.190183	0.185827	0.190183	0.185827	0.180176	0.181843	0.186292	0.184461
GCF_005222485.1	0.151946	0.171602	0.156129	0.202933	0.192258	0.197292	0.181843	0.176252	0.144769	0.146905	0.173336	0.167688	0.172984	0.184912	0.171602	0.18918	0.143276	0.146905	0.149146	0.146116	0.192258	0.173336	0.174771	0.15307	0.18918	0.181843	0.143276	0.189679	0.189679	0.145727	0.174771	0.172288	0.188197	0.192258	0.199098	0.17026	0.171263	0.146706	0.18918	0.154928	0.144959	0.148524	0.168956	0.178567	0.169279	0.172635	0.174048	0.169604	0.159933
GCF_005234185.1	0.175137	0.07039	0.180587	0.196705	0.189679	0.171944	0.188197	0.163504	0.182269	0.178173	0.0650517	0.174048	0.0647122	0.186761	0.172288	0.186292	0.17663	0.180176	0.177395	0.173336	0.170592	0.0714201	0.137429	0.179768	0.188686	0.183134	0.178567	0.195553	0.195553	0.177011	0.163504	0.0659433	0.183572	0.177782	0.200976	0.172635	0.159933	0.180176	0.187235	0.177011	0.176252	0.17663	0.173691	0.139071	0.172288	0.0943778	0.0866441	0.136471	0.175506
GCF_005280215.1	0.151725	0.177782	0.151066	0.193331	0.190183	0.190183	0.183572	0.173691	0.140086	0.137268	0.173691	0.173336	0.174048	0.187235	0.172635	0.194429	0.137753	0.14043	0.142009	0.136788	0.188686	0.178173	0.173691	0.149777	0.190693	0.185367	0.137753	0.191209	0.191209	0.135072	0.168002	0.174771	0.184912	0.192791	0.205675	0.173336	0.171602	0.135844	0.183572	0.151504	0.134464	0.139745	0.173336	0.176252	0.173691	0.174408	0.175137	0.169604	0.161547
GCF_005405925.1	0.188686	0.187713	0.194429	0.150203	0.0428205	0.194988	0.216771	0.187713	0.194429	0.190693	0.192258	0.198488	0.190693	0.212502	0.196705	0.125345	0.180587	0.193877	0.198488	0.186761	0.192791	0.188197	0.192791	0.194429	0.214163	0.184014	0.189679	0.196705	0.196705	0.183572	0.202271	0.189679	0.178173	0.199098	0.210897	0.198488	0.190693	0.189679	0.189679	0.193877	0.183572	0.193331	0.197886	0.189679	0.197292	0.196126	0.192791	0.191731	0.193877
GCF_005405965.1	0.00376205	0.17663	0.151285	0.190693	0.189679	0.204974	0.197886	0.172984	0.145534	0.154928	0.178964	0.184014	0.178964	0.206387	0.183134	0.186292	0.156373	0.151285	0.159407	0.153528	0.204284	0.179768	0.175137	0.156373	0.207842	0.187713	0.149356	0.204284	0.204284	0.147304	0.185827	0.177395	0.18918	0.196705	0.215016	0.185367	0.178964	0.154457	0.199098	0.148114	0.146706	0.149566	0.184014	0.181002	0.185367	0.180587	0.174408	0.175137	0.165848
GCF_005406005.1	0.00382481	0.172288	0.146905	0.192258	0.187235	0.199098	0.191731	0.167376	0.140776	0.152617	0.173336	0.178567	0.172984	0.197886	0.178567	0.184014	0.149566	0.145534	0.152617	0.147707	0.198488	0.176252	0.17026	0.151946	0.200976	0.185367	0.145534	0.204284	0.204284	0.145534	0.178173	0.171944	0.188197	0.193331	0.206387	0.180176	0.174771	0.151946	0.192791	0.14291	0.145341	0.147104	0.178964	0.17663	0.179768	0.174771	0.168318	0.169279	0.158373
GCF_005490965.1	0.146509	0.168956	0.15399	0.184912	0.187235	0.185827	0.181421	0.168636	0.144203	0.127617	0.167376	0.156373	0.167376	0.184461	0.167688	0.177395	0.0934886	0.138243	0.128138	0.135226	0.183572	0.168636	0.168636	0.148938	0.184912	0.176252	0.136948	0.189679	0.189679	0.140258	0.167067	0.167376	0.178567	0.181002	0.188686	0.157613	0.168956	0.128666	0.180176	0.14999	0.139745	0.14095	0.156619	0.170592	0.155166	0.173691	0.167067	0.167376	0.163504
GCF_005517195.1	0.171263	0.162098	0.170592	0.196705	0.194988	0.177011	0.186292	0.150633	0.169279	0.169604	0.162098	0.17026	0.161274	0.18918	0.159669	0.188686	0.165549	0.168002	0.166453	0.173691	0.174771	0.16322	0.163504	0.169931	0.188686	0.185827	0.167376	0.197292	0.197292	0.170592	0.120127	0.161274	0.180176	0.169604	0.197886	0.174048	0.1233	0.168318	0.18918	0.169931	0.169604	0.165848	0.170926	0.161547	0.172635	0.16322	0.159933	0.158887	0.166453
GCF_005519465.1	0.200342	0.174771	0.191209	0.199716	0.191731	0.00176452	0.202933	0.173691	0.200342	0.182269	0.172984	0.180587	0.172984	0.199716	0.192258	0.194988	0.187713	0.190183	0.184461	0.183134	0.000121895	0.175506	0.175878	0.190183	0.202271	0.201619	0.18918	0.193331	0.193331	0.184014	0.178173	0.174408	0.206387	0.161003	0.208588	0.181002	0.185827	0.182699	0.198488	0.187713	0.184014	0.191209	0.180176	0.184014	0.179364	0.179364	0.17663	0.17663	0.195553
GCF_005795905.1	0.179364	0.177011	0.184014	0.200342	0.200976	0.183572	0.204974	0.162098	0.184014	0.181843	0.171263	0.184014	0.170592	0.203604	0.184014	0.200342	0.186292	0.183572	0.184912	0.180176	0.181421	0.178567	0.174771	0.180176	0.207109	0.184014	0.187713	0.211692	0.211692	0.188197	0.166759	0.169604	0.192791	0.177011	0.211692	0.185367	0.169931	0.182269	0.197292	0.178964	0.188197	0.190183	0.184014	0.173336	0.183134	0.178173	0.174408	0.175137	0.186761
GCF_005860785.2	0.188197	0.190693	0.195553	0.197292	0.202933	0.207109	0.205675	0.191731	0.199098	0.192791	0.190183	0.194429	0.190183	0.210114	0.193877	0.197292	0.192258	0.195553	0.193877	0.188686	0.206387	0.193331	0.193331	0.194988	0.210114	0.200342	0.187235	0.18918	0.18918	0.193331	0.191731	0.186761	0.199098	0.205675	0.212502	0.194429	0.193331	0.192258	0.193331	0.191731	0.192258	0.198488	0.194988	0.18918	0.194429	0.18918	0.191209	0.187235	0.196705
GCF_005869865.1	0.149146	0.180587	0.145727	0.194429	0.197292	0.189679	0.195553	0.174048	0.132979	0.13126	0.180176	0.178567	0.181002	0.199098	0.181002	0.187235	0.137753	0.0902745	0.13126	0.142367	0.186761	0.183134	0.180587	0.155645	0.202271	0.190183	0.0863968	0.201619	0.201619	0.145921	0.178173	0.181002	0.187235	0.193331	0.219531	0.180176	0.177395	0.131683	0.190183	0.14346	0.145727	0.139576	0.178964	0.186761	0.178567	0.187235	0.181843	0.177782	0.169604
GCF_005938145.1	0.188686	0.185367	0.18918	0.141125	0.0716905	0.186761	0.214163	0.189679	0.192791	0.194429	0.186292	0.195553	0.185367	0.212502	0.192258	0.12101	0.183572	0.190693	0.194988	0.183134	0.186292	0.186292	0.182269	0.191209	0.211692	0.183134	0.185827	0.190183	0.190183	0.186761	0.198488	0.184461	0.176252	0.192791	0.209345	0.197292	0.192258	0.194429	0.184461	0.187713	0.186292	0.189679	0.194429	0.18918	0.195553	0.191209	0.190693	0.183572	0.193331
GCF_006088715.1	0.16615	0.178173	0.179768	0.192258	0.184461	0.187713	0.193331	0.176252	0.175878	0.175878	0.177782	0.175137	0.177782	0.194988	0.180587	0.183134	0.170926	0.176252	0.172984	0.174048	0.186292	0.178567	0.179768	0.178173	0.193331	0.190183	0.173336	0.197886	0.197886	0.171944	0.179768	0.177395	0.190693	0.194988	0.216771	0.176252	0.177782	0.175506	0.179364	0.177782	0.172288	0.167688	0.175137	0.183134	0.17663	0.177011	0.177011	0.178173	0.161547
GCF_006229535.1	0.194429	0.18918	0.193877	0.187713	0.191209	0.200342	0.215885	0.182269	0.193877	0.189679	0.181843	0.186292	0.181002	0.216771	0.194429	0.188197	0.188686	0.192258	0.188197	0.179768	0.198488	0.187713	0.188197	0.191209	0.221466	0.191731	0.198488	0.195553	0.195553	0.18918	0.194988	0.182269	0.160198	0.198488	0.206387	0.190693	0.189679	0.188197	3.8141e-05	0.194988	0.188686	0.191731	0.186292	0.193331	0.185367	0.187713	0.190693	0.184912	0.185827
GCF_006334905.2	0.233808	0.218593	0.227796	0.218593	0.219531	0.22559	0.219531	0.210897	0.23011	0.213325	0.217673	0.210897	0.217673	0.219531	0.216771	0.215016	0.209345	0.221466	0.210897	0.207109	0.219531	0.218593	0.214163	0.210897	0.219531	0.206387	0.220489	0.197292	0.197292	0.217673	0.210897	0.222464	0.222464	0.221466	0.180587	0.212502	0.22668	0.214163	0.224525	0.235108	0.218593	0.222464	0.213325	0.220489	0.208588	0.210897	0.220489	0.223483	0.219531
GCF_006334995.2	0.233808	0.218593	0.227796	0.218593	0.218593	0.22559	0.219531	0.210897	0.23011	0.213325	0.217673	0.210897	0.217673	0.219531	0.216771	0.215016	0.209345	0.221466	0.210897	0.207109	0.219531	0.218593	0.214163	0.210897	0.219531	0.206387	0.220489	0.197292	0.197292	0.217673	0.210897	0.222464	0.222464	0.221466	0.180587	0.212502	0.22668	0.214163	0.224525	0.235108	0.218593	0.222464	0.213325	0.220489	0.208588	0.210897	0.220489	0.223483	0.219531
GCF_006335015.1	0.221466	0.208588	0.221466	0.211692	0.220489	0.224525	0.207109	0.215016	0.221466	0.212502	0.210114	0.197292	0.211692	0.214163	0.209345	0.210114	0.212502	0.224525	0.209345	0.208588	0.221466	0.210114	0.208588	0.209345	0.224525	0.210897	0.210897	0.208588	0.208588	0.219531	0.216771	0.207842	0.217673	0.227796	0.182269	0.197886	0.222464	0.210897	0.215885	0.222464	0.219531	0.220489	0.197292	0.214163	0.197292	0.207842	0.209345	0.213325	0.218593
GCF_006516935.1	0.14383	0.176252	0.147707	0.194988	0.193877	0.200976	0.199716	0.171602	0.0911516	0.145727	0.178567	0.174408	0.178567	0.207109	0.177782	0.191731	0.14291	0.138243	0.146312	0.146312	0.195553	0.178567	0.178964	0.159933	0.208588	0.188197	0.135226	0.192791	0.192791	0.144203	0.182699	0.17663	0.189679	0.188686	0.219531	0.175506	0.176252	0.145341	0.187713	0.143276	0.142728	0.137268	0.175137	0.179364	0.175137	0.173336	0.174771	0.177782	0.16322
GCF_006540305.1	0.147707	0.180176	0.160733	0.191209	0.184014	0.191731	0.191209	0.169931	0.154223	0.136788	0.180176	0.174048	0.179768	0.194429	0.176252	0.185827	0.142367	0.145727	0.144769	0.122026	0.189679	0.181002	0.184461	0.151066	0.195553	0.184461	0.144959	0.194429	0.194429	0.143276	0.177782	0.177011	0.187713	0.190693	0.210897	0.177782	0.181421	0.135844	0.190183	0.156373	0.142728	0.147304	0.175137	0.181843	0.177011	0.178173	0.181421	0.174771	0.170592
GCF_006715185.1	0.149356	0.180176	0.155405	0.200342	0.202271	0.199716	0.197292	0.178964	0.135072	0.152169	0.180176	0.181421	0.179768	0.206387	0.184461	0.190183	0.148319	0.14346	0.147707	0.149566	0.199098	0.182699	0.184014	0.162937	0.207109	0.192258	0.142009	0.202271	0.202271	0.144391	0.186761	0.181843	0.197886	0.199716	0.222464	0.183134	0.178567	0.15307	0.194429	0.148938	0.144203	0.148319	0.181843	0.180587	0.183134	0.186292	0.183572	0.184461	0.165848
GCF_006715395.1	0.1413	0.180176	0.144959	0.194988	0.201619	0.193877	0.189679	0.173691	0.125468	0.141125	0.180176	0.178964	0.179768	0.192791	0.178567	0.192258	0.139407	0.135226	0.142187	0.140258	0.192258	0.180176	0.180587	0.147104	0.193877	0.186292	0.134163	0.192791	0.192791	0.137268	0.177782	0.181421	0.184912	0.193331	0.208588	0.180587	0.175137	0.141476	0.18918	0.145341	0.136471	0.131542	0.178964	0.182269	0.178964	0.181421	0.17663	0.175137	0.159669
GCF_006715635.1	0.176252	0.171602	0.180587	0.193877	0.193877	0.171944	0.197292	0.147707	0.181002	0.183134	0.169279	0.181002	0.169279	0.203604	0.174408	0.194429	0.179768	0.17663	0.178567	0.177782	0.168002	0.171944	0.169604	0.179364	0.202933	0.196126	0.176252	0.217673	0.217673	0.181421	0.168002	0.167688	0.186761	0.177011	0.215885	0.183572	0.171263	0.184014	0.193331	0.179364	0.181002	0.180587	0.181002	0.173691	0.183134	0.169604	0.171602	0.169604	0.182699
GCF_006715785.1	0.152617	0.179768	0.161274	0.193877	0.193877	0.200976	0.194429	0.181421	0.14183	0.148114	0.17663	0.178964	0.176252	0.190693	0.184461	0.193877	0.143644	0.14515	0.146509	0.138243	0.197292	0.182699	0.182269	0.158119	0.191209	0.186761	0.14095	0.187235	0.187235	0.112152	0.185827	0.176252	0.184912	0.196705	0.208588	0.179768	0.178173	0.14791	0.18918	0.158887	0.11197	0.144203	0.178964	0.187235	0.179768	0.178567	0.178173	0.182699	0.169604
GCF_006715925.1	0.152843	0.174048	0.159407	0.192258	0.204974	0.182699	0.187713	0.17026	0.14515	0.102052	0.176252	0.167067	0.175878	0.188197	0.171602	0.192258	0.127877	0.135534	0.0141401	0.134767	0.181421	0.174408	0.174771	0.152617	0.190183	0.179768	0.128932	0.190183	0.190183	0.144959	0.171602	0.172288	0.192791	0.191731	0.195553	0.170926	0.171944	0.101409	0.185827	0.156373	0.144203	0.139239	0.168318	0.175878	0.169931	0.175137	0.177011	0.173691	0.16615
GCF_006716135.1	0.148938	0.177011	0.160465	0.192258	0.197292	0.181421	0.191209	0.169931	0.143644	0.0984667	0.171602	0.162937	0.171602	0.188686	0.168636	0.179364	0.12827	0.127359	0.0949813	0.135072	0.181002	0.177011	0.171263	0.146116	0.188686	0.179768	0.123066	0.18918	0.18918	0.141125	0.17026	0.173336	0.182269	0.183134	0.195553	0.167067	0.172984	0.0974224	0.183134	0.157113	0.140603	0.135072	0.16437	0.17026	0.164662	0.177395	0.172288	0.165251	0.167376
GCF_006782915.1	0.149566	0.177395	0.160465	0.192791	0.199098	0.182269	0.190183	0.170926	0.14346	0.0990657	0.173336	0.164955	0.173336	0.18918	0.168636	0.181421	0.128138	0.129065	0.095409	0.135689	0.180587	0.177782	0.171602	0.146116	0.188686	0.178173	0.123654	0.189679	0.189679	0.141653	0.170592	0.175137	0.184912	0.188197	0.197886	0.167688	0.172984	0.0980066	0.184912	0.156373	0.140603	0.136157	0.165848	0.171944	0.166759	0.178964	0.174771	0.16615	0.169279
GCF_006788935.1	0.177395	0.101267	0.180176	0.191731	0.187713	0.17663	0.186761	0.165251	0.184912	0.184014	0.0962153	0.166759	0.0959033	0.184912	0.170926	0.191209	0.176252	0.184014	0.178567	0.173336	0.173691	0.101338	0.139916	0.178567	0.185827	0.185827	0.183134	0.195553	0.195553	0.181002	0.162098	0.0946784	0.182699	0.173691	0.198488	0.169604	0.168002	0.186292	0.185367	0.178173	0.180587	0.183572	0.167688	0.14383	0.167688	0.0376857	0.0703245	0.138407	0.180176
GCF_006974005.1	0.193331	0.186761	0.194988	0.149777	0.074615	0.195553	0.210114	0.193877	0.197292	0.194988	0.186761	0.197886	0.186761	0.211692	0.192258	0.128533	0.18918	0.196126	0.192791	0.185827	0.194988	0.187713	0.182699	0.194429	0.209345	0.185367	0.191731	0.188686	0.188686	0.186292	0.206387	0.186761	0.185367	0.200342	0.204974	0.194988	0.196705	0.194988	0.197292	0.194988	0.185827	0.191209	0.197292	0.192791	0.199098	0.190693	0.189679	0.188197	0.205675
GCF_007113405.2	0.125964	0.191209	0.160198	0.195553	0.194988	0.204284	0.199098	0.177395	0.152169	0.162937	0.184912	0.193331	0.184014	0.205675	0.189679	0.190693	0.158887	0.152843	0.160198	0.157362	0.203604	0.191209	0.188197	0.161822	0.207109	0.202271	0.151066	0.220489	0.220489	0.155887	0.183572	0.183572	0.193331	0.198488	0.222464	0.192791	0.181002	0.162937	0.205675	0.15307	0.155887	0.151946	0.192791	0.188197	0.191731	0.190183	0.185827	0.184461	0.170592
GCF_007113425.2	0.125099	0.190183	0.159669	0.194988	0.197292	0.204974	0.198488	0.178173	0.153528	0.164079	0.184912	0.192258	0.184461	0.205675	0.190693	0.190693	0.159407	0.15399	0.160198	0.156373	0.204284	0.191731	0.188197	0.161547	0.204974	0.200342	0.151725	0.220489	0.220489	0.156619	0.183134	0.183572	0.194988	0.198488	0.222464	0.192258	0.181421	0.164079	0.204974	0.153298	0.156129	0.152617	0.192258	0.189679	0.191731	0.192258	0.187235	0.183572	0.17026
GCF_007113445.1	0.125964	0.191731	0.160198	0.196126	0.194988	0.204974	0.199716	0.177782	0.152169	0.16322	0.184912	0.193331	0.184014	0.206387	0.189679	0.191209	0.159146	0.15307	0.160465	0.157362	0.204284	0.191731	0.188197	0.161822	0.207842	0.202271	0.151285	0.220489	0.220489	0.156129	0.183572	0.183572	0.193331	0.198488	0.222464	0.192791	0.181002	0.16322	0.206387	0.15307	0.156129	0.151946	0.192791	0.188197	0.191731	0.190183	0.185827	0.184912	0.170592
GCF_007113465.1	0.125099	0.190693	0.159407	0.192791	0.197886	0.204284	0.200342	0.177395	0.152617	0.16322	0.184461	0.192791	0.184912	0.206387	0.190183	0.191731	0.159146	0.15307	0.159407	0.157613	0.203604	0.191731	0.184461	0.162376	0.206387	0.201619	0.150633	0.219531	0.219531	0.155645	0.182269	0.183134	0.193877	0.199098	0.221466	0.192791	0.179364	0.163791	0.204284	0.15399	0.155166	0.151725	0.193331	0.189679	0.192791	0.191209	0.187713	0.184461	0.170592
GCF_007113485.2	0.12634	0.191209	0.160198	0.188686	0.197292	0.204284	0.200976	0.178964	0.152392	0.164079	0.186292	0.193877	0.185827	0.208588	0.193331	0.190693	0.161274	0.15307	0.159933	0.157113	0.203604	0.193877	0.18918	0.162655	0.206387	0.199716	0.151504	0.219531	0.219531	0.156619	0.184014	0.184461	0.196126	0.198488	0.224525	0.191209	0.181843	0.164662	0.206387	0.154692	0.156373	0.153758	0.193331	0.189679	0.192258	0.193331	0.18918	0.186761	0.170926
GCF_007113505.2	0.125099	0.190693	0.159407	0.192791	0.197886	0.204284	0.200342	0.177395	0.152617	0.16322	0.184461	0.192791	0.184912	0.206387	0.190183	0.191731	0.159146	0.15307	0.159407	0.157613	0.203604	0.191731	0.184461	0.162376	0.206387	0.201619	0.150633	0.219531	0.219531	0.155645	0.182269	0.183134	0.193877	0.199098	0.221466	0.192791	0.179364	0.163791	0.204284	0.15399	0.155166	0.151725	0.192791	0.189679	0.192791	0.191209	0.187713	0.184461	0.170592
GCF_007113525.2	0.126089	0.190693	0.159669	0.192791	0.197886	0.204284	0.200342	0.177782	0.152843	0.163504	0.185367	0.193331	0.185367	0.206387	0.190693	0.193331	0.159146	0.153298	0.160733	0.157865	0.203604	0.194429	0.187713	0.162655	0.208588	0.202933	0.151066	0.221466	0.221466	0.155645	0.182699	0.184014	0.193877	0.200342	0.222464	0.193331	0.179364	0.164079	0.205675	0.15399	0.155887	0.152169	0.193877	0.191209	0.193877	0.192791	0.188197	0.185367	0.171263
GCF_007113545.2	0.127747	0.193877	0.160198	0.18918	0.197886	0.204284	0.200976	0.179768	0.153528	0.16437	0.187713	0.194429	0.186761	0.208588	0.194429	0.192258	0.161274	0.153528	0.161547	0.157613	0.203604	0.194988	0.190693	0.16437	0.210114	0.202271	0.152617	0.219531	0.219531	0.157113	0.185367	0.184912	0.195553	0.200342	0.224525	0.192791	0.182269	0.165549	0.207109	0.154457	0.157362	0.155166	0.194429	0.191731	0.193331	0.193877	0.189679	0.190183	0.171944
GCF_007113565.2	0.125099	0.190183	0.159669	0.188686	0.196705	0.202271	0.199098	0.177011	0.150633	0.163791	0.185827	0.192258	0.185367	0.204974	0.188686	0.189679	0.158887	0.151504	0.158373	0.156619	0.201619	0.191209	0.186761	0.162098	0.204974	0.200976	0.14999	0.221466	0.221466	0.155405	0.181421	0.181843	0.193877	0.196705	0.220489	0.191731	0.178567	0.163791	0.204974	0.153758	0.155645	0.152617	0.192258	0.187235	0.191209	0.18918	0.186292	0.184014	0.17026
GCF_007113585.2	0.127877	0.191731	0.160733	0.195553	0.197292	0.204974	0.200342	0.179364	0.153298	0.164662	0.186761	0.193331	0.186292	0.207109	0.191731	0.193877	0.159669	0.15399	0.162098	0.158373	0.204284	0.194429	0.189679	0.162937	0.208588	0.203604	0.151725	0.222464	0.222464	0.156619	0.185827	0.185367	0.194988	0.199716	0.22559	0.193331	0.181843	0.16437	0.207109	0.15399	0.156865	0.153528	0.193877	0.191731	0.192791	0.192791	0.189679	0.186761	0.171944
GCF_007113665.2	0.126089	0.191209	0.160465	0.195553	0.195553	0.204284	0.199716	0.178173	0.15307	0.164079	0.184912	0.193331	0.184461	0.206387	0.191731	0.191731	0.159407	0.153758	0.160465	0.157613	0.203604	0.191731	0.188686	0.162376	0.207109	0.201619	0.151285	0.220489	0.220489	0.156129	0.184912	0.184461	0.194429	0.198488	0.222464	0.192791	0.181421	0.164079	0.205675	0.153528	0.155887	0.152169	0.192791	0.18918	0.191731	0.191209	0.186761	0.185367	0.170926
GCF_007176755.1	0.151946	0.175137	0.15863	0.187713	0.184912	0.186761	0.193877	0.170592	0.141476	0.139071	0.173336	0.170592	0.172984	0.197886	0.171944	0.180587	0.139071	0.140776	0.143092	0.128007	0.185367	0.175506	0.173691	0.148731	0.200976	0.181421	0.141476	0.179768	0.179768	0.11566	0.177782	0.171944	0.187713	0.195553	0.201619	0.171944	0.175878	0.139239	0.177011	0.158887	0.114974	0.146706	0.170926	0.177782	0.171263	0.173691	0.170926	0.170926	0.164662
GCF_007363395.1	0.162376	0.174408	0.182269	0.192258	0.188686	0.184912	0.190183	0.170926	0.173691	0.171602	0.169931	0.181421	0.17026	0.190693	0.177782	0.185827	0.167376	0.170926	0.17026	0.168956	0.184014	0.174771	0.174048	0.175137	0.190183	0.190183	0.165251	0.196705	0.196705	0.172288	0.175137	0.168318	0.185827	0.188686	0.216771	0.182269	0.173336	0.170926	0.17663	0.178173	0.171263	0.165549	0.181421	0.180176	0.181421	0.171944	0.169931	0.174771	0.160198
GCF_007595705.1	0.178567	0.181002	0.194988	0.168956	0.166453	0.190693	0.199716	0.177395	0.182699	0.182699	0.17663	0.175878	0.17663	0.205675	0.177011	0.162937	0.179768	0.187713	0.178964	0.174771	0.189679	0.181843	0.176252	0.181002	0.203604	0.176252	0.188197	0.179768	0.179768	0.175137	0.181002	0.181002	0.17663	0.18918	0.192791	0.178567	0.182699	0.181421	0.175506	0.192791	0.175137	0.179768	0.17663	0.183572	0.178173	0.182269	0.184014	0.177395	0.185367
GCF_007655005.1	0.149146	0.180587	0.145727	0.194429	0.197292	0.189679	0.195553	0.174048	0.132979	0.13126	0.180176	0.178567	0.181002	0.199098	0.181002	0.187235	0.137753	0.0902745	0.13126	0.142367	0.186761	0.183134	0.180587	0.155645	0.202271	0.190183	0.0863968	0.201619	0.201619	0.145921	0.178173	0.181002	0.187235	0.193331	0.219531	0.180176	0.177395	0.131683	0.190183	0.14346	0.145727	0.139576	0.178964	0.186761	0.178567	0.187235	0.181843	0.177782	0.169604
GCF_007679945.1	0.178173	0.104343	0.179768	0.195553	0.187713	0.181421	0.186761	0.168318	0.184912	0.186292	0.100083	0.17026	0.0999463	0.187713	0.171602	0.187713	0.179364	0.186761	0.178567	0.174771	0.179364	0.104116	0.140086	0.181843	0.188197	0.185367	0.188197	0.192791	0.192791	0.179768	0.16322	0.098072	0.183572	0.178173	0.201619	0.171263	0.168956	0.189679	0.187713	0.180587	0.180176	0.185827	0.17026	0.147707	0.169604	0.0395924	0.0718946	0.142187	0.185827
GCF_007827595.1	0.149566	0.182269	0.161547	0.198488	0.193877	0.192791	0.203604	0.180176	0.14346	0.147304	0.181421	0.181002	0.181002	0.208588	0.177395	0.192258	0.149146	0.14383	0.148731	0.143644	0.191731	0.184014	0.184014	0.163504	0.207109	0.195553	0.14095	0.196705	0.196705	0.118411	0.177395	0.184461	0.188197	0.202271	0.217673	0.180587	0.174048	0.148114	0.193877	0.155405	0.117475	0.144391	0.181421	0.183572	0.181002	0.185367	0.184912	0.182699	0.171944
GCF_007828695.1	0.155166	0.180176	0.167376	0.195553	0.194429	0.190183	0.186292	0.170926	0.150417	0.115072	0.17663	0.173336	0.177011	0.188686	0.175878	0.188197	0.133567	0.13759	0.107087	0.138407	0.187235	0.181002	0.177011	0.149146	0.192258	0.180587	0.131542	0.193877	0.193877	0.144769	0.177782	0.175137	0.193331	0.190183	0.200976	0.175506	0.177782	0.114013	0.184912	0.160465	0.14346	0.14383	0.173691	0.177782	0.17663	0.178567	0.177395	0.172984	0.169279
GCF_007829875.1	0.153528	0.179364	0.155887	0.196126	0.196126	0.184014	0.188197	0.167376	0.14183	0.0990657	0.175137	0.168636	0.174771	0.187713	0.17026	0.185367	0.130562	0.132543	0.0926182	0.136948	0.181421	0.178964	0.172635	0.141476	0.196705	0.181002	0.126215	0.184912	0.184912	0.144769	0.171944	0.175506	0.18918	0.194429	0.201619	0.170592	0.176252	0.0986654	0.191209	0.151946	0.14383	0.140086	0.168318	0.177782	0.168956	0.179364	0.17663	0.171263	0.165848
GCF_007829885.1	0.180176	0.144016	0.192258	0.200342	0.199098	0.190183	0.192791	0.166453	0.187713	0.184461	0.14095	0.17663	0.14043	0.197886	0.178964	0.193877	0.183572	0.196705	0.181843	0.176252	0.187235	0.144391	0.138904	0.187713	0.201619	0.18918	0.191209	0.214163	0.214163	0.185367	0.171944	0.139071	0.187235	0.183134	0.210114	0.178964	0.169931	0.186292	0.192258	0.191731	0.185367	0.185367	0.177782	0.142009	0.179768	0.14515	0.1413	0.119261	0.177395
GCF_007856155.1	0.196126	0.180587	0.197886	0.210897	0.193877	0.161274	0.203604	0.177395	0.199716	0.191731	0.176252	0.185367	0.177395	0.204284	0.187713	0.190693	0.190693	0.192258	0.190693	0.193877	0.159407	0.180587	0.179364	0.200976	0.197292	0.197886	0.194429	0.202933	0.202933	0.193331	0.183134	0.183134	0.199098	0.0723751	0.210897	0.184912	0.184014	0.191209	0.192258	0.196705	0.192791	0.194429	0.186761	0.188686	0.186292	0.179364	0.175878	0.181843	0.198488
GCF_007896905.1	0.182269	0.170926	0.182269	0.204974	0.203604	0.186761	0.177782	0.175506	0.181002	0.171602	0.173691	0.0126583	0.173691	0.178173	0.172288	0.190693	0.165549	0.181002	0.175137	0.168002	0.184912	0.171944	0.171602	0.174048	0.187713	0.175878	0.174408	0.192258	0.192258	0.176252	0.171944	0.169604	0.186292	0.187713	0.188686	0.0114642	0.173691	0.173336	0.191731	0.179364	0.175137	0.181843	0.0117338	0.176252	0.0111409	0.17026	0.171944	0.169931	0.181002
GCF_007994955.1	0.185367	0.181002	0.184912	0.180176	0.180176	0.203604	0.208588	0.183572	0.190183	0.191209	0.184461	0.184912	0.184461	0.216771	0.190183	0.178567	0.184014	0.186761	0.192791	0.182269	0.202271	0.183572	0.185827	0.18918	0.215885	0.182269	0.192791	0.191731	0.191731	0.182269	0.186292	0.181421	0.0303826	0.198488	0.198488	0.184461	0.185367	0.193877	0.15863	0.183572	0.181843	0.196705	0.184912	0.182269	0.184912	0.177395	0.185367	0.181002	0.187235
GCF_008016805.1	0.151285	0.170926	0.15863	0.191731	0.182269	0.185367	0.183572	0.175137	0.150633	0.151285	0.173336	0.170926	0.172984	0.185827	0.172288	0.184912	0.142728	0.154457	0.15307	0.136788	0.184461	0.172288	0.174408	0.151066	0.189679	0.184461	0.14999	0.181421	0.181421	0.121459	0.172984	0.171263	0.180587	0.185827	0.203604	0.171944	0.171944	0.149777	0.180176	0.158373	0.120346	0.146509	0.171263	0.184461	0.174048	0.170926	0.170592	0.171944	0.168318
GCF_008042035.1	0.174771	0.142009	0.180587	0.196705	0.192258	0.182699	0.192791	0.165549	0.177395	0.173691	0.14095	0.165549	0.14095	0.192791	0.17026	0.187713	0.169604	0.186761	0.172984	0.167688	0.181843	0.142728	0.138079	0.174408	0.192791	0.18918	0.184912	0.202271	0.202271	0.177782	0.166453	0.139576	0.187713	0.177395	0.196705	0.168318	0.164955	0.174771	0.185367	0.182699	0.176252	0.180176	0.166759	0.148114	0.168002	0.14183	0.140776	0.0697078	0.169604
GCF_008042065.1	0.178964	0.133864	0.184912	0.191731	0.198488	0.184912	0.189679	0.163791	0.180587	0.178567	0.132979	0.17663	0.133125	0.197292	0.175878	0.18918	0.172984	0.184912	0.179364	0.177395	0.183572	0.134616	0.110106	0.182699	0.198488	0.188686	0.190183	0.209345	0.209345	0.184912	0.165848	0.130149	0.182699	0.180587	0.205675	0.178567	0.167376	0.179364	0.189679	0.177395	0.184461	0.185827	0.177011	0.0931964	0.178567	0.138243	0.132255	0.136788	0.178567
GCF_008064995.1	0.147104	0.178173	0.162655	0.194988	0.184912	0.186292	0.182699	0.179768	0.150633	0.152843	0.180176	0.169931	0.181421	0.187235	0.178964	0.185827	0.146905	0.155887	0.152392	0.139239	0.184461	0.181002	0.180587	0.155887	0.191731	0.190183	0.150633	0.189679	0.189679	0.123066	0.181002	0.178173	0.180587	0.192791	0.210114	0.171602	0.175137	0.152392	0.185827	0.159669	0.122255	0.147707	0.17026	0.187713	0.173336	0.175878	0.177395	0.182699	0.175137
GCF_008124905.1	0.152617	0.17663	0.158887	0.189679	0.188197	0.193331	0.182699	0.168002	0.144579	0.132688	0.178964	0.164079	0.178964	0.185367	0.173691	0.186761	0.00710613	0.139239	0.129876	0.140776	0.189679	0.178964	0.17026	0.14999	0.191731	0.179768	0.136788	0.199098	0.199098	0.144016	0.168002	0.171263	0.186292	0.191731	0.193331	0.164662	0.172288	0.133567	0.187235	0.157613	0.143644	0.142187	0.164079	0.171944	0.164662	0.17663	0.178173	0.168002	0.165549
GCF_008124915.1	0.152617	0.17663	0.158887	0.189679	0.188197	0.192791	0.182699	0.168002	0.144579	0.132688	0.178964	0.164079	0.178964	0.184912	0.173336	0.186761	0.0070918	0.139239	0.129876	0.140603	0.189679	0.178964	0.17026	0.14999	0.191731	0.179768	0.13663	0.199098	0.199098	0.144203	0.168002	0.171263	0.186292	0.191731	0.193331	0.164662	0.172288	0.133567	0.187235	0.157613	0.14383	0.142187	0.164079	0.171944	0.164662	0.17663	0.178173	0.168002	0.165549
GCF_008124975.1	0.152617	0.17663	0.158887	0.189679	0.188197	0.193331	0.182699	0.168002	0.144579	0.132688	0.178964	0.164079	0.178964	0.185367	0.173691	0.186761	0.00710613	0.139239	0.129876	0.140776	0.189679	0.178964	0.17026	0.14999	0.191731	0.179768	0.136788	0.199098	0.199098	0.144016	0.168002	0.171263	0.186292	0.191731	0.193331	0.164662	0.172288	0.133567	0.187235	0.157613	0.143644	0.142187	0.164079	0.171944	0.164662	0.17663	0.178173	0.168002	0.165549
GCF_008124985.1	0.152617	0.17663	0.158887	0.189679	0.188197	0.193331	0.182699	0.168002	0.144579	0.132688	0.178964	0.164079	0.178964	0.185367	0.173691	0.186761	0.00710613	0.139239	0.129876	0.140776	0.189679	0.178964	0.17026	0.14999	0.191731	0.179768	0.136788	0.199098	0.199098	0.144016	0.168002	0.171263	0.186292	0.191731	0.193331	0.164662	0.172288	0.133567	0.187235	0.157613	0.143644	0.142187	0.164079	0.171944	0.164662	0.17663	0.178173	0.168002	0.165549
GCF_008125035.1	0.152617	0.17663	0.158887	0.189679	0.188197	0.193331	0.182699	0.168002	0.144579	0.132688	0.178964	0.164079	0.178964	0.185367	0.173691	0.186761	0.00711689	0.139239	0.129876	0.140776	0.189679	0.178964	0.17026	0.14999	0.191731	0.179768	0.136788	0.199098	0.199098	0.144016	0.168002	0.171263	0.186292	0.191731	0.193331	0.164662	0.172288	0.133567	0.187235	0.157613	0.143644	0.142187	0.164079	0.171944	0.164662	0.17663	0.178173	0.168002	0.165549
GCF_008312835.1	0.153758	0.186292	0.159146	0.203604	0.201619	0.18918	0.194429	0.170926	0.144016	0.100846	0.184912	0.170926	0.184461	0.192258	0.173336	0.189679	0.130701	0.13342	0.0897892	0.138904	0.187713	0.186761	0.175506	0.151725	0.192258	0.178964	0.12974	0.194988	0.194988	0.147304	0.177395	0.181843	0.193331	0.189679	0.202271	0.174408	0.178173	0.100567	0.192258	0.15863	0.145727	0.14183	0.171602	0.181843	0.173336	0.184461	0.180176	0.175878	0.174408
GCF_008312845.1	0.206387	0.196126	0.207109	0.204284	0.199716	0.218593	0.207842	0.207109	0.208588	0.194988	0.194988	0.196705	0.194429	0.216771	0.193331	0.194429	0.196705	0.213325	0.196126	0.196126	0.217673	0.198488	0.202271	0.195553	0.215016	0.195553	0.200342	0.192791	0.192791	0.197886	0.210114	0.196126	0.207109	0.217673	0.200976	0.199098	0.204284	0.194988	0.196705	0.204284	0.197292	0.204284	0.195553	0.202933	0.197292	0.201619	0.204974	0.198488	0.205675
GCF_008632955.1	0.15399	0.178964	0.162098	0.194429	0.191209	0.187235	0.187235	0.172288	0.149566	0.11298	0.174771	0.169604	0.175506	0.188686	0.175506	0.187235	0.130149	0.134163	0.106285	0.137429	0.187235	0.178964	0.174408	0.147104	0.192791	0.179364	0.130701	0.187713	0.187713	0.14291	0.172635	0.174771	0.193331	0.184912	0.197292	0.171263	0.176252	0.112243	0.187235	0.156373	0.142187	0.142187	0.169604	0.178964	0.171263	0.175878	0.173336	0.170926	0.169279
GCF_008634015.1	0.177011	0.16437	0.174771	0.198488	0.193331	0.181002	0.186761	0.163504	0.178567	0.168956	0.161274	0.161274	0.161274	0.185827	0.159669	0.189679	0.164079	0.179364	0.168636	0.167688	0.180587	0.165549	0.166453	0.175137	0.186761	0.184461	0.177395	0.190183	0.190183	0.175878	0.11676	0.162376	0.184461	0.179768	0.202271	0.162098	0.116157	0.170592	0.182269	0.174048	0.174048	0.174408	0.161274	0.168318	0.162098	0.165251	0.165251	0.16437	0.173336
GCF_008634025.1	0.18918	0.187235	0.190693	0.187713	0.184912	0.191209	0.207109	0.18918	0.190183	0.183134	0.180587	0.183134	0.180176	0.209345	0.186292	0.179768	0.179364	0.187235	0.187713	0.177011	0.188197	0.186292	0.184461	0.185827	0.212502	0.186292	0.186292	0.189679	0.189679	0.190183	0.189679	0.181002	0.154457	0.192791	0.199716	0.184461	0.184912	0.184461	0.0540862	0.196126	0.190183	0.193331	0.182699	0.191731	0.182699	0.184014	0.188686	0.184461	0.180587
GCF_008639045.1	0.178567	0.164662	0.175137	0.202271	0.200342	0.181002	0.188686	0.156865	0.181421	0.171944	0.164079	0.166759	0.164079	0.192791	0.157362	0.196705	0.167067	0.181843	0.172635	0.169279	0.178567	0.165848	0.164662	0.181421	0.193331	0.187713	0.182269	0.202933	0.202933	0.178567	0.0128768	0.160198	0.188686	0.176252	0.208588	0.169604	0.0954705	0.172635	0.193877	0.175878	0.177395	0.176252	0.168002	0.164662	0.167376	0.163791	0.163504	0.16322	0.17026
GCF_008639165.1	0.181002	0.164662	0.175506	0.207842	0.202271	0.180587	0.187713	0.156865	0.183572	0.169279	0.161547	0.167688	0.161547	0.195553	0.157362	0.196126	0.166759	0.184461	0.172288	0.171602	0.178173	0.16615	0.16615	0.181421	0.195553	0.18918	0.182699	0.202271	0.202271	0.178964	9.07348e-05	0.158119	0.186292	0.177011	0.210114	0.169931	0.0972937	0.170592	0.194988	0.175878	0.178173	0.17663	0.168318	0.165848	0.168636	0.164079	0.16322	0.162937	0.170926
GCF_008642275.1	0.184014	0.171602	0.187235	0.200976	0.196705	0.194429	0.199716	0.174048	0.190693	0.177395	0.17026	0.175506	0.170592	0.199098	0.114395	0.199098	0.178964	0.187713	0.184912	0.17663	0.192258	0.172288	0.175506	0.179768	0.203604	0.190693	0.183134	0.197886	0.197886	0.182269	0.167067	0.169279	0.190693	0.186292	0.204284	0.177011	0.167688	0.177395	0.194988	0.179364	0.181421	0.182699	0.175506	0.173336	0.177011	0.17663	0.178173	0.171602	0.183134
GCF_008642295.1	0.181843	0.180176	0.18918	0.207842	0.200342	0.197292	0.199716	0.169604	0.192791	0.186292	0.174048	0.175878	0.172984	0.202933	0.132111	0.204974	0.178567	0.182699	0.182699	0.175878	0.196126	0.181421	0.178964	0.178964	0.207842	0.191209	0.178964	0.190693	0.190693	0.180587	0.162937	0.174771	0.190693	0.184014	0.204284	0.174771	0.166453	0.185827	0.190693	0.183572	0.179768	0.183572	0.175506	0.181843	0.174771	0.179768	0.175878	0.175506	0.186761
GCF_008642315.1	0.160733	0.171602	0.168956	0.197886	0.190183	0.188197	0.185367	0.168956	0.16615	0.175506	0.172635	0.166759	0.172288	0.185827	0.176252	0.192791	0.159933	0.168318	0.169279	0.164662	0.185827	0.172288	0.174771	0.171944	0.191209	0.187235	0.174048	0.210114	0.210114	0.172984	0.165251	0.168636	0.191209	0.189679	0.221466	0.17026	0.165251	0.176252	0.184912	0.165549	0.172984	0.163504	0.167067	0.177011	0.168636	0.178567	0.172984	0.171602	0.15307
GCF_008642335.1	0.15863	0.169604	0.16437	0.198488	0.187235	0.186292	0.184461	0.162937	0.162937	0.165848	0.168002	0.165251	0.167688	0.182269	0.174771	0.18918	0.159146	0.164662	0.165549	0.160198	0.185827	0.170592	0.168636	0.168002	0.185367	0.181843	0.167376	0.200342	0.200342	0.169279	0.162937	0.16437	0.185827	0.184912	0.217673	0.167688	0.165848	0.165251	0.177782	0.164079	0.168002	0.161274	0.165251	0.175137	0.167688	0.172984	0.168956	0.165848	0.153298
GCF_008642355.1	0.159669	0.173336	0.16615	0.199098	0.190693	0.187235	0.184461	0.165549	0.16322	0.166453	0.169604	0.171263	0.169604	0.187235	0.175878	0.190183	0.161003	0.16615	0.165848	0.160733	0.186761	0.173691	0.174408	0.169279	0.188197	0.185827	0.169604	0.204284	0.204284	0.172635	0.164662	0.164955	0.188686	0.184461	0.213325	0.173336	0.167067	0.166759	0.183134	0.164662	0.171944	0.16437	0.171263	0.174408	0.172288	0.173691	0.170592	0.167688	0.155405
GCF_008642375.1	0.180176	0.169931	0.181843	0.202933	0.197292	0.178173	0.18918	0.159407	0.185827	0.175137	0.17026	0.172635	0.169604	0.190183	0.160733	0.195553	0.169604	0.184912	0.173336	0.178964	0.177395	0.169279	0.168636	0.184912	0.192791	0.186292	0.180587	0.204974	0.204974	0.180176	0.098599	0.169931	0.197886	0.181843	0.214163	0.172635	0.0964665	0.177011	0.198488	0.175506	0.178567	0.182699	0.173336	0.168318	0.173336	0.171602	0.167688	0.165251	0.17663
GCF_008704395.1	0.157865	0.169279	0.175878	0.192258	0.187713	0.183572	0.185827	0.165549	0.16615	0.168002	0.166453	0.17026	0.16615	0.187713	0.178173	0.187235	0.164662	0.168636	0.16615	0.16437	0.182699	0.169931	0.174771	0.169604	0.188197	0.182699	0.167688	0.196126	0.196126	0.168002	0.168956	0.165848	0.184461	0.190183	0.204974	0.169931	0.168956	0.167376	0.177011	0.172984	0.167376	0.164662	0.17026	0.178173	0.169604	0.169604	0.172288	0.172635	0.154692
GCF_008704425.1	0.187713	0.172984	0.181002	0.202271	0.197292	0.181421	0.183572	0.165251	0.186761	0.167067	0.164955	0.168636	0.164955	0.184461	0.169931	0.193877	0.175137	0.177395	0.171263	0.170592	0.178964	0.173336	0.17663	0.175506	0.188686	0.177011	0.175878	0.196705	0.196705	0.180587	0.164079	0.17026	0.194429	0.179768	0.202271	0.169931	0.169604	0.167688	0.191209	0.175878	0.180176	0.183134	0.169279	0.172288	0.171263	0.167067	0.169279	0.159407	0.180176
GCF_008704445.1	0.15863	0.175506	0.159407	0.200976	0.203604	0.191209	0.192791	0.170926	0.151285	0.108738	0.181002	0.169604	0.181002	0.202271	0.17663	0.195553	0.13663	0.142547	0.121685	0.145921	0.18918	0.176252	0.184014	0.153758	0.204974	0.178567	0.13759	0.194988	0.194988	0.155166	0.175506	0.178567	0.18918	0.192791	0.200976	0.171263	0.177395	0.109417	0.198488	0.15863	0.15399	0.152169	0.169931	0.180587	0.170926	0.184461	0.178964	0.17026	0.171602
GCF_008704495.1	0.159407	0.170592	0.174408	0.200976	0.193331	0.189679	0.196126	0.168956	0.170592	0.175137	0.171602	0.175137	0.171263	0.196705	0.182269	0.18918	0.165549	0.177782	0.172635	0.171944	0.188686	0.171944	0.177395	0.172984	0.197886	0.192791	0.177011	0.210114	0.210114	0.181002	0.171602	0.167376	0.188686	0.18918	0.222464	0.175506	0.174048	0.175506	0.185367	0.174048	0.178567	0.171944	0.174771	0.174048	0.174408	0.174771	0.171263	0.171602	0.155166
GCF_008704515.1	0.152617	0.178173	0.155645	0.202271	0.199716	0.182269	0.184014	0.172635	0.144959	0.011612	0.176252	0.168636	0.17663	0.194988	0.175137	0.190183	0.130149	0.129199	0.102196	0.134163	0.181421	0.181002	0.174048	0.149146	0.197292	0.182269	0.124371	0.188197	0.188197	0.143276	0.169279	0.178567	0.192791	0.184912	0.197292	0.171263	0.174771	0.00354269	0.187713	0.153758	0.142728	0.146905	0.168636	0.177395	0.170926	0.178964	0.177395	0.171602	0.168636
GCF_008704535.1	0.178567	0.172288	0.186292	0.199098	0.194988	0.186292	0.197292	0.167688	0.183572	0.181002	0.172288	0.171263	0.171263	0.193331	0.121346	0.190693	0.171602	0.190183	0.17663	0.171944	0.184912	0.174408	0.168318	0.178173	0.194988	0.184461	0.181421	0.192791	0.192791	0.184014	0.160733	0.168002	0.185827	0.182699	0.197886	0.169604	0.165848	0.181002	0.188197	0.178173	0.183134	0.184912	0.171602	0.171602	0.171263	0.172984	0.175878	0.173691	0.174408
GCF_008704555.1	0.184912	0.14095	0.179768	0.194988	0.188197	0.183572	0.192791	0.162937	0.174771	0.175506	0.1413	0.174048	0.141476	0.189679	0.178567	0.185827	0.172288	0.183572	0.166759	0.175137	0.181421	0.14183	0.111162	0.175506	0.190693	0.180587	0.181843	0.196705	0.196705	0.181002	0.169279	0.142367	0.189679	0.175137	0.199716	0.175878	0.16615	0.178173	0.187235	0.180587	0.180176	0.184461	0.175137	0.130012	0.176252	0.143644	0.142367	0.143644	0.181002
GCF_008704575.1	0.144579	0.171944	0.150417	0.199098	0.199098	0.194429	0.187713	0.169279	0.138407	0.146116	0.171263	0.175506	0.170926	0.187235	0.173336	0.195553	0.140086	0.14515	0.141653	0.144016	0.193877	0.174771	0.171263	0.154692	0.192791	0.186292	0.14183	0.193331	0.193331	0.146706	0.168002	0.169279	0.189679	0.189679	0.208588	0.17663	0.167688	0.145727	0.194988	0.145921	0.146116	0.139576	0.175137	0.177782	0.176252	0.179364	0.171263	0.174771	0.161822
GCF_008704655.1	0.193331	0.187235	0.192258	0.188197	0.18918	0.200342	0.213325	0.180587	0.192791	0.18918	0.181002	0.184912	0.180176	0.215885	0.194429	0.186761	0.187713	0.190693	0.187713	0.179364	0.197886	0.186761	0.188197	0.190693	0.221466	0.192258	0.196705	0.194988	0.194988	0.18918	0.193331	0.181843	0.159407	0.197886	0.206387	0.190183	0.18918	0.188197	0.000780658	0.194988	0.188197	0.191209	0.186292	0.193331	0.185367	0.186292	0.190183	0.182699	0.184461
GCF_008704715.1	0.146116	0.182699	0.156619	0.193877	0.197292	0.198488	0.196126	0.174408	0.132399	0.144959	0.181421	0.178567	0.180176	0.199716	0.178567	0.191731	0.142187	0.132399	0.139916	0.144391	0.197292	0.185367	0.181843	0.156373	0.197886	0.192258	0.130562	0.210114	0.210114	0.147104	0.181843	0.180176	0.194429	0.200976	0.220489	0.179768	0.173336	0.144959	0.195553	0.149146	0.146905	0.128932	0.178567	0.184461	0.178567	0.186761	0.178964	0.177395	0.164955
GCF_008704795.1	0.165848	0.176252	0.179768	0.193331	0.193877	0.187713	0.193877	0.172984	0.174048	0.174408	0.170926	0.180176	0.171263	0.187713	0.177782	0.18918	0.168002	0.174771	0.174048	0.172288	0.187235	0.177782	0.176252	0.175506	0.191731	0.192258	0.165549	0.199716	0.199716	0.172635	0.177011	0.16615	0.18918	0.187713	0.215885	0.180587	0.174408	0.173691	0.180176	0.175878	0.170926	0.167067	0.179768	0.181002	0.179768	0.173691	0.174771	0.172288	0.157113
GCF_008704855.1	0.184912	0.181843	0.191209	0.188686	0.186292	0.199716	0.204974	0.181002	0.187713	0.190183	0.178964	0.183572	0.178567	0.208588	0.190183	0.179364	0.185827	0.192258	0.191731	0.189679	0.199098	0.183134	0.187235	0.187713	0.214163	0.190693	0.193331	0.195553	0.195553	0.184461	0.187713	0.179364	0.0955321	0.190693	0.206387	0.184461	0.184912	0.193331	0.156619	0.194429	0.184014	0.18918	0.183134	0.184461	0.185827	0.181421	0.185367	0.180587	0.18918
GCF_008704935.1	0.17663	0.172288	0.183134	0.206387	0.201619	0.189679	0.195553	0.167688	0.182269	0.174771	0.169279	0.17663	0.168956	0.191209	0.115072	0.198488	0.172984	0.183134	0.183134	0.170926	0.187713	0.173336	0.173691	0.181843	0.193331	0.186761	0.178173	0.193877	0.193877	0.178173	0.158119	0.167376	0.18918	0.191209	0.202933	0.179364	0.164079	0.175878	0.192791	0.176252	0.177011	0.180587	0.17663	0.177782	0.177011	0.172984	0.168318	0.168636	0.180587
GCF_008704995.1	0.152843	0.177011	0.165251	0.202933	0.190183	0.189679	0.191209	0.178964	0.15863	0.152169	0.182269	0.178173	0.181843	0.194988	0.185367	0.194429	0.156619	0.160465	0.154457	0.152392	0.188197	0.178964	0.178964	0.156129	0.196126	0.189679	0.15307	0.196705	0.196705	0.14999	0.190183	0.181421	0.197886	0.189679	0.212502	0.179768	0.185367	0.152169	0.195553	0.16322	0.149146	0.156619	0.178567	0.188686	0.178567	0.186761	0.184461	0.181002	0.178964
GCF_008705135.1	0.144959	0.179768	0.150633	0.192258	0.195553	0.198488	0.195553	0.175506	0.137107	0.130149	0.178567	0.175137	0.178567	0.197886	0.183134	0.182269	0.137268	0.0835876	0.134163	0.145727	0.193877	0.182269	0.182699	0.156129	0.200342	0.187713	0.0579733	0.204284	0.204284	0.146905	0.182269	0.179364	0.194429	0.196705	0.211692	0.177395	0.177395	0.129876	0.194988	0.145341	0.146905	0.140776	0.177011	0.182269	0.176252	0.185827	0.181002	0.179364	0.167376
GCF_008705255.1	0.179768	0.162937	0.176252	0.204284	0.199098	0.181843	0.185367	0.157865	0.179768	0.170592	0.161822	0.16615	0.161822	0.190693	0.156373	0.196705	0.167688	0.181843	0.171263	0.171602	0.180176	0.164079	0.16615	0.178964	0.191731	0.188686	0.181843	0.200342	0.200342	0.177395	0.0154113	0.157865	0.187713	0.177782	0.207109	0.168956	0.0954705	0.170926	0.193877	0.177011	0.175506	0.177011	0.167067	0.164079	0.167067	0.16322	0.163504	0.16322	0.171944
GCF_008931305.1	0.152617	0.17663	0.158887	0.189679	0.188197	0.193331	0.182699	0.168002	0.144579	0.132688	0.178964	0.164079	0.178964	0.185367	0.173691	0.186292	0.0070596	0.139239	0.12974	0.14043	0.189679	0.178964	0.17026	0.14999	0.191731	0.179768	0.136788	0.198488	0.198488	0.144016	0.167688	0.171263	0.185827	0.191731	0.193331	0.164662	0.172288	0.133567	0.187235	0.157613	0.143644	0.142187	0.164079	0.171944	0.164662	0.17663	0.178173	0.168002	0.165251
GCF_008973465.1	0.148319	0.174771	0.148938	0.195553	0.192258	0.185367	0.184014	0.168318	0.140258	0.135844	0.171602	0.164079	0.171602	0.188686	0.169604	0.18918	0.135072	0.140776	0.136788	0.138572	0.183572	0.176252	0.172635	0.146312	0.187713	0.178173	0.138904	0.194429	0.194429	0.14183	0.166453	0.170926	0.183134	0.187235	0.202271	0.167067	0.16615	0.136157	0.185367	0.148114	0.141125	0.136948	0.16437	0.178173	0.165549	0.177395	0.170592	0.171602	0.162098
GCF_008974245.1	0.173336	0.182699	0.175506	0.199716	0.193877	0.197292	0.190693	0.179364	0.178567	0.165549	0.182269	0.167688	0.182699	0.192258	0.17663	0.188686	0.166759	0.176252	0.162937	0.16437	0.196126	0.184912	0.180176	0.171602	0.192791	0.183134	0.181843	0.196126	0.196126	0.174771	0.179768	0.178964	0.195553	0.196705	0.204974	0.168956	0.178173	0.167376	0.192258	0.179768	0.173691	0.173336	0.167688	0.178964	0.169604	0.182699	0.179768	0.175137	0.175137
GCF_009025935.1	0.182269	0.180176	0.182269	0.204284	0.202271	0.194429	0.194429	0.166759	0.190183	0.182269	0.177011	0.177395	0.177782	0.197886	0.172984	0.191209	0.186292	0.188686	0.175137	0.168636	0.190183	0.178173	0.174771	0.179364	0.194429	0.186292	0.183572	0.200342	0.200342	0.179768	0.171944	0.178173	0.197292	0.178567	0.205675	0.177011	0.165251	0.183134	0.186761	0.179768	0.179768	0.181002	0.177011	0.180587	0.177395	0.177011	0.175878	0.172984	0.186761
GCF_009176265.1	0.183572	0.182699	0.191731	0.187713	0.185827	0.200342	0.202271	0.178567	0.187713	0.183572	0.177782	0.175506	0.177782	0.210897	0.188197	0.171602	0.182269	0.181421	0.184014	0.182269	0.199098	0.183134	0.181843	0.186292	0.210897	0.180176	0.185367	0.197292	0.197292	0.184461	0.181843	0.184912	0.0933715	0.194988	0.206387	0.178567	0.185827	0.184912	0.154692	0.191209	0.184461	0.187713	0.175506	0.185367	0.178567	0.179768	0.181421	0.182269	0.189679
GCF_009184865.1	0.145727	0.184912	0.0946784	0.198488	0.201619	0.193877	0.199716	0.178964	0.148114	0.154928	0.180587	0.178567	0.180176	0.203604	0.185827	0.195553	0.160465	0.153298	0.160198	0.159146	0.194429	0.188197	0.182699	0.160198	0.205675	0.182269	0.148524	0.208588	0.208588	0.157613	0.184912	0.173336	0.192791	0.199716	0.211692	0.180176	0.181002	0.155405	0.193331	0.0900042	0.156865	0.153298	0.178173	0.184912	0.179768	0.181002	0.178567	0.175878	0.167067
GCF_009296025.1	0.190693	0.186292	0.195553	0.209345	0.197292	0.202271	0.183134	0.197886	0.202933	0.200342	0.187235	0.186292	0.186761	0.188686	0.199716	0.193877	0.184912	0.199716	0.196126	0.188197	0.200342	0.185367	0.183134	0.188197	0.18918	0.202271	0.198488	0.224525	0.224525	0.198488	0.199716	0.190183	0.210114	0.199716	0.217673	0.186292	0.197292	0.201619	0.207842	0.195553	0.198488	0.198488	0.186292	0.191731	0.184912	0.190183	0.190693	0.185827	0.184912
GCF_009299385.1	0.171944	0.158119	0.174048	0.200976	0.194988	0.178173	0.175137	0.160733	0.177395	0.165848	0.158119	0.161822	0.158887	0.182269	0.160198	0.193877	0.164079	0.172984	0.172288	0.164955	0.175878	0.158373	0.165251	0.173691	0.184014	0.181002	0.173691	0.199716	0.199716	0.171263	0.10234	0.156865	0.188686	0.172635	0.195553	0.165549	0.101126	0.168636	0.183572	0.171944	0.170926	0.174408	0.162098	0.16322	0.163504	0.159146	0.157113	0.162098	0.170592
GCF_009495655.1	0.15399	0.176252	0.160198	0.197292	0.195553	0.193877	0.182269	0.172984	0.146509	0.132399	0.174048	0.162098	0.174408	0.184912	0.172288	0.186292	0.0649949	0.139576	0.131826	0.140258	0.190183	0.17663	0.174048	0.151285	0.190693	0.182269	0.140776	0.197886	0.197886	0.145921	0.170926	0.173691	0.190183	0.189679	0.197886	0.164955	0.172288	0.132543	0.186292	0.160733	0.145534	0.144579	0.162376	0.179364	0.163791	0.177782	0.172635	0.17026	0.166759
GCF_009498275.1	0.130979	0.17663	0.159669	0.203604	0.199716	0.200976	0.194429	0.172635	0.150849	0.162937	0.172635	0.185827	0.172635	0.200342	0.184912	0.189679	0.157362	0.156865	0.165848	0.158119	0.199098	0.179768	0.178567	0.158373	0.202933	0.194429	0.155645	0.210114	0.210114	0.159669	0.184461	0.174048	0.198488	0.191731	0.216771	0.185827	0.182699	0.163791	0.199716	0.155645	0.158887	0.156373	0.186292	0.185367	0.187713	0.179364	0.180176	0.178173	0.169931
GCF_009604455.1	0.152392	0.184461	0.163791	0.194429	0.192258	0.194988	0.195553	0.175137	0.14383	0.14791	0.180587	0.180587	0.180176	0.192791	0.182699	0.191209	0.149146	0.144203	0.149777	0.14183	0.194429	0.186761	0.181421	0.160198	0.194429	0.195553	0.141653	0.199098	0.199098	0.112887	0.187235	0.181843	0.192258	0.194429	0.215016	0.181002	0.180587	0.14791	0.192258	0.15863	0.112152	0.14515	0.180587	0.18918	0.178567	0.184014	0.184014	0.184461	0.174408
GCF_009650765.1	0.152392	0.175137	0.162937	0.192258	0.185827	0.18918	0.185367	0.179768	0.150633	0.14999	0.177011	0.171602	0.177395	0.189679	0.174408	0.184912	0.144391	0.155887	0.152169	0.13663	0.185827	0.177011	0.175878	0.152617	0.192258	0.189679	0.152392	0.181843	0.181843	0.124011	0.175137	0.17663	0.184014	0.189679	0.204284	0.172984	0.173691	0.148524	0.180587	0.160198	0.123183	0.150417	0.171602	0.187713	0.175137	0.175137	0.176252	0.174771	0.168956
GCF_009709575.1	0.202933	0.192258	0.199098	0.194429	0.186292	0.211692	0.202933	0.192791	0.197292	0.185827	0.188197	0.184912	0.187713	0.200342	0.192791	0.193331	0.191209	0.194988	0.186292	0.187235	0.210114	0.194988	0.190693	0.190183	0.207109	0.171602	0.197886	0.185827	0.185827	0.194988	0.199098	0.188197	0.193877	0.205675	0.187235	0.182699	0.197292	0.189679	0.196705	0.197886	0.194988	0.201619	0.184912	0.191209	0.186761	0.193877	0.192258	0.191209	0.204974
GCF_009739905.1	0.169931	0.167688	0.174408	0.196705	0.18918	0.186292	0.188197	0.151946	0.175878	0.166759	0.161274	0.167688	0.161003	0.187713	0.165549	0.183134	0.165848	0.175506	0.168956	0.165848	0.182269	0.169604	0.16437	0.167067	0.192791	0.180587	0.172984	0.194988	0.194988	0.174771	0.148731	0.161274	0.180176	0.167376	0.200976	0.172984	0.154928	0.167688	0.188197	0.175506	0.173336	0.173336	0.169604	0.17026	0.169931	0.159407	0.159933	0.161003	0.168956
GCF_009755605.1	0.172288	0.178964	0.179768	0.196705	0.202271	0.18918	0.192791	0.177395	0.178567	0.178173	0.172984	0.181421	0.172984	0.199716	0.183572	0.185367	0.16322	0.173691	0.174771	0.176252	0.188686	0.179364	0.183134	0.168956	0.200342	0.197292	0.17663	0.207842	0.207842	0.174408	0.180587	0.171944	0.202271	0.194988	0.22668	0.180587	0.184912	0.177782	0.187713	0.177011	0.173691	0.174048	0.181421	0.183134	0.181002	0.179768	0.179768	0.175878	0.169931
GCF_009769735.1	0.166759	0.17663	0.179768	0.196705	0.200342	0.200976	0.194988	0.174048	0.17663	0.177395	0.169279	0.185367	0.17026	0.199098	0.187235	0.190693	0.174408	0.173336	0.171263	0.183134	0.200976	0.177011	0.180587	0.18918	0.199098	0.197292	0.172635	0.22668	0.22668	0.184461	0.173336	0.170926	0.193877	0.200976	0.227796	0.186761	0.180587	0.178567	0.189679	0.17663	0.183572	0.173691	0.185827	0.180587	0.186292	0.177395	0.17663	0.178964	0.16437
GCF_009789635.1	0.172288	0.165848	0.182269	0.207109	0.199716	0.180176	0.191731	0.155166	0.175878	0.178173	0.162376	0.173691	0.162937	0.191209	0.16615	0.192258	0.174048	0.176252	0.173336	0.173336	0.177395	0.166453	0.161274	0.175878	0.193331	0.184912	0.173336	0.211692	0.211692	0.17663	0.125591	0.165549	0.186761	0.172635	0.202933	0.175878	0.124371	0.17663	0.184912	0.172984	0.176252	0.173691	0.173691	0.162376	0.174408	0.161003	0.159407	0.162655	0.17026
GCF_009796285.1	0.15399	0.188686	0.162098	0.196126	0.194429	0.197292	0.196705	0.182699	0.148731	0.154928	0.187713	0.183572	0.187713	0.196705	0.183572	0.186292	0.152392	0.15307	0.155166	0.142009	0.197292	0.191731	0.188197	0.162098	0.197292	0.195553	0.149777	0.202271	0.202271	0.115858	0.191731	0.192791	0.185367	0.197292	0.215016	0.185827	0.178964	0.154223	0.191731	0.162098	0.115463	0.149777	0.183572	0.188197	0.184014	0.187713	0.192258	0.183572	0.173336
GCF_009811555.1	0.187713	0.183572	0.187713	0.192258	0.184461	0.202271	0.210897	0.185367	0.190693	0.192258	0.180176	0.181421	0.179768	0.215016	0.195553	0.177782	0.185827	0.188686	0.192258	0.190693	0.198488	0.185367	0.181421	0.191209	0.212502	0.188686	0.193331	0.196705	0.196705	0.185367	0.189679	0.183134	0.0940198	0.192791	0.202933	0.182269	0.188197	0.193877	0.156373	0.188686	0.184014	0.190183	0.181421	0.184461	0.182269	0.185367	0.181002	0.185367	0.190693
GCF_009811575.1	0.184461	0.182699	0.188686	0.186761	0.187713	0.204284	0.208588	0.181421	0.188197	0.188197	0.181843	0.184014	0.181421	0.210897	0.191731	0.178173	0.183134	0.193331	0.192258	0.186292	0.201619	0.183572	0.186292	0.189679	0.215885	0.186761	0.191209	0.199098	0.199098	0.181421	0.188686	0.180176	0.0947388	0.190693	0.208588	0.186292	0.184014	0.191731	0.157613	0.193331	0.181421	0.191209	0.184461	0.184912	0.186292	0.182269	0.180587	0.179768	0.188197
GCF_009811595.1	0.186761	0.180587	0.185827	0.181002	0.184912	0.197886	0.212502	0.182269	0.192258	0.194429	0.178964	0.182699	0.178567	0.218593	0.191209	0.172984	0.187713	0.194429	0.195553	0.189679	0.196126	0.181421	0.185827	0.191209	0.218593	0.187235	0.191209	0.195553	0.195553	0.180176	0.195553	0.180587	0.0902203	0.193331	0.211692	0.184912	0.188686	0.196705	0.160465	0.189679	0.179768	0.191731	0.183572	0.184912	0.185827	0.183134	0.184912	0.181843	0.190183
GCF_009811635.1	0.186761	0.184912	0.190693	0.192791	0.186761	0.202933	0.209345	0.183572	0.194988	0.18918	0.182699	0.185367	0.183134	0.207842	0.193331	0.184014	0.18918	0.189679	0.195553	0.187235	0.200342	0.186292	0.187713	0.188197	0.210897	0.188686	0.193331	0.197292	0.197292	0.185367	0.192258	0.179768	0.0952252	0.194429	0.212502	0.186761	0.184912	0.190693	0.156373	0.190693	0.184461	0.192791	0.185367	0.184014	0.187713	0.182269	0.185827	0.179768	0.190693
GCF_009823745.1	0.174408	0.0989987	0.180176	0.192258	0.196126	0.181421	0.184461	0.169604	0.180587	0.179364	0.0960278	0.168318	0.0955937	0.182699	0.172635	0.187235	0.175137	0.187235	0.181421	0.177395	0.179364	0.0996734	0.13538	0.176252	0.183134	0.183572	0.185367	0.192258	0.192258	0.181002	0.165848	0.0922751	0.186292	0.180587	0.197886	0.169604	0.163504	0.183134	0.189679	0.175878	0.180587	0.187235	0.169279	0.14043	0.169279	0.0742144	0.0604394	0.139239	0.180176
GCF_009827025.1	0.141125	0.178173	0.151504	0.197886	0.191731	0.186761	0.197886	0.179768	0.133716	0.143644	0.173336	0.178567	0.172288	0.199098	0.181843	0.186761	0.145727	0.135689	0.143644	0.147104	0.184014	0.180587	0.182699	0.157613	0.202933	0.187713	0.13342	0.202933	0.202933	0.148524	0.175878	0.176252	0.193877	0.196705	0.216771	0.178173	0.178964	0.14291	0.194429	0.147505	0.147304	0.134767	0.178567	0.184461	0.178567	0.188686	0.183134	0.178567	0.174408
GCF_009829585.1	0.154457	0.179768	0.16322	0.198488	0.193331	0.192791	0.180587	0.171263	0.148938	0.136	0.176252	0.163791	0.176252	0.184014	0.176252	0.188197	0.0540444	0.140776	0.134616	0.138738	0.189679	0.181002	0.17026	0.15307	0.188686	0.184461	0.136788	0.195553	0.195553	0.146116	0.171602	0.176252	0.190183	0.192258	0.201619	0.164955	0.172288	0.136471	0.184461	0.158119	0.145921	0.143644	0.164079	0.174408	0.16437	0.176252	0.177011	0.172288	0.165251
GCF_009832925.1	0.168002	0.168636	0.177395	0.197292	0.193877	0.179768	0.199098	0.0597207	0.176252	0.17663	0.163791	0.179768	0.163504	0.202271	0.172635	0.185827	0.174048	0.182269	0.172635	0.171602	0.177782	0.169931	0.168002	0.175878	0.200976	0.184912	0.183572	0.202933	0.202933	0.178964	0.163504	0.163504	0.187713	0.177011	0.207109	0.180176	0.16322	0.178173	0.190183	0.173691	0.177782	0.175137	0.180587	0.168956	0.181002	0.169604	0.167067	0.167067	0.173336
GCF_009834105.1	0.183572	0.168956	0.181843	0.204284	0.200976	0.183134	0.177782	0.175878	0.180587	0.171602	0.173336	0.0128624	0.172984	0.174771	0.171263	0.188197	0.164662	0.180176	0.171944	0.168636	0.180587	0.169604	0.171602	0.173691	0.184461	0.174408	0.175137	0.189679	0.189679	0.173691	0.17026	0.170592	0.184912	0.187235	0.191731	0.0122743	0.172984	0.171602	0.189679	0.179364	0.172635	0.181002	0.0119703	0.17663	0.0101459	0.169279	0.169604	0.167688	0.180176
GCF_009834125.1	0.185827	0.184912	0.193331	0.181421	0.175137	0.193877	0.203604	0.182699	0.192791	0.184014	0.184461	0.17663	0.184014	0.213325	0.191209	0.175878	0.182699	0.185367	0.192258	0.180587	0.191209	0.186292	0.189679	0.184912	0.215016	0.184461	0.188686	0.190183	0.190183	0.184014	0.183572	0.186292	0.127102	0.190183	0.197292	0.180176	0.182269	0.184014	0.156129	0.192791	0.183134	0.190183	0.177011	0.190693	0.180587	0.183134	0.185367	0.182699	0.190693
GCF_009834145.1	0.152843	0.175506	0.162937	0.192258	0.185827	0.18918	0.178567	0.177395	0.149356	0.150417	0.175137	0.170926	0.175506	0.183134	0.17663	0.182699	0.148731	0.157362	0.150849	0.13492	0.188197	0.17663	0.177782	0.153298	0.184912	0.189679	0.150203	0.183134	0.183134	0.125468	0.172288	0.172288	0.182699	0.191209	0.204284	0.172635	0.171602	0.149146	0.184461	0.157865	0.124612	0.147104	0.171602	0.184912	0.173336	0.172635	0.177782	0.175878	0.171263
GCF_009834665.1	0.188686	0.173336	0.181002	0.202933	0.197292	0.181843	0.183134	0.165251	0.187235	0.167376	0.164955	0.168318	0.164955	0.184461	0.169931	0.194429	0.175506	0.177782	0.171263	0.170592	0.178964	0.173691	0.17663	0.175506	0.18918	0.177011	0.175878	0.196705	0.196705	0.180587	0.16437	0.17026	0.194429	0.179768	0.201619	0.169604	0.169604	0.167688	0.191731	0.17663	0.180587	0.183572	0.168956	0.172635	0.170926	0.167376	0.169604	0.159669	0.179768
GCF_009846825.1	0.182699	0.168956	0.181002	0.204284	0.203604	0.184014	0.17663	0.177395	0.180587	0.170592	0.174771	0.0124327	0.174408	0.178964	0.171602	0.190183	0.165848	0.179768	0.172288	0.167376	0.181421	0.168956	0.170926	0.175506	0.186292	0.173691	0.174048	0.191731	0.191731	0.174771	0.170926	0.169931	0.184912	0.186761	0.191209	0.011603	0.173691	0.170592	0.18918	0.178567	0.173691	0.182269	0.0114687	0.176252	0.0107362	0.171263	0.170926	0.168002	0.179768
GCF_009852415.1	0.151066	0.177395	0.158887	0.197292	0.197292	0.184912	0.188197	0.165549	0.143276	0.0730721	0.177011	0.167376	0.177395	0.192791	0.169279	0.184461	0.130012	0.125715	0.097358	0.13538	0.181843	0.178964	0.178567	0.149566	0.194988	0.186761	0.121122	0.188197	0.188197	0.140086	0.169279	0.182699	0.188686	0.183134	0.199098	0.168318	0.168956	0.0721341	0.190693	0.153298	0.139576	0.139407	0.167376	0.174408	0.168636	0.184014	0.175878	0.172288	0.169604
GCF_009857135.1	0.149777	0.184014	0.116558	0.197292	0.201619	0.184461	0.193331	0.167688	0.148938	0.144959	0.179768	0.171602	0.179364	0.200342	0.175137	0.191731	0.148114	0.149777	0.148731	0.149566	0.184014	0.184014	0.184014	0.147505	0.202271	0.181421	0.143644	0.196126	0.196126	0.154223	0.173336	0.175878	0.189679	0.194988	0.204284	0.172635	0.172635	0.145534	0.194429	0.11261	0.153758	0.148731	0.171602	0.184912	0.172984	0.177782	0.181843	0.180587	0.172288
GCF_009862035.1	0.151285	0.174771	0.160733	0.191209	0.182269	0.188686	0.186292	0.178567	0.150417	0.149356	0.176252	0.17026	0.176252	0.188197	0.172288	0.183572	0.143644	0.156373	0.151725	0.137268	0.185827	0.177395	0.176252	0.150849	0.190693	0.186292	0.150417	0.180587	0.180587	0.122601	0.174048	0.174048	0.183134	0.189679	0.204284	0.172635	0.172635	0.148731	0.180587	0.159933	0.121572	0.148114	0.170926	0.185827	0.17026	0.174771	0.175506	0.172984	0.168002
GCF_009862045.1	0.172984	0.138079	0.178567	0.189679	0.190693	0.178567	0.191209	0.164079	0.181421	0.174771	0.137915	0.171263	0.138243	0.198488	0.177782	0.180587	0.168318	0.178567	0.173691	0.177011	0.17663	0.139916	2.85972e-05	0.175506	0.202271	0.185827	0.183572	0.189679	0.189679	0.178964	0.166759	0.138407	0.188686	0.181421	0.204974	0.171602	0.17026	0.176252	0.18918	0.177782	0.177782	0.189679	0.171263	0.116457	0.171263	0.140258	0.138407	0.138572	0.181421
GCF_009862055.1	0.173336	0.138904	0.177395	0.188686	0.190183	0.178173	0.190693	0.160465	0.181421	0.175878	0.138407	0.171263	0.138407	0.197886	0.176252	0.179364	0.168636	0.178173	0.172288	0.176252	0.175878	0.140258	0.0051483	0.175137	0.200976	0.184461	0.183572	0.190693	0.190693	0.178964	0.167067	0.138243	0.187713	0.179364	0.205675	0.171602	0.170926	0.177395	0.18918	0.177011	0.177395	0.18918	0.171263	0.115562	0.170926	0.14043	0.138079	0.138738	0.180587
GCF_009862105.1	0.172288	0.137753	0.177782	0.188686	0.189679	0.177782	0.190693	0.163504	0.181002	0.174408	0.137753	0.170926	0.137915	0.197886	0.177395	0.180176	0.168002	0.178173	0.173691	0.17663	0.175878	0.139576	2.62121e-05	0.175137	0.200976	0.184912	0.183572	0.18918	0.18918	0.178173	0.16615	0.138079	0.187713	0.181002	0.204974	0.171263	0.169604	0.175878	0.188197	0.177011	0.177011	0.188686	0.170926	0.116257	0.171263	0.140258	0.138243	0.138572	0.180587
GCF_009862115.1	0.175506	0.101409	0.179768	0.195553	0.196126	0.179768	0.183134	0.168002	0.182699	0.180176	0.0985328	0.168002	0.0982032	0.185827	0.169604	0.191209	0.175878	0.184014	0.175506	0.177782	0.177395	0.101765	0.138572	0.177782	0.187713	0.184014	0.187713	0.194429	0.194429	0.181843	0.16437	0.0962153	0.181421	0.177011	0.198488	0.171263	0.16615	0.181843	0.187713	0.179768	0.180587	0.184461	0.169279	0.142547	0.168956	0.0188925	0.0727569	0.139745	0.178964
GCF_009862145.1	0.175878	0.102997	0.181843	0.196126	0.193331	0.181421	0.184912	0.168318	0.184014	0.181002	0.100083	0.167376	0.100015	0.188686	0.172984	0.190183	0.175878	0.183572	0.175137	0.174048	0.179364	0.102924	0.140258	0.179364	0.187713	0.185827	0.188686	0.192258	0.192258	0.180587	0.164079	0.0971654	0.181421	0.178964	0.199716	0.169931	0.167376	0.183134	0.187235	0.180176	0.179768	0.185367	0.168318	0.144959	0.168002	0	0.0734255	0.139916	0.178964
GCF_009862205.1	0.177395	0.102997	0.178964	0.192791	0.191731	0.182699	0.186761	0.169604	0.183572	0.182269	0.100083	0.167067	0.100015	0.187235	0.170926	0.189679	0.174771	0.183572	0.177395	0.175506	0.181002	0.103367	0.139239	0.179768	0.187235	0.184014	0.187235	0.192791	0.192791	0.182699	0.16437	0.0964036	0.184461	0.177011	0.203604	0.169604	0.167067	0.183134	0.188686	0.180587	0.181843	0.185827	0.168002	0.142009	0.168318	0.0222909	0.0743596	0.139407	0.178173
GCF_009862215.1	0.181002	0.164662	0.175506	0.207842	0.202271	0.180587	0.187713	0.156865	0.183572	0.169279	0.161547	0.167688	0.161547	0.195553	0.157362	0.196126	0.166759	0.184461	0.172288	0.171602	0.178173	0.16615	0.16615	0.181843	0.195553	0.18918	0.182699	0.202271	0.202271	0.178964	0	0.158119	0.186292	0.177011	0.210114	0.169931	0.0972295	0.170592	0.194429	0.175878	0.178173	0.17663	0.168318	0.165848	0.168636	0.164079	0.16322	0.162937	0.170926
GCF_009862245.1	0.173691	0	0.178964	0.191731	0.18918	0.177011	0.191209	0.16615	0.184014	0.175137	0.0757669	0.169604	0.0754289	0.188197	0.17026	0.188197	0.175878	0.179768	0.173691	0.178173	0.174771	0.00916964	0.137753	0.181421	0.18918	0.190183	0.176252	0.197886	0.197886	0.181421	0.164662	0.0731425	0.185367	0.178173	0.200976	0.169604	0.164662	0.178567	0.18918	0.181421	0.181002	0.184014	0.170592	0.14043	0.169604	0.102997	0.0955937	0.139071	0.174771
GCF_009862345.1	0.180587	0.170592	0.181002	0.203604	0.200342	0.183572	0.177011	0.174048	0.181421	0.171602	0.172984	0.000956583	0.173691	0.178567	0.169931	0.190183	0.164079	0.179768	0.169931	0.164079	0.180587	0.169931	0.170926	0.171944	0.185367	0.174048	0.172984	0.188686	0.188686	0.173691	0.168318	0.170592	0.185367	0.188197	0.18918	0.0101291	0.171263	0.171263	0.186292	0.177395	0.172984	0.180587	0	0.176252	0.0114374	0.168318	0.169279	0.165848	0.179364
GCF_009862365.1	0.178173	0.138904	0.184912	0.192791	0.191731	0.185367	0.196705	0.167376	0.181002	0.178173	0.139239	0.174048	0.139071	0.193877	0.172288	0.187235	0.169931	0.181002	0.175878	0.175878	0.182699	0.139916	0.11676	0.177011	0.196705	0.188197	0.184912	0.197886	0.197886	0.181421	0.165549	0.135844	0.183572	0.181843	0.201619	0.17663	0.17026	0.178964	0.193877	0.181002	0.181002	0.189679	0.174408	0.00831925	0.175137	0.14383	0.139745	0.144391	0.178173
GCF_009862415.1	0.177782	0.00940624	0.181002	0.192791	0.193331	0.178964	0.192258	0.166759	0.185827	0.175878	0.0768763	0.170592	0.0766442	0.189679	0.171263	0.191209	0.178173	0.181843	0.176252	0.180587	0.175878	0.00906627	0.140086	0.183134	0.18918	0.192258	0.178173	0.199716	0.199716	0.182699	0.16437	0.0739256	0.184912	0.178173	0.202271	0.170592	0.165848	0.178567	0.189679	0.183134	0.183134	0.187713	0.170592	0.142187	0.169931	0.102486	0.0963407	0.140603	0.177782
GCF_009862445.1	0.152617	0.17663	0.158887	0.189679	0.188197	0.193331	0.182699	0.168002	0.144579	0.132688	0.178964	0.164079	0.178964	0.185367	0.173691	0.186292	0.00708106	0.139239	0.12974	0.14043	0.189679	0.178964	0.17026	0.14999	0.191731	0.180176	0.136788	0.198488	0.198488	0.144203	0.167688	0.171263	0.185827	0.191731	0.193331	0.164662	0.172288	0.133567	0.187235	0.157613	0.14383	0.142367	0.164079	0.171944	0.164955	0.17663	0.178173	0.168002	0.165251
GCF_009862865.1	0.000249566	0.173691	0.149146	0.192258	0.189679	0.201619	0.193331	0.169604	0.143276	0.15307	0.175506	0.179768	0.175878	0.204974	0.179364	0.183572	0.151504	0.147505	0.156373	0.148938	0.200342	0.177395	0.172288	0.154692	0.206387	0.188197	0.146706	0.204284	0.204284	0.146706	0.180587	0.175137	0.187235	0.194429	0.208588	0.183572	0.17663	0.152392	0.194429	0.144769	0.146905	0.149146	0.179768	0.178567	0.182269	0.175506	0.170926	0.172288	0.162098
GCF_009862885.1	0.200976	0.197292	0.207842	0.202933	0.192791	0.195553	0.207109	0.197886	0.196126	0.18918	0.189679	0.185367	0.189679	0.216771	0.18918	0.194429	0.194429	0.204974	0.189679	0.175137	0.194988	0.196705	0.191209	0.192258	0.222464	0.181002	0.194988	0.00607083	0.00609797	0.189679	0.200342	0.190693	0.190183	0.208588	0.190693	0.186292	0.197886	0.188197	0.195553	0.199716	0.189679	0.197292	0.186292	0.196705	0.188686	0.189679	0.193877	0.193877	0.194429
GCF_009862925.1	0.14346	0.184014	0.146509	0.199098	0.200342	0.204974	0.197292	0.174048	0	0.146116	0.182269	0.181002	0.183134	0.202933	0.187235	0.198488	0.142728	0.136157	0.147304	0.147104	0.200342	0.185367	0.181002	0.154692	0.202933	0.190693	0.131119	0.198488	0.198488	0.146706	0.183572	0.181421	0.187713	0.193331	0.224525	0.179768	0.179768	0.145727	0.193877	0.143092	0.146116	0.138243	0.181421	0.179768	0.181843	0.184014	0.183572	0.181002	0.165848
GCF_009862965.1	0.175878	0.0757669	0.179768	0.194429	0.191731	0.176252	0.18918	0.162655	0.182269	0.175506	0	0.172288	0.00095911	0.190183	0.172635	0.183572	0.175878	0.181002	0.175506	0.174408	0.172984	0.0768763	0.137753	0.180587	0.191731	0.182269	0.179364	0.192258	0.192258	0.181421	0.161547	0.047688	0.184014	0.174408	0.200976	0.174771	0.165549	0.178567	0.181421	0.174771	0.181002	0.17663	0.172984	0.1413	0.174771	0.100083	0.0927332	0.139745	0.175137
GCF_009862985.1	0.146706	0.176252	0.148524	0.193331	0.192791	0.193877	0.200342	0.172288	0.131119	0.125964	0.179364	0.172288	0.179364	0.196126	0.183572	0.183572	0.135226	0.0800266	0.129469	0.140086	0.18918	0.178173	0.183134	0.154457	0.201619	0.188686	0	0.197886	0.197886	0.140086	0.182699	0.179768	0.193331	0.191731	0.215016	0.174408	0.175137	0.12584	0.199098	0.143276	0.139916	0.137268	0.172984	0.186761	0.173691	0.188686	0.184912	0.178173	0.165848
GCF_009863155.1	0.177011	0.00916964	0.180587	0.190693	0.190693	0.177782	0.192258	0.167688	0.185367	0.177011	0.0768763	0.169931	0.0766442	0.18918	0.171602	0.190183	0.178173	0.182269	0.172288	0.179768	0.175506	0	0.139576	0.183572	0.188686	0.190693	0.178173	0.199098	0.199098	0.182269	0.16615	0.0737105	0.186292	0.177782	0.205675	0.169279	0.165848	0.179364	0.187713	0.182269	0.182699	0.185827	0.169931	0.141476	0.168956	0.102924	0.0964665	0.1413	0.178567
GCF_009863235.1	0.177782	0.139916	0.181421	0.193331	0.190693	0.182699	0.190183	0.168002	0.181002	0.177782	0.139576	0.173691	0.139745	0.190693	0.177011	0.184912	0.173691	0.182699	0.177395	0.168956	0.179364	0.14095	0.0873952	0.178173	0.196126	0.183134	0.186292	0.197886	0.197886	0.181002	0.169279	0.139239	0.180587	0.182269	0.199098	0.173336	0.170926	0.179364	0.191731	0.177395	0.179768	0.184014	0.174048	0.125099	0.172635	0.139407	0.139745	0.140603	0.180587
GCF_009863265.1	0.171944	0.139071	0.17663	0.188197	0.193331	0.178964	0.184912	0.161274	0.181002	0.17026	0.139745	0.165251	0.139407	0.185367	0.163504	0.184912	0.166453	0.178567	0.174048	0.16437	0.17663	0.1413	0.138572	0.172984	0.188197	0.184461	0.178173	0.197886	0.197886	0.175137	0.162655	0.13663	0.183572	0.181421	0.189679	0.167688	0.163504	0.170592	0.184461	0.181002	0.174048	0.186761	0.16615	0.146312	0.167688	0.139916	0.138243	2.1443e-05	0.170926
GCF_009863275.1	0.174408	0.139071	0.175506	0.197292	0.194429	0.181421	0.18918	0.16437	0.177395	0.177011	0.140603	0.165251	0.140258	0.193331	0.172288	0.184461	0.17026	0.183572	0.171602	0.16437	0.179768	0.139916	0.138572	0.171263	0.196126	0.187713	0.178567	0.199716	0.199716	0.171944	0.164662	0.141125	0.190693	0.181002	0.194988	0.165848	0.163504	0.178567	0.188197	0.178173	0.171944	0.180587	0.164955	0.145727	0.164955	0.142367	0.138407	0.0700636	0.171602
GCF_009863285.1	0.178173	0.134767	0.182269	0.192791	0.196705	0.181421	0.186292	0.160733	0.180176	0.175137	0.13342	0.175137	0.133272	0.193877	0.174771	0.188197	0.172288	0.181002	0.179364	0.177011	0.179768	0.135844	0.111789	0.183572	0.193877	0.183572	0.185827	0.200342	0.200342	0.184912	0.165549	0.132543	0.182699	0.181002	0.210114	0.175137	0.17026	0.176252	0.187235	0.172288	0.184461	0.187713	0.175137	0.0931964	0.174408	0.137429	0.132979	0.135534	0.175506
GCF_009864845.1	0.162098	0.174771	0.168956	0.200342	0.194429	0.198488	0.184461	0.171263	0.165848	0.169931	0.175137	0.180176	0.174771	0.186292	0.181843	0.18918	0.16437	0.168956	0.167067	0.16322	0.196126	0.178567	0.180587	0.174771	0.190183	0.192791	0.165848	0.198488	0.198488	0.171602	0.170926	0.17663	0.188197	0.198488	0.220489	0.180587	0.170926	0.169604	0.185367	0.165848	0.170926	0.164955	0.179364	0.178173	0.180176	0.178964	0.177782	0.170926	0
GCF_009864865.1	0.149777	0.181002	0.158119	0.202933	0.192258	0.190693	0.182269	0.172984	0.148938	0.136157	0.174771	0.168956	0.174771	0.184461	0.170592	0.190693	0.14095	0.14791	0.137107	0.0218217	0.188197	0.182699	0.174771	0.143092	0.182269	0.184461	0.142728	0.184014	0.184014	0.137107	0.173691	0.173336	0.190183	0.193331	0.195553	0.170592	0.176252	0.136157	0.182269	0.156373	0.13663	0.144391	0.169931	0.184014	0.168318	0.177011	0.174771	0.162098	0.168002
GCF_009864905.1	0.177395	0.0759559	0.178173	0.194988	0.193877	0.174771	0.190183	0.163504	0.181843	0.17663	0.0360829	0.173336	0.0359285	0.192258	0.17026	0.184461	0.173336	0.182699	0.174408	0.175506	0.172635	0.0763751	0.136471	0.184912	0.194988	0.181002	0.184014	0.196705	0.196705	0.180587	0.162655	0.0454191	0.185367	0.175137	0.200976	0.172984	0.165848	0.179364	0.187235	0.177782	0.179768	0.179768	0.174048	0.140086	0.172635	0.0990657	0.0925608	0.139916	0.178567
GCF_009864915.1	0.199098	0.202271	0.194429	0.199716	0.196126	0.202933	0.203604	0.192258	0.191209	0.184461	0.194988	0.194988	0.194988	0.205675	0.191731	0.192791	0.188686	0.202271	0.188686	0.187235	0.201619	0.201619	0.197292	0.18918	0.209345	0.189679	0.196705	0.187235	0.187235	0.185367	0.196126	0.194988	0.199098	0.211692	0.208588	0.196705	0.190693	0.184014	0.200976	0.191731	0.185827	0.192258	0.196126	0.200976	0.197886	0.194988	0.192791	0.194429	0.201619
GCF_009865035.1	0.185367	0.178173	0.189679	0.185367	0.186761	0.199716	0.208588	0.180176	0.18918	0.18918	0.175137	0.178964	0.175137	0.210897	0.190183	0.174771	0.186292	0.192791	0.192258	0.186292	0.196705	0.179768	0.184014	0.186292	0.215885	0.184912	0.191731	0.193877	0.193877	0.180587	0.193331	0.178567	0.090492	0.188197	0.207842	0.180176	0.184461	0.190693	0.158887	0.188686	0.179768	0.190183	0.178964	0.184912	0.183134	0.179364	0.182699	0.179768	0.189679
GCF_009865065.1	0.174771	0.139407	0.175878	0.197886	0.195553	0.181843	0.18918	0.164662	0.177395	0.177395	0.140603	0.165251	0.14043	0.193331	0.172288	0.184461	0.17026	0.184014	0.171944	0.164662	0.180587	0.140603	0.139071	0.171602	0.196705	0.188686	0.178964	0.199716	0.199716	0.172635	0.164955	0.141476	0.192791	0.181421	0.194988	0.165848	0.16437	0.178964	0.18918	0.178567	0.172288	0.181843	0.165251	0.146312	0.164955	0.142728	0.138572	0.0701938	0.171944
GCF_009865075.1	0.180587	0.0849439	0.184461	0.204284	0.197292	0.181421	0.186761	0.16615	0.180176	0.179364	0.0838645	0.165848	0.0834499	0.184461	0.169931	0.190183	0.177782	0.180587	0.177395	0.174771	0.179364	0.0863475	0.139239	0.184461	0.186292	0.185367	0.181843	0.194988	0.194988	0.182269	0.165549	0.0796083	0.184461	0.179364	0.199716	0.168636	0.166759	0.181002	0.178567	0.185827	0.181843	0.187235	0.166453	0.142187	0.167067	0.100916	0.0997414	0.136788	0.173336
GCF_009865125.1	0.183134	0.169604	0.183134	0.204974	0.199716	0.182699	0.177011	0.175137	0.181843	0.172288	0.174771	0.0123487	0.174771	0.17663	0.170592	0.18918	0.164079	0.179364	0.171602	0.164079	0.179768	0.168956	0.171263	0.172635	0.183572	0.174408	0.173691	0.190183	0.190183	0.173336	0.168636	0.169279	0.184912	0.187235	0.190183	0.0121125	0.172984	0.172635	0.185827	0.179364	0.173336	0.182699	0.0114374	0.176252	0	0.168002	0.168636	0.167376	0.180176
GCF_009865135.1	0.175137	0.0982689	0.182269	0.196126	0.199716	0.174048	0.184461	0.166453	0.178173	0.181002	0.0931964	0.169931	0.0926182	0.187235	0.171263	0.190183	0.172984	0.188197	0.177782	0.177395	0.172288	0.0983347	0.133125	0.179768	0.186292	0.186292	0.184912	0.192258	0.192258	0.178173	0.16437	0.0922182	0.18918	0.177011	0.198488	0.170926	0.165848	0.182269	0.184912	0.175878	0.177395	0.185367	0.17026	0.138738	0.170926	0.0735677	0.0558655	0.13663	0.177782
GCF_009865305.1	0.179364	0.183572	0.192258	0.213325	0.197886	0.181843	0.194988	0.188197	0.188197	0.183134	0.187235	0.182269	0.186761	0.197292	0.194429	0.197292	0.178173	0.182699	0.180176	0.17663	0.181002	0.183134	0.184912	0.179768	0.201619	0.200976	0.184912	0.207109	0.207109	0.184912	0.185827	0.184014	0.201619	0.187235	0.210114	0.184461	0.188686	0.182699	0.210114	0.184912	0.184461	0.188686	0.182269	0.18918	0.183134	0.185827	0.190183	0.185367	0.177395
GCF_009865325.1	0.174048	0.140086	0.178964	0.201619	0.194988	0.185827	0.191209	0.16322	0.186292	0.17663	0.139071	0.17026	0.139576	0.191731	0.175137	0.185367	0.17026	0.184461	0.176252	0.174048	0.185367	0.14095	0.138738	0.174771	0.192791	0.190183	0.179768	0.197886	0.197886	0.177782	0.162376	0.138572	0.184912	0.178964	0.203604	0.175506	0.165251	0.177011	0.185367	0.178567	0.177395	0.180176	0.170926	0.144959	0.175137	0.138243	0.139239	0.0874458	0.175878
GCF_009865365.1	0.177011	0.138407	0.181002	0.192791	0.191209	0.181421	0.188686	0.168002	0.180587	0.177011	0.138738	0.173691	0.139071	0.191209	0.176252	0.184461	0.172984	0.180587	0.17663	0.168636	0.178964	0.140258	0.0874458	0.177395	0.196126	0.181843	0.186292	0.199098	0.199098	0.180176	0.168956	0.139071	0.181843	0.181843	0.200342	0.172984	0.170592	0.178173	0.190693	0.178964	0.179364	0.183572	0.173691	0.123536	0.171263	0.138243	0.139071	0.140258	0.181002
GCF_009865465.1	0.172288	0.137753	0.177782	0.188686	0.189679	0.177782	0.190693	0.163504	0.181002	0.174408	0.137753	0.170926	0.137915	0.197886	0.177395	0.180176	0.168002	0.178173	0.173336	0.17663	0.175878	0.139576	0	0.175137	0.201619	0.184461	0.183134	0.18918	0.18918	0.178173	0.16615	0.138079	0.187713	0.181002	0.204974	0.171263	0.169604	0.175878	0.188197	0.177011	0.177011	0.188686	0.170926	0.116257	0.171263	0.140258	0.138243	0.138572	0.180587
GCF_009867075.1	0.208588	0.194429	0.205675	0.202271	0.199716	0.216771	0.210114	0.209345	0.208588	0.195553	0.195553	0.196705	0.194988	0.219531	0.192258	0.194429	0.195553	0.214163	0.194988	0.194988	0.215016	0.197292	0.202933	0.197292	0.219531	0.196705	0.200342	0.192258	0.192258	0.199716	0.207109	0.198488	0.209345	0.212502	0.201619	0.196126	0.202271	0.196126	0.196126	0.206387	0.199098	0.202933	0.196126	0.201619	0.197292	0.200976	0.205675	0.198488	0.205675
GCF_009870085.1	0.144769	0.181421	0.0735321	0.195553	0.201619	0.191209	0.200342	0.170926	0.143092	0.15307	0.174771	0.17663	0.174408	0.204284	0.176252	0.18918	0.156865	0.145921	0.157362	0.155887	0.188197	0.182269	0.177011	0.155887	0.207842	0.18918	0.143276	0.201619	0.201619	0.154692	0.175878	0.174771	0.185367	0.198488	0.207842	0.178173	0.179768	0.154457	0.194988	0	0.154457	0.150203	0.177395	0.181843	0.179364	0.180176	0.175878	0.181002	0.165848
GCF_009872615.1	0.171263	0.0955937	0.181843	0.200976	0.198488	0.178173	0.187235	0.162937	0.183572	0.180587	0.0927332	0.169279	0.0923321	0.186761	0.174048	0.187235	0.177011	0.184014	0.177782	0.176252	0.176252	0.0964665	0.138243	0.181421	0.185367	0.188197	0.184912	0.197886	0.197886	0.177395	0.16322	0.0902203	0.189679	0.174771	0.198488	0.171263	0.168956	0.183134	0.190693	0.175878	0.17663	0.178964	0.169279	0.139745	0.168636	0.0734255	0	0.138243	0.177782
GCF_009936315.1	0.188686	0.186292	0.192791	0.149356	0.0434051	0.194988	0.214163	0.190693	0.195553	0.189679	0.191731	0.197886	0.189679	0.210897	0.195553	0.126089	0.181843	0.192258	0.196705	0.185367	0.193331	0.187235	0.191209	0.191209	0.211692	0.179768	0.188686	0.194429	0.194429	0.183134	0.200342	0.187713	0.177782	0.199716	0.205675	0.195553	0.193331	0.189679	0.192258	0.191209	0.182699	0.196705	0.198488	0.187235	0.196705	0.194988	0.193877	0.190183	0.192791
GCF_010384365.1	0.186761	0.169931	0.191731	0.204974	0.190693	0.191209	0.194429	0.170926	0.191209	0.185827	0.166453	0.182269	0.16615	0.193877	0.193331	0.190693	0.181421	0.18918	0.182699	0.186761	0.189679	0.170926	0.168318	0.182699	0.196126	0.187235	0.192791	0.207842	0.207842	0.193331	0.177011	0.167067	0.196126	0.184912	0.210114	0.182699	0.182269	0.187713	0.188686	0.186761	0.192791	0.197292	0.182269	0.17026	0.181421	0.172984	0.17026	0.168002	0.181843
GCF_010523235.1	0.179768	0.170592	0.181421	0.204284	0.199098	0.183134	0.171944	0.175878	0.178173	0.168636	0.169279	0.0374853	0.169279	0.179364	0.172984	0.185827	0.161003	0.175878	0.170592	0.166759	0.179768	0.171263	0.172288	0.174771	0.182269	0.170926	0.170926	0.188197	0.188197	0.171944	0.171944	0.167688	0.184461	0.182269	0.194429	0.037398	0.174048	0.168002	0.190693	0.179768	0.171602	0.180587	0.0369654	0.175137	0.0366238	0.168636	0.168318	0.167688	0.177395
GCF_010548165.1	0.169931	0.0974224	0.177395	0.201619	0.199716	0.175878	0.190693	0.164662	0.179768	0.181421	0.0917095	0.172288	0.0912071	0.184461	0.168002	0.185827	0.175506	0.180176	0.17663	0.174048	0.173691	0.0986654	0.137268	0.181421	0.183572	0.186292	0.182699	0.203604	0.203604	0.174408	0.163504	0.0908205	0.18918	0.176252	0.202271	0.174048	0.168002	0.183134	0.194429	0.176252	0.173691	0.178173	0.172635	0.139745	0.173336	0.0739256	0.0277154	0.13759	0.175137
GCF_010669165.1	0.159407	0.172635	0.174048	0.192791	0.189679	0.190183	0.197886	0.174048	0.172635	0.168636	0.169931	0.174048	0.17026	0.195553	0.179768	0.185827	0.166759	0.170926	0.174408	0.170592	0.18918	0.174048	0.175506	0.173336	0.194988	0.194988	0.169604	0.213325	0.213325	0.175137	0.171263	0.167067	0.189679	0.187713	0.221466	0.172984	0.173336	0.168002	0.182699	0.169279	0.174048	0.171944	0.173691	0.177011	0.173691	0.171263	0.174048	0.17026	0.161274
GCF_010820575.1	0.151725	0.17663	0.159933	0.194429	0.189679	0.193331	0.179364	0.174771	0.147304	0.13492	0.173336	0.164079	0.174048	0.184014	0.171944	0.184912	0.0547188	0.139916	0.132111	0.137915	0.18918	0.177395	0.171602	0.150417	0.188686	0.178567	0.137268	0.193331	0.193331	0.145534	0.168636	0.174048	0.190183	0.189679	0.199716	0.165549	0.172288	0.134616	0.185827	0.157113	0.144959	0.141125	0.16437	0.174771	0.163791	0.174771	0.174408	0.173336	0.164662
GCF_010993835.1	0.154223	0.174408	0.162655	0.196705	0.193877	0.190693	0.181421	0.170926	0.146312	0.131542	0.175878	0.162937	0.176252	0.183572	0.172635	0.188197	0.0649382	0.139916	0.130286	0.138904	0.187713	0.174048	0.172288	0.15307	0.191209	0.181843	0.140086	0.193877	0.193877	0.14515	0.167688	0.173336	0.191209	0.186292	0.195553	0.165251	0.168002	0.131826	0.184912	0.159146	0.144579	0.14183	0.163504	0.179768	0.163504	0.177782	0.174048	0.171263	0.163504
GCF_011006355.1	0.207842	0.207109	0.214163	0.202933	0.198488	0.207842	0.214163	0.197886	0.219531	0.199716	0.197886	0.192258	0.199098	0.221466	0.199716	0.197292	0.192258	0.202271	0.202271	0.190183	0.205675	0.205675	0.199716	0.204284	0.224525	0.191731	0.202933	0.179768	0.179768	0.199098	0.208588	0.201619	0.200976	0.208588	0.192258	0.191209	0.205675	0.201619	0.199716	0.213325	0.199098	0.207109	0.191731	0.207109	0.191209	0.199716	0.207109	0.199098	0.206387
GCF_011007525.1	0.152617	0.172984	0.158887	0.193877	0.191731	0.184912	0.181421	0.168318	0.142367	0.131826	0.169604	0.16615	0.169604	0.182699	0.170592	0.182699	0.0660599	0.139407	0.127747	0.136948	0.183134	0.172635	0.167688	0.148114	0.184912	0.179768	0.137915	0.192791	0.192791	0.14291	0.168002	0.170926	0.189679	0.186761	0.200976	0.168636	0.171263	0.132111	0.184461	0.153298	0.142009	0.142728	0.16615	0.17663	0.165549	0.175878	0.172984	0.171944	0.15863
GCF_011170105.1	0.184014	0.173691	0.183134	0.208588	0.194988	0.184461	0.181843	0.175878	0.184912	0.167688	0.170926	0.06974	0.170926	0.182699	0.173691	0.18918	0.167376	0.180176	0.175137	0.16615	0.182699	0.172984	0.167067	0.174771	0.188197	0.173336	0.177395	0.194988	0.194988	0.181843	0.179768	0.168956	0.187235	0.184461	0.190693	0.0694831	0.182269	0.166453	0.189679	0.178964	0.181002	0.183572	0.0695792	0.177011	0.0693234	0.169931	0.173336	0.171263	0.178173
GCF_011170125.1	0.184912	0.172635	0.184014	0.209345	0.195553	0.185367	0.184461	0.177395	0.184912	0.168318	0.172984	0.0705543	0.172635	0.185367	0.172984	0.191209	0.168002	0.181843	0.175506	0.167376	0.182269	0.172635	0.167688	0.175137	0.192258	0.174048	0.177782	0.196705	0.196705	0.183134	0.179768	0.171263	0.188686	0.184912	0.191209	0.071018	0.184014	0.167688	0.188686	0.179768	0.182269	0.182699	0.0704228	0.181002	0.0702265	0.171602	0.174048	0.172984	0.179768
GCF_011193355.1	0.14791	0.169931	0.149566	0.199716	0.195553	0.186292	0.189679	0.168636	0.136948	0.129334	0.168002	0.162937	0.168636	0.188686	0.174408	0.188197	0.130701	0.131119	0.130979	0.132111	0.185367	0.171944	0.172288	0.147104	0.190693	0.183572	0.131683	0.190183	0.190183	0.139407	0.165549	0.165848	0.188197	0.185367	0.194429	0.164955	0.168318	0.129334	0.192258	0.150633	0.138904	0.136471	0.16437	0.174771	0.16437	0.169604	0.167688	0.163791	0.166759
GCF_011290345.1	0.18918	0.181002	0.190183	0.188197	0.187713	0.200976	0.215016	0.184014	0.196126	0.192258	0.177011	0.181843	0.176252	0.222464	0.192791	0.178567	0.186761	0.192791	0.194429	0.190183	0.199716	0.182269	0.188197	0.192258	0.224525	0.185367	0.190183	0.193877	0.193877	0.183572	0.192791	0.17663	0.091822	0.194988	0.207842	0.183134	0.190693	0.193877	0.161822	0.190693	0.183572	0.190693	0.181421	0.187713	0.184912	0.183572	0.185367	0.181421	0.188686
GCF_011317205.1	0.155166	0.174408	0.162098	0.197886	0.194988	0.192258	0.183572	0.171263	0.145534	0.132543	0.174048	0.16322	0.174048	0.186761	0.175878	0.188686	0.0648533	0.139745	0.130979	0.139745	0.188686	0.174408	0.171944	0.147707	0.192258	0.181843	0.140258	0.194429	0.194429	0.146312	0.168636	0.170926	0.192258	0.188197	0.199098	0.164955	0.168956	0.132688	0.186292	0.159407	0.145341	0.142367	0.163504	0.179768	0.16322	0.17663	0.172984	0.171602	0.165251
GCF_011650445.1	0.156373	0.174048	0.163791	0.199098	0.193331	0.187235	0.187713	0.178567	0.151066	0.136788	0.173691	0.168318	0.173336	0.190183	0.177395	0.190183	0.0902203	0.139916	0.132833	0.138904	0.184461	0.176252	0.168002	0.152169	0.190693	0.177395	0.139576	0.198488	0.198488	0.148938	0.175878	0.174408	0.184912	0.188686	0.199098	0.169604	0.175137	0.137107	0.190183	0.161274	0.148114	0.150633	0.168636	0.177395	0.169604	0.179364	0.178173	0.172635	0.16437
GCF_011694815.1	0.183572	0.171263	0.196126	0.196705	0.198488	0.183134	0.189679	0.169931	0.187235	0.178567	0.169279	0.173691	0.168956	0.178964	0.178173	0.193877	0.185367	0.188686	0.185827	0.181843	0.180587	0.174048	0.169279	0.174771	0.183572	0.187235	0.192258	0.197292	0.197292	0.191731	0.179364	0.164955	0.190693	0.186761	0.203604	0.175506	0.172288	0.178964	0.192258	0.18918	0.190693	0.191731	0.174048	0.173336	0.175506	0.16615	0.165251	0.162655	0.184014
GCF_011751035.2	0.173336	0.170592	0.17663	0.192791	0.192791	0.188686	0.194429	0.166453	0.178173	0.183572	0.160465	0.174408	0.160198	0.192258	0.16437	0.187235	0.175137	0.182699	0.179364	0.178173	0.186761	0.171263	0.166453	0.178964	0.191731	0.191731	0.181843	0.198488	0.198488	0.184461	0.166759	0.161547	0.181421	0.181421	0.204974	0.175137	0.161547	0.184912	0.182699	0.174771	0.183134	0.18918	0.174048	0.171602	0.175506	0.172288	0.162937	0.162376	0.171602
GCF_011758705.1	0.171602	0.158119	0.174771	0.200976	0.194988	0.178173	0.175137	0.160465	0.177782	0.166453	0.158373	0.162098	0.158373	0.183134	0.160465	0.193877	0.163791	0.173691	0.172635	0.164662	0.175878	0.158373	0.164955	0.173691	0.184912	0.180587	0.174408	0.199716	0.199716	0.170926	0.102268	0.157113	0.189679	0.172288	0.196126	0.165251	0.101267	0.168956	0.183134	0.171944	0.170926	0.174408	0.162376	0.162937	0.162937	0.159407	0.157362	0.161822	0.170926
GCF_011765715.1	0.160198	0.177395	0.161547	0.192258	0.197886	0.194988	0.183134	0.172288	0.150849	0.114974	0.171602	0.168956	0.171944	0.188686	0.17026	0.187235	0.132111	0.138572	0.106126	0.134616	0.194429	0.177395	0.173691	0.145341	0.190183	0.175137	0.134014	0.196126	0.196126	0.148319	0.17026	0.167067	0.190183	0.190693	0.194429	0.17026	0.174048	0.114684	0.18918	0.157113	0.147304	0.144959	0.169604	0.181002	0.170592	0.174771	0.172635	0.171944	0.172635
GCF_011800555.1	0.192791	0.187713	0.18918	0.150203	0.0756916	0.194429	0.211692	0.197292	0.194988	0.189679	0.184014	0.193877	0.183572	0.211692	0.192791	0.130012	0.184912	0.197886	0.196126	0.184461	0.194429	0.18918	0.182699	0.193331	0.209345	0.184014	0.191731	0.188686	0.188686	0.188686	0.202933	0.186292	0.183572	0.199716	0.210114	0.191731	0.196705	0.190183	0.195553	0.193331	0.188686	0.192791	0.192791	0.191209	0.194429	0.191209	0.18918	0.183572	0.204974
GCF_011820545.1	0.151066	0.172635	0.159407	0.194429	0.189679	0.183134	0.185367	0.170926	0.147505	0.139916	0.174048	0.168636	0.174048	0.189679	0.175137	0.181421	0.138407	0.146312	0.143644	0.134014	0.180176	0.175137	0.174771	0.150633	0.190693	0.192258	0.142728	0.180176	0.180176	0.097681	0.168636	0.175878	0.183572	0.184014	0.192791	0.170592	0.168956	0.140603	0.190183	0.154692	0.0968463	0.145727	0.169931	0.179768	0.168956	0.171263	0.175137	0.169279	0.16437
GCF_012034205.1	0.155887	0.171602	0.159407	0.192791	0.182269	0.181421	0.190183	0.167376	0.151504	0.120677	0.173336	0.16615	0.173691	0.194988	0.171602	0.188197	0.13492	0.135844	0.124733	0.13538	0.180176	0.171263	0.170926	0.148524	0.200976	0.173691	0.133567	0.178567	0.178567	0.147505	0.171944	0.169604	0.185827	0.182699	0.196126	0.167067	0.171602	0.120788	0.184014	0.159146	0.146116	0.14791	0.166759	0.172635	0.166759	0.172288	0.176252	0.169604	0.169279
GCF_012034235.1	0.165549	0.179768	0.175506	0.200976	0.194988	0.193877	0.194429	0.179768	0.167688	0.145727	0.178567	0.172984	0.179768	0.191209	0.184014	0.191731	0.152843	0.156373	0.148114	0.125964	0.190693	0.181002	0.184014	0.150203	0.195553	0.182269	0.155645	0.193877	0.193877	0.149146	0.187235	0.175506	0.190693	0.193331	0.196126	0.174771	0.187713	0.145341	0.192791	0.173336	0.148731	0.162937	0.172984	0.186761	0.174771	0.188197	0.188197	0.174771	0.179768
GCF_012034935.1	0.203604	0.189679	0.195553	0.201619	0.193331	0.198488	0.206387	0.190693	0.201619	0.187713	0.192258	0.180587	0.191731	0.204974	0.200342	0.194988	0.192791	0.202933	0.196705	0.190693	0.197292	0.191209	0.189679	0.189679	0.206387	0.132979	0.199716	0.193877	0.193877	0.202271	0.199716	0.184461	0.186761	0.198488	0.194988	0.181002	0.202271	0.188197	0.197292	0.193331	0.200342	0.202933	0.179768	0.185367	0.180176	0.190183	0.190693	0.190693	0.204974
GCF_012044595.1	0.150417	0.173336	0.149777	0.197292	0.191731	0.186761	0.185827	0.167376	0.139916	0.145727	0.17663	0.175137	0.17663	0.185367	0.169279	0.191209	0.142547	0.14515	0.14043	0.141476	0.183134	0.175137	0.17663	0.156373	0.190693	0.181843	0.142547	0.184461	0.184461	0.143644	0.176252	0.175506	0.186761	0.187713	0.207109	0.176252	0.170926	0.146509	0.187235	0.150633	0.142547	0.136948	0.174771	0.175506	0.175506	0.180176	0.179364	0.170592	0.165848
GCF_012184365.2	0.182699	0.168318	0.181002	0.204974	0.203604	0.182699	0.178567	0.175137	0.181421	0.171944	0.174771	0.010633	0.174408	0.179768	0.170926	0.189679	0.164662	0.180176	0.172288	0.16615	0.179768	0.168002	0.168636	0.174771	0.186761	0.173691	0.174771	0.190183	0.190183	0.175878	0.169931	0.169279	0.184461	0.187713	0.188197	0.0106802	0.171602	0.171944	0.191209	0.17663	0.175137	0.180587	0.0097234	0.174771	0.0115447	0.168956	0.17026	0.167688	0.179768
GCF_012273495.1	0.185367	0.184912	0.188686	0.186292	0.185367	0.200976	0.210897	0.185827	0.192791	0.193331	0.181421	0.184461	0.180587	0.210897	0.192258	0.178964	0.185367	0.193877	0.198488	0.191209	0.198488	0.185827	0.189679	0.188686	0.213325	0.191209	0.193877	0.196705	0.196705	0.184912	0.191209	0.181843	0.0971013	0.187235	0.212502	0.187713	0.18918	0.196126	0.160198	0.193877	0.184461	0.192258	0.184014	0.186761	0.186761	0.183134	0.182699	0.184912	0.192258
GCF_012273515.1	0.128533	0.182269	0.162655	0.207842	0.200342	0.205675	0.193877	0.178964	0.152169	0.161003	0.179364	0.192258	0.178964	0.198488	0.192258	0.191731	0.161547	0.156129	0.163504	0.162655	0.205675	0.183134	0.178567	0.16322	0.204284	0.200976	0.157362	0.216771	0.216771	0.159407	0.188197	0.180176	0.196705	0.197292	0.222464	0.18918	0.185827	0.161547	0.200976	0.156373	0.15863	0.155887	0.192791	0.186292	0.190183	0.187713	0.183572	0.177782	0.171263
GCF_012273535.1	0.125345	0.193877	0.161274	0.191209	0.191209	0.210114	0.196705	0.177782	0.15307	0.167067	0.182699	0.193877	0.182269	0.203604	0.190183	0.195553	0.159407	0.154457	0.160733	0.160198	0.210114	0.193331	0.186292	0.167688	0.206387	0.196705	0.158373	0.219531	0.219531	0.158373	0.186292	0.185827	0.194988	0.199098	0.223483	0.192258	0.182699	0.167376	0.203604	0.153298	0.15863	0.154223	0.193877	0.185367	0.194429	0.192258	0.192258	0.186292	0.168636
GCF_012273655.1	0.178567	0.180587	0.187235	0.196126	0.191209	0.181421	0.179768	0.178173	0.181002	0.171944	0.178964	0.166759	0.178567	0.185367	0.182699	0.186292	0.169931	0.182269	0.172984	0.168002	0.180176	0.182269	0.186292	0.178567	0.186292	0.194988	0.180176	0.191731	0.191731	0.176252	0.182699	0.175506	0.191731	0.199098	0.203604	0.169604	0.179364	0.171602	0.188686	0.188197	0.175137	0.168318	0.167688	0.188197	0.168636	0.175506	0.175878	0.172635	0.175137
GCF_012275145.1	0.125591	0.190693	0.161822	0.196705	0.197886	0.209345	0.195553	0.178964	0.152843	0.167067	0.184461	0.191731	0.184014	0.207109	0.191209	0.197886	0.161003	0.156129	0.161822	0.157865	0.208588	0.191209	0.187235	0.167376	0.207842	0.196705	0.157613	0.212502	0.212502	0.159407	0.187713	0.185367	0.190693	0.198488	0.219531	0.190693	0.182269	0.167376	0.203604	0.153298	0.159146	0.155166	0.191731	0.192791	0.191731	0.192258	0.193331	0.187713	0.169931
GCF_012726235.1	0.199716	0.190693	0.204284	0.194429	0.200976	0.202933	0.200976	0.184461	0.200976	0.195553	0.187713	0.181843	0.187235	0.208588	0.190693	0.192791	0.188686	0.190693	0.189679	0.186292	0.201619	0.191209	0.193877	0.186292	0.208588	0.192258	0.193877	0.194429	0.194429	0.195553	0.192791	0.185367	0.190693	0.204284	0.201619	0.182699	0.186292	0.196705	0.187235	0.195553	0.194429	0.201619	0.182699	0.196126	0.183572	0.190183	0.191209	0.18918	0.192258
GCF_012726265.1	0.211692	0.207109	0.215885	0.211692	0.198488	0.235108	0.211692	0.208588	0.212502	0.203604	0.210897	0.191731	0.212502	0.207842	0.215885	0.200342	0.200342	0.209345	0.207842	0.197886	0.233808	0.210114	0.210897	0.202933	0.214163	0.197292	0.200976	0.209345	0.209345	0.215885	0.210897	0.209345	0.208588	0.212502	0.214163	0.193877	0.209345	0.204974	0.207842	0.207109	0.214163	0.212502	0.192258	0.207109	0.191731	0.200342	0.207842	0.203604	0.204974
GCF_012922115.1	0.125468	0.186761	0.158373	0.196705	0.194988	0.202271	0.197292	0.174408	0.150417	0.160465	0.184461	0.190183	0.184014	0.204284	0.18918	0.190693	0.155405	0.14999	0.158373	0.155887	0.200342	0.186761	0.187235	0.159933	0.204974	0.200342	0.14791	0.218593	0.218593	0.156129	0.181002	0.181843	0.191209	0.196705	0.221466	0.191209	0.178567	0.160465	0.201619	0.151285	0.155405	0.151504	0.190183	0.186292	0.189679	0.188686	0.184461	0.182699	0.167376
GCF_012927225.1	0.178567	0.166453	0.178964	0.202933	0.198488	0.180176	0.187235	0.160198	0.174771	0.173336	0.165251	0.161003	0.164955	0.188686	0.16322	0.186761	0.169279	0.182269	0.169931	0.163504	0.179364	0.167376	0.171263	0.175137	0.191731	0.185367	0.173691	0.194988	0.194988	0.17026	0.116157	0.164662	0.186292	0.180587	0.200342	0.163504	0.118201	0.172984	0.184461	0.174408	0.169604	0.172984	0.161274	0.175137	0.16322	0.169279	0.168002	0.165848	0.171263
GCF_012927245.1	0.178173	0.16615	0.178567	0.202271	0.197886	0.179768	0.186761	0.159933	0.174408	0.172984	0.164955	0.160733	0.164662	0.188197	0.162937	0.186292	0.168956	0.181843	0.169604	0.16322	0.178964	0.167067	0.170926	0.174771	0.191209	0.184912	0.173336	0.194429	0.194429	0.169931	0.116057	0.16437	0.185827	0.179768	0.200342	0.16322	0.118097	0.172635	0.184014	0.174048	0.169279	0.172635	0.161003	0.174771	0.16322	0.169279	0.168002	0.165848	0.170926
GCF_012933395.1	0.145921	0.180176	0.160198	0.199716	0.187235	0.185367	0.179364	0.168956	0.148114	0.133272	0.172288	0.16615	0.171602	0.182699	0.170592	0.186292	0.139576	0.145534	0.136157	0.0184597	0.184461	0.181843	0.172984	0.142728	0.182269	0.182699	0.141653	0.180176	0.180176	0.136471	0.171944	0.169931	0.181421	0.185367	0.197292	0.168318	0.173691	0.132833	0.180587	0.155645	0.135072	0.142187	0.167067	0.175878	0.166759	0.174408	0.172635	0.164079	0.166453
GCF_013009255.1	0.148319	0.188197	0.151946	0.199098	0.194988	0.200976	0.200342	0.177782	0.141125	0.13759	0.186292	0.186292	0.186292	0.199098	0.181002	0.18918	0.146116	0.130979	0.142367	0.14346	0.200342	0.190183	0.185827	0.163791	0.200976	0.194429	0.128799	0.203604	0.203604	0.14515	0.180587	0.186761	0.196705	0.199716	0.210114	0.186292	0.181843	0.137268	0.199098	0.147707	0.144769	0.135689	0.185367	0.190693	0.188686	0.194988	0.18918	0.184912	0.174048
GCF_013010335.1	0.148524	0.188686	0.152169	0.199716	0.195553	0.201619	0.200976	0.178173	0.1413	0.13759	0.186292	0.186761	0.186292	0.199716	0.181421	0.18918	0.146312	0.131119	0.142547	0.143644	0.200976	0.190693	0.186292	0.164079	0.201619	0.194988	0.129065	0.204284	0.204284	0.145341	0.181002	0.187235	0.197292	0.200342	0.210114	0.186292	0.182269	0.137429	0.199716	0.14791	0.144959	0.135689	0.185827	0.191209	0.188686	0.194988	0.18918	0.184912	0.174408
GCF_013046785.1	0.145341	0.177782	0.152617	0.194429	0.189679	0.182269	0.185367	0.169604	0.142187	0.139071	0.177011	0.167067	0.177395	0.188197	0.172288	0.181843	0.139071	0.141476	0.140086	0.130012	0.181421	0.179364	0.172635	0.150203	0.193331	0.183134	0.14043	0.184014	0.184014	0.0537535	0.167376	0.177395	0.181002	0.185827	0.200976	0.170592	0.172635	0.138738	0.184912	0.151285	0.0531586	0.142367	0.168636	0.179768	0.169604	0.175878	0.176252	0.169279	0.164079
GCF_013085465.1	0.1413	0.182699	0.152392	0.191731	0.194988	0.199716	0.196126	0.177011	0.130286	0.14999	0.177395	0.180176	0.177011	0.195553	0.183572	0.188197	0.148319	0.14183	0.14791	0.148731	0.199716	0.183572	0.181421	0.161822	0.199098	0.196126	0.138738	0.198488	0.198488	0.145727	0.182699	0.181002	0.198488	0.197292	0.220489	0.180176	0.176252	0.150203	0.193877	0.147505	0.14515	0.14095	0.180587	0.180587	0.180587	0.185827	0.183134	0.182699	0.162376
GCF_013167895.1	0.178964	0.140603	0.191731	0.196126	0.193877	0.184912	0.190693	0.167376	0.186292	0.181843	0.138243	0.166453	0.138243	0.194429	0.182269	0.191731	0.180587	0.187713	0.181421	0.175506	0.183134	0.142009	0.134767	0.186292	0.193877	0.179768	0.192258	0.200342	0.200342	0.189679	0.168636	0.138243	0.191731	0.176252	0.204284	0.170926	0.168002	0.180587	0.194429	0.187235	0.187713	0.186292	0.167376	0.136	0.168956	0.139745	0.133864	0.142547	0.184912
GCF_013302895.1	0.205675	0.192258	0.194429	0.200976	0.193877	0.221466	0.213325	0.196705	0.205675	0.192791	0.195553	0.190183	0.196126	0.215885	0.194429	0.192791	0.192791	0.202271	0.195553	0.188197	0.220489	0.194429	0.191731	0.194429	0.214163	0.192791	0.199716	0.188197	0.188197	0.200976	0.200976	0.192791	0.194429	0.208588	0.197292	0.191209	0.199098	0.193331	0.204284	0.192258	0.199716	0.198488	0.191209	0.192258	0.192258	0.192258	0.196705	0.193877	0.199716
GCF_013307045.1	0.152843	0.177782	0.159146	0.191209	0.18918	0.193331	0.183134	0.167376	0.144391	0.132833	0.178964	0.164662	0.179364	0.184461	0.173336	0.186761	0.00772161	0.139071	0.12974	0.140776	0.18918	0.180176	0.17026	0.14999	0.191731	0.179768	0.136471	0.199098	0.199098	0.144391	0.167376	0.170592	0.185827	0.191731	0.194429	0.16437	0.171263	0.133567	0.187713	0.156865	0.143644	0.141476	0.164662	0.171602	0.164955	0.176252	0.178567	0.168002	0.165549
GCF_013317105.1	0.152843	0.177782	0.159146	0.190183	0.18918	0.192791	0.183134	0.167688	0.144579	0.132833	0.179768	0.164662	0.179768	0.184912	0.173336	0.186761	0.00784786	0.139407	0.129876	0.140776	0.18918	0.180176	0.17026	0.14999	0.191731	0.179768	0.13663	0.199098	0.199098	0.144391	0.167688	0.170926	0.185827	0.191209	0.194429	0.16437	0.171944	0.133567	0.187235	0.157113	0.143644	0.14183	0.164662	0.171263	0.165251	0.176252	0.178964	0.168002	0.165549
GCF_013363455.1	0.175878	0.0752425	0.178173	0.200342	0.194429	0.170592	0.191209	0.161547	0.182269	0.178567	0.0291141	0.175506	0.0286704	0.18918	0.172635	0.186761	0.180587	0.182269	0.17663	0.177011	0.168636	0.0761078	0.138079	0.184014	0.190693	0.184461	0.183134	0.198488	0.198488	0.185367	0.161003	0.0450029	0.185367	0.178173	0.200976	0.174771	0.164662	0.179364	0.180587	0.177011	0.184461	0.179768	0.176252	0.140603	0.175878	0.0984667	0.0917657	0.139745	0.178567
GCF_013363465.1	0.180176	0.171263	0.182269	0.205675	0.196705	0.183572	0.173336	0.17663	0.180176	0.169604	0.170926	0.0344949	0.170926	0.17663	0.172984	0.187713	0.165848	0.177782	0.173336	0.165848	0.181421	0.17026	0.171944	0.171263	0.181421	0.173691	0.172635	0.189679	0.189679	0.17663	0.171263	0.168318	0.184912	0.183572	0.192258	0.0345175	0.170926	0.170926	0.190183	0.179768	0.176252	0.180176	0.0338257	0.173691	0.0332906	0.167688	0.167376	0.16615	0.179768
GCF_013363475.1	0.176252	0.101197	0.181002	0.192258	0.18918	0.176252	0.186292	0.164662	0.184014	0.182699	0.0967827	0.166759	0.0964036	0.185827	0.168002	0.191731	0.175878	0.185367	0.178567	0.173691	0.174048	0.101056	0.140776	0.179364	0.186761	0.185367	0.184912	0.193331	0.193331	0.180176	0.162655	0.0950421	0.182269	0.173336	0.199716	0.169279	0.168002	0.184912	0.186761	0.178567	0.179768	0.185827	0.167688	0.144769	0.166759	0.0377865	0.0705214	0.140258	0.178964
GCF_013363555.1	0.181421	0.17026	0.182269	0.203604	0.197292	0.184912	0.177395	0.175506	0.181421	0.172984	0.173336	0.0226305	0.173691	0.181002	0.172288	0.18918	0.167067	0.180587	0.172288	0.166453	0.182269	0.168636	0.170592	0.172288	0.185827	0.175506	0.175506	0.18918	0.18918	0.178173	0.169279	0.169279	0.183134	0.188197	0.190693	0.0226014	0.173336	0.172984	0.192258	0.179768	0.177782	0.183572	0.0217655	0.172984	0.0211069	0.168956	0.170592	0.167376	0.180176
GCF_013363575.1	0.14791	0.168956	0.154928	0.186292	0.186761	0.188686	0.181421	0.171602	0.145921	0.128666	0.16615	0.156373	0.16615	0.184461	0.168318	0.177011	0.0931382	0.138904	0.129876	0.136948	0.185827	0.169604	0.168002	0.148938	0.185827	0.177011	0.137753	0.192258	0.192258	0.140258	0.168002	0.169604	0.180587	0.184461	0.191731	0.156865	0.169279	0.129469	0.181843	0.151504	0.139916	0.140776	0.156865	0.172635	0.156373	0.175137	0.169604	0.168956	0.164079
GCF_013363665.1	0.175506	0.0752053	0.178173	0.200342	0.194429	0.170592	0.191209	0.161547	0.182269	0.178567	0.0291048	0.175506	0.0286612	0.18918	0.172635	0.186761	0.180587	0.181843	0.176252	0.177011	0.168636	0.0760698	0.138079	0.183572	0.190693	0.184461	0.182699	0.198488	0.198488	0.184912	0.161003	0.0450029	0.185367	0.177782	0.200976	0.174771	0.16437	0.179364	0.180587	0.177011	0.184014	0.179364	0.176252	0.140603	0.175878	0.0984667	0.0917095	0.139745	0.178567
GCF_013363735.1	0.176252	0.101056	0.180176	0.192791	0.188686	0.178173	0.186761	0.164079	0.184014	0.181002	0.0969736	0.168636	0.0964665	0.187235	0.168636	0.192258	0.17663	0.184014	0.178173	0.174771	0.174771	0.101056	0.14095	0.178173	0.186761	0.187235	0.184014	0.196705	0.196705	0.178964	0.163791	0.0948599	0.183572	0.172984	0.198488	0.170592	0.169279	0.184461	0.184912	0.178173	0.178567	0.185367	0.169604	0.145341	0.168318	0.0379255	0.0702591	0.138572	0.179768
GCF_013364095.1	0.210897	0.200342	0.215885	0.210897	0.209345	0.210897	0.210897	0.205675	0.22559	0.204284	0.198488	0.189679	0.198488	0.218593	0.199716	0.200342	0.191731	0.212502	0.196126	0.197292	0.207109	0.203604	0.202933	0.201619	0.217673	0.192791	0.214163	0.190693	0.190693	0.206387	0.208588	0.196126	0.199716	0.202271	0.00649613	0.191731	0.202271	0.202271	0.207109	0.210114	0.205675	0.203604	0.190183	0.199716	0.190183	0.197886	0.196705	0.189679	0.217673
GCF_013364155.1	0.192258	0.190183	0.194988	0.153758	0.130701	0.193331	0.218593	0.185367	0.194429	0.189679	0.187713	0.190183	0.185827	0.223483	0.189679	0.135534	0.188197	0.193331	0.193877	0.182699	0.193331	0.191209	0.185827	0.189679	0.221466	0.177011	0.188686	0.184014	0.184014	0.181843	0.192258	0.184912	0.170926	0.196705	0.196705	0.189679	0.196126	0.190183	0.183572	0.197292	0.180176	0.194988	0.189679	0.192258	0.187713	0.188686	0.191731	0.186761	0.200342
GCF_013364175.1	0.153298	0.172635	0.159407	0.193331	0.206387	0.182269	0.186292	0.169604	0.14515	0.102052	0.175878	0.167376	0.175878	0.186292	0.174408	0.192791	0.127359	0.13492	0.0149601	0.133864	0.181002	0.173336	0.174408	0.145341	0.18918	0.181421	0.129065	0.191209	0.191209	0.143092	0.171263	0.168956	0.189679	0.18918	0.195553	0.171263	0.170592	0.101267	0.186761	0.156373	0.142009	0.139407	0.168318	0.173336	0.169604	0.173336	0.175506	0.174048	0.16437
GCF_013364195.1	0.185827	0.184912	0.181843	0.202271	0.195553	0.192791	0.192258	0.174771	0.184014	0.179364	0.187235	0.171944	0.187713	0.188686	0.187713	0.196126	0.175137	0.180176	0.182269	0.171944	0.191209	0.187235	0.192258	0.178173	0.18918	0.193331	0.181002	0.200342	0.200342	0.179364	0.179768	0.186761	0.186761	0.197292	0.206387	0.173336	0.183134	0.179364	0.195553	0.186761	0.178964	0.180587	0.172288	0.196126	0.174408	0.192791	0.188686	0.184912	0.179768
GCF_013364315.1	0.178964	0.0945579	0.187235	0.197292	0.18918	0.184014	0.192258	0.164955	0.181421	0.184912	0.0941984	0.177782	0.0936061	0.187235	0.175137	0.187235	0.183134	0.187713	0.176252	0.181843	0.182699	0.0958412	0.136	0.184912	0.190693	0.191209	0.190693	0.196126	0.196126	0.184461	0.166759	0.0910963	0.187235	0.180587	0.207109	0.177011	0.167688	0.185827	0.196705	0.182699	0.184461	0.188686	0.177011	0.138904	0.175878	0.0791533	0.0626059	0.137753	0.178567
GCF_013364335.1	0.190183	0.184912	0.193877	0.191731	0.177395	0.197886	0.193331	0.180587	0.202271	0.184912	0.185367	0.181002	0.184912	0.202271	0.186761	0.178567	0.179364	0.194429	0.194429	0.179364	0.194429	0.185367	0.185827	0.185827	0.203604	0.183134	0.192258	0.182269	0.182269	0.190693	0.194988	0.184912	0.184461	0.192258	0.189679	0.180587	0.193331	0.184461	0.178964	0.191731	0.188686	0.192258	0.182269	0.188197	0.181002	0.184014	0.188686	0.175137	0.196705
GCF_013364375.1	0.155887	0.177011	0.159146	0.194429	0.190693	0.190183	0.182269	0.175137	0.143092	0.132255	0.172635	0.16437	0.172984	0.186761	0.175137	0.182699	0.0650801	0.138243	0.131542	0.138904	0.186761	0.17663	0.172984	0.151066	0.18918	0.179768	0.138079	0.192791	0.192791	0.145341	0.169604	0.171263	0.188686	0.18918	0.195553	0.16437	0.171944	0.132833	0.186761	0.153528	0.144391	0.14346	0.164662	0.177011	0.162937	0.177782	0.175506	0.172984	0.160733
GCF_013375055.1	0.150849	0.183134	0.159407	0.199098	0.196705	0.202271	0.198488	0.181002	0.134767	0.14999	0.183572	0.181002	0.183134	0.200976	0.184014	0.194429	0.146706	0.136	0.145534	0.147304	0.198488	0.185367	0.187235	0.162655	0.200342	0.199098	0.134616	0.214163	0.214163	0.152392	0.186761	0.184461	0.197886	0.207109	0.22668	0.182699	0.177011	0.149566	0.197292	0.150849	0.151285	0.132399	0.182699	0.187713	0.184014	0.18918	0.183572	0.182269	0.166759
GCF_013376795.1	0.181843	0.169279	0.179364	0.201619	0.198488	0.184014	0.17663	0.174771	0.179768	0.170592	0.172984	0.00944258	0.172984	0.175137	0.170592	0.187235	0.16437	0.177782	0.170926	0.16437	0.181002	0.168318	0.168002	0.171263	0.181002	0.172288	0.172635	0.188686	0.188686	0.173336	0.168956	0.168002	0.184912	0.186292	0.187235	0.00934984	0.173336	0.169931	0.186292	0.17663	0.173336	0.180587	0.00855351	0.174408	0.0106416	0.167376	0.168636	0.164662	0.179364
GCF_013394065.1	0.186761	0.177395	0.190693	0.190183	0.179768	0.195553	0.197886	0.178964	0.198488	0.185367	0.180176	0.178964	0.179768	0.202933	0.17663	0.178567	0.187713	0.18918	0.191731	0.175137	0.195553	0.178567	0.184912	0.183572	0.203604	0.184014	0.194429	0.186292	0.186292	0.187713	0.178964	0.180176	0.178964	0.189679	0.207109	0.179768	0.178964	0.186761	0.178964	0.188686	0.185827	0.18918	0.179364	0.187713	0.178567	0.182269	0.179768	0.184014	0.188197
GCF_013401535.1	0.177395	0.0864955	0.182269	0.196705	0.196126	0.17663	0.183572	0.164662	0.180176	0.182269	0.083772	0.166759	0.0833126	0.184912	0.172635	0.184912	0.178173	0.181002	0.177782	0.174408	0.174771	0.0869929	0.137915	0.180587	0.186761	0.184014	0.181843	0.194988	0.194988	0.180176	0.165848	0.0805344	0.184014	0.178173	0.202271	0.169279	0.166453	0.183572	0.175506	0.183572	0.179768	0.186761	0.167688	0.14291	0.167688	0.102777	0.101126	0.137107	0.172635
GCF_013409565.1	0.179364	0.140603	0.191731	0.196126	0.193877	0.184912	0.190693	0.167376	0.186292	0.181843	0.138243	0.166453	0.138243	0.195553	0.182269	0.191731	0.180587	0.187713	0.181421	0.175878	0.183134	0.142009	0.134767	0.186761	0.194429	0.180176	0.192258	0.200976	0.200976	0.189679	0.168636	0.138243	0.191731	0.176252	0.204284	0.171263	0.168002	0.181002	0.194429	0.187235	0.187713	0.185827	0.167376	0.136	0.168956	0.139745	0.133864	0.142547	0.185367
GCF_013414305.1	0.186292	0.18918	0.186292	0.144959	0.12584	0.196705	0.210897	0.184014	0.194988	0.190183	0.184912	0.185367	0.184461	0.214163	0.191731	0.0400101	0.188686	0.186761	0.192258	0.184014	0.196705	0.191209	0.181843	0.196126	0.216771	0.182699	0.180587	0.193331	0.193331	0.184014	0.192258	0.186761	0.179364	0.202933	0.202933	0.185827	0.192258	0.189679	0.184461	0.186761	0.184912	0.192791	0.186292	0.190693	0.187235	0.191731	0.188686	0.186761	0.194429
GCF_013423905.1	0.154223	0.177395	0.164079	0.191209	0.184014	0.187713	0.184461	0.172635	0.147505	0.143276	0.177395	0.168636	0.177782	0.185367	0.175137	0.184014	0.144391	0.153528	0.148114	0.132399	0.185827	0.177782	0.175506	0.154223	0.188686	0.183134	0.149356	0.179768	0.179768	0.119475	0.172635	0.175878	0.181002	0.18918	0.197292	0.168002	0.172288	0.143276	0.187235	0.159933	0.11894	0.145534	0.168318	0.182269	0.169604	0.178567	0.181002	0.176252	0.171263
GCF_013450295.1	0.23011	0.211692	0.221466	0.211692	0.210114	0.217673	0.223483	0.220489	0.222464	0.209345	0.214163	0.200342	0.215016	0.222464	0.212502	0.208588	0.215016	0.218593	0.219531	0.210897	0.214163	0.212502	0.211692	0.208588	0.224525	0.212502	0.222464	0.201619	0.201619	0.215016	0.215016	0.216771	0.214163	0.210114	0.211692	0.197292	0.218593	0.209345	0.219531	0.22559	0.215016	0.215885	0.200342	0.205675	0.199716	0.212502	0.215016	0.212502	0.221466
GCF_013693715.1	0.181421	0.170592	0.181002	0.204284	0.200976	0.183572	0.177395	0.174048	0.181843	0.171263	0.173336	0.00110635	0.174408	0.178964	0.17026	0.190183	0.164079	0.179768	0.17026	0.164662	0.180587	0.169931	0.170926	0.171944	0.185367	0.174408	0.172984	0.18918	0.18918	0.173691	0.168636	0.170926	0.185367	0.188197	0.188686	0.0102718	0.171263	0.171263	0.186761	0.177395	0.173336	0.180587	0.000162735	0.176252	0.0115626	0.168636	0.169279	0.16615	0.179768
GCF_013913525.1	0.155887	0.181843	0.157113	0.199716	0.191731	0.192258	0.182699	0.173691	0.155166	0.151285	0.180587	0.171602	0.180587	0.185367	0.174771	0.192791	0.150633	0.157865	0.151066	0.141125	0.191731	0.183134	0.175878	0.009552	0.188686	0.181002	0.15399	0.193877	0.193877	0.154223	0.180587	0.178964	0.186292	0.186761	0.199098	0.173336	0.177782	0.150633	0.190183	0.156129	0.153528	0.158887	0.171263	0.174408	0.172288	0.178964	0.179364	0.172984	0.172288
GCF_014070435.1	0.168956	0.167067	0.174408	0.199716	0.190693	0.175137	0.196126	0.00175656	0.175137	0.176252	0.162937	0.175506	0.162376	0.192791	0.169931	0.185367	0.168636	0.173336	0.172635	0.171263	0.174048	0.169279	0.16322	0.175506	0.193877	0.184014	0.171944	0.201619	0.201619	0.172984	0.158373	0.164079	0.185367	0.174408	0.205675	0.174771	0.160733	0.176252	0.182699	0.171263	0.172288	0.174408	0.175506	0.165848	0.175506	0.17026	0.165251	0.161822	0.172635
GCF_014076605.1	0.189679	0.185367	0.191731	0.14346	0.0725482	0.193331	0.212502	0.192791	0.193877	0.198488	0.187713	0.197292	0.187713	0.212502	0.194429	0.121572	0.184461	0.189679	0.196126	0.184014	0.188686	0.187713	0.186292	0.193877	0.212502	0.188197	0.190693	0.194988	0.194988	0.185367	0.204284	0.186761	0.175506	0.196126	0.210114	0.198488	0.195553	0.197292	0.190183	0.189679	0.184912	0.18918	0.197886	0.190183	0.197886	0.193331	0.192258	0.184912	0.199098
GCF_014083905.1	0.14346	0.179364	0.146116	0.200976	0.194988	0.199716	0.188197	0.178567	0.119047	0.142367	0.178567	0.181843	0.178567	0.199716	0.177395	0.196705	0.142009	0.131542	0.142367	0.148114	0.196705	0.180176	0.174048	0.158887	0.202271	0.184912	0.128401	0.200342	0.200342	0.146312	0.182699	0.174771	0.184912	0.197886	0.209345	0.181843	0.181002	0.143092	0.193331	0.14346	0.145534	0.134464	0.181421	0.180587	0.182269	0.177395	0.177395	0.17663	0.163791
GCF_014138545.1	0.149566	0.176252	0.159933	0.193877	0.197292	0.182699	0.191209	0.168002	0.14383	0.0989318	0.171944	0.165848	0.171602	0.189679	0.167688	0.179768	0.128666	0.128007	0.095409	0.13663	0.181421	0.177011	0.171602	0.145341	0.189679	0.178567	0.123654	0.190183	0.190183	0.142009	0.171602	0.175506	0.184461	0.187235	0.197292	0.168956	0.173336	0.0980066	0.185367	0.156619	0.14095	0.135844	0.165549	0.170592	0.166759	0.179364	0.173691	0.166453	0.168636
GCF_014138735.1	0.149777	0.177782	0.160733	0.193331	0.199716	0.182699	0.190693	0.171263	0.143644	0.0990657	0.173336	0.165251	0.173336	0.189679	0.168636	0.181843	0.12827	0.129199	0.0953477	0.135844	0.181002	0.178173	0.171944	0.146312	0.18918	0.178567	0.123773	0.190183	0.190183	0.14183	0.170926	0.175506	0.185367	0.188686	0.197886	0.168002	0.173336	0.098072	0.185367	0.156619	0.140776	0.136314	0.16615	0.171944	0.166759	0.178964	0.174771	0.165848	0.169604
GCF_014138855.1	0.149356	0.178173	0.166453	0.198488	0.184461	0.189679	0.186292	0.177011	0.150203	0.151504	0.178964	0.172984	0.178964	0.186761	0.174408	0.181421	0.147304	0.156129	0.151504	0.138572	0.187713	0.181002	0.180587	0.157362	0.191209	0.191731	0.151725	0.187235	0.187235	0.125715	0.179364	0.178964	0.183572	0.193331	0.206387	0.173691	0.176252	0.150849	0.182699	0.160465	0.124733	0.14999	0.172288	0.190183	0.175137	0.174771	0.178567	0.184014	0.172984
GCF_014138905.1	0.147104	0.17663	0.16437	0.194988	0.184461	0.186292	0.185827	0.180176	0.150417	0.151504	0.181002	0.168956	0.181843	0.187713	0.177395	0.187235	0.147707	0.156619	0.152843	0.139745	0.184014	0.180587	0.181843	0.157362	0.194988	0.191209	0.150633	0.187235	0.187235	0.123654	0.180176	0.178964	0.182269	0.191209	0.209345	0.170926	0.17663	0.150849	0.186292	0.160465	0.122717	0.149356	0.168956	0.185367	0.172288	0.176252	0.17663	0.182699	0.174771
GCF_014170455.1	0.179768	0.173691	0.178964	0.204284	0.199098	0.190183	0.193331	0.172984	0.186292	0.175878	0.170926	0.174771	0.170926	0.197886	0.117269	0.197886	0.17663	0.179768	0.179364	0.173691	0.18918	0.175506	0.178173	0.181843	0.199098	0.185367	0.174408	0.201619	0.201619	0.181002	0.163504	0.167688	0.186292	0.184461	0.201619	0.177395	0.166759	0.175137	0.192258	0.178173	0.179768	0.185827	0.175878	0.181002	0.178567	0.179768	0.175878	0.167688	0.183134
GCF_014191845.1	0.144769	0.187235	0.150417	0.193331	0.194429	0.194429	0.200976	0.177395	0.134767	0.131119	0.181843	0.175506	0.181843	0.206387	0.188197	0.178964	0.137268	0.0809196	0.133125	0.146116	0.192258	0.191209	0.183572	0.15863	0.207109	0.190693	0.0773055	0.214163	0.214163	0.145341	0.180176	0.183134	0.185367	0.191731	0.218593	0.177782	0.183134	0.131119	0.200342	0.142367	0.144769	0.140603	0.17663	0.190183	0.177011	0.190183	0.184912	0.184461	0.168636
GCF_014197485.1	0.172288	0.158373	0.174408	0.201619	0.195553	0.178567	0.175506	0.161003	0.177782	0.16615	0.158373	0.162098	0.159146	0.182699	0.160465	0.194429	0.16437	0.173336	0.172635	0.165251	0.176252	0.15863	0.165549	0.174048	0.184461	0.181421	0.174048	0.200342	0.200342	0.171602	0.102413	0.157113	0.18918	0.172984	0.195553	0.165848	0.101197	0.168956	0.184014	0.172288	0.171263	0.174771	0.162376	0.163504	0.163504	0.159146	0.157113	0.162098	0.170926
GCF_014202475.1	0.148938	0.177011	0.148524	0.191731	0.194988	0.191209	0.196126	0.173336	0.136788	0.130701	0.174771	0.177782	0.174771	0.194988	0.178964	0.182699	0.134014	0.0876996	0.13084	0.142367	0.188686	0.181002	0.179364	0.150417	0.198488	0.186761	0.0846123	0.202933	0.202933	0.14291	0.176252	0.175137	0.192791	0.193877	0.209345	0.177395	0.178964	0.13084	0.191209	0.145921	0.142187	0.138904	0.177395	0.185367	0.178567	0.180587	0.177011	0.176252	0.169604
GCF_014203475.1	0.168956	0.178173	0.183134	0.194988	0.195553	0.190183	0.196126	0.176252	0.178567	0.174408	0.174048	0.182269	0.174408	0.191209	0.181843	0.192791	0.171263	0.177782	0.175878	0.175878	0.188686	0.180176	0.178964	0.17663	0.196126	0.193877	0.168636	0.201619	0.201619	0.175137	0.179768	0.169931	0.192791	0.190183	0.220489	0.183134	0.176252	0.173691	0.182699	0.178567	0.175137	0.169931	0.182269	0.184912	0.182699	0.178964	0.179364	0.174408	0.158887
GCF_014203495.1	0.153298	0.177011	0.159933	0.199098	0.196126	0.186292	0.192258	0.171602	0.14346	0.0985328	0.173336	0.170926	0.172635	0.194429	0.173691	0.188197	0.1314	0.133567	0.0925608	0.139916	0.185367	0.177782	0.178173	0.14999	0.194429	0.182269	0.127359	0.194429	0.194429	0.147304	0.172984	0.175137	0.192791	0.187235	0.202933	0.173336	0.182269	0.098072	0.190693	0.154692	0.146312	0.140258	0.172288	0.182699	0.172635	0.181002	0.176252	0.171944	0.169279
GCF_014203505.1	0.179364	0.179768	0.196705	0.186292	0.185827	0.197292	0.196705	0.179364	0.190693	0.183134	0.17663	0.180176	0.17663	0.202933	0.174048	0.177782	0.186292	0.186761	0.185827	0.180176	0.196705	0.179364	0.177782	0.181843	0.202933	0.181002	0.190693	0.191209	0.191209	0.184912	0.175506	0.182699	0.184014	0.189679	0.197292	0.182269	0.175506	0.184461	0.175506	0.189679	0.184461	0.188197	0.181002	0.180176	0.184912	0.179768	0.176252	0.17663	0.18918
GCF_014203535.1	0.151946	0.174408	0.160465	0.192791	0.200976	0.18918	0.187235	0.172635	0.144769	0.0732131	0.175137	0.166453	0.175137	0.194988	0.173691	0.187713	0.127102	0.12827	0.0992673	0.136948	0.185827	0.175137	0.177395	0.148114	0.195553	0.177782	0.122717	0.190693	0.190693	0.140603	0.171602	0.177011	0.194429	0.186292	0.196705	0.168318	0.171944	0.0724788	0.188197	0.158373	0.140086	0.140086	0.166759	0.176252	0.168636	0.175506	0.174048	0.170926	0.170926
GCF_014203545.1	0.180587	0.173691	0.193331	0.184912	0.177395	0.189679	0.195553	0.172635	0.187235	0.183134	0.171263	0.175137	0.170926	0.194429	0.175506	0.177011	0.181843	0.191209	0.181421	0.179768	0.188197	0.172288	0.177782	0.184912	0.194988	0.184912	0.190693	0.18918	0.18918	0.189679	0.181843	0.173336	0.177782	0.188686	0.204284	0.175506	0.174048	0.183572	0.167688	0.186292	0.18918	0.189679	0.176252	0.180176	0.17663	0.175878	0.172288	0.174771	0.186292
GCF_014203555.1	0.179768	0.180176	0.183572	0.186292	0.179768	0.188686	0.190183	0.171263	0.184461	0.182269	0.174408	0.175878	0.174771	0.188686	0.174048	0.181843	0.176252	0.181002	0.180587	0.173336	0.185827	0.181421	0.175878	0.177011	0.194988	0.175137	0.184461	0.188197	0.188197	0.180176	0.176252	0.175137	0.174048	0.187713	0.200976	0.178567	0.175878	0.183134	0.174771	0.185367	0.178173	0.181002	0.177011	0.174048	0.178173	0.178964	0.179768	0.169931	0.177782
GCF_014203595.1	0.150203	0.178567	0.160465	0.192791	0.193331	0.193877	0.196126	0.178567	0.147505	0.149777	0.178173	0.174771	0.177782	0.196705	0.174408	0.184014	0.14383	0.145534	0.149566	0.141476	0.193877	0.178964	0.179768	0.155166	0.202271	0.192791	0.14291	0.189679	0.189679	0.0964665	0.179768	0.177782	0.184912	0.189679	0.204284	0.176252	0.175137	0.148938	0.188197	0.160465	0.096278	0.147304	0.175137	0.181843	0.173691	0.179768	0.179364	0.174771	0.169279
GCF_014203645.1	0.207109	0.204284	0.211692	0.203604	0.194429	0.213325	0.212502	0.196705	0.219531	0.210897	0.202933	0.199098	0.201619	0.219531	0.200342	0.191731	0.197886	0.215885	0.210114	0.201619	0.210897	0.208588	0.200976	0.206387	0.221466	0.203604	0.217673	0.196705	0.196705	0.209345	0.204974	0.202933	0.204284	0.206387	0.219531	0.200342	0.210897	0.216771	0.214163	0.206387	0.209345	0.219531	0.199098	0.192258	0.199716	0.205675	0.202271	0.197292	0.212502
GCF_014203895.1	0.181421	0.164079	0.176252	0.208588	0.200342	0.186292	0.186761	0.162937	0.180176	0.174048	0.165251	0.171602	0.165251	0.189679	0.158887	0.193331	0.173691	0.181421	0.175878	0.174408	0.184014	0.164662	0.170926	0.182699	0.190183	0.192791	0.178567	0.197886	0.197886	0.174408	0.0974224	0.164955	0.192791	0.178964	0.213325	0.173691	0.0932547	0.175878	0.186292	0.180176	0.173691	0.178173	0.171944	0.170592	0.174771	0.169931	0.169931	0.165251	0.169931
GCF_014205035.1	0.152843	0.177011	0.165251	0.202271	0.190183	0.189679	0.191209	0.178964	0.15863	0.152169	0.182269	0.178173	0.181843	0.194988	0.185367	0.194429	0.156865	0.160465	0.154457	0.152392	0.188197	0.178964	0.179364	0.156373	0.196126	0.189679	0.15307	0.196705	0.196705	0.150203	0.190183	0.181843	0.197886	0.189679	0.212502	0.179768	0.185367	0.152169	0.195553	0.16322	0.149146	0.156619	0.178567	0.188686	0.178567	0.186761	0.184912	0.181002	0.178964
GCF_014205055.1	0.150203	0.179364	0.149146	0.191209	0.193331	0.196126	0.195553	0.175506	0.134163	0.130562	0.174048	0.171602	0.174408	0.200342	0.184014	0.184461	0.13538	0.088731	0.129469	0.141125	0.193331	0.180587	0.180176	0.153528	0.204284	0.188686	0.086102	0.193331	0.193331	0.144959	0.181843	0.178567	0.18918	0.193877	0.205675	0.171944	0.178567	0.130562	0.187713	0.144579	0.144391	0.14043	0.171944	0.183572	0.172288	0.179364	0.179768	0.173691	0.166759
GCF_014205255.1	0.145727	0.180176	0.149777	0.197292	0.193877	0.194429	0.197886	0.175506	0.133864	0.126466	0.179364	0.178964	0.178964	0.199098	0.182699	0.183572	0.137268	0.0843302	0.1314	0.144579	0.191731	0.182699	0.188197	0.154457	0.202271	0.193877	0.059819	0.202271	0.202271	0.144769	0.184461	0.177395	0.197886	0.196126	0.205675	0.179768	0.177395	0.126466	0.192258	0.145534	0.144579	0.138407	0.178964	0.184912	0.177782	0.188686	0.182699	0.178173	0.173691
GCF_014205315.1	0.192258	0.188197	0.192791	0.139576	0.0737105	0.196126	0.214163	0.197886	0.195553	0.201619	0.190183	0.199098	0.189679	0.215885	0.194988	0.124011	0.187713	0.199716	0.199716	0.186761	0.194988	0.189679	0.186292	0.186292	0.213325	0.18918	0.190183	0.193331	0.193331	0.187235	0.200342	0.190183	0.181421	0.196126	0.217673	0.197292	0.192258	0.202271	0.191209	0.190693	0.186761	0.190693	0.198488	0.193877	0.199098	0.193877	0.194429	0.184461	0.197292
GCF_014207295.1	0.145727	0.180587	0.145534	0.195553	0.197886	0.186292	0.196705	0.173336	0.133272	0.132111	0.173691	0.173691	0.174048	0.192258	0.178173	0.181002	0.137753	0.0898429	0.129604	0.14183	0.184912	0.181002	0.179768	0.148731	0.199716	0.188686	0.0860531	0.204284	0.204284	0.144959	0.179364	0.177011	0.192258	0.18918	0.202933	0.173336	0.177782	0.132111	0.190693	0.144016	0.144016	0.13759	0.173691	0.182269	0.172635	0.176252	0.177782	0.172288	0.162376
GCF_014207445.1	0.185367	0.174771	0.186292	0.205675	0.196705	0.197886	0.192791	0.169931	0.187235	0.174771	0.170592	0.173336	0.169931	0.194988	0.172635	0.193877	0.178173	0.193877	0.183572	0.178567	0.196705	0.174771	0.167688	0.181421	0.199098	0.183572	0.184912	0.208588	0.208588	0.192258	0.174408	0.17026	0.188686	0.191209	0.201619	0.175137	0.168318	0.175137	0.193331	0.181421	0.190693	0.181843	0.174048	0.173691	0.175506	0.171944	0.17026	0.168318	0.186292
GCF_014216315.1	0.183572	0.14383	0.194429	0.208588	0.202933	0.191731	0.196705	0.169279	0.190693	0.191209	0.141653	0.182269	0.1413	0.193331	0.185827	0.192791	0.192791	0.193877	0.191731	0.190183	0.190183	0.144203	0.137429	0.18918	0.194988	0.193331	0.191209	0.215885	0.215885	0.198488	0.169931	0.143092	0.191209	0.187235	0.210897	0.186292	0.172984	0.191209	0.200342	0.187235	0.195553	0.194988	0.183572	0.140603	0.188197	0.146312	0.138407	0.150633	0.183572
GCF_014216335.1	0.186761	0.173336	0.183134	0.208588	0.196705	0.186292	0.184461	0.177395	0.185367	0.167688	0.172635	0.0696113	0.172288	0.184461	0.173691	0.191731	0.168318	0.181843	0.173691	0.167067	0.183134	0.172635	0.165848	0.174408	0.190183	0.174048	0.177395	0.193877	0.193877	0.183134	0.181002	0.171602	0.188197	0.184912	0.191209	0.0703573	0.183572	0.167688	0.190183	0.180587	0.182699	0.183572	0.0696113	0.180176	0.0694192	0.170592	0.174408	0.173336	0.177782
GCF_014217585.1	0.182699	0.172635	0.182269	0.198488	0.199716	0.188686	0.197292	0.167376	0.190183	0.174771	0.168636	0.178964	0.168002	0.196126	0.113634	0.194429	0.174771	0.184912	0.179768	0.173691	0.185827	0.174771	0.175878	0.184014	0.198488	0.187713	0.178173	0.190183	0.190183	0.183572	0.160198	0.167688	0.184014	0.186292	0.202933	0.178964	0.16615	0.175878	0.187713	0.177011	0.182699	0.181843	0.178964	0.174771	0.179768	0.177395	0.172984	0.168318	0.180587
GCF_014252945.1	0.157613	0.175137	0.163791	0.203604	0.191731	0.191209	0.186761	0.177782	0.152843	0.137429	0.17663	0.169604	0.176252	0.18918	0.175506	0.192791	0.138904	0.147505	0.146116	0.114299	0.188686	0.175137	0.17663	0.154457	0.192258	0.179768	0.145341	0.190693	0.190693	0.139407	0.180176	0.178567	0.186292	0.191731	0.203604	0.169931	0.182269	0.137753	0.190183	0.158119	0.137915	0.151725	0.169931	0.184912	0.169279	0.178964	0.182269	0.174048	0.167688
GCF_014253015.1	0.186761	0.191731	0.188686	0.198488	0.192258	0.194429	0.200342	0.181843	0.199098	0.179364	0.186761	0.182269	0.187235	0.207842	0.185367	0.183572	0.186292	0.197292	0.193331	0.176252	0.194429	0.192258	0.183134	0.192258	0.210114	0.178173	0.197886	0.189679	0.189679	0.190183	0.186292	0.184461	0.185367	0.190183	0.207842	0.182699	0.193331	0.179364	0.181002	0.186292	0.18918	0.192258	0.182699	0.184461	0.181421	0.186292	0.186761	0.180176	0.188197
GCF_014280945.1	0.154223	0.174771	0.160198	0.196705	0.191209	0.188197	0.183572	0.170592	0.144016	0.133125	0.171602	0.165848	0.171944	0.184461	0.172984	0.182699	0.0675495	0.139407	0.128799	0.139745	0.184912	0.173691	0.170926	0.150417	0.18918	0.179768	0.138572	0.195553	0.195553	0.145921	0.169931	0.171263	0.188686	0.18918	0.201619	0.167376	0.172635	0.13342	0.185367	0.154928	0.144769	0.144016	0.166453	0.177011	0.165848	0.177782	0.175137	0.172288	0.161547
GCF_014280995.1	0.181843	0.170592	0.182699	0.204974	0.202271	0.184912	0.178567	0.174771	0.181002	0.171602	0.175878	0.0125734	0.175878	0.179364	0.171944	0.189679	0.163791	0.180587	0.172288	0.168318	0.182699	0.170926	0.172288	0.175137	0.188197	0.174408	0.174408	0.186761	0.186761	0.176252	0.169931	0.17026	0.184461	0.188197	0.189679	0.0126158	0.172984	0.172288	0.189679	0.177782	0.175506	0.183134	0.0117293	0.177395	0.0108572	0.169604	0.169931	0.169604	0.181002
GCF_014281035.1	0.174408	0.103071	0.182699	0.193331	0.187235	0.179768	0.186292	0.168318	0.184014	0.183572	0.0981375	0.168318	0.0978761	0.185367	0.172288	0.186292	0.176252	0.185367	0.177782	0.175137	0.177395	0.103071	0.140258	0.180176	0.186761	0.184014	0.189679	0.189679	0.189679	0.180176	0.16437	0.0960902	0.185827	0.178173	0.199716	0.170592	0.169279	0.186761	0.188197	0.181002	0.180587	0.182699	0.168956	0.144769	0.168318	0.0377487	0.0702265	0.139407	0.181843
GCF_014281095.1	0.182699	0.171602	0.185367	0.204284	0.204974	0.184912	0.179768	0.177011	0.182269	0.172635	0.175878	0.0119337	0.175878	0.180176	0.172635	0.190183	0.166453	0.181843	0.174048	0.166759	0.182699	0.172288	0.171944	0.175137	0.18918	0.174771	0.176252	0.187235	0.187235	0.175506	0.170926	0.170926	0.185367	0.18918	0.18918	0.0124187	0.175506	0.172288	0.190183	0.179768	0.174771	0.182699	0.0110707	0.178173	0.0103478	0.171263	0.170592	0.17026	0.180176
GCF_014295035.1	0.184912	0.182699	0.190183	0.184912	0.173691	0.194988	0.190183	0.180587	0.194429	0.179364	0.183572	0.176252	0.183134	0.195553	0.185827	0.172984	0.177395	0.191209	0.188197	0.174048	0.190693	0.182269	0.184461	0.184912	0.200342	0.179768	0.190183	0.181421	0.181421	0.185827	0.188686	0.179768	0.178567	0.193877	0.190183	0.175137	0.186761	0.180176	0.177011	0.187713	0.184912	0.190693	0.176252	0.181843	0.175506	0.183134	0.188686	0.172984	0.191731
GCF_014451325.2	0.180587	0.165251	0.181843	0.195553	0.200342	0.182699	0.194429	0.162098	0.184461	0.174048	0.163504	0.174048	0.163504	0.194429	0.161274	0.193877	0.167688	0.184461	0.177395	0.176252	0.180176	0.16615	0.171944	0.187235	0.196126	0.187713	0.178964	0.204974	0.204974	0.177011	0.0781784	0.166453	0.191209	0.180587	0.210897	0.17663	0.0989318	0.17663	0.195553	0.179364	0.177011	0.182699	0.174408	0.168318	0.17663	0.170926	0.167688	0.164662	0.176252
GCF_014489615.1	0.172288	0.157613	0.175506	0.190183	0.186761	0.175506	0.191731	0.136157	0.179768	0.169279	0.161547	0.172288	0.160465	0.192258	0.169604	0.180587	0.172288	0.183572	0.167688	0.167067	0.173691	0.158119	0.160733	0.173336	0.196126	0.178964	0.178964	0.190693	0.190693	0.175137	0.159933	0.159146	0.186292	0.174048	0.202933	0.172984	0.164079	0.170592	0.185827	0.177395	0.174771	0.175506	0.173336	0.159933	0.174048	0.162655	0.16322	0.156619	0.172635
GCF_014489635.1	0.162376	0.189679	0.15863	0.202271	0.197886	0.196126	0.189679	0.180587	0.15863	0.164079	0.182269	0.181421	0.182269	0.196126	0.174048	0.191209	0.161274	0.156865	0.162376	0.160465	0.194988	0.192258	0.185367	0.164079	0.193331	0.194429	0.157865	0.197886	0.197886	0.160198	0.188686	0.186292	0.197886	0.194988	0.211692	0.183134	0.179364	0.164079	0.192791	0.15863	0.15863	0.161274	0.181843	0.184912	0.182269	0.191731	0.185367	0.181843	0.180176
GCF_014495705.1	0.173691	0.0604645	0.181421	0.194988	0.190693	0.177782	0.190183	0.163504	0.183572	0.180176	0.07339	0.17026	0.073037	0.18918	0.171263	0.187235	0.173691	0.176252	0.177011	0.177782	0.175878	0.0613521	0.136471	0.183572	0.193877	0.188197	0.178567	0.198488	0.198488	0.181002	0.16322	0.0724788	0.184912	0.182699	0.206387	0.17026	0.16437	0.181002	0.188686	0.180176	0.180176	0.177782	0.171602	0.140603	0.171263	0.101409	0.09343	0.137915	0.177395
GCF_014596475.1	0.174048	0.169604	0.183572	0.190693	0.186761	0.190183	0.194988	0.16437	0.178173	0.184461	0.164662	0.181421	0.165549	0.195553	0.165251	0.188197	0.175137	0.176252	0.178173	0.173336	0.188197	0.169604	0.170592	0.181002	0.194988	0.182269	0.184912	0.202933	0.202933	0.178173	0.169931	0.167376	0.183134	0.180176	0.213325	0.179768	0.167688	0.184461	0.188686	0.175137	0.178567	0.181843	0.181002	0.174048	0.181002	0.167688	0.16615	0.165549	0.170926
GCF_014621695.1	0.161822	0.168956	0.170592	0.200976	0.204974	0.192258	0.184461	0.166453	0.166453	0.168002	0.165848	0.166759	0.165848	0.178173	0.171944	0.193331	0.157613	0.167688	0.162098	0.159669	0.191209	0.170592	0.175878	0.165251	0.183572	0.189679	0.164955	0.197886	0.197886	0.161822	0.164662	0.165848	0.186292	0.191731	0.205675	0.166453	0.162376	0.168002	0.186761	0.16437	0.161274	0.163504	0.166759	0.174408	0.165848	0.173691	0.169604	0.167067	0.124612
GCF_014645835.1	0.1233	0.184461	0.158119	0.199716	0.198488	0.204974	0.196705	0.177782	0.146312	0.159933	0.188686	0.196126	0.187235	0.209345	0.192791	0.196126	0.155887	0.155166	0.164079	0.159933	0.202933	0.186761	0.182269	0.168002	0.207109	0.196126	0.14999	0.217673	0.217673	0.156619	0.183134	0.185827	0.194429	0.205675	0.228939	0.197292	0.181421	0.160465	0.199716	0.153298	0.155887	0.149777	0.197886	0.189679	0.197886	0.188197	0.185367	0.181843	0.168002
GCF_014645895.1	0.211692	0.207109	0.206387	0.224525	0.207842	0.227796	0.213325	0.204974	0.219531	0.202271	0.205675	0.203604	0.205675	0.215885	0.206387	0.209345	0.200976	0.200342	0.207109	0.197886	0.22559	0.207842	0.209345	0.196126	0.213325	0.196705	0.210897	0.206387	0.206387	0.222464	0.220489	0.203604	0.215016	0.215016	0.210897	0.204284	0.217673	0.200342	0.207109	0.202271	0.220489	0.213325	0.203604	0.213325	0.202271	0.213325	0.213325	0.205675	0.215885
GCF_014646115.1	0.187235	0.175137	0.197886	0.200976	0.194988	0.196126	0.200342	0.176252	0.194429	0.191731	0.17026	0.192258	0.170592	0.201619	0.190183	0.196126	0.188686	0.187713	0.183134	0.187235	0.193331	0.177395	0.165251	0.193331	0.204974	0.187235	0.193877	0.213325	0.213325	0.201619	0.181421	0.168956	0.196126	0.189679	0.211692	0.18918	0.183572	0.193331	0.196705	0.193877	0.201619	0.193877	0.191731	0.172984	0.188686	0.171263	0.172984	0.168002	0.18918
GCF_014646335.1	0.159933	0.175137	0.173336	0.194988	0.192791	0.191731	0.199098	0.175506	0.173691	0.169604	0.172635	0.174408	0.172984	0.196705	0.178567	0.184461	0.169279	0.171944	0.174771	0.170926	0.191209	0.176252	0.177011	0.174408	0.194988	0.197886	0.171944	0.210114	0.210114	0.176252	0.172984	0.168636	0.194429	0.186761	0.221466	0.173691	0.174771	0.168956	0.182699	0.171263	0.174771	0.171944	0.174048	0.177395	0.173691	0.171944	0.174408	0.170926	0.161822
GCF_014648075.1	0.152392	0.182269	0.156619	0.193877	0.189679	0.188197	0.186761	0.169931	0.159146	0.146905	0.180587	0.169279	0.180587	0.186292	0.175137	0.182269	0.149146	0.154223	0.151946	0.150633	0.187713	0.182269	0.175137	0.15399	0.189679	0.178567	0.152617	0.193877	0.193877	0.154457	0.17663	0.178567	0.190183	0.184461	0.202933	0.17026	0.183134	0.148319	0.187713	0.154223	0.153758	0.15307	0.169604	0.176252	0.170926	0.182269	0.183134	0.175878	0.169604
GCF_014648195.1	0.174771	0.162655	0.178567	0.194988	0.18918	0.179364	0.193331	0.151504	0.173691	0.173336	0.156619	0.170592	0.156373	0.192258	0.161274	0.189679	0.171263	0.170592	0.167688	0.169279	0.177782	0.165549	0.162937	0.172635	0.190693	0.182269	0.172288	0.201619	0.201619	0.169931	0.138079	0.157113	0.184461	0.174408	0.204974	0.171944	0.140086	0.173691	0.188686	0.177782	0.168318	0.170926	0.170592	0.163791	0.172635	0.160465	0.160465	0.161274	0.174771
GCF_014648635.1	0.147104	0.178964	0.157613	0.193331	0.189679	0.188686	0.196126	0.175878	0.144959	0.143276	0.179768	0.174408	0.179364	0.199716	0.177395	0.185367	0.139239	0.141476	0.143092	0.135072	0.186292	0.181002	0.179364	0.151725	0.203604	0.194988	0.138079	0.184912	0.184912	0.0862983	0.168636	0.179364	0.184461	0.188197	0.203604	0.177011	0.170592	0.14291	0.186761	0.152617	0.0857608	0.144959	0.174771	0.186761	0.171602	0.178173	0.178173	0.170592	0.168636
GCF_014648775.1	0.188686	0.180587	0.187713	0.193331	0.184014	0.197886	0.194988	0.177395	0.187235	0.178964	0.177011	0.171944	0.177395	0.195553	0.171944	0.180176	0.182699	0.184461	0.183134	0.174048	0.193331	0.181843	0.183572	0.178173	0.202933	0.179768	0.186292	0.180176	0.180176	0.182699	0.181421	0.178173	0.17663	0.187235	0.194988	0.175506	0.181421	0.178964	0.178567	0.185367	0.181843	0.188197	0.172635	0.184014	0.172984	0.17663	0.177782	0.17663	0.190693
GCF_014648815.1	0.14999	0.17663	0.154457	0.193331	0.193331	0.189679	0.186761	0.168956	0.14095	0.127747	0.169931	0.164955	0.17026	0.182699	0.171944	0.183134	0.101551	0.131683	0.128932	0.133716	0.188197	0.177395	0.178964	0.151504	0.185827	0.179768	0.13084	0.192258	0.192258	0.14383	0.167067	0.170926	0.189679	0.187713	0.200342	0.165848	0.17026	0.127102	0.193877	0.151946	0.142728	0.14043	0.165549	0.175878	0.165251	0.181002	0.172984	0.17026	0.161274
GCF_014648835.1	0.181002	0.173691	0.192791	0.184461	0.177782	0.18918	0.195553	0.172635	0.188197	0.183134	0.171263	0.175137	0.171263	0.193331	0.174771	0.177782	0.181421	0.192258	0.180587	0.178173	0.189679	0.172984	0.178567	0.184461	0.195553	0.184461	0.190183	0.187713	0.187713	0.190183	0.181002	0.172635	0.177011	0.186761	0.203604	0.175506	0.173691	0.183572	0.167376	0.187235	0.188197	0.189679	0.175506	0.180176	0.175506	0.174408	0.171263	0.174408	0.185827
GCF_014648855.1	0.152169	0.171944	0.159407	0.192791	0.190693	0.188197	0.183572	0.169931	0.143092	0.130701	0.168956	0.156373	0.168956	0.179364	0.17026	0.180587	0.0935473	0.137429	0.130149	0.136	0.187235	0.171944	0.170592	0.146116	0.182699	0.177011	0.137429	0.191731	0.191731	0.142187	0.175506	0.166759	0.181421	0.185367	0.204284	0.159407	0.171263	0.130701	0.186292	0.154457	0.14183	0.144769	0.157865	0.173691	0.158373	0.174771	0.172288	0.171602	0.161003
GCF_014648875.1	0.173691	0.0756539	0.179768	0.194988	0.190693	0.172288	0.190183	0.161003	0.179768	0.177011	0.0344611	0.172984	0.0342142	0.192258	0.17026	0.181843	0.173691	0.181002	0.175137	0.17663	0.17026	0.0769929	0.137268	0.184014	0.193877	0.181002	0.179768	0.195553	0.195553	0.180587	0.161822	0.0467345	0.184014	0.173336	0.200342	0.173691	0.164662	0.177395	0.181843	0.177782	0.179364	0.179768	0.172635	0.14095	0.171263	0.0995376	0.0919348	0.140603	0.175878
GCF_014648895.1	0.184014	0.167688	0.179768	0.196126	0.194988	0.184014	0.190183	0.16322	0.181843	0.178173	0.16437	0.168636	0.164079	0.190693	0.158119	0.188197	0.17026	0.182699	0.172984	0.171602	0.182699	0.168318	0.171602	0.185827	0.189679	0.193877	0.175506	0.203604	0.203604	0.174408	0.0913739	0.164079	0.187235	0.177395	0.210114	0.17026	0.089151	0.180176	0.194988	0.178567	0.174048	0.178567	0.169279	0.168956	0.171602	0.168636	0.167067	0.160465	0.171263
GCF_014648935.1	0.184912	0.172635	0.183572	0.209345	0.197292	0.185827	0.184461	0.177395	0.184912	0.168318	0.172984	0.0706202	0.172984	0.185367	0.172984	0.191209	0.168002	0.182269	0.175137	0.167688	0.182269	0.172635	0.167688	0.175506	0.192258	0.174048	0.178173	0.196705	0.196705	0.182699	0.179364	0.171263	0.188686	0.184912	0.191209	0.0710514	0.184014	0.167688	0.188197	0.179768	0.181843	0.182699	0.0704556	0.181421	0.0702591	0.171263	0.174048	0.172635	0.179768
GCF_014648955.1	0.184014	0.172984	0.184461	0.207842	0.195553	0.183134	0.181843	0.17663	0.184014	0.168636	0.17026	0.0689745	0.169931	0.181843	0.172635	0.190183	0.167067	0.180176	0.175137	0.165848	0.182699	0.172635	0.167067	0.173691	0.188197	0.173336	0.177011	0.194988	0.194988	0.182699	0.178567	0.169931	0.186292	0.184014	0.190693	0.068817	0.181843	0.168002	0.188197	0.180176	0.182269	0.182699	0.0687541	0.176252	0.0681315	0.168318	0.172635	0.171602	0.177782
GCF_014648995.1	0.143276	0.182269	0.148524	0.196126	0.192258	0.191209	0.196126	0.172288	0.132255	0.13126	0.174408	0.171944	0.173691	0.196705	0.180176	0.179768	0.136471	0.0882121	0.132833	0.141125	0.186292	0.184014	0.177011	0.148114	0.200342	0.190693	0.0843771	0.200976	0.200976	0.145341	0.181843	0.17663	0.188686	0.190693	0.208588	0.173336	0.178964	0.131542	0.188197	0.143092	0.145341	0.137107	0.172288	0.182699	0.172288	0.180587	0.178567	0.171602	0.164662
GCF_014649075.1	0.147304	0.180587	0.148319	0.202933	0.199098	0.195553	0.189679	0.180176	0.139916	0.147505	0.177782	0.178173	0.178567	0.187235	0.184461	0.188686	0.150849	0.142187	0.145341	0.145727	0.192791	0.183572	0.181002	0.152169	0.188197	0.190183	0.14043	0.196705	0.196126	0.145727	0.175878	0.181843	0.199716	0.196126	0.210114	0.181002	0.179364	0.147707	0.201619	0.150417	0.145341	0.143276	0.179364	0.179768	0.181002	0.183134	0.181843	0.175878	0.166759
GCF_014649095.1	0.171602	0.157865	0.172984	0.201619	0.196126	0.177011	0.175137	0.161003	0.177395	0.16615	0.157362	0.161003	0.157113	0.180587	0.159933	0.192258	0.163791	0.172288	0.171602	0.163791	0.175878	0.157865	0.16437	0.172984	0.183134	0.182699	0.175137	0.199716	0.199716	0.171263	0.101693	0.156129	0.188686	0.172288	0.196126	0.164955	0.100916	0.168002	0.183134	0.171602	0.171263	0.174408	0.162098	0.162655	0.163504	0.158119	0.156865	0.160198	0.169931
GCF_014649115.1	0.147505	0.171263	0.157613	0.190693	0.187713	0.182699	0.186292	0.172635	0.146706	0.1413	0.172288	0.168636	0.172288	0.191731	0.176252	0.184912	0.138904	0.14515	0.145727	0.134464	0.179364	0.172635	0.172984	0.151946	0.191209	0.192791	0.142009	0.184014	0.184014	0.0978761	0.169931	0.174408	0.180587	0.181421	0.193331	0.170592	0.169931	0.141125	0.188686	0.156865	0.0971013	0.145921	0.169279	0.178567	0.168318	0.168318	0.173336	0.17026	0.164955
GCF_014649135.1	0.152617	0.169604	0.155887	0.192791	0.193877	0.183572	0.184014	0.171944	0.146509	0.137429	0.172288	0.162376	0.172635	0.179364	0.179364	0.188197	0.122949	0.14291	0.135689	0.139239	0.181421	0.172288	0.169931	0.150633	0.181421	0.179364	0.141125	0.191209	0.191209	0.142728	0.17663	0.171602	0.181843	0.182269	0.193877	0.165848	0.171263	0.137915	0.18918	0.152617	0.14183	0.148938	0.162937	0.173336	0.164079	0.177782	0.175506	0.169931	0.163504
GCF_014649195.1	0.147304	0.183572	0.153528	0.193331	0.196126	0.197292	0.198488	0.177395	0.138572	0.1314	0.178567	0.181421	0.178567	0.199098	0.186292	0.185827	0.138243	0.0837258	0.13492	0.146509	0.193877	0.186761	0.185827	0.158119	0.200342	0.190183	0.0585859	0.204974	0.204974	0.148524	0.184461	0.180176	0.192258	0.194429	0.212502	0.180587	0.180587	0.131119	0.196705	0.146905	0.148319	0.140086	0.181843	0.182699	0.179768	0.186761	0.181002	0.184014	0.167376
GCF_014649215.1	0.177782	0.101338	0.180176	0.192258	0.188197	0.177011	0.187235	0.165549	0.184912	0.184461	0.096278	0.166759	0.0959655	0.184912	0.171263	0.191209	0.17663	0.184461	0.178964	0.173691	0.174048	0.101409	0.140086	0.178567	0.186292	0.185827	0.183134	0.195553	0.195553	0.181421	0.162098	0.0946784	0.182699	0.174048	0.198488	0.169279	0.168002	0.186292	0.185827	0.178567	0.181002	0.184014	0.167688	0.143644	0.167688	0.0377235	0.0703573	0.138407	0.180587
GCF_014649255.1	0.165251	0.179768	0.175878	0.202271	0.196126	0.193877	0.194988	0.180587	0.167688	0.146509	0.179768	0.172984	0.179768	0.191209	0.185367	0.192258	0.152617	0.156129	0.148938	0.126466	0.191731	0.181843	0.184461	0.150417	0.196705	0.182699	0.155645	0.192258	0.192258	0.149356	0.188686	0.175137	0.191209	0.194988	0.195553	0.175137	0.188197	0.145921	0.193877	0.174048	0.148938	0.162655	0.173691	0.185827	0.175137	0.187713	0.187713	0.174771	0.179768
GCF_014649275.1	0.186761	0.180587	0.185827	0.181002	0.185367	0.197886	0.212502	0.182269	0.192791	0.194988	0.178964	0.182699	0.178567	0.217673	0.191731	0.172984	0.187713	0.194429	0.195553	0.189679	0.196126	0.181843	0.185827	0.191731	0.217673	0.187235	0.190693	0.195553	0.195553	0.180587	0.195553	0.181002	0.0903288	0.193331	0.211692	0.184014	0.188686	0.196705	0.160198	0.190183	0.180176	0.191731	0.182699	0.185367	0.186292	0.183134	0.184912	0.181843	0.190183
GCF_014649315.1	0.149356	0.177395	0.160465	0.192791	0.199098	0.182269	0.190183	0.170926	0.14346	0.0989987	0.172984	0.164955	0.172984	0.18918	0.168318	0.181421	0.12827	0.129065	0.0953477	0.135844	0.180587	0.177782	0.171602	0.146116	0.188686	0.178173	0.123654	0.190183	0.190183	0.141653	0.170926	0.175137	0.185367	0.188197	0.197886	0.167688	0.172984	0.0980066	0.184912	0.156373	0.140603	0.136157	0.165848	0.171263	0.166759	0.178964	0.174771	0.165848	0.169604
GCF_014649335.1	0.180587	0.165251	0.178567	0.197886	0.194429	0.179364	0.186761	0.158119	0.181421	0.164079	0.16322	0.162937	0.162937	0.187235	0.166453	0.185827	0.168318	0.175137	0.168318	0.167688	0.175506	0.164955	0.165848	0.172635	0.18918	0.180176	0.172288	0.199098	0.199098	0.178964	0.156865	0.164955	0.187235	0.174771	0.197886	0.165251	0.155405	0.165251	0.183134	0.174408	0.178173	0.174048	0.164079	0.166453	0.164955	0.165251	0.166453	0.160733	0.179768
GCF_014649375.1	0.142728	0.179364	0.146509	0.191209	0.198488	0.200342	0.201619	0.175137	0.136471	0.143644	0.180587	0.181421	0.180587	0.200342	0.188197	0.190693	0.144959	0.134314	0.142187	0.148731	0.199716	0.181421	0.184014	0.159146	0.202271	0.196126	0.12974	0.197292	0.197292	0.141125	0.184014	0.179768	0.192791	0.200976	0.221466	0.183572	0.178964	0.143276	0.203604	0.145534	0.14043	0.14095	0.181843	0.181843	0.184461	0.188686	0.187713	0.183572	0.168002
GCF_014649415.1	0.178964	0.0790711	0.185827	0.196705	0.194429	0.179364	0.191731	0.162937	0.182699	0.182699	0.0446077	0.171602	0.0444666	0.190693	0.174048	0.192791	0.176252	0.180176	0.178964	0.178964	0.17663	0.0795667	0.141653	0.181002	0.192258	0.186761	0.182269	0.196126	0.196126	0.187713	0.164662	0.0530165	0.184912	0.177782	0.201619	0.173336	0.166453	0.184014	0.186292	0.183572	0.186761	0.184912	0.173336	0.14346	0.172288	0.10198	0.0952252	0.140086	0.181421
GCF_014649435.1	0.150633	0.178567	0.156865	0.203604	0.188686	0.191731	0.188686	0.174408	0.140603	0.136948	0.181002	0.17663	0.181002	0.190693	0.178567	0.193331	0.142728	0.137429	0.140603	0.142728	0.190183	0.179768	0.183134	0.157113	0.191731	0.193877	0.132688	0.198488	0.198488	0.144203	0.180176	0.179364	0.194988	0.194429	0.204284	0.175878	0.179364	0.136788	0.192258	0.153758	0.14291	0.139745	0.175878	0.187713	0.178964	0.187235	0.178173	0.187235	0.171944
GCF_014649455.1	0.144959	0.179768	0.150633	0.192258	0.195553	0.198488	0.195553	0.175506	0.137107	0.130149	0.178567	0.175137	0.178567	0.197886	0.183134	0.182269	0.137429	0.0836336	0.134163	0.145921	0.193877	0.182269	0.182699	0.156129	0.200342	0.187713	0.0579733	0.204284	0.204284	0.147104	0.182269	0.179364	0.194429	0.196705	0.211692	0.177395	0.177395	0.129876	0.195553	0.145534	0.147104	0.140776	0.177011	0.182269	0.176252	0.185827	0.181002	0.179364	0.167376
GCF_014649675.1	0.144203	0.186292	0.150417	0.191731	0.196705	0.199098	0.202271	0.174408	0.136948	0.132979	0.179768	0.182699	0.180176	0.209345	0.190693	0.182269	0.137915	0.081352	0.134314	0.148319	0.195553	0.187713	0.181421	0.158373	0.207109	0.191209	0.0773841	0.216771	0.216771	0.147104	0.183572	0.182269	0.189679	0.192791	0.223483	0.181421	0.185367	0.132399	0.202933	0.146116	0.146706	0.14095	0.182699	0.18918	0.182699	0.191209	0.186292	0.186292	0.17026
GCF_014649715.1	0.171602	0.165549	0.182269	0.205675	0.200342	0.178567	0.192258	0.155405	0.175878	0.177395	0.163504	0.173336	0.16322	0.191209	0.165848	0.191209	0.173691	0.175137	0.174048	0.174408	0.176252	0.166759	0.162376	0.176252	0.191731	0.187235	0.175137	0.209345	0.209345	0.175506	0.125591	0.166759	0.185827	0.174408	0.202933	0.175878	0.12827	0.175506	0.184912	0.175137	0.175137	0.175137	0.173691	0.162655	0.174408	0.160465	0.159146	0.161274	0.170926
GCF_014649735.1	0.172635	0.166759	0.17663	0.193331	0.18918	0.179768	0.190693	0.15399	0.179768	0.167376	0.159669	0.161822	0.160198	0.187713	0.169931	0.183134	0.16615	0.173336	0.167376	0.168956	0.175878	0.168318	0.164079	0.171944	0.191731	0.180587	0.173691	0.192791	0.192791	0.171944	0.15399	0.161547	0.179364	0.169931	0.196126	0.164955	0.157865	0.166759	0.182269	0.172984	0.170926	0.178567	0.162655	0.169279	0.162937	0.163504	0.16615	0.15863	0.169931
GCF_014649755.1	0.182699	0.16322	0.178964	0.202933	0.191209	0.177395	0.184461	0.158373	0.177782	0.175506	0.162937	0.163504	0.16322	0.187713	0.159146	0.192258	0.171263	0.181421	0.169279	0.168318	0.175506	0.164662	0.171263	0.175137	0.18918	0.190183	0.174771	0.196705	0.196705	0.171602	0.0955937	0.165549	0.186761	0.175878	0.199098	0.165848	0.0943179	0.175878	0.191731	0.177782	0.171263	0.180587	0.164662	0.170592	0.166453	0.164079	0.162655	0.160198	0.170592
GCF_014649835.1	0.156129	0.175506	0.157362	0.193331	0.18918	0.185367	0.181843	0.166453	0.14291	0.104116	0.174771	0.168636	0.175506	0.184461	0.171263	0.184461	0.129199	0.135072	0.0974869	0.140086	0.184014	0.174408	0.17026	0.148524	0.183134	0.177395	0.131119	0.191731	0.191731	0.145727	0.169279	0.171944	0.183572	0.184014	0.197886	0.169604	0.17026	0.104116	0.187713	0.152843	0.144769	0.142367	0.168956	0.173691	0.168956	0.175878	0.175137	0.169931	0.165848
GCF_014649855.1	0.173336	0.162098	0.177782	0.200976	0.193877	0.179364	0.186292	0.159146	0.175137	0.167688	0.164955	0.162937	0.163791	0.184461	0.161822	0.187713	0.165251	0.178173	0.172288	0.165848	0.178567	0.162655	0.17026	0.172984	0.187713	0.186292	0.172984	0.196126	0.196126	0.169604	0.118411	0.164662	0.194988	0.182699	0.207109	0.165549	0.119368	0.167067	0.187713	0.172635	0.168636	0.171944	0.162937	0.170592	0.16615	0.166759	0.165848	0.165549	0.174771
GCF_014649875.1	0.170926	0.0716566	0.179768	0.192258	0.186761	0.176252	0.182699	0.159146	0.178964	0.179768	0.045403	0.17026	0.0452263	0.186292	0.171944	0.183572	0.170926	0.177782	0.178567	0.17026	0.174408	0.0726524	0.136948	0.176252	0.185367	0.175506	0.178173	0.196126	0.196126	0.179364	0.162098	0.0303631	0.181421	0.173691	0.200342	0.170592	0.163791	0.180176	0.178567	0.173691	0.178567	0.182699	0.171263	0.13759	0.17026	0.0960902	0.0884189	0.135689	0.175506
GCF_014649895.1	0.153298	0.177011	0.161003	0.191731	0.200342	0.18918	0.186761	0.167688	0.148524	0.115463	0.167376	0.166453	0.167688	0.188197	0.168956	0.186761	0.130149	0.13663	0.106926	0.136	0.188686	0.179364	0.171602	0.144959	0.190693	0.177782	0.132111	0.192258	0.192258	0.143276	0.169279	0.167376	0.186761	0.188197	0.196126	0.167376	0.173691	0.115365	0.186292	0.157362	0.142728	0.14383	0.167376	0.182699	0.167067	0.175878	0.175878	0.169604	0.168636
GCF_014649915.1	0.185827	0.173691	0.179364	0.201619	0.200976	0.184461	0.189679	0.170592	0.178173	0.173336	0.171944	0.167067	0.172288	0.189679	0.129469	0.194988	0.169604	0.179364	0.177011	0.167376	0.183134	0.174048	0.177395	0.175137	0.191209	0.181421	0.177395	0.188686	0.188686	0.179364	0.158119	0.172984	0.184912	0.182269	0.196705	0.169279	0.162655	0.172984	0.186761	0.175137	0.178964	0.178173	0.167688	0.178964	0.167376	0.172635	0.172635	0.167376	0.177782
GCF_014649935.1	0.158887	0.178173	0.162098	0.193331	0.196705	0.191209	0.182269	0.168002	0.150633	0.116457	0.169279	0.168956	0.169604	0.189679	0.169279	0.186761	0.133125	0.138407	0.110106	0.136788	0.191209	0.177782	0.174048	0.146312	0.189679	0.177782	0.135534	0.201619	0.201619	0.147304	0.169279	0.168636	0.186292	0.188197	0.197292	0.17026	0.172288	0.115463	0.191209	0.158119	0.146706	0.147104	0.169604	0.179364	0.169279	0.177782	0.176252	0.167688	0.173691
GCF_014649955.1	0.172288	0.17026	0.180176	0.193877	0.197886	0.18918	0.195553	0.163504	0.177395	0.185367	0.16437	0.175506	0.16437	0.196126	0.166759	0.191209	0.174771	0.178567	0.182269	0.170926	0.188197	0.170592	0.168636	0.173691	0.193877	0.187713	0.177782	0.199716	0.199716	0.180176	0.17026	0.165549	0.188197	0.185827	0.206387	0.175506	0.16322	0.184461	0.184461	0.177011	0.179768	0.184912	0.175506	0.172288	0.178173	0.169604	0.168002	0.162376	0.171263
GCF_014649995.1	0.155645	0.178173	0.157113	0.199716	0.195553	0.193331	0.185367	0.169931	0.146312	0.104267	0.176252	0.167067	0.176252	0.184461	0.171602	0.188197	0.131826	0.132688	0.0946784	0.140603	0.192791	0.176252	0.172635	0.149566	0.185367	0.178567	0.132543	0.197292	0.197292	0.148731	0.170592	0.172984	0.185367	0.185367	0.199098	0.168002	0.171944	0.104419	0.187235	0.154692	0.147707	0.14383	0.166759	0.177011	0.169279	0.178173	0.178567	0.169931	0.167688
GCF_014650035.1	0.147505	0.179768	0.153528	0.193877	0.192258	0.184014	0.189679	0.167376	0.144391	0.141125	0.178567	0.177395	0.178567	0.190183	0.171944	0.182699	0.14291	0.141125	0.140603	0.130012	0.182699	0.181421	0.180587	0.151504	0.192791	0.184461	0.141125	0.183572	0.183572	0.110019	0.172635	0.177011	0.185827	0.191209	0.204284	0.178173	0.175506	0.142009	0.186761	0.155405	0.109246	0.14791	0.177395	0.183134	0.177782	0.182699	0.183134	0.178964	0.171263
GCF_014650075.1	0.181843	0.0954705	0.183134	0.202271	0.191209	0.179768	0.192791	0.164955	0.182269	0.185827	0.0923321	0.174408	0.0914855	0.185827	0.173336	0.185367	0.180176	0.187713	0.178964	0.183572	0.178567	0.0960278	0.136788	0.186292	0.188686	0.190183	0.188197	0.199716	0.199716	0.182699	0.16615	0.0903831	0.188197	0.179364	0.210114	0.174408	0.169931	0.187235	0.192258	0.180587	0.182699	0.181843	0.175137	0.140776	0.174048	0.080577	0.0623939	0.138243	0.179768
GCF_014650095.1	0.183134	0.166453	0.178173	0.192258	0.192258	0.184912	0.189679	0.162655	0.183572	0.17663	0.163504	0.167688	0.16322	0.18918	0.157362	0.186761	0.17026	0.182269	0.172984	0.171602	0.183134	0.167688	0.168002	0.184461	0.190183	0.187235	0.17663	0.201619	0.201619	0.177011	0.0894689	0.16437	0.186761	0.17663	0.207109	0.168956	0.0882121	0.177782	0.192258	0.175878	0.17663	0.177782	0.168002	0.16615	0.171602	0.167376	0.166759	0.160733	0.171263
GCF_014650155.1	0.144579	0.185827	0.14791	0.18918	0.193331	0.193331	0.199098	0.169931	0.134767	0.1314	0.179364	0.172984	0.180176	0.204974	0.188197	0.177782	0.136314	0.0824541	0.135072	0.144959	0.188686	0.187713	0.181843	0.155887	0.206387	0.194988	0.0779384	0.216771	0.216771	0.144391	0.177782	0.181421	0.186761	0.186292	0.217673	0.172635	0.182269	0.130979	0.191731	0.143092	0.14383	0.139407	0.173691	0.184912	0.174048	0.191209	0.187713	0.178567	0.164955
GCF_014650175.1	0.181002	0.167067	0.179364	0.203604	0.196126	0.178964	0.175878	0.16322	0.184461	0.172635	0.16615	0.161547	0.167067	0.180176	0.157362	0.190183	0.168636	0.184461	0.170926	0.162937	0.17663	0.165848	0.170926	0.178567	0.182699	0.191731	0.180587	0.194988	0.194988	0.169279	0.123418	0.168318	0.186761	0.174048	0.199716	0.162376	0.122601	0.172984	0.183572	0.183134	0.169279	0.181002	0.161822	0.174408	0.162098	0.165549	0.169279	0.163791	0.173336
GCF_014650195.1	0.141653	0.184912	0.159407	0.202933	0.199098	0.207842	0.203604	0.182269	0.153298	0.164079	0.182699	0.187713	0.182269	0.210114	0.193877	0.188686	0.15863	0.159407	0.165848	0.168956	0.207842	0.186761	0.185827	0.172984	0.215016	0.197292	0.154692	0.223483	0.223483	0.168318	0.183572	0.185367	0.199716	0.200342	0.22559	0.190183	0.183134	0.164662	0.194988	0.151066	0.168002	0.156129	0.188686	0.193877	0.190183	0.185827	0.178173	0.185827	0.168636
GCF_014650215.1	0.147505	0.169931	0.154223	0.187713	0.187713	0.188197	0.185367	0.171602	0.146509	0.128799	0.169279	0.15863	0.169604	0.185367	0.169604	0.180176	0.0936649	0.139576	0.129604	0.137107	0.186761	0.169279	0.168636	0.14999	0.188197	0.178964	0.138738	0.193331	0.193331	0.140603	0.168318	0.171263	0.181421	0.184461	0.193877	0.157865	0.169931	0.129604	0.181002	0.152392	0.140086	0.1413	0.15863	0.172635	0.157362	0.175878	0.171602	0.168636	0.166453
GCF_014650235.1	0.146509	0.181002	0.14791	0.189679	0.193877	0.18918	0.196705	0.173336	0.135226	0.130424	0.175137	0.172635	0.175137	0.194988	0.178567	0.182269	0.135534	0.0882637	0.130286	0.142187	0.186292	0.183572	0.177782	0.152843	0.199716	0.18918	0.0845651	0.202933	0.202933	0.143276	0.181843	0.178964	0.18918	0.197292	0.205675	0.172288	0.178173	0.13084	0.190183	0.147707	0.14291	0.137915	0.172635	0.187235	0.172984	0.183134	0.179768	0.171263	0.169604
GCF_014650255.1	0.144769	0.187713	0.150417	0.193331	0.194988	0.194429	0.200976	0.177395	0.134767	0.131119	0.181843	0.175506	0.181843	0.206387	0.188197	0.178964	0.137268	0.0809196	0.133272	0.146116	0.192258	0.191209	0.183572	0.15863	0.207109	0.190693	0.0773055	0.214163	0.214163	0.145341	0.180176	0.183134	0.185367	0.191731	0.218593	0.177782	0.183572	0.131119	0.200342	0.142547	0.144769	0.140603	0.177011	0.190183	0.177011	0.190693	0.184912	0.184461	0.168636
GCF_014650275.1	0.123418	0.194988	0.160465	0.192791	0.194988	0.205675	0.196705	0.175878	0.150203	0.162376	0.186761	0.194988	0.185827	0.202271	0.190183	0.194429	0.157865	0.151725	0.161547	0.158373	0.203604	0.194988	0.188686	0.164079	0.202271	0.201619	0.151725	0.219531	0.219531	0.157113	0.182269	0.186761	0.193877	0.199098	0.222464	0.196705	0.179768	0.162937	0.203604	0.152392	0.156865	0.150849	0.195553	0.189679	0.193877	0.192791	0.191209	0.18918	0.167688
GCF_014650315.1	0.146706	0.184014	0.157362	0.193877	0.197886	0.198488	0.196705	0.175878	0.132833	0.145921	0.182269	0.178964	0.181002	0.200976	0.179768	0.192791	0.143644	0.132979	0.14043	0.144579	0.197886	0.186292	0.182269	0.157113	0.199098	0.192791	0.131683	0.210897	0.210897	0.148319	0.181843	0.182269	0.195553	0.202271	0.222464	0.180587	0.174048	0.145727	0.196705	0.149777	0.146905	0.129604	0.179364	0.186292	0.178964	0.188197	0.181002	0.178567	0.165549
[truncated: 1,504 more rows]
[truncated: 2,322 more columns]

## Sheet: Table S7 Silhouette primary
genome_id	MASH_cluster_initial	Silhouette_score_initial	MASH_cluster_filter2	Silhouette_score_filter2	MASH_cluster_filter3	Silhouette_score_filter3	MASH_cluster_filter4	Silhouette_score_filter4	MASH_cluster_filter5	Silhouette_score_filter5	MASH_cluster_final	Silhouette_score_final
GCF_009296025.1	M1	-0.274029	Dropped		Dropped		Dropped		Dropped		Dropped
[truncated: 2,370 more rows]

[truncated: 1 more sheets: Table S8 Silhouette secondary]
