# Supplementary material for: Pangenome mining of the Streptomyces genus redefines species’ biosynthetic potential
Source: Genome Biol. 2025 Jan 14;26:9. doi: 10.1186/s13059-024-03471-9 (PMC11734326; doi:10.1186/s13059-024-03471-9)
Supplement: Supplementary file 5 — Additional file 5. Phylogenetic trees using different methods. Three different phylogenetic tree files were calculated using autoMLST, getphylo and GTDB-Tk methods. The iTOL project with all the phylogenetic tree can be found at the link below: https://itol.embl.de/shared/omkar31. [file 13059_2024_3471_MOESM5_ESM.zip]

Archive with 3 entries (3 files):
- Additional file 5/automlst.treefile
- Additional file 5/getphylo.tree
- Additional file 5/gtdbtk.tree
