# Supplementary material for: Pangenome mining of the Streptomyces genus redefines species’ biosynthetic potential
Source: Genome Biol. 2025 Jan 14;26:9. doi: 10.1186/s13059-024-03471-9 (PMC11734326; doi:10.1186/s13059-024-03471-9)
Supplement: Supplementary file 6 — Additional file 6. Tables for detected GCFs using BiGSLiCE and regrouping of known GCFs. Table S9. GCFs (BiGSLICE). List of detected GCFs using BiGSLICE with metadata on number of BGCs and combined GCF ID that were regrouped based on shared known clusters blast hits. Table S10. GCFs (Regrouped): List of GCFs as defined in this study using BiGSLICE along with knownclusterblast similarity with metadata on number of BGCs BiGSLICE defined GCFs. Table S11. BGC information: Assignment of GCFs and combined GCFs for each BGC. [file 13059_2024_3471_MOESM6_ESM.xlsx]

## Sheet: Table S9 GCFs (BiGSLICE)
	count	known_cluster_count	known_clusters_id	known_clusters_name	top_known_cluster_id	top_known_cluster_name	known	gcf_combined	gcf_combined_id
6340	1268	1	BGC0000663	hopene	BGC0000663	hopene	Known	hopene	BGC0000663
597	966	0					Unknown	597	597
157	927	0					Unknown	157	157
6026	830	1	BGC0000663	hopene	BGC0000663	hopene	Known	hopene	BGC0000663
988	753	3	BGC0000941,BGC0000940,BGC0001453	desferrioxamin B,desferrioxamin B/desferrioxamine E,desferrioxamine	BGC0000941	desferrioxamin B	Known	desferrioxamine	BGC0000941
1871	582	2	BGC0000853,BGC0002052	ectoine	BGC0000853	ectoine	Known	ectoine	BGC0000853
2007	536	1	BGC0000660	albaflavenone	BGC0000660	albaflavenone	Known	albaflavenone	BGC0000660
1979	481	2	BGC0000853,BGC0002052	ectoine	BGC0000853	ectoine	Known	ectoine	BGC0000853
105	442	0					Unknown	105	105
798	413	0					Unknown	798	798
5703	406	1	BGC0002127	flaviolin/1,3,6,8-tetrahydroxynaphthalene	BGC0002127	flaviolin/1,3,6,8-tetrahydroxynaphthalene	Known	tetrahydroxynaphthalene	BGC0002127
1190	399	5	BGC0000940,BGC0000941,BGC0002305,BGC0001453,BGC0001478	desferrioxamin B/desferrioxamine E,desferrioxamin B,legonoxamine A/desferrioxamine B/legonoxamine B,desferrioxamine,desferrioxamine E	BGC0000940	desferrioxamin B/desferrioxamine E	Known	desferrioxamine	BGC0000941
7414	384	2	BGC0002138,BGC0002355	fuelimycin A/fuelimicin B/fuelimicin C,tetrafibricin	BGC0002138	fuelimycin A/fuelimicin B/fuelimicin C	Known	fuelimycin	BGC0002138
48	372	1	BGC0002115	streptamidine	BGC0002115	streptamidine	Known	streptamidine	BGC0002115
2430	344	2	BGC0000853,BGC0002052	ectoine	BGC0000853	ectoine	Known	ectoine	BGC0000853
2039	336	3	BGC0000910,BGC0000911,BGC0000909	melanin	BGC0000910	melanin	Known	melanin	BGC0000910
2057	332	2	BGC0000911,BGC0002115	melanin,streptamidine	BGC0000911	melanin	Known	melanin	BGC0000910
542	283	2	BGC0001181,BGC0000850	geosmin,γ-butyrolactone	BGC0001181	geosmin	Known	geosmin	BGC0001181
1012	270	2	BGC0001181,BGC0001746	geosmin,pristinol	BGC0001181	geosmin	Known	geosmin	BGC0001181
1145	267	0					Unknown	1145	1145
1960	262	3	BGC0000940,BGC0000941,BGC0001453	desferrioxamin B/desferrioxamine E,desferrioxamin B,desferrioxamine	BGC0000940	desferrioxamin B/desferrioxamine E	Known	desferrioxamine	BGC0000941
8307	254	3	BGC0000109,BGC0001828,BGC0002115	LL-F28249α,griseochelin,streptamidine	BGC0000109	LL-F28249α	Known	LL-F28249α	BGC0000109
327	245	1	BGC0000660	albaflavenone	BGC0000660	albaflavenone	Known	albaflavenone	BGC0000660
1116	245	0					Unknown	1116	1116
267	230	0					Unknown	267	267
341	230	1	BGC0000910	melanin	BGC0000910	melanin	Known	melanin	BGC0000910
2834	227	0					Unknown	2834	2834
1497	227	1	BGC0000496	AmfS	BGC0000496	AmfS	Known	AmfS	BGC0000496
1920	225	1	BGC0000853	ectoine	BGC0000853	ectoine	Known	ectoine	BGC0000853
9504	206	3	BGC0001043,BGC0002365,BGC0000458	SGR PTMs/SGR PTM Compound b/SGR PTM Compound c/SGR PTM Compound d,10-epi-HSAF/10-epi-3-deOH-HSAF/10-epi-maltophilin/10-epi-xanthobaccin C/10-epi-hydroxymaltophilin/10-epi-FI-2,viomycin	BGC0001043	SGR PTMs/SGR PTM Compound b/SGR PTM Compound c/SGR PTM Compound d	Known	SGR PTM	BGC0001043
8600	205	3	BGC0001043,BGC0002365,BGC0000423	SGR PTMs/SGR PTM Compound b/SGR PTM Compound c/SGR PTM Compound d,10-epi-HSAF/10-epi-3-deOH-HSAF/10-epi-maltophilin/10-epi-xanthobaccin C/10-epi-hydroxymaltophilin/10-epi-FI-2,scabichelin	BGC0001043	SGR PTMs/SGR PTM Compound b/SGR PTM Compound c/SGR PTM Compound d	Known	SGR PTM	BGC0001043
8132	203	1	BGC0002337	class IV lanthipeptide/SflA	BGC0002337	class IV lanthipeptide/SflA	Known	class IV lanthipeptide/SflA	BGC0002337
3314	191	1	BGC0002174	ε-Poly-L-lysine	BGC0002174	ε-Poly-L-lysine	Known	ε-Poly-L-lysine	BGC0002174
1725	190	4	BGC0001758,BGC0001833,BGC0001641,BGC0002135	rhizomide A/rhizomide B/rhizomide C,icosalide A/icosalide B,kolossin,bovienimide A	BGC0001758	rhizomide A/rhizomide B/rhizomide C	Known	rhizomide	BGC0001758
8605	188	1	BGC0001310	naringenin	BGC0001310	naringenin	Known	naringenin	BGC0001310
4220	184	0					Unknown	4220	4220
937	177	2	BGC0000853,BGC0002052	ectoine	BGC0000853	ectoine	Known	ectoine	BGC0000853
633	170	1	BGC0000660	albaflavenone	BGC0000660	albaflavenone	Known	albaflavenone	BGC0000660
241	159	1	BGC0001478	desferrioxamine E	BGC0001478	desferrioxamine E	Known	desferrioxamine	BGC0000941
909	156	3	BGC0000941,BGC0000940,BGC0002305	desferrioxamin B,desferrioxamin B/desferrioxamine E,legonoxamine A/desferrioxamine B/legonoxamine B	BGC0000941	desferrioxamin B	Known	desferrioxamine	BGC0000941
8113	153	0					Unknown	8113	8113
2133	150	1	BGC0002365	10-epi-HSAF/10-epi-3-deOH-HSAF/10-epi-maltophilin/10-epi-xanthobaccin C/10-epi-hydroxymaltophilin/10-epi-FI-2	BGC0002365	10-epi-HSAF/10-epi-3-deOH-HSAF/10-epi-maltophilin/10-epi-xanthobaccin C/10-epi-hydroxymaltophilin/10-epi-FI-2	Known	10-epi-HSAF	BGC0002365
2178	149	1	BGC0002128	5-dimethylallylindole-3-acetonitrile	BGC0002128	5-dimethylallylindole-3-acetonitrile	Known	5-DMAIAN	BGC0002128
1209	148	1	BGC0001145	cyclothiazomycin b1	BGC0001145	cyclothiazomycin b1	Known	cyclothiazomycin b1	BGC0001145
5660	140	1	BGC0000518	informatipeptin	BGC0000518	informatipeptin	Known	informatipeptin	BGC0000518
7661	140	0					Unknown	7661	7661
1040	134	3	BGC0000940,BGC0000941,BGC0002305	desferrioxamin B/desferrioxamine E,desferrioxamin B,legonoxamine A/desferrioxamine B/legonoxamine B	BGC0000940	desferrioxamin B/desferrioxamine E	Known	desferrioxamine	BGC0000941
812	133	1	BGC0001634	keywimysin	BGC0001634	keywimysin	Known	keywimysin	BGC0001634
5525	128	1	BGC0000282	alkylresorcinol	BGC0000282	alkylresorcinol	Known	alkylresorcinol	BGC0000282
2280	125	0					Unknown	2280	2280
20	124	0					Unknown	20	20
3989	119	1	BGC0001792	surugamide A/surugamide D	BGC0001792	surugamide A/surugamide D	Known	surugamide	BGC0001792
9436	116	1	BGC0000034	candicidin	BGC0000034	candicidin	Known	candicidin	BGC0000034
1804	115	2	BGC0001181,BGC0000850	geosmin,γ-butyrolactone	BGC0001181	geosmin	Known	geosmin	BGC0001181
1070	114	1	BGC0002174	ε-Poly-L-lysine	BGC0002174	ε-Poly-L-lysine	Known	ε-Poly-L-lysine	BGC0002174
678	111	0					Unknown	678	678
1476	111	0					Unknown	1476	1476
153	111	1	BGC0002568	EDHA	BGC0002568	EDHA	Known	EDHA	BGC0002568
3281	110	1	BGC0001535	branched-chain fatty acids	BGC0001535	branched-chain fatty acids	Known	branched-chain fatty acids	BGC0001535
10576	110	1	BGC0000664	isorenieratene	BGC0000664	isorenieratene	Known	isorenieratene	BGC0000664
7853	109	2	BGC0000282,BGC0000339	alkylresorcinol,echinomycin	BGC0000282	alkylresorcinol	Known	alkylresorcinol	BGC0000282
641	109	0					Unknown	641	641
5674	107	1	BGC0000664	isorenieratene	BGC0000664	isorenieratene	Known	isorenieratene	BGC0000664
819	104	0					Unknown	819	819
4787	103	0					Unknown	4787	4787
9150	102	1	BGC0000271	spore pigment	BGC0000271	spore pigment	Known	spore pigment	BGC0000271
626	102	0					Unknown	626	626
1653	100	2	BGC0001181,BGC0000850	geosmin,γ-butyrolactone	BGC0001181	geosmin	Known	geosmin	BGC0001181
5046	100	2	BGC0000910,BGC0000911	melanin	BGC0000910	melanin	Known	melanin	BGC0000910
11114	99	4	BGC0001063,BGC0002090,BGC0000091,BGC0000040	undecylprodigiosin,undecylprodigiosin/metacycloprodigiosin,marineosin A/marineosin B,concanamycin A	BGC0001063	undecylprodigiosin	Known	undecylprodigiosin	BGC0001063
1520	99	0					Unknown	1520	1520
193	98	1	BGC0000911	melanin	BGC0000911	melanin	Known	melanin	BGC0000910
180	96	0					Unknown	180	180
1328	96	0					Unknown	1328	1328
4089	95	2	BGC0000551,BGC0000496	SapB,AmfS	BGC0000551	SapB	Known	SapB	BGC0000551
363	95	0					Unknown	363	363
8468	95	0					Unknown	8468	8468
1092	94	1	BGC0001181	geosmin	BGC0001181	geosmin	Known	geosmin	BGC0001181
8691	94	2	BGC0001455,BGC0000958	antimycin	BGC0001455	antimycin	Known	antimycin	BGC0001455
8983	93	0					Unknown	8983	8983
6172	92	0					Unknown	6172	6172
6471	91	1	BGC0001310	naringenin	BGC0001310	naringenin	Known	naringenin	BGC0001310
9546	91	0					Unknown	9546	9546
9682	90	2	BGC0000958,BGC0000034	antimycin,candicidin	BGC0000958	antimycin	Known	antimycin	BGC0001455
3241	89	0					Unknown	3241	3241
7329	87	0					Unknown	7329	7329
9620	86	1	BGC0002369	maduralactomycin A/maduralactomycin B/actinospirol A/actinospirol B	BGC0002369	maduralactomycin A/maduralactomycin B/actinospirol A/actinospirol B	Known	maduralactomycin	BGC0002369
8596	84	1	BGC0000368	griseobactin	BGC0000368	griseobactin	Known	griseobactin	BGC0000368
47	83	0					Unknown	47	47
2008	82	2	BGC0000853,BGC0002052	ectoine	BGC0000853	ectoine	Known	ectoine	BGC0000853
525	82	0					Unknown	525	525
4072	78	0					Unknown	4072	4072
964	74	0					Unknown	964	964
4348	73	1	BGC0000848	A-factor	BGC0000848	A-factor	Known	A-factor	BGC0000848
51	73	0					Unknown	51	51
2318	73	0					Unknown	2318	2318
1284	72	0					Unknown	1284	1284
4698	71	3	BGC0000664,BGC0001456,BGC0001227	isorenieratene	BGC0000664	isorenieratene	Known	isorenieratene	BGC0000664
2499	71	0					Unknown	2499	2499
538	70	0					Unknown	538	538
3733	69	0					Unknown	3733	3733
9147	68	1	BGC0001283	arsono-polyketide	BGC0001283	arsono-polyketide	Known	arsono-polyketide	BGC0001283
10922	67	2	BGC0000368,BGC0001845	griseobactin,alpiniamide	BGC0000368	griseobactin	Known	griseobactin	BGC0000368
382	67	2	BGC0000911,BGC0000910	melanin	BGC0000911	melanin	Known	melanin	BGC0000910
1531	67	0					Unknown	1531	1531
8905	66	0					Unknown	8905	8905
8214	66	0					Unknown	8214	8214
8210	66	1	BGC0002051	antipain	BGC0002051	antipain	Known	antipain	BGC0002051
8533	66	0					Unknown	8533	8533
5781	65	1	BGC0000664	isorenieratene	BGC0000664	isorenieratene	Known	isorenieratene	BGC0000664
9486	65	1	BGC0000175	cycloheximide	BGC0000175	cycloheximide	Known	cycloheximide	BGC0000175
5612	64	1	BGC0000368	griseobactin	BGC0000368	griseobactin	Known	griseobactin	BGC0000368
1433	64	0					Unknown	1433	1433
951	64	1	BGC0000908	melanin	BGC0000908	melanin	Known	melanin	BGC0000910
897	63	2	BGC0000551,BGC0000496	SapB,AmfS	BGC0000551	SapB	Known	SapB	BGC0000551
2664	63	0					Unknown	2664	2664
7892	63	0					Unknown	7892	7892
8504	62	2	BGC0001523,BGC0001700	azalomycin F3a,niphimycins C-E	BGC0001523	azalomycin F3a	Known	azalomycin F3a	BGC0001523
8	62	0					Unknown	8	8
1980	61	1	BGC0000518	informatipeptin	BGC0000518	informatipeptin	Known	informatipeptin	BGC0000518
8895	61	0					Unknown	8895	8895
9372	61	0					Unknown	9372	9372
8426	61	1	BGC0000664	isorenieratene	BGC0000664	isorenieratene	Known	isorenieratene	BGC0000664
6830	60	0					Unknown	6830	6830
2877	60	1	BGC0000658	2-methylisoborneol	BGC0000658	2-methylisoborneol	Known	2-methylisoborneol	BGC0000658
1951	60	2	BGC0000853,BGC0002052	ectoine	BGC0000853	ectoine	Known	ectoine	BGC0000853
544	59	1	BGC0000912	melanin	BGC0000912	melanin	Known	melanin	BGC0000910
5491	59	1	BGC0000325	coelichelin	BGC0000325	coelichelin	Known	coelichelin	BGC0000325
2369	59	0					Unknown	2369	2369
2114	59	2	BGC0000850,BGC0001181	γ-butyrolactone,geosmin	BGC0000850	γ-butyrolactone	Known	γ-butyrolactone	BGC0000850
5225	58	0					Unknown	5225	5225
3653	58	0					Unknown	3653	3653
349	58	0					Unknown	349	349
8830	58	0					Unknown	8830	8830
10	57	1	BGC0000683	avermitilol	BGC0000683	avermitilol	Known	avermitilol	BGC0000683
8831	57	1	BGC0002547	youssoufene A1/youssoufene B1/youssoufene B2/youssoufene B3/youssoufene B4	BGC0002547	youssoufene A1/youssoufene B1/youssoufene B2/youssoufene B3/youssoufene B4	Known	youssoufene	BGC0002547
10107	57	1	BGC0000271	spore pigment	BGC0000271	spore pigment	Known	spore pigment	BGC0000271
9092	57	4	BGC0002072,BGC0002357,BGC0002498,BGC0000052	linearmycin A/linearmycin B/linearmycin C/linearmycin C,neomediomycin B,desulfoclethramycin/clethramycin,ECO-02301	BGC0002072	linearmycin A/linearmycin B/linearmycin C/linearmycin C	Known	linearmycin	BGC0002072
2844	57	0					Unknown	2844	2844
397	56	1	BGC0000544	planosporicin	BGC0000544	planosporicin	Known	planosporicin	BGC0000544
4322	56	1	BGC0002295	minimycin	BGC0002295	minimycin	Known	minimycin	BGC0002295
5043	56	1	BGC0001310	naringenin	BGC0001310	naringenin	Known	naringenin	BGC0001310
9020	56	1	BGC0000271	spore pigment	BGC0000271	spore pigment	Known	spore pigment	BGC0000271
775	55	0					Unknown	775	775
6575	55	0					Unknown	6575	6575
3544	54	1	BGC0002174	ε-Poly-L-lysine	BGC0002174	ε-Poly-L-lysine	Known	ε-Poly-L-lysine	BGC0002174
8430	54	1	BGC0001368	JBIR-126	BGC0001368	JBIR-126	Known	JBIR-126	BGC0001368
5914	54	2	BGC0001456,BGC0000664	isorenieratene	BGC0001456	isorenieratene	Known	isorenieratene	BGC0000664
967	54	0					Unknown	967	967
894	53	0					Unknown	894	894
9061	53	0					Unknown	9061	9061
3301	53	1	BGC0002174	ε-Poly-L-lysine	BGC0002174	ε-Poly-L-lysine	Known	ε-Poly-L-lysine	BGC0002174
2561	53	0					Unknown	2561	2561
7	53	0					Unknown	7	7
2573	52	2	BGC0002052,BGC0000853	ectoine	BGC0002052	ectoine	Known	ectoine	BGC0000853
1874	51	2	BGC0002052,BGC0000853	ectoine	BGC0002052	ectoine	Known	ectoine	BGC0000853
2174	51	0					Unknown	2174	2174
2471	51	1	BGC0002110	birimositide	BGC0002110	birimositide	Known	birimositide	BGC0002110
1894	51	0					Unknown	1894	1894
429	51	0					Unknown	429	429
8829	51	1	BGC0000271	spore pigment	BGC0000271	spore pigment	Known	spore pigment	BGC0000271
8521	50	0					Unknown	8521	8521
6319	49	0					Unknown	6319	6319
5062	49	1	BGC0002358	cyclofaulknamycin	BGC0002358	cyclofaulknamycin	Known	cyclofaulknamycin	BGC0002358
8116	49	0					Unknown	8116	8116
3019	49	0					Unknown	3019	3019
3262	48	0					Unknown	3262	3262
3874	48	1	BGC0001310	naringenin	BGC0001310	naringenin	Known	naringenin	BGC0001310
1971	48	0					Unknown	1971	1971
8421	48	1	BGC0001468	bicyclomycin	BGC0001468	bicyclomycin	Known	bicyclomycin	BGC0001468
9114	47	3	BGC0001770,BGC0002517,BGC0002101	sceliphrolactam,tripartilactam/niizalactam C,heronamide C/heronamide A/heronamide B	BGC0001770	sceliphrolactam	Known	sceliphrolactam	BGC0001770
10243	47	2	BGC0000271,BGC0000247	spore pigment,mithramycin	BGC0000271	spore pigment	Known	spore pigment	BGC0000271
9628	47	1	BGC0001828	griseochelin	BGC0001828	griseochelin	Known	griseochelin	BGC0001828
9111	47	2	BGC0002291,BGC0000053	efomycin K/efomycin L,elaiophylin	BGC0002291	efomycin K/efomycin L	Known	efomycin K/efomycin L	BGC0002291
399	47	0					Unknown	399	399
9361	47	1	BGC0000271	spore pigment	BGC0000271	spore pigment	Known	spore pigment	BGC0000271
9319	47	2	BGC0000315,BGC0001370	CDA1b/CDA2a/CDA2b/CDA3a/CDA3b/CDA4a/CDA4b,lipopeptide 8D1-1/lipopeptide 8D1-2	BGC0000315	CDA1b/CDA2a/CDA2b/CDA3a/CDA3b/CDA4a/CDA4b	Known	CDA	BGC0000315
6467	46	0					Unknown	6467	6467
8576	46	0					Unknown	8576	8576
8213	46	0					Unknown	8213	8213
10940	46	2	BGC0001119,BGC0001719	divergolide A/divergolide B/divergolide C/divergolide D,olimycin A/olimycin B	BGC0001119	divergolide A/divergolide B/divergolide C/divergolide D	Known	divergolide	BGC0001119
10647	46	1	BGC0001438	warkmycin CS1/warkmycin CS2	BGC0001438	warkmycin CS1/warkmycin CS2	Known	warkmycin	BGC0001438
5181	46	1	BGC0001454	germicidin	BGC0001454	germicidin	Known	germicidin	BGC0001454
7902	46	0					Unknown	7902	7902
8871	46	1	BGC0001841	detoxin P1/detoxin P2/detoxin P3	BGC0001841	detoxin P1/detoxin P2/detoxin P3	Known	detoxin	BGC0001841
2660	46	0					Unknown	2660	2660
6469	45	2	BGC0000423,BGC0000325	scabichelin,coelichelin	BGC0000423	scabichelin	Known	scabichelin	BGC0000423
563	45	1	BGC0000683	avermitilol	BGC0000683	avermitilol	Known	avermitilol	BGC0000683
8566	45	0					Unknown	8566	8566
987	45	0					Unknown	987	987
8833	45	0					Unknown	8833	8833
2379	45	0					Unknown	2379	2379
669	45	0					Unknown	669	669
2061	45	2	BGC0000496,BGC0000551	AmfS,SapB	BGC0000496	AmfS	Known	AmfS	BGC0000496
10775	45	1	BGC0002526	K-41A	BGC0002526	K-41A	Known	K-41A	BGC0002526
8215	45	1	BGC0000282	alkylresorcinol	BGC0000282	alkylresorcinol	Known	alkylresorcinol	BGC0000282
8558	44	1	BGC0000325	coelichelin	BGC0000325	coelichelin	Known	coelichelin	BGC0000325
644	43	0					Unknown	644	644
5895	43	0					Unknown	5895	5895
305	43	1	BGC0000551	SapB	BGC0000551	SapB	Known	SapB	BGC0000551
11495	43	1	BGC0001183	lobophorin A	BGC0001183	lobophorin A	Known	lobophorin A	BGC0001183
780	43	0					Unknown	780	780
1723	43	0					Unknown	1723	1723
2716	43	1	BGC0002305	legonoxamine A/desferrioxamine B/legonoxamine B	BGC0002305	legonoxamine A/desferrioxamine B/legonoxamine B	Known	desferrioxamine	BGC0000941
1303	43	0					Unknown	1303	1303
117	43	0					Unknown	117	117
1917	43	1	BGC0001758	rhizomide A/rhizomide B/rhizomide C	BGC0001758	rhizomide A/rhizomide B/rhizomide C	Known	rhizomide	BGC0001758
8630	43	0					Unknown	8630	8630
5716	42	0					Unknown	5716	5716
9423	42	0					Unknown	9423	9423
2483	42	0					Unknown	2483	2483
1915	42	2	BGC0001181,BGC0000850	geosmin,γ-butyrolactone	BGC0001181	geosmin	Known	geosmin	BGC0001181
1233	42	1	BGC0000658	2-methylisoborneol	BGC0000658	2-methylisoborneol	Known	2-methylisoborneol	BGC0000658
10789	42	0					Unknown	10789	10789
10014	42	1	BGC0002509	montamide A/capsimycin/clifednamide A/frontalamide A/combamide A	BGC0002509	montamide A/capsimycin/clifednamide A/frontalamide A/combamide A	Known	montamide	BGC0002509
6845	41	1	BGC0002358	cyclofaulknamycin	BGC0002358	cyclofaulknamycin	Known	cyclofaulknamycin	BGC0002358
9632	41	1	BGC0000664	isorenieratene	BGC0000664	isorenieratene	Known	isorenieratene	BGC0000664
5611	41	0					Unknown	5611	5611
9747	41	1	BGC0000271	spore pigment	BGC0000271	spore pigment	Known	spore pigment	BGC0000271
6702	41	1	BGC0000282	alkylresorcinol	BGC0000282	alkylresorcinol	Known	alkylresorcinol	BGC0000282
3056	41	0					Unknown	3056	3056
8367	41	0					Unknown	8367	8367
10061	41	2	BGC0000114,BGC0002038	nigericin	BGC0000114	nigericin	Known	nigericin	BGC0000114
655	41	0					Unknown	655	655
4188	40	2	BGC0002052,BGC0000853	ectoine	BGC0002052	ectoine	Known	ectoine	BGC0000853
3175	40	0					Unknown	3175	3175
4874	40	0					Unknown	4874	4874
9443	40	0					Unknown	9443	9443
974	40	1	BGC0000908	melanin	BGC0000908	melanin	Known	melanin	BGC0000910
2669	40	0					Unknown	2669	2669
8825	39	0					Unknown	8825	8825
7883	39	0					Unknown	7883	7883
5317	39	2	BGC0001456,BGC0000664	isorenieratene	BGC0001456	isorenieratene	Known	isorenieratene	BGC0000664
7699	39	1	BGC0002127	flaviolin/1,3,6,8-tetrahydroxynaphthalene	BGC0002127	flaviolin/1,3,6,8-tetrahydroxynaphthalene	Known	tetrahydroxynaphthalene	BGC0002127
7048	39	1	BGC0000325	coelichelin	BGC0000325	coelichelin	Known	coelichelin	BGC0000325
2316	39	0					Unknown	2316	2316
9198	39	0					Unknown	9198	9198
10413	39	1	BGC0000663	hopene	BGC0000663	hopene	Known	hopene	BGC0000663
5809	38	1	BGC0000664	isorenieratene	BGC0000664	isorenieratene	Known	isorenieratene	BGC0000664
3460	38	0					Unknown	3460	3460
8920	38	1	BGC0001298	4-Z-annimycin	BGC0001298	4-Z-annimycin	Known	4-Z-annimycin	BGC0001298
820	38	0					Unknown	820	820
2323	38	0					Unknown	2323	2323
4263	38	0					Unknown	4263	4263
247	38	4	BGC0002015,BGC0001920,BGC0001674,BGC0002307	aborycin,siamycin I,MS-271,humidimycin	BGC0002015	aborycin	Known	aborycin	BGC0002015
10323	37	1	BGC0000271	spore pigment	BGC0000271	spore pigment	Known	spore pigment	BGC0000271
1796	37	1	BGC0001181	geosmin	BGC0001181	geosmin	Known	geosmin	BGC0001181
2223	37	2	BGC0000850,BGC0001181	γ-butyrolactone,geosmin	BGC0000850	γ-butyrolactone	Known	γ-butyrolactone	BGC0000850
1316	37	0					Unknown	1316	1316
95	37	3	BGC0001550,BGC0001920,BGC0002053	citrulassin D,siamycin I,ulleungdin	BGC0001550	citrulassin D	Known	citrulassin D	BGC0001550
3186	37	0					Unknown	3186	3186
11146	37	0					Unknown	11146	11146
1375	36	0					Unknown	1375	1375
8641	36	3	BGC0000234,BGC0000204,BGC0000248	jadomycin,benastatin A/benastatin B/BE-43767/TAN1532B,α naphtocyclinoic acid/fogacin	BGC0000234	jadomycin	Known	jadomycin	BGC0000234
3402	36	0					Unknown	3402	3402
9750	36	2	BGC0002517,BGC0001770	tripartilactam/niizalactam C,sceliphrolactam	BGC0002517	tripartilactam/niizalactam C	Known	tripartilactam	BGC0002517
647	36	1	BGC0001181	geosmin	BGC0001181	geosmin	Known	geosmin	BGC0001181
10589	35	2	BGC0001292,BGC0001213	A33853,nataxazole	BGC0001292	A33853	Known	A33853	BGC0001292
5261	35	0					Unknown	5261	5261
9539	35	3	BGC0002540,BGC0000115,BGC0001709	tetramycin B,nystatin A1,nystatin	BGC0002540	tetramycin B	Known	tetramycin B	BGC0002540
3463	35	1	BGC0000518	informatipeptin	BGC0000518	informatipeptin	Known	informatipeptin	BGC0000518
5584	35	0					Unknown	5584	5584
10333	35	3	BGC0002377,BGC0001297,BGC0002014	WS9326B/WS9326A/WS9326G/WS9326F,WS9326,pepticinnamin E	BGC0002377	WS9326B/WS9326A/WS9326G/WS9326F	Known	WS9326B/WS9326A/WS9326G/WS9326F	BGC0002377
3134	35	0					Unknown	3134	3134
2829	35	0					Unknown	2829	2829
10311	35	2	BGC0000028,BGC0000040	bafilomycin B1,concanamycin A	BGC0000028	bafilomycin B1	Known	bafilomycin B1	BGC0000028
2934	35	0					Unknown	2934	2934
9148	35	0					Unknown	9148	9148
4743	35	0					Unknown	4743	4743
9619	34	0					Unknown	9619	9619
2581	34	0					Unknown	2581	2581
6649	34	0					Unknown	6649	6649
638	34	0					Unknown	638	638
9707	34	1	BGC0002108	cinnapeptin	BGC0002108	cinnapeptin	Known	cinnapeptin	BGC0002108
3136	34	0					Unknown	3136	3136
1765	33	0					Unknown	1765	1765
508	33	0					Unknown	508	508
9469	33	1	BGC0000271	spore pigment	BGC0000271	spore pigment	Known	spore pigment	BGC0000271
6144	33	0					Unknown	6144	6144
3089	33	0					Unknown	3089	3089
9810	33	2	BGC0000047,BGC0000899	10,11-dihydro-8-deoxy-12,13-deepoxy-12,13-dihydrochalcomycin,desosamine	BGC0000047	10,11-dihydro-8-deoxy-12,13-deepoxy-12,13-dihydrochalcomycin	Known	dihydrochalcomycin	BGC0000047
790	33	0					Unknown	790	790
1721	33	0					Unknown	1721	1721
559	33	0					Unknown	559	559
4485	33	0					Unknown	4485	4485
4000	33	1	BGC0001181	geosmin	BGC0001181	geosmin	Known	geosmin	BGC0001181
89	33	0					Unknown	89	89
902	33	3	BGC0000941,BGC0000940,BGC0002305	desferrioxamin B,desferrioxamin B/desferrioxamine E,legonoxamine A/desferrioxamine B/legonoxamine B	BGC0000941	desferrioxamin B	Known	desferrioxamine	BGC0000941
8812	32	0					Unknown	8812	8812
5328	32	0					Unknown	5328	5328
8554	32	0					Unknown	8554	8554
3173	32	1	BGC0000375	indigoidine	BGC0000375	indigoidine	Known	indigoidine	BGC0000375
3176	32	1	BGC0001634	keywimysin	BGC0001634	keywimysin	Known	keywimysin	BGC0001634
3203	32	0					Unknown	3203	3203
1193	32	0					Unknown	1193	1193
5059	32	0					Unknown	5059	5059
8819	32	1	BGC0000271	spore pigment	BGC0000271	spore pigment	Known	spore pigment	BGC0000271
6184	32	1	BGC0001456	isorenieratene	BGC0001456	isorenieratene	Known	isorenieratene	BGC0000664
8798	32	0					Unknown	8798	8798
7040	32	0					Unknown	7040	7040
556	32	0					Unknown	556	556
7427	32	1	BGC0000432	streptothricin	BGC0000432	streptothricin	Known	streptothricin	BGC0000432
9580	31	2	BGC0000325,BGC0001185	coelichelin,bacillibactin	BGC0000325	coelichelin	Known	coelichelin	BGC0000325
6510	31	0					Unknown	6510	6510
11196	31	0					Unknown	11196	11196
9710	31	1	BGC0000271	spore pigment	BGC0000271	spore pigment	Known	spore pigment	BGC0000271
1143	31	0					Unknown	1143	1143
696	31	0					Unknown	696	696
8432	31	0					Unknown	8432	8432
2062	31	0					Unknown	2062	2062
5468	31	1	BGC0000880	tunicamycin B1	BGC0000880	tunicamycin B1	Known	tunicamycin B1	BGC0000880
2972	31	1	BGC0000658	2-methylisoborneol	BGC0000658	2-methylisoborneol	Known	2-methylisoborneol	BGC0000658
10305	30	1	BGC0000271	spore pigment	BGC0000271	spore pigment	Known	spore pigment	BGC0000271
7996	30	0					Unknown	7996	7996
8752	30	0					Unknown	8752	8752
4971	30	0					Unknown	4971	4971
9776	30	1	BGC0001596	fluostatins M-Q	BGC0001596	fluostatins M-Q	Known	fluostatins M-Q	BGC0001596
304	30	0					Unknown	304	304
8396	30	0					Unknown	8396	8396
108	30	0					Unknown	108	108
1985	30	1	BGC0000850	γ-butyrolactone	BGC0000850	γ-butyrolactone	Known	γ-butyrolactone	BGC0000850
90	29	1	BGC0000660	albaflavenone	BGC0000660	albaflavenone	Known	albaflavenone	BGC0000660
8466	29	0					Unknown	8466	8466
4967	29	1	BGC0000319	cephamycin C	BGC0000319	cephamycin C	Known	cephamycin C	BGC0000319
370	29	0					Unknown	370	370
5245	29	0					Unknown	5245	5245
5239	29	1	BGC0001846	valinomycin/montanastatin	BGC0001846	valinomycin/montanastatin	Known	valinomycin	BGC0001846
8229	29	0					Unknown	8229	8229
3800	29	0					Unknown	3800	3800
10758	29	0					Unknown	10758	10758
3378	29	0					Unknown	3378	3378
10998	29	1	BGC0000224	fredericamycin A	BGC0000224	fredericamycin A	Known	fredericamycin A	BGC0000224
114	28	0					Unknown	114	114
9666	28	1	BGC0000058	FD-891	BGC0000058	FD-891	Known	FD-891	BGC0000058
8672	28	1	BGC0000324	coelibactin	BGC0000324	coelibactin	Known	coelibactin	BGC0000324
6762	28	1	BGC0001454	germicidin	BGC0001454	germicidin	Known	germicidin	BGC0001454
4379	28	0					Unknown	4379	4379
5890	28	0					Unknown	5890	5890
175	28	0					Unknown	175	175
3195	28	1	BGC0000658	2-methylisoborneol	BGC0000658	2-methylisoborneol	Known	2-methylisoborneol	BGC0000658
9786	28	0					Unknown	9786	9786
6613	28	2	BGC0000826,BGC0000825	staurosporine	BGC0000826	staurosporine	Known	staurosporine	BGC0000826
6825	28	1	BGC0000325	coelichelin	BGC0000325	coelichelin	Known	coelichelin	BGC0000325
3572	28	1	BGC0001181	geosmin	BGC0001181	geosmin	Known	geosmin	BGC0001181
895	28	0					Unknown	895	895
5078	28	0					Unknown	5078	5078
5992	28	1	BGC0002174	ε-Poly-L-lysine	BGC0002174	ε-Poly-L-lysine	Known	ε-Poly-L-lysine	BGC0002174
10815	28	1	BGC0002081	streptoketide A/streptoketide B/streptoketide C/S2502/S2507/UWM5	BGC0002081	streptoketide A/streptoketide B/streptoketide C/S2502/S2507/UWM5	Known	streptoketide	BGC0002081
4555	28	0					Unknown	4555	4555
5246	28	0					Unknown	5246	5246
3417	28	0					Unknown	3417	3417
8018	28	0					Unknown	8018	8018
5787	28	0					Unknown	5787	5787
1709	28	0					Unknown	1709	1709
8514	28	0					Unknown	8514	8514
1728	28	2	BGC0000850,BGC0001181	γ-butyrolactone,geosmin	BGC0000850	γ-butyrolactone	Known	γ-butyrolactone	BGC0000850
3016	27	1	BGC0001746	pristinol	BGC0001746	pristinol	Known	pristinol	BGC0001746
9690	27	1	BGC0001296	streptazone E	BGC0001296	streptazone E	Known	streptazone E	BGC0001296
6151	27	0					Unknown	6151	6151
9169	27	0					Unknown	9169	9169
1686	27	0					Unknown	1686	1686
4961	27	0					Unknown	4961	4961
1077	27	2	BGC0001910,BGC0001911	cyslabdan,raimonol	BGC0001910	cyslabdan	Known	cyslabdan	BGC0001910
9027	27	0					Unknown	9027	9027
2168	27	1	BGC0001181	geosmin	BGC0001181	geosmin	Known	geosmin	BGC0001181
2076	27	2	BGC0001181,BGC0000850	geosmin,γ-butyrolactone	BGC0001181	geosmin	Known	geosmin	BGC0001181
8645	27	0					Unknown	8645	8645
172	27	0					Unknown	172	172
4984	27	1	BGC0000551	SapB	BGC0000551	SapB	Known	SapB	BGC0000551
181	27	0					Unknown	181	181
10033	26	1	BGC0000230	griseorhodin A	BGC0000230	griseorhodin A	Known	griseorhodin A	BGC0000230
6772	26	0					Unknown	6772	6772
7990	26	1	BGC0000876	neopolyoxin C	BGC0000876	neopolyoxin C	Known	neopolyoxin C	BGC0000876
426	26	0					Unknown	426	426
8048	26	0					Unknown	8048	8048
7184	26	1	BGC0000340	echoside A/echoside B/echoside C/echoside D/echoside E	BGC0000340	echoside A/echoside B/echoside C/echoside D/echoside E	Known	echoside	BGC0000340
3436	26	1	BGC0000518	informatipeptin	BGC0000518	informatipeptin	Known	informatipeptin	BGC0000518
8669	26	0					Unknown	8669	8669
9281	26	0					Unknown	9281	9281
217	26	0					Unknown	217	217
9322	26	0					Unknown	9322	9322
369	26	1	BGC0000551	SapB	BGC0000551	SapB	Known	SapB	BGC0000551
8509	26	5	BGC0000167,BGC0000518,BGC0002115,BGC0002634,BGC0001003	vicenistatin,informatipeptin,streptamidine,α-lipomycin	BGC0000167	vicenistatin	Known	vicenistatin	BGC0000167
8434	26	1	BGC0000271	spore pigment	BGC0000271	spore pigment	Known	spore pigment	BGC0000271
10238	26	1	BGC0000271	spore pigment	BGC0000271	spore pigment	Known	spore pigment	BGC0000271
8437	26	0					Unknown	8437	8437
10612	26	0					Unknown	10612	10612
11361	26	1	BGC0002676	skyllamycin D/skyllamycin E	BGC0002676	skyllamycin D/skyllamycin E	Known	skyllamycin	BGC0002676
7777	26	0					Unknown	7777	7777
1946	26	0					Unknown	1946	1946
686	26	1	BGC0001181	geosmin	BGC0001181	geosmin	Known	geosmin	BGC0001181
6461	26	1	BGC0000664	isorenieratene	BGC0000664	isorenieratene	Known	isorenieratene	BGC0000664
10982	25	0					Unknown	10982	10982
1299	25	0					Unknown	1299	1299
9465	25	0					Unknown	9465	9465
6846	25	0					Unknown	6846	6846
7697	25	0					Unknown	7697	7697
1901	25	1	BGC0000683	avermitilol	BGC0000683	avermitilol	Known	avermitilol	BGC0000683
5083	25	0					Unknown	5083	5083
10997	25	1	BGC0001622	isatropolone A/isotropolone B/isotropolone C	BGC0001622	isatropolone A/isotropolone B/isotropolone C	Known	isatropolone	BGC0001622
9775	25	1	BGC0001011	meridamycin	BGC0001011	meridamycin	Known	meridamycin	BGC0001011
3119	25	0					Unknown	3119	3119
7013	25	1	BGC0002095	leupeptin Pr/leupeptin Ac	BGC0002095	leupeptin Pr/leupeptin Ac	Known	leupeptin	BGC0002095
2686	25	0					Unknown	2686	2686
45	25	0					Unknown	45	45
9441	25	1	BGC0000194	actinorhodin	BGC0000194	actinorhodin	Known	actinorhodin	BGC0000194
240	25	0					Unknown	240	240
8053	25	2	BGC0001083,BGC0001079	merochlorin A/merochlorin B/deschloro-merochlorin A/deschloro-merochlorin B/isochloro-merochlorin B/dichloro-merochlorin B/merochlorin D/merochlorin C,napyradiomycin A80915C/napyradiomycin 2/napyradiomycin 3/napyradiomycin 4	BGC0001083	merochlorin A/merochlorin B/deschloro-merochlorin A/deschloro-merochlorin B/isochloro-merochlorin B/dichloro-merochlorin B/merochlorin D/merochlorin C	Known	merochlorin A/merochlorin B/deschloro-merochlorin A/deschloro-merochlorin B/isochloro-merochlorin B/dichloro-merochlorin B/merochlorin D/merochlorin C	BGC0001083
3829	25	0					Unknown	3829	3829
1816	25	0					Unknown	1816	1816
1936	25	0					Unknown	1936	1936
4920	25	1	BGC0002174	ε-Poly-L-lysine	BGC0002174	ε-Poly-L-lysine	Known	ε-Poly-L-lysine	BGC0002174
371	25	0					Unknown	371	371
9671	25	1	BGC0001623	ishigamide	BGC0001623	ishigamide	Known	ishigamide	BGC0001623
9288	25	1	BGC0001694	neoabyssomicin/abyssomicin	BGC0001694	neoabyssomicin/abyssomicin	Known	neoabyssomicin/abyssomicin	BGC0001694
9186	25	0					Unknown	9186	9186
7760	25	1	BGC0000551	SapB	BGC0000551	SapB	Known	SapB	BGC0000551
9642	25	1	BGC0001537	butyrolactol A	BGC0001537	butyrolactol A	Known	butyrolactol A	BGC0001537
10313	24	1	BGC0000271	spore pigment	BGC0000271	spore pigment	Known	spore pigment	BGC0000271
2887	24	0					Unknown	2887	2887
242	24	0					Unknown	242	242
2332	24	0					Unknown	2332	2332
6709	24	0					Unknown	6709	6709
7417	24	1	BGC0001456	isorenieratene	BGC0001456	isorenieratene	Known	isorenieratene	BGC0000664
4759	24	0					Unknown	4759	4759
475	24	0					Unknown	475	475
8720	24	0					Unknown	8720	8720
4861	24	0					Unknown	4861	4861
9466	24	1	BGC0002369	maduralactomycin A/maduralactomycin B/actinospirol A/actinospirol B	BGC0002369	maduralactomycin A/maduralactomycin B/actinospirol A/actinospirol B	Known	maduralactomycin	BGC0002369
5275	24	1	BGC0000282	alkylresorcinol	BGC0000282	alkylresorcinol	Known	alkylresorcinol	BGC0000282
3096	24	0					Unknown	3096	3096
10882	24	0					Unknown	10882	10882
1298	24	1	BGC0000912	melanin	BGC0000912	melanin	Known	melanin	BGC0000910
3780	24	0					Unknown	3780	3780
8435	24	0					Unknown	8435	8435
1493	24	1	BGC0001550	citrulassin D	BGC0001550	citrulassin D	Known	citrulassin D	BGC0001550
3522	24	1	BGC0000910	melanin	BGC0000910	melanin	Known	melanin	BGC0000910
9283	23	0					Unknown	9283	9283
3764	23	0					Unknown	3764	3764
1837	23	0					Unknown	1837	1837
4932	23	1	BGC0000518	informatipeptin	BGC0000518	informatipeptin	Known	informatipeptin	BGC0000518
9609	23	0					Unknown	9609	9609
8949	23	0					Unknown	8949	8949
847	23	1	BGC0002053	ulleungdin	BGC0002053	ulleungdin	Known	ulleungdin	BGC0002053
4503	23	0					Unknown	4503	4503
3826	23	0					Unknown	3826	3826
9382	23	0					Unknown	9382	9382
488	23	0					Unknown	488	488
4988	23	0					Unknown	4988	4988
7833	23	3	BGC0000401,BGC0000359,BGC0000309	paenibactin,fuscachelin A/fuscachelin B/fuscachelin C,bacillibactin	BGC0000401	paenibactin	Known	paenibactin	BGC0000401
5964	23	1	BGC0000282	alkylresorcinol	BGC0000282	alkylresorcinol	Known	alkylresorcinol	BGC0000282
2203	23	1	BGC0000853	ectoine	BGC0000853	ectoine	Known	ectoine	BGC0000853
88	23	3	BGC0000563,BGC0001226,BGC0002337	venezuelin,streptocollin,class IV lanthipeptide/SflA	BGC0000563	venezuelin	Known	venezuelin	BGC0000563
392	23	0					Unknown	392	392
10408	23	0					Unknown	10408	10408
3405	23	0					Unknown	3405	3405
1121	23	0					Unknown	1121	1121
11110	23	0					Unknown	11110	11110
2699	23	0					Unknown	2699	2699
358	23	1	BGC0001181	geosmin	BGC0001181	geosmin	Known	geosmin	BGC0001181
11295	23	0					Unknown	11295	11295
3677	22	0					Unknown	3677	3677
1978	22	0					Unknown	1978	1978
6625	22	0					Unknown	6625	6625
3286	22	0					Unknown	3286	3286
9674	22	1	BGC0000325	coelichelin	BGC0000325	coelichelin	Known	coelichelin	BGC0000325
8327	22	1	BGC0000282	alkylresorcinol	BGC0000282	alkylresorcinol	Known	alkylresorcinol	BGC0000282
4802	22	1	BGC0000282	alkylresorcinol	BGC0000282	alkylresorcinol	Known	alkylresorcinol	BGC0000282
10124	22	0					Unknown	10124	10124
5861	22	0					Unknown	5861	5861
5324	22	0					Unknown	5324	5324
10263	22	1	BGC0000271	spore pigment	BGC0000271	spore pigment	Known	spore pigment	BGC0000271
1065	22	0					Unknown	1065	1065
929	22	0					Unknown	929	929
7112	22	0					Unknown	7112	7112
9477	22	2	BGC0002477,BGC0002016	thioangucycline A/thioangucycline B,lugdunomycin	BGC0002477	thioangucycline A/thioangucycline B	Known	thioangucycline A/thioangucycline B	BGC0002477
2755	22	0					Unknown	2755	2755
11456	22	1	BGC0000458	viomycin	BGC0000458	viomycin	Known	viomycin	BGC0000458
9726	22	2	BGC0000853,BGC0000595	ectoine,SCO-2138	BGC0000853	ectoine	Known	ectoine	BGC0000853
7409	22	0					Unknown	7409	7409
246	22	0					Unknown	246	246
8428	22	1	BGC0001840	detoxin S1	BGC0001840	detoxin S1	Known	detoxin S1	BGC0001840
9426	21	0					Unknown	9426	9426
7194	21	1	BGC0002340	pyrroloformamide A/pyrroloformamide B/pyrroloformamide D/pyrroloformamide C	BGC0002340	pyrroloformamide A/pyrroloformamide B/pyrroloformamide D/pyrroloformamide C	Known	pyrroloformamide A/pyrroloformamide B/pyrroloformamide D/pyrroloformamide C	BGC0002340
8309	21	0					Unknown	8309	8309
1196	21	1	BGC0000496	AmfS	BGC0000496	AmfS	Known	AmfS	BGC0000496
9794	21	0					Unknown	9794	9794
7000	21	0					Unknown	7000	7000
10628	21	1	BGC0002014	pepticinnamin E	BGC0002014	pepticinnamin E	Known	pepticinnamin E	BGC0002014
4115	21	0					Unknown	4115	4115
9196	21	0					Unknown	9196	9196
5868	21	1	BGC0000325	coelichelin	BGC0000325	coelichelin	Known	coelichelin	BGC0000325
10176	21	0					Unknown	10176	10176
5686	21	0					Unknown	5686	5686
1119	21	0					Unknown	1119	1119
261	21	0					Unknown	261	261
2968	21	0					Unknown	2968	2968
85	21	0					Unknown	85	85
8676	21	1	BGC0002725	prunipeptin	BGC0002725	prunipeptin	Known	prunipeptin	BGC0002725
1787	21	1	BGC0001911	raimonol	BGC0001911	raimonol	Known	raimonol	BGC0001911
99	21	1	BGC0000912	melanin	BGC0000912	melanin	Known	melanin	BGC0000910
8415	21	0					Unknown	8415	8415
3773	21	0					Unknown	3773	3773
921	21	1	BGC0001534	branched-chain fatty acids	BGC0001534	branched-chain fatty acids	Known	branched-chain fatty acids	BGC0001535
423	21	0					Unknown	423	423
3426	21	0					Unknown	3426	3426
1003	21	1	BGC0002568	EDHA	BGC0002568	EDHA	Known	EDHA	BGC0002568
6032	21	2	BGC0000664,BGC0001456	isorenieratene	BGC0000664	isorenieratene	Known	isorenieratene	BGC0000664
9681	21	1	BGC0000177	iso-migrastatin/migrastatin/dorrigocin A/dorrigocin B/13-epi-dorrigocin A	BGC0000177	iso-migrastatin/migrastatin/dorrigocin A/dorrigocin B/13-epi-dorrigocin A	Known	iso-migrastatin/migrastatin/dorrigocin A/dorrigocin B/13-epi-dorrigocin A	BGC0000177
6	21	0					Unknown	6	6
970	21	0					Unknown	970	970
11194	20	1	BGC0002497	hexacosalactone A	BGC0002497	hexacosalactone A	Known	hexacosalactone A	BGC0002497
484	20	0					Unknown	484	484
11189	20	1	BGC0001619	ibomycin	BGC0001619	ibomycin	Known	ibomycin	BGC0001619
7405	20	0					Unknown	7405	7405
8413	20	0					Unknown	8413	8413
1525	20	1	BGC0000658	2-methylisoborneol	BGC0000658	2-methylisoborneol	Known	2-methylisoborneol	BGC0000658
9094	20	1	BGC0000325	coelichelin	BGC0000325	coelichelin	Known	coelichelin	BGC0000325
2409	20	0					Unknown	2409	2409
3363	20	0					Unknown	3363	3363
10538	20	2	BGC0000271,BGC0001625	spore pigment,isofuranonaphthoquinone	BGC0000271	spore pigment	Known	spore pigment	BGC0000271
5416	20	0					Unknown	5416	5416
1735	20	0					Unknown	1735	1735
4969	20	0					Unknown	4969	4969
8419	20	1	BGC0000325	coelichelin	BGC0000325	coelichelin	Known	coelichelin	BGC0000325
9440	20	1	BGC0000038	coelimycin P1	BGC0000038	coelimycin P1	Known	coelimycin P1	BGC0000038
3288	20	0					Unknown	3288	3288
9869	20	1	BGC0001296	streptazone E	BGC0001296	streptazone E	Known	streptazone E	BGC0001296
4528	20	1	BGC0001456	isorenieratene	BGC0001456	isorenieratene	Known	isorenieratene	BGC0000664
3428	20	2	BGC0000853,BGC0002052	ectoine	BGC0000853	ectoine	Known	ectoine	BGC0000853
7311	20	0					Unknown	7311	7311
9266	20	1	BGC0000853	ectoine	BGC0000853	ectoine	Known	ectoine	BGC0000853
9778	20	1	BGC0000075	hygrocin A/hygrocin B	BGC0000075	hygrocin A/hygrocin B	Known	hygrocin	BGC0000075
3925	20	0					Unknown	3925	3925
210	20	0					Unknown	210	210
10746	20	0					Unknown	10746	10746
634	20	0					Unknown	634	634
2723	20	1	BGC0002006	albusnodin	BGC0002006	albusnodin	Known	albusnodin	BGC0002006
179	20	0					Unknown	179	179
4213	20	0					Unknown	4213	4213
2786	20	0					Unknown	2786	2786
8740	20	0					Unknown	8740	8740
532	20	0					Unknown	532	532
10264	20	0					Unknown	10264	10264
511	20	0					Unknown	511	511
10122	20	0					Unknown	10122	10122
1866	20	1	BGC0002052	ectoine	BGC0002052	ectoine	Known	ectoine	BGC0000853
76	20	0					Unknown	76	76
3163	20	0					Unknown	3163	3163
6443	20	1	BGC0000325	coelichelin	BGC0000325	coelichelin	Known	coelichelin	BGC0000325
11233	20	1	BGC0000271	spore pigment	BGC0000271	spore pigment	Known	spore pigment	BGC0000271
1773	20	0					Unknown	1773	1773
9005	20	2	BGC0002012,BGC0002016	julichrome Q3-3/julichrome Q3-5,lugdunomycin	BGC0002012	julichrome Q3-3/julichrome Q3-5	Known	julichrome Q3-3/julichrome Q3-5	BGC0002012
8912	20	0					Unknown	8912	8912
5373	20	2	BGC0001628,BGC0001567	JBIR-78/JBIR-95,cysteoamide	BGC0001628	JBIR-78/JBIR-95	Known	JBIR-78	BGC0001628
4200	19	0					Unknown	4200	4200
4110	19	0					Unknown	4110	4110
6312	19	1	BGC0000664	isorenieratene	BGC0000664	isorenieratene	Known	isorenieratene	BGC0000664
8761	19	1	BGC0000140	4-hexadecanoyl-3-hydroxy-2-(hydroxymethyl)-2H-furan-5-one	BGC0000140	4-hexadecanoyl-3-hydroxy-2-(hydroxymethyl)-2H-furan-5-one	Known	4-hexadecanoyl-3-hydroxy-2-(hydroxymethyl)-2H-furan-5-one	BGC0000140
9184	19	2	BGC0000059,BGC0002032	filipin,pentamycin	BGC0000059	filipin	Known	filipin	BGC0000059
2947	19	1	BGC0000658	2-methylisoborneol	BGC0000658	2-methylisoborneol	Known	2-methylisoborneol	BGC0000658
4941	19	0					Unknown	4941	4941
214	19	0					Unknown	214	214
4527	19	0					Unknown	4527	4527
8717	19	0					Unknown	8717	8717
8859	19	1	BGC0001296	streptazone E	BGC0001296	streptazone E	Known	streptazone E	BGC0001296
8623	19	0					Unknown	8623	8623
1908	19	1	BGC0000551	SapB	BGC0000551	SapB	Known	SapB	BGC0000551
992	19	1	BGC0002568	EDHA	BGC0002568	EDHA	Known	EDHA	BGC0002568
9209	19	0					Unknown	9209	9209
1344	19	0					Unknown	1344	1344
8341	19	1	BGC0002051	antipain	BGC0002051	antipain	Known	antipain	BGC0002051
244	19	0					Unknown	244	244
7007	19	1	BGC0000373	holomycin	BGC0000373	holomycin	Known	holomycin	BGC0000373
8803	19	1	BGC0001181	geosmin	BGC0001181	geosmin	Known	geosmin	BGC0001181
1680	19	1	BGC0000551	SapB	BGC0000551	SapB	Known	SapB	BGC0000551
5962	19	1	BGC0000325	coelichelin	BGC0000325	coelichelin	Known	coelichelin	BGC0000325
498	19	0					Unknown	498	498
5532	19	1	BGC0000282	alkylresorcinol	BGC0000282	alkylresorcinol	Known	alkylresorcinol	BGC0000282
4915	19	2	BGC0000841,BGC0001151	alanylclavam/2-hydroxymethylclavam/2-formyloxymethylclavam/clavam-2-carboxylate/clavulanic acid,valclavam/(-)-2-(2-hydroxyethyl)clavam	BGC0000841	alanylclavam/2-hydroxymethylclavam/2-formyloxymethylclavam/clavam-2-carboxylate/clavulanic acid	Known	alanylclavam/2-hydroxymethylclavam/2-formyloxymethylclavam/clavam-2-carboxylate/clavulanic acid	BGC0000841
10528	19	1	BGC0001807	totopotensamide A/totopotensamide B	BGC0001807	totopotensamide A/totopotensamide B	Known	totopotensamide A/totopotensamide B	BGC0001807
2497	19	0					Unknown	2497	2497
342	19	0					Unknown	342	342
4079	19	0					Unknown	4079	4079
919	19	0					Unknown	919	919
10456	19	1	BGC0000245	medermycin	BGC0000245	medermycin	Known	medermycin	BGC0000245
4473	19	1	BGC0000841	alanylclavam/2-hydroxymethylclavam/2-formyloxymethylclavam/clavam-2-carboxylate/clavulanic acid	BGC0000841	alanylclavam/2-hydroxymethylclavam/2-formyloxymethylclavam/clavam-2-carboxylate/clavulanic acid	Known	alanylclavam/2-hydroxymethylclavam/2-formyloxymethylclavam/clavam-2-carboxylate/clavulanic acid	BGC0000841
5639	19	0					Unknown	5639	5639
3066	19	0					Unknown	3066	3066
4651	19	0					Unknown	4651	4651
928	19	0					Unknown	928	928
5033	19	0					Unknown	5033	5033
2132	19	1	BGC0000658	2-methylisoborneol	BGC0000658	2-methylisoborneol	Known	2-methylisoborneol	BGC0000658
9308	19	2	BGC0000973,BGC0002052	collismycin A,ectoine	BGC0000973	collismycin A	Known	collismycin A	BGC0000973
3312	19	3	BGC0001507,BGC0002053,BGC0001550	anantin C,ulleungdin,citrulassin D	BGC0001507	anantin C	Known	anantin C	BGC0001507
6736	19	0					Unknown	6736	6736
5877	19	0					Unknown	5877	5877
4250	19	1	BGC0000282	alkylresorcinol	BGC0000282	alkylresorcinol	Known	alkylresorcinol	BGC0000282
8790	19	1	BGC0000028	bafilomycin B1	BGC0000028	bafilomycin B1	Known	bafilomycin B1	BGC0000028
1587	19	0					Unknown	1587	1587
477	19	1	BGC0000658	2-methylisoborneol	BGC0000658	2-methylisoborneol	Known	2-methylisoborneol	BGC0000658
110	19	0					Unknown	110	110
7445	19	0					Unknown	7445	7445
6790	19	0					Unknown	6790	6790
903	19	0					Unknown	903	903
4396	19	1	BGC0001181	geosmin	BGC0001181	geosmin	Known	geosmin	BGC0001181
4763	19	1	BGC0000282	alkylresorcinol	BGC0000282	alkylresorcinol	Known	alkylresorcinol	BGC0000282
742	19	0					Unknown	742	742
10692	19	1	BGC0000034	candicidin	BGC0000034	candicidin	Known	candicidin	BGC0000034
1408	18	0					Unknown	1408	1408
10907	18	1	BGC0001043	SGR PTMs/SGR PTM Compound b/SGR PTM Compound c/SGR PTM Compound d	BGC0001043	SGR PTMs/SGR PTM Compound b/SGR PTM Compound c/SGR PTM Compound d	Known	SGR PTM	BGC0001043
4251	18	0					Unknown	4251	4251
9079	18	0					Unknown	9079	9079
4479	18	0					Unknown	4479	4479
8732	18	1	BGC0000324	coelibactin	BGC0000324	coelibactin	Known	coelibactin	BGC0000324
2244	18	0					Unknown	2244	2244
6065	18	1	BGC0000423	scabichelin	BGC0000423	scabichelin	Known	scabichelin	BGC0000423
4226	18	0					Unknown	4226	4226
6103	18	1	BGC0001395	teichomycin A1	BGC0001395	teichomycin A1	Known	teichomycin A1	BGC0001395
2143	18	0					Unknown	2143	2143
9257	18	0					Unknown	9257	9257
129	18	0					Unknown	129	129
6880	18	0					Unknown	6880	6880
11463	18	1	BGC0000233	hedamycin	BGC0000233	hedamycin	Known	hedamycin	BGC0000233
2522	18	0					Unknown	2522	2522
6181	18	0					Unknown	6181	6181
9211	18	0					Unknown	9211	9211
650	18	1	BGC0002174	ε-Poly-L-lysine	BGC0002174	ε-Poly-L-lysine	Known	ε-Poly-L-lysine	BGC0002174
1392	18	1	BGC0000911	melanin	BGC0000911	melanin	Known	melanin	BGC0000910
6199	18	0					Unknown	6199	6199
9502	18	0					Unknown	9502	9502
331	18	0					Unknown	331	331
251	18	0					Unknown	251	251
1512	18	0					Unknown	1512	1512
9425	18	1	BGC0000195	alnumycin A/alnumycin B/alnumycin C/alnumycin P/prealnumycin/thalnumycin A/thalnumycin B/K1115A/1,6-dihydro-8-propylanthraquinone	BGC0000195	alnumycin A/alnumycin B/alnumycin C/alnumycin P/prealnumycin/thalnumycin A/thalnumycin B/K1115A/1,6-dihydro-8-propylanthraquinone	Known	alnumycin A/alnumycin B/alnumycin C/alnumycin P/prealnumycin/thalnumycin A/thalnumycin B/K1115A/1,6-dihydro-8-propylanthraquinone	BGC0000195
9451	18	3	BGC0001348,BGC0000040,BGC0000028	JBIR-100,concanamycin A,bafilomycin B1	BGC0001348	JBIR-100	Known	JBIR-100	BGC0001348
7415	18	1	BGC0000282	alkylresorcinol	BGC0000282	alkylresorcinol	Known	alkylresorcinol	BGC0000282
10510	18	0					Unknown	10510	10510
8091	18	0					Unknown	8091	8091
7462	18	2	BGC0000325,BGC0000423	coelichelin,scabichelin	BGC0000325	coelichelin	Known	coelichelin	BGC0000325
3717	18	0					Unknown	3717	3717
518	18	0					Unknown	518	518
476	18	1	BGC0002578	gaburedin A/gaburedin B/gaburedin C/gaburedin D/gaburedin E/gaburedin F	BGC0002578	gaburedin A/gaburedin B/gaburedin C/gaburedin D/gaburedin E/gaburedin F	Known	gaburedin A/gaburedin B/gaburedin C/gaburedin D/gaburedin E/gaburedin F	BGC0002578
10179	18	0					Unknown	10179	10179
4774	18	0					Unknown	4774	4774
4780	18	1	BGC0000551	SapB	BGC0000551	SapB	Known	SapB	BGC0000551
3285	18	0					Unknown	3285	3285
10474	18	1	BGC0000040	concanamycin A	BGC0000040	concanamycin A	Known	concanamycin A	BGC0000040
913	18	0					Unknown	913	913
3068	18	0					Unknown	3068	3068
4789	18	2	BGC0000853,BGC0000658	ectoine,2-methylisoborneol	BGC0000853	ectoine	Known	ectoine	BGC0000853
9544	18	0					Unknown	9544	9544
5642	18	0					Unknown	5642	5642
9569	18	2	BGC0002451,BGC0001885	inthomycin B,oxazolepoxidomycin A	BGC0002451	inthomycin B	Known	inthomycin B	BGC0002451
7384	18	1	BGC0000282	alkylresorcinol	BGC0000282	alkylresorcinol	Known	alkylresorcinol	BGC0000282
5338	18	0					Unknown	5338	5338
1168	18	0					Unknown	1168	1168
10158	18	1	BGC0000271	spore pigment	BGC0000271	spore pigment	Known	spore pigment	BGC0000271
2871	18	0					Unknown	2871	2871
8222	18	0					Unknown	8222	8222
9323	18	0					Unknown	9323	9323
10138	18	0					Unknown	10138	10138
7224	18	1	BGC0001310	naringenin	BGC0001310	naringenin	Known	naringenin	BGC0001310
10164	17	0					Unknown	10164	10164
4791	17	0					Unknown	4791	4791
10132	17	3	BGC0000074,BGC0000066,BGC0000068	herbimycin A,geldanamycin	BGC0000074	herbimycin A	Known	herbimycin A	BGC0000074
1532	17	0					Unknown	1532	1532
10895	17	1	BGC0002385	dumulmycin/shuangdaolide A/shuangdaolide C/shuangdaolide B/shuangdaolide D	BGC0002385	dumulmycin/shuangdaolide A/shuangdaolide C/shuangdaolide B/shuangdaolide D	Known	dumulmycin/shuangdaolide A/shuangdaolide C/shuangdaolide B/shuangdaolide D	BGC0002385
6123	17	0					Unknown	6123	6123
10459	17	3	BGC0000110,BGC0000024,BGC0002523	spectinabilin/orinocin/SNF4435C/SNF4435D,aureothin,desertomycin B/desertomycin A/desertomycin G	BGC0000110	spectinabilin/orinocin/SNF4435C/SNF4435D	Known	spectinabilin/orinocin/SNF4435C/SNF4435D	BGC0000110
9098	17	1	BGC0001477	lydicamycin	BGC0001477	lydicamycin	Known	lydicamycin	BGC0001477
173	17	0					Unknown	173	173
4622	17	0					Unknown	4622	4622
9269	17	0					Unknown	9269	9269
3646	17	0					Unknown	3646	3646
1760	17	0					Unknown	1760	1760
4085	17	0					Unknown	4085	4085
8700	17	0					Unknown	8700	8700
8988	17	0					Unknown	8988	8988
706	17	1	BGC0000908	melanin	BGC0000908	melanin	Known	melanin	BGC0000910
4362	17	0					Unknown	4362	4362
10009	17	0					Unknown	10009	10009
10374	17	1	BGC0002032	pentamycin	BGC0002032	pentamycin	Known	pentamycin	BGC0002032
5371	17	0					Unknown	5371	5371
9608	17	0					Unknown	9608	9608
5958	17	1	BGC0001984	sarpeptin A/sarpeptin B	BGC0001984	sarpeptin A/sarpeptin B	Known	sarpeptin A/sarpeptin B	BGC0001984
10482	17	0					Unknown	10482	10482
9934	17	1	BGC0000271	spore pigment	BGC0000271	spore pigment	Known	spore pigment	BGC0000271
7738	17	0					Unknown	7738	7738
2574	17	0					Unknown	2574	2574
4894	17	1	BGC0002174	ε-Poly-L-lysine	BGC0002174	ε-Poly-L-lysine	Known	ε-Poly-L-lysine	BGC0002174
8783	17	1	BGC0002095	leupeptin Pr/leupeptin Ac	BGC0002095	leupeptin Pr/leupeptin Ac	Known	leupeptin	BGC0002095
5790	17	0					Unknown	5790	5790
2526	17	0					Unknown	2526	2526
5255	17	0					Unknown	5255	5255
7754	17	1	BGC0000401	paenibactin	BGC0000401	paenibactin	Known	paenibactin	BGC0000401
1679	17	0					Unknown	1679	1679
11350	17	0					Unknown	11350	11350
482	17	0					Unknown	482	482
2658	17	0					Unknown	2658	2658
6821	17	1	BGC0000325	coelichelin	BGC0000325	coelichelin	Known	coelichelin	BGC0000325
2873	17	0					Unknown	2873	2873
9464	17	0					Unknown	9464	9464
1889	17	0					Unknown	1889	1889
2662	17	0					Unknown	2662	2662
2667	17	0					Unknown	2667	2667
10711	17	1	BGC0001106	oxalomycin B	BGC0001106	oxalomycin B	Known	oxalomycin B	BGC0001106
1710	17	1	BGC0001535	branched-chain fatty acids	BGC0001535	branched-chain fatty acids	Known	branched-chain fatty acids	BGC0001535
7670	16	1	BGC0000683	avermitilol	BGC0000683	avermitilol	Known	avermitilol	BGC0000683
9662	16	0					Unknown	9662	9662
11301	16	2	BGC0001568,BGC0001558	cytorhodin,cosmomycin C	BGC0001568	cytorhodin	Known	cytorhodin	BGC0001568
1970	16	0					Unknown	1970	1970
9019	16	0					Unknown	9019	9019
5905	16	1	BGC0000664	isorenieratene	BGC0000664	isorenieratene	Known	isorenieratene	BGC0000664
11293	16	1	BGC0001823	weishanmycin	BGC0001823	weishanmycin	Known	weishanmycin	BGC0001823
2136	16	0					Unknown	2136	2136
808	16	1	BGC0002006	albusnodin	BGC0002006	albusnodin	Known	albusnodin	BGC0002006
10597	16	0					Unknown	10597	10597
8151	16	0					Unknown	8151	8151
9855	16	0					Unknown	9855	9855
1343	16	0					Unknown	1343	1343
3393	16	0					Unknown	3393	3393
972	16	0					Unknown	972	972
5773	16	2	BGC0002568,BGC0001456	EDHA,isorenieratene	BGC0002568	EDHA	Known	EDHA	BGC0002568
8613	16	1	BGC0001444	caboxamycin	BGC0001444	caboxamycin	Known	caboxamycin	BGC0001444
7326	16	0					Unknown	7326	7326
11013	16	3	BGC0001853,BGC0001611,BGC0001101	largimiycin 38/largimycin 39,guangnanmycin,leinamycin	BGC0001853	largimiycin 38/largimycin 39	Known	largimiycin 38/largimycin 39	BGC0001853
9195	16	0					Unknown	9195	9195
8365	16	0					Unknown	8365	8365
9935	16	0					Unknown	9935	9935
5487	16	1	BGC0000658	2-methylisoborneol	BGC0000658	2-methylisoborneol	Known	2-methylisoborneol	BGC0000658
4298	16	0					Unknown	4298	4298
9048	16	1	BGC0000271	spore pigment	BGC0000271	spore pigment	Known	spore pigment	BGC0000271
9051	16	1	BGC0001813	tyrobetaine	BGC0001813	tyrobetaine	Known	tyrobetaine	BGC0001813
1536	16	0					Unknown	1536	1536
8380	16	0					Unknown	8380	8380
4087	16	1	BGC0001310	naringenin	BGC0001310	naringenin	Known	naringenin	BGC0001310
2273	16	1	BGC0001454	germicidin	BGC0001454	germicidin	Known	germicidin	BGC0001454
5431	16	0					Unknown	5431	5431
2410	16	0					Unknown	2410	2410
10489	16	0					Unknown	10489	10489
11075	16	1	BGC0000019	angolamycin	BGC0000019	angolamycin	Known	angolamycin	BGC0000019
6260	15	1	BGC0000325	coelichelin	BGC0000325	coelichelin	Known	coelichelin	BGC0000325
6329	15	2	BGC0001456,BGC0000664	isorenieratene	BGC0001456	isorenieratene	Known	isorenieratene	BGC0000664
7893	15	0					Unknown	7893	7893
8244	15	0					Unknown	8244	8244
5222	15	1	BGC0000282	alkylresorcinol	BGC0000282	alkylresorcinol	Known	alkylresorcinol	BGC0000282
7111	15	1	BGC0002367	rotihibin A	BGC0002367	rotihibin A	Known	rotihibin A	BGC0002367
8249	15	1	BGC0000282	alkylresorcinol	BGC0000282	alkylresorcinol	Known	alkylresorcinol	BGC0000282
1296	15	0					Unknown	1296	1296
1486	15	0					Unknown	1486	1486
7239	15	0					Unknown	7239	7239
8593	15	0					Unknown	8593	8593
7325	15	1	BGC0000649	carotenoid	BGC0000649	carotenoid	Known	carotenoid	BGC0000649
5719	15	1	BGC0002443	mycemycin C/mycemycin A/mycemycin B	BGC0002443	mycemycin C/mycemycin A/mycemycin B	Known	mycemycin	BGC0002443
6965	15	0					Unknown	6965	6965
6955	15	0					Unknown	6955	6955
7370	15	1	BGC0002637	rimomycin A/rimomycin B/rimomycin C	BGC0002637	rimomycin A/rimomycin B/rimomycin C	Known	rimomycin A/rimomycin B/rimomycin C	BGC0002637
5792	15	0					Unknown	5792	5792
7412	15	2	BGC0000658,BGC0001454	2-methylisoborneol,germicidin	BGC0000658	2-methylisoborneol	Known	2-methylisoborneol	BGC0000658
1235	15	2	BGC0001478,BGC0002305	desferrioxamine E,legonoxamine A/desferrioxamine B/legonoxamine B	BGC0001478	desferrioxamine E	Known	desferrioxamine	BGC0000941
8660	15	0					Unknown	8660	8660
7468	15	1	BGC0000423	scabichelin	BGC0000423	scabichelin	Known	scabichelin	BGC0000423
5879	15	1	BGC0002174	ε-Poly-L-lysine	BGC0002174	ε-Poly-L-lysine	Known	ε-Poly-L-lysine	BGC0002174
6635	15	1	BGC0000324	coelibactin	BGC0000324	coelibactin	Known	coelibactin	BGC0000324
1071	15	0					Unknown	1071	1071
5325	15	1	BGC0001456	isorenieratene	BGC0001456	isorenieratene	Known	isorenieratene	BGC0000664
4864	15	0					Unknown	4864	4864
5998	15	0					Unknown	5998	5998
8183	15	0					Unknown	8183	8183
2198	15	0					Unknown	2198	2198
9168	15	1	BGC0000282	alkylresorcinol	BGC0000282	alkylresorcinol	Known	alkylresorcinol	BGC0000282
4139	15	0					Unknown	4139	4139
2578	15	0					Unknown	2578	2578
10851	15	1	BGC0002735	incarnatapeptin A/incarnatapeptin B/dentigerumycin F/dentigerumycin G	BGC0002735	incarnatapeptin A/incarnatapeptin B/dentigerumycin F/dentigerumycin G	Known	incarnatapeptin	BGC0002735
9052	15	0					Unknown	9052	9052
10776	15	0					Unknown	10776	10776
10649	15	0					Unknown	10649	10649
2908	15	2	BGC0000910,BGC0000911	melanin	BGC0000910	melanin	Known	melanin	BGC0000910
272	15	0					Unknown	272	272
1789	15	1	BGC0001181	geosmin	BGC0001181	geosmin	Known	geosmin	BGC0001181
9138	15	1	BGC0002295	minimycin	BGC0002295	minimycin	Known	minimycin	BGC0002295
291	15	0					Unknown	291	291
10405	15	0					Unknown	10405	10405
10379	15	0					Unknown	10379	10379
10057	15	0					Unknown	10057	10057
9875	15	1	BGC0001199	akaeolide	BGC0001199	akaeolide	Known	akaeolide	BGC0001199
486	15	0					Unknown	486	486
9687	15	1	BGC0000029	BE-14106	BGC0000029	BE-14106	Known	BE-14106	BGC0000029
3464	15	0					Unknown	3464	3464
520	15	0					Unknown	520	520
9597	15	1	BGC0001828	griseochelin	BGC0001828	griseochelin	Known	griseochelin	BGC0001828
9489	15	0					Unknown	9489	9489
585	15	1	BGC0001454	germicidin	BGC0001454	germicidin	Known	germicidin	BGC0001454
120	15	0					Unknown	120	120
10680	15	1	BGC0002381	tambjamine BE-18591	BGC0002381	tambjamine BE-18591	Known	tambjamine BE-18591	BGC0002381
2296	15	0					Unknown	2296	2296
2185	15	0					Unknown	2185	2185
11343	15	0					Unknown	11343	11343
11427	15	0					Unknown	11427	11427
8858	15	1	BGC0000325	coelichelin	BGC0000325	coelichelin	Known	coelichelin	BGC0000325
11315	15	3	BGC0002506,BGC0000109,BGC0000201	homopiloquinone/piloquinone,LL-F28249α,auricin	BGC0002506	homopiloquinone/piloquinone	Known	homopiloquinone/piloquinone	BGC0002506
8862	15	0					Unknown	8862	8862
11203	15	2	BGC0000965,BGC0001397	C-1027,lidamycin	BGC0000965	C-1027	Known	C-1027	BGC0000965
2322	15	1	BGC0001181	geosmin	BGC0001181	geosmin	Known	geosmin	BGC0001181
2150	15	1	BGC0000848	A-factor	BGC0000848	A-factor	Known	A-factor	BGC0000848
1000	14	1	BGC0000551	SapB	BGC0000551	SapB	Known	SapB	BGC0000551
3389	14	0					Unknown	3389	3389
412	14	0					Unknown	412	412
9982	14	0					Unknown	9982	9982
5134	14	1	BGC0002174	ε-Poly-L-lysine	BGC0002174	ε-Poly-L-lysine	Known	ε-Poly-L-lysine	BGC0002174
8149	14	0					Unknown	8149	8149
2227	14	0					Unknown	2227	2227
10058	14	1	BGC0000271	spore pigment	BGC0000271	spore pigment	Known	spore pigment	BGC0000271
10065	14	0					Unknown	10065	10065
2209	14	0					Unknown	2209	2209
1238	14	0					Unknown	1238	1238
9818	14	0					Unknown	9818	9818
8160	14	0					Unknown	8160	8160
10397	14	1	BGC0000664	isorenieratene	BGC0000664	isorenieratene	Known	isorenieratene	BGC0000664
9752	14	0					Unknown	9752	9752
4976	14	0					Unknown	4976	4976
1358	14	0					Unknown	1358	1358
8250	14	0					Unknown	8250	8250
6287	14	1	BGC0000282	alkylresorcinol	BGC0000282	alkylresorcinol	Known	alkylresorcinol	BGC0000282
6255	14	1	BGC0000664	isorenieratene	BGC0000664	isorenieratene	Known	isorenieratene	BGC0000664
3682	14	0					Unknown	3682	3682
9	14	0					Unknown	9	9
1840	14	1	BGC0001226	streptocollin	BGC0001226	streptocollin	Known	streptocollin	BGC0001226
3778	14	2	BGC0000282,BGC0001229	alkylresorcinol,SBI-06990 A1/SBI-06989 A2	BGC0000282	alkylresorcinol	Known	alkylresorcinol	BGC0000282
464	14	0					Unknown	464	464
10481	14	1	BGC0000123	phoslactomycin B	BGC0000123	phoslactomycin B	Known	phoslactomycin B	BGC0000123
5860	14	1	BGC0000325	coelichelin	BGC0000325	coelichelin	Known	coelichelin	BGC0000325
1527	14	0					Unknown	1527	1527
102	14	0					Unknown	102	102
121	14	0					Unknown	121	121
6792	14	1	BGC0002174	ε-Poly-L-lysine	BGC0002174	ε-Poly-L-lysine	Known	ε-Poly-L-lysine	BGC0002174
6850	14	1	BGC0000325	coelichelin	BGC0000325	coelichelin	Known	coelichelin	BGC0000325
6892	14	0					Unknown	6892	6892
6900	14	0					Unknown	6900	6900
6551	14	1	BGC0001456	isorenieratene	BGC0001456	isorenieratene	Known	isorenieratene	BGC0000664
1475	14	0					Unknown	1475	1475
7151	14	1	BGC0000664	isorenieratene	BGC0000664	isorenieratene	Known	isorenieratene	BGC0000664
2721	14	1	BGC0002725	prunipeptin	BGC0002725	prunipeptin	Known	prunipeptin	BGC0002725
11304	14	1	BGC0001851	komodoquinone B	BGC0001851	komodoquinone B	Known	komodoquinone B	BGC0001851
7214	14	1	BGC0001456	isorenieratene	BGC0001456	isorenieratene	Known	isorenieratene	BGC0000664
7240	14	1	BGC0000373	holomycin	BGC0000373	holomycin	Known	holomycin	BGC0000373
7269	14	0					Unknown	7269	7269
2810	14	0					Unknown	2810	2810
632	14	0					Unknown	632	632
56	14	0					Unknown	56	56
1130	14	0					Unknown	1130	1130
1510	14	0					Unknown	1510	1510
2916	14	1	BGC0000912	melanin	BGC0000912	melanin	Known	melanin	BGC0000910
2926	14	0					Unknown	2926	2926
2167	14	0					Unknown	2167	2167
10500	14	1	BGC0000115	nystatin A1	BGC0000115	nystatin A1	Known	nystatin A1	BGC0000115
2306	14	0					Unknown	2306	2306
10491	14	1	BGC0000271	spore pigment	BGC0000271	spore pigment	Known	spore pigment	BGC0000271
9340	14	2	BGC0000271,BGC0002369	spore pigment,maduralactomycin A/maduralactomycin B/actinospirol A/actinospirol B	BGC0000271	spore pigment	Known	spore pigment	BGC0000271
3141	14	0					Unknown	3141	3141
8900	14	0					Unknown	8900	8900
8749	14	0					Unknown	8749	8749
8946	14	1	BGC0000563	venezuelin	BGC0000563	venezuelin	Known	venezuelin	BGC0000563
708	14	0					Unknown	708	708
8337	13	0					Unknown	8337	8337
1004	13	0					Unknown	1004	1004
4806	13	0					Unknown	4806	4806
5507	13	0					Unknown	5507	5507
8612	13	0					Unknown	8612	8612
7607	13	1	BGC0002443	mycemycin C/mycemycin A/mycemycin B	BGC0002443	mycemycin C/mycemycin A/mycemycin B	Known	mycemycin	BGC0002443
9215	13	1	BGC0000271	spore pigment	BGC0000271	spore pigment	Known	spore pigment	BGC0000271
9751	13	2	BGC0000117,BGC0000271	oligomycin,spore pigment	BGC0000117	oligomycin	Known	oligomycin	BGC0000117
1139	13	0					Unknown	1139	1139
10047	13	0					Unknown	10047	10047
8376	13	0					Unknown	8376	8376
9078	13	0					Unknown	9078	9078
5500	13	0					Unknown	5500	5500
923	13	0					Unknown	923	923
9238	13	0					Unknown	9238	9238
815	13	0					Unknown	815	815
7620	13	1	BGC0001801	thiazostatin/watasemycin A/watasemycin B/2-hydroxyphenylthiazoline enantiopyochelin/isopyochelin	BGC0001801	thiazostatin/watasemycin A/watasemycin B/2-hydroxyphenylthiazoline enantiopyochelin/isopyochelin	Known	thiazostatin/watasemycin A/watasemycin B/2-hydroxyphenylthiazoline enantiopyochelin/isopyochelin	BGC0001801
9541	13	1	BGC0000220	enterocin	BGC0000220	enterocin	Known	enterocin	BGC0000220
5201	13	0					Unknown	5201	5201
6489	13	0					Unknown	6489	6489
3425	13	0					Unknown	3425	3425
9106	13	0					Unknown	9106	9106
10630	13	2	BGC0001801,BGC0001819	thiazostatin/watasemycin A/watasemycin B/2-hydroxyphenylthiazoline enantiopyochelin/isopyochelin,venemycin	BGC0001801	thiazostatin/watasemycin A/watasemycin B/2-hydroxyphenylthiazoline enantiopyochelin/isopyochelin	Known	thiazostatin/watasemycin A/watasemycin B/2-hydroxyphenylthiazoline enantiopyochelin/isopyochelin	BGC0001801
9068	13	0					Unknown	9068	9068
10464	13	0					Unknown	10464	10464
5247	13	0					Unknown	5247	5247
11134	13	2	BGC0000167,BGC0002634	vicenistatin	BGC0000167	vicenistatin	Known	vicenistatin	BGC0000167
7460	13	0					Unknown	7460	7460
9696	13	1	BGC0000282	alkylresorcinol	BGC0000282	alkylresorcinol	Known	alkylresorcinol	BGC0000282
11349	13	1	BGC0001852	komodoquinone B	BGC0001852	komodoquinone B	Known	komodoquinone B	BGC0001851
5472	13	0					Unknown	5472	5472
6647	13	0					Unknown	6647	6647
9124	13	0					Unknown	9124	9124
2999	13	0					Unknown	2999	2999
372	13	0					Unknown	372	372
10451	13	0					Unknown	10451	10451
5900	13	0					Unknown	5900	5900
9735	13	0					Unknown	9735	9735
6066	13	0					Unknown	6066	6066
1122	13	1	BGC0000551	SapB	BGC0000551	SapB	Known	SapB	BGC0000551
3532	13	1	BGC0000551	SapB	BGC0000551	SapB	Known	SapB	BGC0000551
8683	13	0					Unknown	8683	8683
11125	13	0					Unknown	11125	11125
1922	13	0					Unknown	1922	1922
11309	13	1	BGC0000279	xantholipin	BGC0000279	xantholipin	Known	xantholipin	BGC0000279
5909	13	0					Unknown	5909	5909
5823	13	1	BGC0001310	naringenin	BGC0001310	naringenin	Known	naringenin	BGC0001310
10266	13	2	BGC0001455,BGC0000034	antimycin,candicidin	BGC0001455	antimycin	Known	antimycin	BGC0001455
10849	13	1	BGC0000271	spore pigment	BGC0000271	spore pigment	Known	spore pigment	BGC0000271
9385	13	0					Unknown	9385	9385
9363	13	1	BGC0001598	foxicin A/foxicin B/foxicin C/foxicin	BGC0001598	foxicin A/foxicin B/foxicin C/foxicin	Known	foxicin	BGC0001598
640	13	1	BGC0000683	avermitilol	BGC0000683	avermitilol	Known	avermitilol	BGC0000683
4724	13	0					Unknown	4724	4724
8479	13	1	BGC0000458	viomycin	BGC0000458	viomycin	Known	viomycin	BGC0000458
5697	13	0					Unknown	5697	5697
1825	13	0					Unknown	1825	1825
2343	13	1	BGC0001181	geosmin	BGC0001181	geosmin	Known	geosmin	BGC0001181
5101	13	0					Unknown	5101	5101
8863	13	0					Unknown	8863	8863
7960	13	0					Unknown	7960	7960
4679	13	1	BGC0000325	coelichelin	BGC0000325	coelichelin	Known	coelichelin	BGC0000325
7969	13	0					Unknown	7969	7969
2151	13	0					Unknown	2151	2151
6248	13	0					Unknown	6248	6248
6977	13	1	BGC0000401	paenibactin	BGC0000401	paenibactin	Known	paenibactin	BGC0000401
11475	13	0					Unknown	11475	11475
765	13	0					Unknown	765	765
150	13	0					Unknown	150	150
6543	13	0					Unknown	6543	6543
1455	13	0					Unknown	1455	1455
9391	13	0					Unknown	9391	9391
2326	13	0					Unknown	2326	2326
2110	13	0					Unknown	2110	2110
2350	13	1	BGC0001181	geosmin	BGC0001181	geosmin	Known	geosmin	BGC0001181
3683	13	0					Unknown	3683	3683
4242	13	1	BGC0000658	2-methylisoborneol	BGC0000658	2-methylisoborneol	Known	2-methylisoborneol	BGC0000658
9265	13	0					Unknown	9265	9265
16	13	0					Unknown	16	16
212	13	0					Unknown	212	212
6308	13	2	BGC0001456,BGC0000664	isorenieratene	BGC0001456	isorenieratene	Known	isorenieratene	BGC0000664
211	13	0					Unknown	211	211
9462	13	0					Unknown	9462	9462
2746	13	1	BGC0002174	ε-Poly-L-lysine	BGC0002174	ε-Poly-L-lysine	Known	ε-Poly-L-lysine	BGC0002174
4314	13	0					Unknown	4314	4314
10779	13	0					Unknown	10779	10779
1479	13	0					Unknown	1479	1479
9454	13	1	BGC0001386	JBIR-76/JBIR-77	BGC0001386	JBIR-76/JBIR-77	Known	JBIR-76	BGC0001386
4571	13	0					Unknown	4571	4571
5165	13	0					Unknown	5165	5165
6178	13	1	BGC0001310	naringenin	BGC0001310	naringenin	Known	naringenin	BGC0001310
8727	13	1	BGC0001085	teleocidin B1	BGC0001085	teleocidin B1	Known	teleocidin B1	BGC0001085
5633	13	0					Unknown	5633	5633
5793	13	0					Unknown	5793	5793
4197	13	0					Unknown	4197	4197
11181	12	1	BGC0001455	antimycin	BGC0001455	antimycin	Known	antimycin	BGC0001455
10281	12	0					Unknown	10281	10281
5779	12	0					Unknown	5779	5779
1260	12	0					Unknown	1260	1260
3234	12	0					Unknown	3234	3234
7787	12	0					Unknown	7787	7787
1563	12	1	BGC0000658	2-methylisoborneol	BGC0000658	2-methylisoborneol	Known	2-methylisoborneol	BGC0000658
6643	12	1	BGC0002051	antipain	BGC0002051	antipain	Known	antipain	BGC0002051
4519	12	0					Unknown	4519	4519
7834	12	0					Unknown	7834	7834
2399	12	1	BGC0000563	venezuelin	BGC0000563	venezuelin	Known	venezuelin	BGC0000563
388	12	0					Unknown	388	388
74	12	0					Unknown	74	74
6563	12	0					Unknown	6563	6563
3123	12	1	BGC0000658	2-methylisoborneol	BGC0000658	2-methylisoborneol	Known	2-methylisoborneol	BGC0000658
6558	12	0					Unknown	6558	6558
10345	12	0					Unknown	10345	10345
1993	12	0					Unknown	1993	1993
834	12	0					Unknown	834	834
2494	12	0					Unknown	2494	2494
7303	12	0					Unknown	7303	7303
2850	12	0					Unknown	2850	2850
6802	12	0					Unknown	6802	6802
7266	12	0					Unknown	7266	7266
11094	12	1	BGC0000212	cinerubin B	BGC0000212	cinerubin B	Known	cinerubin B	BGC0000212
5574	12	1	BGC0001456	isorenieratene	BGC0001456	isorenieratene	Known	isorenieratene	BGC0000664
2759	12	0					Unknown	2759	2759
7255	12	0					Unknown	7255	7255
5625	12	0					Unknown	5625	5625
4075	12	0					Unknown	4075	4075
11041	12	2	BGC0000394,BGC0001455	naphthyridinomycin,antimycin	BGC0000394	naphthyridinomycin	Known	naphthyridinomycin	BGC0000394
7107	12	1	BGC0002300	albomycin delta2	BGC0002300	albomycin delta2	Known	albomycin delta2	BGC0002300
2711	12	1	BGC0001181	geosmin	BGC0001181	geosmin	Known	geosmin	BGC0001181
2707	12	0					Unknown	2707	2707
5713	12	1	BGC0000325	coelichelin	BGC0000325	coelichelin	Known	coelichelin	BGC0000325
2677	12	1	BGC0002006	albusnodin	BGC0002006	albusnodin	Known	albusnodin	BGC0002006
139	12	0					Unknown	139	139
2649	12	2	BGC0000850,BGC0001181	γ-butyrolactone,geosmin	BGC0000850	γ-butyrolactone	Known	γ-butyrolactone	BGC0000850
1231	12	0					Unknown	1231	1231
8985	12	0					Unknown	8985	8985
6704	12	0					Unknown	6704	6704
3020	12	0					Unknown	3020	3020
7619	12	1	BGC0002314	corbomycin	BGC0002314	corbomycin	Known	corbomycin	BGC0002314
5402	12	0					Unknown	5402	5402
6209	12	1	BGC0002053	ulleungdin	BGC0002053	ulleungdin	Known	ulleungdin	BGC0002053
6740	12	0					Unknown	6740	6740
8649	12	1	BGC0001233	feglymycin	BGC0001233	feglymycin	Known	feglymycin	BGC0001233
11149	12	0					Unknown	11149	11149
9126	12	0					Unknown	9126	9126
5469	12	0					Unknown	5469	5469
10527	12	0					Unknown	10527	10527
11111	12	0					Unknown	11111	11111
1111	12	0					Unknown	1111	1111
10563	12	1	BGC0002097	kosinostatin	BGC0002097	kosinostatin	Known	kosinostatin	BGC0002097
1515	12	0					Unknown	1515	1515
10583	12	0					Unknown	10583	10583
9115	12	0					Unknown	9115	9115
4140	12	1	BGC0001454	germicidin	BGC0001454	germicidin	Known	germicidin	BGC0001454
1505	12	1	BGC0000563	venezuelin	BGC0000563	venezuelin	Known	venezuelin	BGC0000563
2878	12	0					Unknown	2878	2878
11265	12	0					Unknown	11265	11265
400	12	0					Unknown	400	400
145	12	0					Unknown	145	145
12	12	1	BGC0000848	A-factor	BGC0000848	A-factor	Known	A-factor	BGC0000848
849	12	1	BGC0001294	7-prenylisatin	BGC0001294	7-prenylisatin	Known	7-prenylisatin	BGC0001294
6080	12	0					Unknown	6080	6080
469	12	0					Unknown	469	469
4980	12	0					Unknown	4980	4980
1805	12	2	BGC0001758,BGC0001833	rhizomide A/rhizomide B/rhizomide C,icosalide A/icosalide B	BGC0001758	rhizomide A/rhizomide B/rhizomide C	Known	rhizomide	BGC0001758
11434	12	0					Unknown	11434	11434
8362	12	0					Unknown	8362	8362
3551	12	0					Unknown	3551	3551
1893	12	0					Unknown	1893	1893
9589	12	1	BGC0000028	bafilomycin B1	BGC0000028	bafilomycin B1	Known	bafilomycin B1	BGC0000028
3608	12	1	BGC0002051	antipain	BGC0002051	antipain	Known	antipain	BGC0002051
5028	12	0					Unknown	5028	5028
922	12	0					Unknown	922	922
2210	12	0					Unknown	2210	2210
28	12	0					Unknown	28	28
9339	12	0					Unknown	9339	9339
6196	12	0					Unknown	6196	6196
495	12	0					Unknown	495	495
503	12	0					Unknown	503	503
6033	12	1	BGC0001226	streptocollin	BGC0001226	streptocollin	Known	streptocollin	BGC0001226
952	12	0					Unknown	952	952
6404	12	1	BGC0000282	alkylresorcinol	BGC0000282	alkylresorcinol	Known	alkylresorcinol	BGC0000282
6425	12	0					Unknown	6425	6425
853	12	0					Unknown	853	853
1695	12	0					Unknown	1695	1695
11391	12	0					Unknown	11391	11391
6069	12	0					Unknown	6069	6069
519	12	0					Unknown	519	519
8879	12	0					Unknown	8879	8879
646	12	0					Unknown	646	646
6258	12	0					Unknown	6258	6258
9689	12	0					Unknown	9689	9689
9525	12	1	BGC0002479	miharamycin B/miharamycin A	BGC0002479	miharamycin B/miharamycin A	Known	miharamycin B/miharamycin A	BGC0002479
456	12	0					Unknown	456	456
3491	12	1	BGC0000518	informatipeptin	BGC0000518	informatipeptin	Known	informatipeptin	BGC0000518
741	12	1	BGC0000554	SRO15-3108	BGC0000554	SRO15-3108	Known	SRO15-3108	BGC0000554
1001	12	0					Unknown	1001	1001
1334	12	1	BGC0000551	SapB	BGC0000551	SapB	Known	SapB	BGC0000551
420	12	0					Unknown	420	420
4603	12	1	BGC0000388	mannopeptimycin	BGC0000388	mannopeptimycin	Known	mannopeptimycin	BGC0000388
8093	12	0					Unknown	8093	8093
9838	12	1	BGC0002673	iminimycin A/iminimycin B	BGC0002673	iminimycin A/iminimycin B	Known	iminimycin	BGC0002673
4545	12	1	BGC0000325	coelichelin	BGC0000325	coelichelin	Known	coelichelin	BGC0000325
5982	12	0					Unknown	5982	5982
5096	12	1	BGC0001444	caboxamycin	BGC0001444	caboxamycin	Known	caboxamycin	BGC0001444
9213	12	0					Unknown	9213	9213
1612	12	1	BGC0002337	class IV lanthipeptide/SflA	BGC0002337	class IV lanthipeptide/SflA	Known	class IV lanthipeptide/SflA	BGC0002337
8431	12	0					Unknown	8431	8431
4638	12	0					Unknown	4638	4638
8073	12	2	BGC0000325,BGC0000423	coelichelin,scabichelin	BGC0000325	coelichelin	Known	coelichelin	BGC0000325
9418	11	0					Unknown	9418	9418
111	11	0					Unknown	111	111
11045	11	0					Unknown	11045	11045
9411	11	1	BGC0000394	naphthyridinomycin	BGC0000394	naphthyridinomycin	Known	naphthyridinomycin	BGC0000394
10832	11	1	BGC0000115	nystatin A1	BGC0000115	nystatin A1	Known	nystatin A1	BGC0000115
4088	11	1	BGC0002115	streptamidine	BGC0002115	streptamidine	Known	streptamidine	BGC0002115
8675	11	0					Unknown	8675	8675
9117	11	0					Unknown	9117	9117
3793	11	0					Unknown	3793	3793
4858	11	0					Unknown	4858	4858
10590	11	1	BGC0001625	isofuranonaphthoquinone	BGC0001625	isofuranonaphthoquinone	Known	isofuranonaphthoquinone	BGC0001625
9457	11	0					Unknown	9457	9457
1127	11	0					Unknown	1127	1127
7201	11	1	BGC0001454	germicidin	BGC0001454	germicidin	Known	germicidin	BGC0001454
10592	11	0					Unknown	10592	10592
9514	11	1	BGC0000325	coelichelin	BGC0000325	coelichelin	Known	coelichelin	BGC0000325
8360	11	0					Unknown	8360	8360
5661	11	1	BGC0001310	naringenin	BGC0001310	naringenin	Known	naringenin	BGC0001310
9535	11	0					Unknown	9535	9535
3620	11	0					Unknown	3620	3620
9076	11	0					Unknown	9076	9076
6159	11	0					Unknown	6159	6159
2031	11	0					Unknown	2031	2031
189	11	1	BGC0000850	γ-butyrolactone	BGC0000850	γ-butyrolactone	Known	γ-butyrolactone	BGC0000850
229	11	0					Unknown	229	229
3355	11	0					Unknown	3355	3355
1359	11	0					Unknown	1359	1359
9564	11	0					Unknown	9564	9564
4376	11	0					Unknown	4376	4376
11097	11	1	BGC0000028	bafilomycin B1	BGC0000028	bafilomycin B1	Known	bafilomycin B1	BGC0000028
8580	11	1	BGC0000374	hormaomycin/hormaomycin A1/hormaomycin A2/hormaomycin A3/hormaomycin A4/hormaomycin A5/hormaomycin A6	BGC0000374	hormaomycin/hormaomycin A1/hormaomycin A2/hormaomycin A3/hormaomycin A4/hormaomycin A5/hormaomycin A6	Known	hormaomycin	BGC0000374
11024	11	0					Unknown	11024	11024
3806	11	0					Unknown	3806	3806
3724	11	0					Unknown	3724	3724
576	11	0					Unknown	576	576
1715	11	1	BGC0001181	geosmin	BGC0001181	geosmin	Known	geosmin	BGC0001181
187	11	0					Unknown	187	187
8423	11	1	BGC0000324	coelibactin	BGC0000324	coelibactin	Known	coelibactin	BGC0000324
10862	11	0					Unknown	10862	10862
9065	11	0					Unknown	9065	9065
10868	11	0					Unknown	10868	10868
262	11	0					Unknown	262	262
166	11	2	BGC0002174,BGC0001758	ε-Poly-L-lysine,rhizomide A/rhizomide B/rhizomide C	BGC0002174	ε-Poly-L-lysine	Known	ε-Poly-L-lysine	BGC0002174
10994	11	1	BGC0001036	polyoxypeptin	BGC0001036	polyoxypeptin	Known	polyoxypeptin	BGC0001036
10267	11	1	BGC0002108	cinnapeptin	BGC0002108	cinnapeptin	Known	cinnapeptin	BGC0002108
9314	11	0					Unknown	9314	9314
9785	11	0					Unknown	9785	9785
10259	11	1	BGC0000934	5-acetyl-5,10-dihydrophenazine-1-carboxylic acid/5-(2-hydroxyacetyl)-5,10-dihydrophenazine-1-carboxylic acid/endophenazine A1/endophenazine F/endophenazine G	BGC0000934	5-acetyl-5,10-dihydrophenazine-1-carboxylic acid/5-(2-hydroxyacetyl)-5,10-dihydrophenazine-1-carboxylic acid/endophenazine A1/endophenazine F/endophenazine G	Known	5-acetyl-5,10-dihydrophenazine-1-carboxylic acid/5-(2-hydroxyacetyl)-5,10-dihydrophenazine-1-carboxylic acid/endophenazine A1/endophenazine F/endophenazine G	BGC0000934
10240	11	0					Unknown	10240	10240
11345	11	0					Unknown	11345	11345
1945	11	0					Unknown	1945	1945
8800	11	1	BGC0002440	longicatenamide B/longicatenamide C/longicatenamide A/longicatenamide D	BGC0002440	longicatenamide B/longicatenamide C/longicatenamide A/longicatenamide D	Known	longicatenamide B/longicatenamide C/longicatenamide A/longicatenamide D	BGC0002440
9299	11	0					Unknown	9299	9299
9837	11	1	BGC0002364	trichostatin RK	BGC0002364	trichostatin RK	Known	trichostatin RK	BGC0002364
1566	11	1	BGC0002725	prunipeptin	BGC0002725	prunipeptin	Known	prunipeptin	BGC0002725
4606	11	0					Unknown	4606	4606
9852	11	0					Unknown	9852	9852
8916	11	0					Unknown	8916	8916
9889	11	1	BGC0001700	niphimycins C-E	BGC0001700	niphimycins C-E	Known	niphimycins C-E	BGC0001700
6628	11	0					Unknown	6628	6628
3304	11	0					Unknown	3304	3304
2634	11	0					Unknown	2634	2634
1573	11	1	BGC0000658	2-methylisoborneol	BGC0000658	2-methylisoborneol	Known	2-methylisoborneol	BGC0000658
8109	11	1	BGC0000324	coelibactin	BGC0000324	coelibactin	Known	coelibactin	BGC0000324
10016	11	0					Unknown	10016	10016
9937	11	1	BGC0002365	10-epi-HSAF/10-epi-3-deOH-HSAF/10-epi-maltophilin/10-epi-xanthobaccin C/10-epi-hydroxymaltophilin/10-epi-FI-2	BGC0002365	10-epi-HSAF/10-epi-3-deOH-HSAF/10-epi-maltophilin/10-epi-xanthobaccin C/10-epi-hydroxymaltophilin/10-epi-FI-2	Known	10-epi-HSAF	BGC0002365
5182	11	0					Unknown	5182	5182
9941	11	0					Unknown	9941	9941
8067	11	0					Unknown	8067	8067
9948	11	0					Unknown	9948	9948
2990	11	0					Unknown	2990	2990
10816	11	1	BGC0001504	amycomicin	BGC0001504	amycomicin	Known	amycomicin	BGC0001504
6442	11	0					Unknown	6442	6442
4937	11	1	BGC0002174	ε-Poly-L-lysine	BGC0002174	ε-Poly-L-lysine	Known	ε-Poly-L-lysine	BGC0002174
6761	11	1	BGC0000848	A-factor	BGC0000848	A-factor	Known	A-factor	BGC0000848
2286	11	0					Unknown	2286	2286
5457	11	0					Unknown	5457	5457
10487	11	0					Unknown	10487	10487
5452	11	1	BGC0001233	feglymycin	BGC0001233	feglymycin	Known	feglymycin	BGC0001233
1809	11	2	BGC0000941,BGC0002305	desferrioxamin B,legonoxamine A/desferrioxamine B/legonoxamine B	BGC0000941	desferrioxamin B	Known	desferrioxamine	BGC0000941
9157	11	0					Unknown	9157	9157
3442	11	2	BGC0000853,BGC0002052	ectoine	BGC0000853	ectoine	Known	ectoine	BGC0000853
4387	11	0					Unknown	4387	4387
6686	11	1	BGC0000282	alkylresorcinol	BGC0000282	alkylresorcinol	Known	alkylresorcinol	BGC0000282
1533	11	1	BGC0000911	melanin	BGC0000911	melanin	Known	melanin	BGC0000910
9329	11	0					Unknown	9329	9329
7575	11	1	BGC0000392	mirubactin	BGC0000392	mirubactin	Known	mirubactin	BGC0000392
3857	11	2	BGC0000664,BGC0001456	isorenieratene	BGC0000664	isorenieratene	Known	isorenieratene	BGC0000664
1541	11	0					Unknown	1541	1541
2695	11	0					Unknown	2695	2695
463	11	0					Unknown	463	463
6723	11	0					Unknown	6723	6723
4509	11	0					Unknown	4509	4509
11174	11	0					Unknown	11174	11174
8216	11	0					Unknown	8216	8216
7686	11	0					Unknown	7686	7686
10362	11	0					Unknown	10362	10362
2551	11	1	BGC0000910	melanin	BGC0000910	melanin	Known	melanin	BGC0000910
9032	10	0					Unknown	9032	9032
13	10	0					Unknown	13	13
6877	10	0					Unknown	6877	6877
6883	10	0					Unknown	6883	6883
4105	10	1	BGC0000282	alkylresorcinol	BGC0000282	alkylresorcinol	Known	alkylresorcinol	BGC0000282
8927	10	1	BGC0001911	raimonol	BGC0001911	raimonol	Known	raimonol	BGC0001911
8760	10	0					Unknown	8760	8760
2116	10	0					Unknown	2116	2116
11271	10	1	BGC0001661	mayamycin	BGC0001661	mayamycin	Known	mayamycin	BGC0001661
5965	10	1	BGC0002359	dudomycin A	BGC0002359	dudomycin A	Known	dudomycin A	BGC0002359
11235	10	1	BGC0000207	chartreusin	BGC0000207	chartreusin	Known	chartreusin	BGC0000207
11310	10	0					Unknown	11310	11310
743	10	1	BGC0000551	SapB	BGC0000551	SapB	Known	SapB	BGC0000551
8956	10	0					Unknown	8956	8956
11190	10	2	BGC0000325,BGC0000401	coelichelin,paenibactin	BGC0000325	coelichelin	Known	coelichelin	BGC0000325
42	10	0					Unknown	42	42
6655	10	0					Unknown	6655	6655
6724	10	0					Unknown	6724	6724
6730	10	0					Unknown	6730	6730
5883	10	0					Unknown	5883	5883
6020	10	1	BGC0000664	isorenieratene	BGC0000664	isorenieratene	Known	isorenieratene	BGC0000664
6426	10	0					Unknown	6426	6426
14	10	0					Unknown	14	14
2470	10	0					Unknown	2470	2470
4227	10	1	BGC0002127	flaviolin/1,3,6,8-tetrahydroxynaphthalene	BGC0002127	flaviolin/1,3,6,8-tetrahydroxynaphthalene	Known	tetrahydroxynaphthalene	BGC0002127
1315	10	0					Unknown	1315	1315
8768	10	0					Unknown	8768	8768
27	10	0					Unknown	27	27
4126	10	0					Unknown	4126	4126
11448	10	0					Unknown	11448	11448
4417	10	0					Unknown	4417	4417
19	10	0					Unknown	19	19
6171	10	1	BGC0001814	ulleungmycin	BGC0001814	ulleungmycin	Known	ulleungmycin	BGC0001814
6293	10	0					Unknown	6293	6293
11059	10	0					Unknown	11059	11059
131	10	0					Unknown	131	131
11377	10	1	BGC0001061	polyketomycin	BGC0001061	polyketomycin	Known	polyketomycin	BGC0001061
636	10	1	BGC0001181	geosmin	BGC0001181	geosmin	Known	geosmin	BGC0001181
5159	10	1	BGC0002051	antipain	BGC0002051	antipain	Known	antipain	BGC0002051
8059	10	0					Unknown	8059	8059
8212	10	0					Unknown	8212	8212
9788	10	1	BGC0000271	spore pigment	BGC0000271	spore pigment	Known	spore pigment	BGC0000271
9795	10	1	BGC0000271	spore pigment	BGC0000271	spore pigment	Known	spore pigment	BGC0000271
1802	10	0					Unknown	1802	1802
9816	10	1	BGC0002365	10-epi-HSAF/10-epi-3-deOH-HSAF/10-epi-maltophilin/10-epi-xanthobaccin C/10-epi-hydroxymaltophilin/10-epi-FI-2	BGC0002365	10-epi-HSAF/10-epi-3-deOH-HSAF/10-epi-maltophilin/10-epi-xanthobaccin C/10-epi-hydroxymaltophilin/10-epi-FI-2	Known	10-epi-HSAF	BGC0002365
9842	10	1	BGC0001043	SGR PTMs/SGR PTM Compound b/SGR PTM Compound c/SGR PTM Compound d	BGC0001043	SGR PTMs/SGR PTM Compound b/SGR PTM Compound c/SGR PTM Compound d	Known	SGR PTM	BGC0001043
3971	10	1	BGC0002053	ulleungdin	BGC0002053	ulleungdin	Known	ulleungdin	BGC0002053
9871	10	0					Unknown	9871	9871
8615	10	0					Unknown	8615	8615
5098	10	1	BGC0002051	antipain	BGC0002051	antipain	Known	antipain	BGC0002051
9200	10	0					Unknown	9200	9200
9697	10	0					Unknown	9697	9697
3993	10	0					Unknown	3993	3993
6978	10	1	BGC0000282	alkylresorcinol	BGC0000282	alkylresorcinol	Known	alkylresorcinol	BGC0000282
3346	10	1	BGC0001181	geosmin	BGC0001181	geosmin	Known	geosmin	BGC0001181
1585	10	0					Unknown	1585	1585
10012	10	0					Unknown	10012	10012
1576	10	1	BGC0000658	2-methylisoborneol	BGC0000658	2-methylisoborneol	Known	2-methylisoborneol	BGC0000658
10020	10	1	BGC0002568	EDHA	BGC0002568	EDHA	Known	EDHA	BGC0002568
10029	10	0					Unknown	10029	10029
9189	10	0					Unknown	9189	9189
3998	10	0					Unknown	3998	3998
3421	10	1	BGC0002174	ε-Poly-L-lysine	BGC0002174	ε-Poly-L-lysine	Known	ε-Poly-L-lysine	BGC0002174
3489	10	0					Unknown	3489	3489
5240	10	0					Unknown	5240	5240
4770	10	0					Unknown	4770	4770
8527	10	0					Unknown	8527	8527
8523	10	0					Unknown	8523	8523
8508	10	0					Unknown	8508	8508
9330	10	1	BGC0000893	chloramphenicol	BGC0000893	chloramphenicol	Known	chloramphenicol	BGC0000893
8471	10	0					Unknown	8471	8471
8568	10	0					Unknown	8568	8568
9458	10	1	BGC0000111	neocarzilin A/neocarzilin B	BGC0000111	neocarzilin A/neocarzilin B	Known	neocarzilin A/neocarzilin B	BGC0000111
3716	10	1	BGC0000518	informatipeptin	BGC0000518	informatipeptin	Known	informatipeptin	BGC0000518
8418	10	0					Unknown	8418	8418
3702	10	0					Unknown	3702	3702
9510	10	0					Unknown	9510	9510
9667	10	1	BGC0000271	spore pigment	BGC0000271	spore pigment	Known	spore pigment	BGC0000271
9528	10	1	BGC0001937	tubercidin	BGC0001937	tubercidin	Known	tubercidin	BGC0001937
9557	10	3	BGC0000834,BGC0000832,BGC0000833	cathomycin,clorobiocin,coumermycin A1	BGC0000834	cathomycin	Known	cathomycin	BGC0000834
1658	10	0					Unknown	1658	1658
3577	10	0					Unknown	3577	3577
8361	10	0					Unknown	8361	8361
1656	10	0					Unknown	1656	1656
4803	10	0					Unknown	4803	4803
9606	10	0					Unknown	9606	9606
522	10	0					Unknown	522	522
9626	10	0					Unknown	9626	9626
7838	10	0					Unknown	7838	7838
8832	10	0					Unknown	8832	8832
10477	10	1	BGC0002106	rimocidin	BGC0002106	rimocidin	Known	rimocidin	BGC0002106
5601	10	0					Unknown	5601	5601
9036	10	0					Unknown	9036	9036
5443	10	0					Unknown	5443	5443
7183	10	1	BGC0002439	diastaphenazine/izumiphenazine C	BGC0002439	diastaphenazine/izumiphenazine C	Known	diastaphenazine/izumiphenazine C	BGC0002439
5454	10	1	BGC0000658	2-methylisoborneol	BGC0000658	2-methylisoborneol	Known	2-methylisoborneol	BGC0000658
10784	10	0					Unknown	10784	10784
7218	10	0					Unknown	7218	7218
10721	10	0					Unknown	10721	10721
2889	10	1	BGC0000658	2-methylisoborneol	BGC0000658	2-methylisoborneol	Known	2-methylisoborneol	BGC0000658
10422	10	1	BGC0000271	spore pigment	BGC0000271	spore pigment	Known	spore pigment	BGC0000271
5554	10	0					Unknown	5554	5554
10701	10	0					Unknown	10701	10701
1147	10	1	BGC0000563	venezuelin	BGC0000563	venezuelin	Known	venezuelin	BGC0000563
7791	10	1	BGC0000664	isorenieratene	BGC0000664	isorenieratene	Known	isorenieratene	BGC0000664
7309	10	0					Unknown	7309	7309
10669	10	2	BGC0001801,BGC0001444	thiazostatin/watasemycin A/watasemycin B/2-hydroxyphenylthiazoline enantiopyochelin/isopyochelin,caboxamycin	BGC0001801	thiazostatin/watasemycin A/watasemycin B/2-hydroxyphenylthiazoline enantiopyochelin/isopyochelin	Known	thiazostatin/watasemycin A/watasemycin B/2-hydroxyphenylthiazoline enantiopyochelin/isopyochelin	BGC0001801
7327	10	0					Unknown	7327	7327
10426	10	1	BGC0000664	isorenieratene	BGC0000664	isorenieratene	Known	isorenieratene	BGC0000664
2874	10	0					Unknown	2874	2874
5665	10	1	BGC0001310	naringenin	BGC0001310	naringenin	Known	naringenin	BGC0001310
10320	10	0					Unknown	10320	10320
3219	10	0					Unknown	3219	3219
10864	10	1	BGC0002054	amipurimycin	BGC0002054	amipurimycin	Known	amipurimycin	BGC0002054
5651	10	0					Unknown	5651	5651
10839	10	0					Unknown	10839	10839
10283	10	1	BGC0000213	colabomycin E	BGC0000213	colabomycin E	Known	colabomycin E	BGC0000213
9177	10	0					Unknown	9177	9177
3105	10	1	BGC0001937	tubercidin	BGC0001937	tubercidin	Known	tubercidin	BGC0001937
4832	9	0					Unknown	4832	4832
1817	9	0					Unknown	1817	1817
5859	9	0					Unknown	5859	5859
3875	9	0					Unknown	3875	3875
5692	9	1	BGC0000893	chloramphenicol	BGC0000893	chloramphenicol	Known	chloramphenicol	BGC0000893
1692	9	0					Unknown	1692	1692
3869	9	0					Unknown	3869	3869
4261	9	0					Unknown	4261	4261
4766	9	0					Unknown	4766	4766
3647	9	0					Unknown	3647	3647
4370	9	0					Unknown	4370	4370
5617	9	1	BGC0001753	radamycin/globimycin	BGC0001753	radamycin/globimycin	Known	radamycin/globimycin	BGC0001753
1468	9	0					Unknown	1468	1468
3766	9	1	BGC0000658	2-methylisoborneol	BGC0000658	2-methylisoborneol	Known	2-methylisoborneol	BGC0000658
2720	9	0					Unknown	2720	2720
3507	9	0					Unknown	3507	3507
4754	9	0					Unknown	4754	4754
2719	9	0					Unknown	2719	2719
3251	9	0					Unknown	3251	3251
3456	9	0					Unknown	3456	3456
4879	9	1	BGC0002174	ε-Poly-L-lysine	BGC0002174	ε-Poly-L-lysine	Known	ε-Poly-L-lysine	BGC0002174
5942	9	0					Unknown	5942	5942
5888	9	1	BGC0001310	naringenin	BGC0001310	naringenin	Known	naringenin	BGC0001310
5961	9	0					Unknown	5961	5961
5144	9	0					Unknown	5144	5144
3078	9	0					Unknown	3078	3078
5944	9	1	BGC0001758	rhizomide A/rhizomide B/rhizomide C	BGC0001758	rhizomide A/rhizomide B/rhizomide C	Known	rhizomide	BGC0001758
1976	9	0					Unknown	1976	1976
2462	9	0					Unknown	2462	2462
6045	9	2	BGC0000664,BGC0001456	isorenieratene	BGC0000664	isorenieratene	Known	isorenieratene	BGC0000664
1582	9	0					Unknown	1582	1582
3138	9	1	BGC0001550	citrulassin D	BGC0001550	citrulassin D	Known	citrulassin D	BGC0001550
5279	9	0					Unknown	5279	5279
2382	9	0					Unknown	2382	2382
2384	9	0					Unknown	2384	2384
4345	9	0					Unknown	4345	4345
5086	9	0					Unknown	5086	5086
1910	9	0					Unknown	1910	1910
3058	9	1	BGC0002174	ε-Poly-L-lysine	BGC0002174	ε-Poly-L-lysine	Known	ε-Poly-L-lysine	BGC0002174
1792	9	0					Unknown	1792	1792
3049	9	0					Unknown	3049	3049
3406	9	0					Unknown	3406	3406
3414	9	1	BGC0000658	2-methylisoborneol	BGC0000658	2-methylisoborneol	Known	2-methylisoborneol	BGC0000658
3891	9	0					Unknown	3891	3891
1726	9	0					Unknown	1726	1726
5489	9	0					Unknown	5489	5489
1508	9	0					Unknown	1508	1508
3437	9	0					Unknown	3437	3437
1503	9	0					Unknown	1503	1503
4551	9	0					Unknown	4551	4551
4923	9	0					Unknown	4923	4923
3472	9	0					Unknown	3472	3472
5509	9	0					Unknown	5509	5509
2620	9	0					Unknown	2620	2620
11529	9	2	BGC0000201,BGC0000144	auricin,salinomycin	BGC0000201	auricin	Known	auricin	BGC0000201
9989	9	1	BGC0002523	desertomycin B/desertomycin A/desertomycin G	BGC0002523	desertomycin B/desertomycin A/desertomycin G	Known	desertomycin B/desertomycin A/desertomycin G	BGC0002523
7764	9	1	BGC0002051	antipain	BGC0002051	antipain	Known	antipain	BGC0002051
10322	9	1	BGC0000271	spore pigment	BGC0000271	spore pigment	Known	spore pigment	BGC0000271
10340	9	1	BGC0002378	coprisamide C/coprisamide D	BGC0002378	coprisamide C/coprisamide D	Known	coprisamide C/coprisamide D	BGC0002378
10419	9	0					Unknown	10419	10419
307	9	0					Unknown	307	307
8881	9	1	BGC0000271	spore pigment	BGC0000271	spore pigment	Known	spore pigment	BGC0000271
7668	9	0					Unknown	7668	7668
752	9	0					Unknown	752	752
7702	9	0					Unknown	7702	7702
10501	9	1	BGC0000254	oxytetracycline	BGC0000254	oxytetracycline	Known	oxytetracycline	BGC0000254
8878	9	1	BGC0000853	ectoine	BGC0000853	ectoine	Known	ectoine	BGC0000853
280	9	0					Unknown	280	280
755	9	2	BGC0002110,BGC0001229	birimositide,SBI-06990 A1/SBI-06989 A2	BGC0002110	birimositide	Known	birimositide	BGC0002110
8875	9	0					Unknown	8875	8875
8849	9	0					Unknown	8849	8849
7775	9	0					Unknown	7775	7775
8738	9	0					Unknown	8738	8738
255	9	0					Unknown	255	255
253	9	1	BGC0001181	geosmin	BGC0001181	geosmin	Known	geosmin	BGC0001181
6784	9	0					Unknown	6784	6784
250	9	0					Unknown	250	250
564	9	1	BGC0001181	geosmin	BGC0001181	geosmin	Known	geosmin	BGC0001181
10640	9	1	BGC0000242	lysolipin I	BGC0000242	lysolipin I	Known	lysolipin I	BGC0000242
10655	9	0					Unknown	10655	10655
8809	9	2	BGC0002318,BGC0000354	canucin A/canucin B,friulimicin A/friulimicin B/friulimicin C/friulimicin D	BGC0002318	canucin A/canucin B	Known	canucin	BGC0002318
10678	9	1	BGC0000106	naphthomycin A	BGC0000106	naphthomycin A	Known	naphthomycin A	BGC0000106
796	9	1	BGC0000848	A-factor	BGC0000848	A-factor	Known	A-factor	BGC0000848
10691	9	0					Unknown	10691	10691
222	9	0					Unknown	222	222
7822	9	0					Unknown	7822	7822
220	9	1	BGC0000912	melanin	BGC0000912	melanin	Known	melanin	BGC0000910
10232	9	1	BGC0002517	tripartilactam/niizalactam C	BGC0002517	tripartilactam/niizalactam C	Known	tripartilactam	BGC0002517
7028	9	1	BGC0002367	rotihibin A	BGC0002367	rotihibin A	Known	rotihibin A	BGC0002367
7045	9	1	BGC0001456	isorenieratene	BGC0001456	isorenieratene	Known	isorenieratene	BGC0000664
8999	9	0					Unknown	8999	8999
9507	9	0					Unknown	9507	9507
9509	9	0					Unknown	9509	9509
9547	9	0					Unknown	9547	9547
7399	9	1	BGC0002174	ε-Poly-L-lysine	BGC0002174	ε-Poly-L-lysine	Known	ε-Poly-L-lysine	BGC0002174
7342	9	0					Unknown	7342	7342
9442	9	0					Unknown	9442	9442
1114	9	0					Unknown	1114	1114
7273	9	0					Unknown	7273	7273
506	9	0					Unknown	506	506
505	9	1	BGC0001550	citrulassin D	BGC0001550	citrulassin D	Known	citrulassin D	BGC0001550
9307	9	0					Unknown	9307	9307
483	9	0					Unknown	483	483
9719	9	0					Unknown	9719	9719
9271	9	0					Unknown	9271	9271
9760	9	1	BGC0000236	kinamycin	BGC0000236	kinamycin	Known	kinamycin	BGC0000236
651	9	0					Unknown	651	651
9978	9	3	BGC0001742,BGC0000124,BGC0001169	piericidin A1	BGC0001742	piericidin A1	Known	piericidin A1	BGC0001742
1167	9	0					Unknown	1167	1167
9193	9	0					Unknown	9193	9193
10008	9	1	BGC0000271	spore pigment	BGC0000271	spore pigment	Known	spore pigment	BGC0000271
7492	9	1	BGC0002706	saframycin Mx1	BGC0002706	saframycin Mx1	Known	saframycin Mx1	BGC0002706
7499	9	2	BGC0000339,BGC0000450	echinomycin,triostin A	BGC0000339	echinomycin	Known	echinomycin	BGC0000339
9190	9	0					Unknown	9190	9190
7137	9	1	BGC0000368	griseobactin	BGC0000368	griseobactin	Known	griseobactin	BGC0000368
9178	9	1	BGC0000050	E-837	BGC0000050	E-837	Known	E-837	BGC0000050
7134	9	0					Unknown	7134	7134
1179	9	1	BGC0001550	citrulassin D	BGC0001550	citrulassin D	Known	citrulassin D	BGC0001550
679	9	0					Unknown	679	679
9077	9	0					Unknown	9077	9077
6550	9	0					Unknown	6550	6550
1245	9	1	BGC0000911	melanin	BGC0000911	melanin	Known	melanin	BGC0000910
11420	9	2	BGC0002010,BGC0001661	streptophenazine B/streptophenazine C/streptophenazine F/streptophenazine G/streptophenazine H,mayamycin	BGC0002010	streptophenazine B/streptophenazine C/streptophenazine F/streptophenazine G/streptophenazine H	Known	streptophenazine B/streptophenazine C/streptophenazine F/streptophenazine G/streptophenazine H	BGC0002010
912	9	0					Unknown	912	912
6440	9	0					Unknown	6440	6440
77	9	0					Unknown	77	77
7944	9	0					Unknown	7944	7944
6406	9	1	BGC0000282	alkylresorcinol	BGC0000282	alkylresorcinol	Known	alkylresorcinol	BGC0000282
8424	9	0					Unknown	8424	8424
11029	9	0					Unknown	11029	11029
8275	9	0					Unknown	8275	8275
8420	9	0					Unknown	8420	8420
8414	9	1	BGC0002295	minimycin	BGC0002295	minimycin	Known	minimycin	BGC0002295
11164	9	0					Unknown	11164	11164
8393	9	0					Unknown	8393	8393
8484	9	0					Unknown	8484	8484
8306	9	0					Unknown	8306	8306
6371	9	0					Unknown	6371	6371
941	9	0					Unknown	941	941
8021	9	1	BGC0000953	amicetin	BGC0000953	amicetin	Known	amicetin	BGC0000953
6330	9	0					Unknown	6330	6330
72	9	0					Unknown	72	72
6336	9	1	BGC0000950	napsamycin A/napsamycin B/napsamycin C/napsamycin D/mureidomycin A/mureidomycin B	BGC0000950	napsamycin A/napsamycin B/napsamycin C/napsamycin D/mureidomycin A/mureidomycin B	Known	napsamycin A/napsamycin B/napsamycin C/napsamycin D/mureidomycin A/mureidomycin B	BGC0000950
11206	9	1	BGC0000271	spore pigment	BGC0000271	spore pigment	Known	spore pigment	BGC0000271
1016	9	0					Unknown	1016	1016
6335	9	0					Unknown	6335	6335
11017	9	0					Unknown	11017	11017
11234	9	1	BGC0000271	spore pigment	BGC0000271	spore pigment	Known	spore pigment	BGC0000271
971	9	0					Unknown	971	971
11007	9	1	BGC0000271	spore pigment	BGC0000271	spore pigment	Known	spore pigment	BGC0000271
10901	9	1	BGC0000164	tetronomycin	BGC0000164	tetronomycin	Known	tetronomycin	BGC0000164
6502	9	0					Unknown	6502	6502
10935	9	0					Unknown	10935	10935
8591	9	1	BGC0001797	telomestatin	BGC0001797	telomestatin	Known	telomestatin	BGC0001797
10980	9	0					Unknown	10980	10980
6476	9	0					Unknown	6476	6476
8565	9	0					Unknown	8565	8565
10861	9	1	BGC0000115	nystatin A1	BGC0000115	nystatin A1	Known	nystatin A1	BGC0000115
963	9	1	BGC0001181	geosmin	BGC0001181	geosmin	Known	geosmin	BGC0001181
8560	9	1	BGC0000324	coelibactin	BGC0000324	coelibactin	Known	coelibactin	BGC0000324
8556	9	1	BGC0000271	spore pigment	BGC0000271	spore pigment	Known	spore pigment	BGC0000271
6242	9	1	BGC0000664	isorenieratene	BGC0000664	isorenieratene	Known	isorenieratene	BGC0000664
7884	9	0					Unknown	7884	7884
6237	9	0					Unknown	6237	6237
810	9	0					Unknown	810	810
8588	9	0					Unknown	8588	8588
3941	8	0					Unknown	3941	3941
4821	8	0					Unknown	4821	4821
9479	8	0					Unknown	9479	9479
3947	8	0					Unknown	3947	3947
9246	8	0					Unknown	9246	9246
940	8	0					Unknown	940	940
3799	8	0					Unknown	3799	3799
4834	8	0					Unknown	4834	4834
8329	8	1	BGC0000324	coelibactin	BGC0000324	coelibactin	Known	coelibactin	BGC0000324
8273	8	0					Unknown	8273	8273
8292	8	1	BGC0000324	coelibactin	BGC0000324	coelibactin	Known	coelibactin	BGC0000324
3867	8	0					Unknown	3867	3867
4973	8	1	BGC0000678	pentalenolactone	BGC0000678	pentalenolactone	Known	pentalenolactone	BGC0000678
8232	8	0					Unknown	8232	8232
3832	8	1	BGC0000683	avermitilol	BGC0000683	avermitilol	Known	avermitilol	BGC0000683
958	8	0					Unknown	958	958
9438	8	0					Unknown	9438	9438
9348	8	0					Unknown	9348	9348
9437	8	0					Unknown	9437	9437
4463	8	1	BGC0001334	caldoniamide A/cladoniamide B/cladoniamide C7/cladoniamide D/cladoniamide E/cladoniamide F/cladoniamide G	BGC0001334	caldoniamide A/cladoniamide B/cladoniamide C7/cladoniamide D/cladoniamide E/cladoniamide F/cladoniamide G	Known	caldoniamide A/cladoniamide B/cladoniamide C7/cladoniamide D/cladoniamide E/cladoniamide F/cladoniamide G	BGC0001334
4138	8	0					Unknown	4138	4138
8354	8	0					Unknown	8354	8354
8467	8	1	BGC0002174	ε-Poly-L-lysine	BGC0002174	ε-Poly-L-lysine	Known	ε-Poly-L-lysine	BGC0002174
8644	8	0					Unknown	8644	8644
8763	8	0					Unknown	8763	8763
8643	8	0					Unknown	8643	8643
8811	8	0					Unknown	8811	8811
4377	8	1	BGC0001310	naringenin	BGC0001310	naringenin	Known	naringenin	BGC0001310
785	8	0					Unknown	785	785
4350	8	0					Unknown	4350	4350
8541	8	0					Unknown	8541	8541
8826	8	2	BGC0002000,BGC0000271	setomimycin,spore pigment	BGC0002000	setomimycin	Known	setomimycin	BGC0002000
8512	8	0					Unknown	8512	8512
4312	8	2	BGC0001456,BGC0000664	isorenieratene	BGC0001456	isorenieratene	Known	isorenieratene	BGC0000664
8872	8	0					Unknown	8872	8872
1681	8	0					Unknown	1681	1681
4219	8	0					Unknown	4219	4219
933	8	1	BGC0000910	melanin	BGC0000910	melanin	Known	melanin	BGC0000910
8884	8	1	BGC0001550	citrulassin D	BGC0001550	citrulassin D	Known	citrulassin D	BGC0001550
8885	8	0					Unknown	8885	8885
911	8	0					Unknown	911	911
8899	8	1	BGC0000271	spore pigment	BGC0000271	spore pigment	Known	spore pigment	BGC0000271
802	8	0					Unknown	802	802
4137	8	0					Unknown	4137	4137
8971	8	1	BGC0000544	planosporicin	BGC0000544	planosporicin	Known	planosporicin	BGC0000544
4120	8	1	BGC0001181	geosmin	BGC0001181	geosmin	Known	geosmin	BGC0001181
4800	8	1	BGC0001454	germicidin	BGC0001454	germicidin	Known	germicidin	BGC0001454
705	8	0					Unknown	705	705
9120	8	0					Unknown	9120	9120
4045	8	0					Unknown	4045	4045
8372	8	0					Unknown	8372	8372
9481	8	0					Unknown	9481	9481
8963	8	1	BGC0000423	scabichelin	BGC0000423	scabichelin	Known	scabichelin	BGC0000423
9492	8	1	BGC0000224	fredericamycin A	BGC0000224	fredericamycin A	Known	fredericamycin A	BGC0000224
2067	8	1	BGC0002174	ε-Poly-L-lysine	BGC0002174	ε-Poly-L-lysine	Known	ε-Poly-L-lysine	BGC0002174
2531	8	0					Unknown	2531	2531
2535	8	0					Unknown	2535	2535
2562	8	0					Unknown	2562	2562
2572	8	0					Unknown	2572	2572
146	8	0					Unknown	146	146
2587	8	0					Unknown	2587	2587
2590	8	0					Unknown	2590	2590
2599	8	0					Unknown	2599	2599
11006	8	0					Unknown	11006	11006
2687	8	0					Unknown	2687	2687
176	8	0					Unknown	176	176
2496	8	0					Unknown	2496	2496
2713	8	0					Unknown	2713	2713
10817	8	0					Unknown	10817	10817
2737	8	2	BGC0000910,BGC0000911	melanin	BGC0000910	melanin	Known	melanin	BGC0000910
2741	8	0					Unknown	2741	2741
2782	8	0					Unknown	2782	2782
2788	8	0					Unknown	2788	2788
2796	8	0					Unknown	2796	2796
2036	8	1	BGC0000658	2-methylisoborneol	BGC0000658	2-methylisoborneol	Known	2-methylisoborneol	BGC0000658
2848	8	0					Unknown	2848	2848
2865	8	0					Unknown	2865	2865
2527	8	0					Unknown	2527	2527
109	8	0					Unknown	109	109
3642	8	0					Unknown	3642	3642
11330	8	1	BGC0001911	raimonol	BGC0001911	raimonol	Known	raimonol	BGC0001911
2201	8	0					Unknown	2201	2201
11472	8	1	BGC0001036	polyoxypeptin	BGC0001036	polyoxypeptin	Known	polyoxypeptin	BGC0001036
17	8	0					Unknown	17	17
11460	8	2	BGC0001409,BGC0001061	dutomycin,polyketomycin	BGC0001409	dutomycin	Known	dutomycin	BGC0001409
11438	8	1	BGC0001568	cytorhodin	BGC0001568	cytorhodin	Known	cytorhodin	BGC0001568
11424	8	1	BGC0000177	iso-migrastatin/migrastatin/dorrigocin A/dorrigocin B/13-epi-dorrigocin A	BGC0000177	iso-migrastatin/migrastatin/dorrigocin A/dorrigocin B/13-epi-dorrigocin A	Known	iso-migrastatin/migrastatin/dorrigocin A/dorrigocin B/13-epi-dorrigocin A	BGC0000177
2268	8	0					Unknown	2268	2268
11412	8	0					Unknown	11412	11412
11371	8	3	BGC0000212,BGC0001852,BGC0001851	komodoquinone B,cinerubin B	BGC0000212	komodoquinone B	Known	komodoquinone B	BGC0001851
11335	8	2	BGC0002452,BGC0002033	leucomycin,spiramycin	BGC0002452	leucomycin	Known	leucomycin	BGC0002452
54	8	1	BGC0001920	siamycin I	BGC0001920	siamycin I	Known	siamycin I	BGC0001920
2119	8	0					Unknown	2119	2119
2327	8	0					Unknown	2327	2327
11288	8	0					Unknown	11288	11288
11256	8	1	BGC0002143	griseusin	BGC0002143	griseusin	Known	griseusin	BGC0002143
81	8	0					Unknown	81	81
94	8	0					Unknown	94	94
98	8	0					Unknown	98	98
2413	8	1	BGC0000683	avermitilol	BGC0000683	avermitilol	Known	avermitilol	BGC0000683
2415	8	1	BGC0001181	geosmin	BGC0001181	geosmin	Known	geosmin	BGC0001181
2127	8	1	BGC0001674	MS-271	BGC0001674	MS-271	Known	MS-271	BGC0001674
2424	8	0					Unknown	2424	2424
10645	8	0					Unknown	10645	10645
10638	8	0					Unknown	10638	10638
2017	8	0					Unknown	2017	2017
9784	8	0					Unknown	9784	9784
3261	8	0					Unknown	3261	3261
10130	8	0					Unknown	10130	10130
10125	8	1	BGC0002451	inthomycin B	BGC0002451	inthomycin B	Known	inthomycin B	BGC0002451
10101	8	0					Unknown	10101	10101
10099	8	1	BGC0000271	spore pigment	BGC0000271	spore pigment	Known	spore pigment	BGC0000271
1926	8	0					Unknown	1926	1926
978	8	0					Unknown	978	978
3383	8	0					Unknown	3383	3383
3397	8	0					Unknown	3397	3397
9802	8	1	BGC0000271	spore pigment	BGC0000271	spore pigment	Known	spore pigment	BGC0000271
9749	8	1	BGC0002000	setomimycin	BGC0002000	setomimycin	Known	setomimycin	BGC0002000
10600	8	1	BGC0000227	granaticin	BGC0000227	granaticin	Known	granaticin	BGC0000227
3462	8	0					Unknown	3462	3462
9680	8	0					Unknown	9680	9680
3468	8	0					Unknown	3468	3468
9660	8	0					Unknown	9660	9660
9636	8	0					Unknown	9636	9636
3534	8	0					Unknown	3534	3534
3543	8	0					Unknown	3543	3543
524	8	0					Unknown	524	524
9611	8	0					Unknown	9611	9611
9593	8	1	BGC0000271	spore pigment	BGC0000271	spore pigment	Known	spore pigment	BGC0000271
10137	8	0					Unknown	10137	10137
10200	8	0					Unknown	10200	10200
10202	8	1	BGC0000201	auricin	BGC0000201	auricin	Known	auricin	BGC0000201
3193	8	0					Unknown	3193	3193
2961	8	0					Unknown	2961	2961
2009	8	0					Unknown	2009	2009
10581	8	0					Unknown	10581	10581
264	8	0					Unknown	264	264
2973	8	0					Unknown	2973	2973
2988	8	0					Unknown	2988	2988
3010	8	0					Unknown	3010	3010
10524	8	0					Unknown	10524	10524
3046	8	0					Unknown	3046	3046
3051	8	1	BGC0000658	2-methylisoborneol	BGC0000658	2-methylisoborneol	Known	2-methylisoborneol	BGC0000658
10498	8	1	BGC0002307	humidimycin	BGC0002307	humidimycin	Known	humidimycin	BGC0002307
287	8	0					Unknown	287	287
3059	8	1	BGC0000658	2-methylisoborneol	BGC0000658	2-methylisoborneol	Known	2-methylisoborneol	BGC0000658
290	8	0					Unknown	290	290
10457	8	1	BGC0001070	kirromycin	BGC0001070	kirromycin	Known	kirromycin	BGC0001070
10372	8	0					Unknown	10372	10372
3158	8	1	BGC0001181	geosmin	BGC0001181	geosmin	Known	geosmin	BGC0001181
3168	8	1	BGC0002174	ε-Poly-L-lysine	BGC0002174	ε-Poly-L-lysine	Known	ε-Poly-L-lysine	BGC0002174
351	8	0					Unknown	351	351
10228	8	1	BGC0000264	resistomycin/resistoflavine	BGC0000264	resistomycin/resistoflavine	Known	resistomycin/resistoflavine	BGC0000264
10205	8	0					Unknown	10205	10205
973	8	1	BGC0000910	melanin	BGC0000910	melanin	Known	melanin	BGC0000910
7483	8	0					Unknown	7483	7483
1485	8	0					Unknown	1485	1485
1588	8	0					Unknown	1588	1588
1120	8	0					Unknown	1120	1120
7407	8	0					Unknown	7407	7407
7418	8	0					Unknown	7418	7418
5990	8	1	BGC0000423	scabichelin	BGC0000423	scabichelin	Known	scabichelin	BGC0000423
1293	8	0					Unknown	1293	1293
7442	8	0					Unknown	7442	7442
6017	8	1	BGC0000664	isorenieratene	BGC0000664	isorenieratene	Known	isorenieratene	BGC0000664
6452	8	1	BGC0001456	isorenieratene	BGC0001456	isorenieratene	Known	isorenieratene	BGC0000664
1526	8	0					Unknown	1526	1526
7552	8	1	BGC0000633	carotenoid	BGC0000633	carotenoid	Known	carotenoid	BGC0000649
7639	8	0					Unknown	7639	7639
7689	8	1	BGC0001510	anisomycin	BGC0001510	anisomycin	Known	anisomycin	BGC0001510
5313	8	0					Unknown	5313	5313
6384	8	1	BGC0000325	coelichelin	BGC0000325	coelichelin	Known	coelichelin	BGC0000325
7724	8	0					Unknown	7724	7724
1057	8	0					Unknown	1057	1057
5249	8	0					Unknown	5249	5249
7776	8	1	BGC0002051	antipain	BGC0002051	antipain	Known	antipain	BGC0002051
7810	8	2	BGC0000309,BGC0000706	bacillibactin,kanamycin	BGC0000309	bacillibactin	Known	bacillibactin	BGC0000309
7855	8	0					Unknown	7855	7855
6332	8	0					Unknown	6332	6332
6136	8	0					Unknown	6136	6136
7926	8	1	BGC0001456	isorenieratene	BGC0001456	isorenieratene	Known	isorenieratene	BGC0000664
7290	8	0					Unknown	7290	7290
1496	8	0					Unknown	1496	1496
5953	8	0					Unknown	5953	5953
5679	8	1	BGC0001454	germicidin	BGC0001454	germicidin	Known	germicidin	BGC0001454
6748	8	0					Unknown	6748	6748
5796	8	0					Unknown	5796	5796
6922	8	0					Unknown	6922	6922
6930	8	0					Unknown	6930	6930
5721	8	1	BGC0000282	alkylresorcinol	BGC0000282	alkylresorcinol	Known	alkylresorcinol	BGC0000282
6743	8	0					Unknown	6743	6743
5882	8	0					Unknown	5882	5882
6729	8	0					Unknown	6729	6729
6662	8	0					Unknown	6662	6662
1192	8	0					Unknown	1192	1192
5655	8	1	BGC0000282	alkylresorcinol	BGC0000282	alkylresorcinol	Known	alkylresorcinol	BGC0000282
6505	8	0					Unknown	6505	6505
5911	8	1	BGC0002051	antipain	BGC0002051	antipain	Known	antipain	BGC0002051
1177	8	0					Unknown	1177	1177
7190	8	1	BGC0001456	isorenieratene	BGC0001456	isorenieratene	Known	isorenieratene	BGC0000664
1480	8	0					Unknown	1480	1480
7210	8	0					Unknown	7210	7210
5949	8	1	BGC0001903	neocarazostatin A	BGC0001903	neocarazostatin A	Known	neocarazostatin A	BGC0001903
5585	8	0					Unknown	5585	5585
5578	8	0					Unknown	5578	5578
7265	8	0					Unknown	7265	7265
1149	8	0					Unknown	1149	1149
1364	8	0					Unknown	1364	1364
1302	8	1	BGC0001181	geosmin	BGC0001181	geosmin	Known	geosmin	BGC0001181
6274	8	0					Unknown	6274	6274
1008	8	0					Unknown	1008	1008
8039	8	0					Unknown	8039	8039
5070	8	0					Unknown	5070	5070
6311	8	0					Unknown	6311	6311
6155	8	1	BGC0000664	isorenieratene	BGC0000664	isorenieratene	Known	isorenieratene	BGC0000664
1335	8	0					Unknown	1335	1335
5161	8	0					Unknown	5161	5161
6252	8	0					Unknown	6252	6252
5132	8	0					Unknown	5132	5132
8076	8	1	BGC0000658	2-methylisoborneol	BGC0000658	2-methylisoborneol	Known	2-methylisoborneol	BGC0000658
5048	8	0					Unknown	5048	5048
1600	8	1	BGC0000563	venezuelin	BGC0000563	venezuelin	Known	venezuelin	BGC0000563
10869	7	0					Unknown	10869	10869
4895	7	1	BGC0001454	germicidin	BGC0001454	germicidin	Known	germicidin	BGC0001454
10870	7	0					Unknown	10870	10870
10860	7	0					Unknown	10860	10860
3466	7	0					Unknown	3466	3466
2258	7	0					Unknown	2258	2258
6309	7	0					Unknown	6309	6309
494	7	0					Unknown	494	494
7264	7	0					Unknown	7264	7264
492	7	0					Unknown	492	492
491	7	0					Unknown	491	491
1494	7	0					Unknown	1494	1494
7261	7	0					Unknown	7261	7261
9770	7	0					Unknown	9770	9770
6299	7	0					Unknown	6299	6299
3432	7	0					Unknown	3432	3432
9758	7	0					Unknown	9758	9758
1157	7	0					Unknown	1157	1157
9661	7	0					Unknown	9661	9661
9779	7	0					Unknown	9779	9779
9781	7	0					Unknown	9781	9781
7213	7	0					Unknown	7213	7213
9877	7	1	BGC0000428	sibiromycin	BGC0000428	sibiromycin	Known	sibiromycin	BGC0000428
3404	7	0					Unknown	3404	3404
201	7	0					Unknown	201	201
5604	7	1	BGC0001454	germicidin	BGC0001454	germicidin	Known	germicidin	BGC0001454
6506	7	0					Unknown	6506	6506
9916	7	2	BGC0002072,BGC0000052	linearmycin A/linearmycin B/linearmycin C/linearmycin C,ECO-02301	BGC0002072	linearmycin A/linearmycin B/linearmycin C/linearmycin C	Known	linearmycin	BGC0002072
2740	7	1	BGC0001181	geosmin	BGC0001181	geosmin	Known	geosmin	BGC0001181
2697	7	1	BGC0000851	albonoursin	BGC0000851	albonoursin	Known	albonoursin	BGC0000851
4772	7	0					Unknown	4772	4772
3521	7	0					Unknown	3521	3521
5482	7	0					Unknown	5482	5482
6494	7	0					Unknown	6494	6494
10989	7	2	BGC0000368,BGC0000325	griseobactin,coelichelin	BGC0000368	griseobactin	Known	griseobactin	BGC0000368
11000	7	0					Unknown	11000	11000
9453	7	0					Unknown	9453	9453
9444	7	0					Unknown	9444	9444
11393	7	2	BGC0001116,BGC0001101	virginiamycin S1,leinamycin	BGC0001116	virginiamycin S1	Known	virginiamycin S1	BGC0001116
4863	7	0					Unknown	4863	4863
1126	7	0					Unknown	1126	1126
11389	7	0					Unknown	11389	11389
7435	7	0					Unknown	7435	7435
6014	7	0					Unknown	6014	6014
9397	7	1	BGC0000271	spore pigment	BGC0000271	spore pigment	Known	spore pigment	BGC0000271
11008	7	1	BGC0000271	spore pigment	BGC0000271	spore pigment	Known	spore pigment	BGC0000271
1521	7	0					Unknown	1521	1521
5494	7	0					Unknown	5494	5494
3672	7	0					Unknown	3672	3672
8313	7	0					Unknown	8313	8313
7352	7	1	BGC0001456	isorenieratene	BGC0001456	isorenieratene	Known	isorenieratene	BGC0000664
9963	7	1	BGC0000698	hygromycin A	BGC0000698	hygromycin A	Known	hygromycin A	BGC0000698
9623	7	0					Unknown	9623	9623
4873	7	1	BGC0002127	flaviolin/1,3,6,8-tetrahydroxynaphthalene	BGC0002127	flaviolin/1,3,6,8-tetrahydroxynaphthalene	Known	tetrahydroxynaphthalene	BGC0002127
10896	7	0					Unknown	10896	10896
1405	7	0					Unknown	1405	1405
7328	7	1	BGC0001368	JBIR-126	BGC0001368	JBIR-126	Known	JBIR-126	BGC0001368
9583	7	1	BGC0000664	isorenieratene	BGC0000664	isorenieratene	Known	isorenieratene	BGC0000664
5498	7	0					Unknown	5498	5498
3583	7	0					Unknown	3583	3583
1858	7	0					Unknown	1858	1858
1131	7	0					Unknown	1131	1131
10956	7	0					Unknown	10956	10956
10969	7	0					Unknown	10969	10969
9513	7	0					Unknown	9513	9513
170	7	0					Unknown	170	170
9992	7	0					Unknown	9992	9992
9975	7	1	BGC0000100	monensin	BGC0000100	monensin	Known	monensin	BGC0000100
6964	7	1	BGC0000325	coelichelin	BGC0000325	coelichelin	Known	coelichelin	BGC0000325
2893	7	0					Unknown	2893	2893
6945	7	0					Unknown	6945	6945
296	7	0					Unknown	296	296
245	7	0					Unknown	245	245
10629	7	1	BGC0000325	coelichelin	BGC0000325	coelichelin	Known	coelichelin	BGC0000325
10631	7	1	BGC0000958	antimycin	BGC0000958	antimycin	Known	antimycin	BGC0001455
10443	7	2	BGC0002517,BGC0001770	tripartilactam/niizalactam C,sceliphrolactam	BGC0002517	tripartilactam/niizalactam C	Known	tripartilactam	BGC0002517
10432	7	0					Unknown	10432	10432
10431	7	1	BGC0002540	tetramycin B	BGC0002540	tetramycin B	Known	tetramycin B	BGC0002540
5757	7	0					Unknown	5757	5757
8159	7	0					Unknown	8159	8159
969	7	1	BGC0001478	desferrioxamine E	BGC0001478	desferrioxamine E	Known	desferrioxamine	BGC0000941
5880	7	0					Unknown	5880	5880
991	7	1	BGC0000658	2-methylisoborneol	BGC0000658	2-methylisoborneol	Known	2-methylisoborneol	BGC0000658
317	7	0					Unknown	317	317
6936	7	1	BGC0000431	stenothricin	BGC0000431	stenothricin	Known	stenothricin	BGC0000431
4981	7	1	BGC0000282	alkylresorcinol	BGC0000282	alkylresorcinol	Known	alkylresorcinol	BGC0000282
6192	7	1	BGC0000282	alkylresorcinol	BGC0000282	alkylresorcinol	Known	alkylresorcinol	BGC0000282
5007	7	0					Unknown	5007	5007
1232	7	0					Unknown	1232	1232
5820	7	1	BGC0000282	alkylresorcinol	BGC0000282	alkylresorcinol	Known	alkylresorcinol	BGC0000282
10580	7	1	BGC0001179	rishirilide B/rishirilide A	BGC0001179	rishirilide B/rishirilide A	Known	rishirilide B/rishirilide A	BGC0001179
5813	7	0					Unknown	5813	5813
10567	7	0					Unknown	10567	10567
2015	7	0					Unknown	2015	2015
10531	7	0					Unknown	10531	10531
6860	7	2	BGC0000664,BGC0001456	isorenieratene	BGC0000664	isorenieratene	Known	isorenieratene	BGC0000664
5807	7	0					Unknown	5807	5807
279	7	0					Unknown	279	279
1995	7	0					Unknown	1995	1995
3038	7	0					Unknown	3038	3038
5805	7	0					Unknown	5805	5805
8218	7	0					Unknown	8218	8218
8228	7	0					Unknown	8228	8228
10347	7	1	BGC0002138	fuelimycin A/fuelimicin B/fuelimicin C	BGC0002138	fuelimycin A/fuelimicin B/fuelimicin C	Known	fuelimycin	BGC0002138
10722	7	1	BGC0000664	isorenieratene	BGC0000664	isorenieratene	Known	isorenieratene	BGC0000664
3127	7	1	BGC0000551	SapB	BGC0000551	SapB	Known	SapB	BGC0000551
7104	7	1	BGC0000448	tomaymycin	BGC0000448	tomaymycin	Known	tomaymycin	BGC0000448
8248	7	0					Unknown	8248	8248
4956	7	1	BGC0002127	flaviolin/1,3,6,8-tetrahydroxynaphthalene	BGC0002127	flaviolin/1,3,6,8-tetrahydroxynaphthalene	Known	tetrahydroxynaphthalene	BGC0002127
2207	7	0					Unknown	2207	2207
2040	7	0					Unknown	2040	2040
10715	7	1	BGC0001529	benzastatin J/7-hydroxyl benzastatin B/7-hydroxyl O-demethylbenzastatin A/JBIR-67/7-hydroxyl benzastatin F/7-hydroxyl O-demethylbenzastatin D/O-demethylvirantmycin/7-hydroxyl benzastatin D/virantmycin/benzastatin K/methylbenzastatin K	BGC0001529	benzastatin J/7-hydroxyl benzastatin B/7-hydroxyl O-demethylbenzastatin A/JBIR-67/7-hydroxyl benzastatin F/7-hydroxyl O-demethylbenzastatin D/O-demethylvirantmycin/7-hydroxyl benzastatin D/virantmycin/benzastatin K/methylbenzastatin K	Known	benzastatin J/7-hydroxyl benzastatin B/7-hydroxyl O-demethylbenzastatin A/JBIR-67/7-hydroxyl benzastatin F/7-hydroxyl O-demethylbenzastatin D/O-demethylvirantmycin/7-hydroxyl benzastatin D/virantmycin/benzastatin K/methylbenzastatin K	BGC0001529
7164	7	0					Unknown	7164	7164
1930	7	1	BGC0000658	2-methylisoborneol	BGC0000658	2-methylisoborneol	Known	2-methylisoborneol	BGC0000658
10095	7	0					Unknown	10095	10095
10070	7	0					Unknown	10070	10070
2763	7	0					Unknown	2763	2763
10720	7	0					Unknown	10720	10720
10010	7	0					Unknown	10010	10010
1169	7	0					Unknown	1169	1169
5464	7	0					Unknown	5464	5464
1270	7	0					Unknown	1270	1270
1943	7	0					Unknown	1943	1943
10156	7	1	BGC0000271	spore pigment	BGC0000271	spore pigment	Known	spore pigment	BGC0000271
10218	7	1	BGC0000264	resistomycin/resistoflavine	BGC0000264	resistomycin/resistoflavine	Known	resistomycin/resistoflavine	BGC0000264
10306	7	1	BGC0000271	spore pigment	BGC0000271	spore pigment	Known	spore pigment	BGC0000271
228	7	0					Unknown	228	228
11503	7	1	BGC0002636	streptophenazine 1/streptophenazine 2	BGC0002636	streptophenazine 1/streptophenazine 2	Known	streptophenazine	BGC0002636
10231	7	0					Unknown	10231	10231
10229	7	0					Unknown	10229	10229
7051	7	0					Unknown	7051	7051
3185	7	0					Unknown	3185	3185
366	7	0					Unknown	366	366
7066	7	0					Unknown	7066	7066
1466	7	1	BGC0000658	2-methylisoborneol	BGC0000658	2-methylisoborneol	Known	2-methylisoborneol	BGC0000658
10204	7	0					Unknown	10204	10204
3198	7	0					Unknown	3198	3198
10183	7	0					Unknown	10183	10183
2825	7	0					Unknown	2825	2825
620	7	1	BGC0000848	A-factor	BGC0000848	A-factor	Known	A-factor	BGC0000848
590	7	0					Unknown	590	590
9300	7	1	BGC0002456	alchivemycin A/alchivemycin B	BGC0002456	alchivemycin A/alchivemycin B	Known	alchivemycin A/alchivemycin B	BGC0002456
8815	7	0					Unknown	8815	8815
8856	7	0					Unknown	8856	8856
5277	7	0					Unknown	5277	5277
779	7	0					Unknown	779	779
931	7	0					Unknown	931	931
4353	7	0					Unknown	4353	4353
8817	7	1	BGC0000394	naphthyridinomycin	BGC0000394	naphthyridinomycin	Known	naphthyridinomycin	BGC0000394
8813	7	0					Unknown	8813	8813
1714	7	0					Unknown	1714	1714
11334	7	1	BGC0000040	concanamycin A	BGC0000040	concanamycin A	Known	concanamycin A	BGC0000040
7808	7	1	BGC0001395	teichomycin A1	BGC0001395	teichomycin A1	Known	teichomycin A1	BGC0001395
6086	7	1	BGC0000282	alkylresorcinol	BGC0000282	alkylresorcinol	Known	alkylresorcinol	BGC0000282
1049	7	0					Unknown	1049	1049
4425	7	0					Unknown	4425	4425
4434	7	0					Unknown	4434	4434
762	7	1	BGC0000660	albaflavenone	BGC0000660	albaflavenone	Known	albaflavenone	BGC0000660
2414	7	0					Unknown	2414	2414
761	7	1	BGC0000551	SapB	BGC0000551	SapB	Known	SapB	BGC0000551
4279	7	0					Unknown	4279	4279
2423	7	0					Unknown	2423	2423
758	7	0					Unknown	758	758
627	7	0					Unknown	627	627
5292	7	0					Unknown	5292	5292
4243	7	0					Unknown	4243	4243
1751	7	0					Unknown	1751	1751
4232	7	0					Unknown	4232	4232
1360	7	0					Unknown	1360	1360
5330	7	0					Unknown	5330	5330
4813	7	0					Unknown	4813	4813
5358	7	0					Unknown	5358	5358
2444	7	0					Unknown	2444	2444
11165	7	1	BGC0000262	prejadomycin/rabelomycin/gaudimycin C/gaudimycin D/UWM6/gaudimycin A	BGC0000262	prejadomycin/rabelomycin/gaudimycin C/gaudimycin D/UWM6/gaudimycin A	Known	prejadomycin/rabelomycin/gaudimycin C/gaudimycin D/UWM6/gaudimycin A	BGC0000262
1569	7	1	BGC0002006	albusnodin	BGC0002006	albusnodin	Known	albusnodin	BGC0002006
2310	7	0					Unknown	2310	2310
8902	7	0					Unknown	8902	8902
8478	7	0					Unknown	8478	8478
2349	7	0					Unknown	2349	2349
7913	7	0					Unknown	7913	7913
6328	7	0					Unknown	6328	6328
2333	7	0					Unknown	2333	2333
879	7	0					Unknown	879	879
2161	7	0					Unknown	2161	2161
62	7	0					Unknown	62	62
11232	7	0					Unknown	11232	11232
4740	7	0					Unknown	4740	4740
898	7	2	BGC0001674,BGC0002307	MS-271,humidimycin	BGC0001674	MS-271	Known	MS-271	BGC0001674
8425	7	1	BGC0002110	birimositide	BGC0002110	birimositide	Known	birimositide	BGC0002110
60	7	0					Unknown	60	60
1025	7	0					Unknown	1025	1025
4768	7	0					Unknown	4768	4768
1032	7	0					Unknown	1032	1032
5186	7	0					Unknown	5186	5186
2152	7	0					Unknown	2152	2152
5195	7	1	BGC0002127	flaviolin/1,3,6,8-tetrahydroxynaphthalene	BGC0002127	flaviolin/1,3,6,8-tetrahydroxynaphthalene	Known	tetrahydroxynaphthalene	BGC0002127
8569	7	1	BGC0002288	B/ashimides A/ashimide A/ashimide B	BGC0002288	B/ashimides A/ashimide A/ashimide B	Known	ashimide	BGC0002288
2149	7	1	BGC0002174	ε-Poly-L-lysine	BGC0002174	ε-Poly-L-lysine	Known	ε-Poly-L-lysine	BGC0002174
1694	7	0					Unknown	1694	1694
852	7	0					Unknown	852	852
11264	7	1	BGC0001877	cyphomycin	BGC0001877	cyphomycin	Known	cyphomycin	BGC0001877
2351	7	0					Unknown	2351	2351
4531	7	0					Unknown	4531	4531
6110	7	0					Unknown	6110	6110
4523	7	0					Unknown	4523	4523
835	7	0					Unknown	835	835
1370	7	0					Unknown	1370	1370
831	7	0					Unknown	831	831
1708	7	0					Unknown	1708	1708
2120	7	0					Unknown	2120	2120
6389	7	0					Unknown	6389	6389
4184	7	0					Unknown	4184	4184
8991	7	0					Unknown	8991	8991
7463	7	0					Unknown	7463	7463
9015	7	1	BGC0000654	phenalinolactone A	BGC0000654	phenalinolactone A	Known	phenalinolactone A	BGC0000654
11023	7	0					Unknown	11023	11023
7465	7	0					Unknown	7465	7465
9097	7	0					Unknown	9097	9097
7554	7	0					Unknown	7554	7554
4041	7	1	BGC0000582	cypemycin	BGC0000582	cypemycin	Known	cypemycin	BGC0000582
4831	7	2	BGC0001456,BGC0000664	isorenieratene	BGC0001456	isorenieratene	Known	isorenieratene	BGC0000664
2519	7	1	BGC0000658	2-methylisoborneol	BGC0000658	2-methylisoborneol	Known	2-methylisoborneol	BGC0000658
9122	7	2	BGC0001377,BGC0001378	uncialamycin,tiancimycin	BGC0001377	uncialamycin	Known	uncialamycin	BGC0001377
9223	7	1	BGC0000271	spore pigment	BGC0000271	spore pigment	Known	spore pigment	BGC0000271
9125	7	1	BGC0001052	tirandamycin	BGC0001052	tirandamycin	Known	tirandamycin	BGC0001052
4027	7	1	BGC0000910	melanin	BGC0000910	melanin	Known	melanin	BGC0000910
9216	7	0					Unknown	9216	9216
1528	7	0					Unknown	1528	1528
1385	7	1	BGC0000658	2-methylisoborneol	BGC0000658	2-methylisoborneol	Known	2-methylisoborneol	BGC0000658
2293	7	0					Unknown	2293	2293
4010	7	0					Unknown	4010	4010
4002	7	0					Unknown	4002	4002
2498	7	0					Unknown	2498	2498
9154	7	0					Unknown	9154	9154
1538	7	0					Unknown	1538	1538
6398	7	0					Unknown	6398	6398
631	7	0					Unknown	631	631
4141	7	0					Unknown	4141	4141
2549	7	0					Unknown	2549	2549
5829	7	0					Unknown	5829	5829
8972	7	1	BGC0000551	SapB	BGC0000551	SapB	Known	SapB	BGC0000551
8967	7	0					Unknown	8967	8967
2464	7	0					Unknown	2464	2464
5381	7	1	BGC0000325	coelichelin	BGC0000325	coelichelin	Known	coelichelin	BGC0000325
2098	7	0					Unknown	2098	2098
4164	7	0					Unknown	4164	4164
2463	7	0					Unknown	2463	2463
8975	7	1	BGC0000325	coelichelin	BGC0000325	coelichelin	Known	coelichelin	BGC0000325
5382	7	0					Unknown	5382	5382
6016	6	1	BGC0002051	antipain	BGC0002051	antipain	Known	antipain	BGC0002051
11010	6	0					Unknown	11010	11010
2370	6	1	BGC0001181	geosmin	BGC0001181	geosmin	Known	geosmin	BGC0001181
6735	6	0					Unknown	6735	6735
6782	6	1	BGC0001233	feglymycin	BGC0001233	feglymycin	Known	feglymycin	BGC0001233
6786	6	0					Unknown	6786	6786
6109	6	0					Unknown	6109	6109
10973	6	0					Unknown	10973	10973
11011	6	1	BGC0001625	isofuranonaphthoquinone	BGC0001625	isofuranonaphthoquinone	Known	isofuranonaphthoquinone	BGC0001625
11054	6	0					Unknown	11054	11054
5889	6	0					Unknown	5889	5889
10986	6	1	BGC0000459	griseoviridin/fijimycin A	BGC0000459	griseoviridin/fijimycin A	Known	griseoviridin/fijimycin A	BGC0000459
11331	6	0					Unknown	11331	11331
6463	6	1	BGC0002358	cyclofaulknamycin	BGC0002358	cyclofaulknamycin	Known	cyclofaulknamycin	BGC0002358
2367	6	0					Unknown	2367	2367
2504	6	0					Unknown	2504	2504
2598	6	1	BGC0001181	geosmin	BGC0001181	geosmin	Known	geosmin	BGC0001181
11300	6	0					Unknown	11300	11300
2902	6	0					Unknown	2902	2902
6474	6	0					Unknown	6474	6474
6027	6	0					Unknown	6027	6027
11057	6	1	BGC0002108	cinnapeptin	BGC0002108	cinnapeptin	Known	cinnapeptin	BGC0002108
6038	6	1	BGC0000825	staurosporine	BGC0000825	staurosporine	Known	staurosporine	BGC0000826
11281	6	0					Unknown	11281	11281
11270	6	1	BGC0001046	streptolydigin	BGC0001046	streptolydigin	Known	streptolydigin	BGC0001046
5968	6	0					Unknown	5968	5968
11019	6	0					Unknown	11019	11019
10617	6	1	BGC0000266	collinomycin	BGC0000266	collinomycin	Known	collinomycin	BGC0000266
2324	6	0					Unknown	2324	2324
2594	6	0					Unknown	2594	2594
11374	6	0					Unknown	11374	11374
2383	6	0					Unknown	2383	2383
2405	6	1	BGC0000853	ectoine	BGC0000853	ectoine	Known	ectoine	BGC0000853
2385	6	0					Unknown	2385	2385
6088	6	0					Unknown	6088	6088
11129	6	0					Unknown	11129	11129
6310	6	0					Unknown	6310	6310
6070	6	1	BGC0000282	alkylresorcinol	BGC0000282	alkylresorcinol	Known	alkylresorcinol	BGC0000282
6318	6	0					Unknown	6318	6318
2753	6	0					Unknown	2753	2753
2748	6	0					Unknown	2748	2748
10725	6	0					Unknown	10725	10725
6534	6	1	BGC0001310	naringenin	BGC0001310	naringenin	Known	naringenin	BGC0001310
11450	6	0					Unknown	11450	11450
11339	6	0					Unknown	11339	11339
2736	6	1	BGC0000658	2-methylisoborneol	BGC0000658	2-methylisoborneol	Known	2-methylisoborneol	BGC0000658
5951	6	1	BGC0000282	alkylresorcinol	BGC0000282	alkylresorcinol	Known	alkylresorcinol	BGC0000282
10803	6	2	BGC0002383,BGC0002361	kinanthraquinone B/kinanthraquinone,baikalomycin B/baikalomycin A/baikalomycin C	BGC0002383	kinanthraquinone B/kinanthraquinone	Known	kinanthraquinone B/kinanthraquinone	BGC0002383
11173	6	0					Unknown	11173	11173
6393	6	0					Unknown	6393	6393
10811	6	0					Unknown	10811	10811
5948	6	0					Unknown	5948	5948
10820	6	2	BGC0000247,BGC0000210	mithramycin,chromomycin A3	BGC0000247	mithramycin	Known	mithramycin	BGC0000247
10840	6	1	BGC0000674	(-)-δ-cadinene	BGC0000674	(-)-δ-cadinene	Known	(-)-δ-cadinene	BGC0000674
6046	6	0					Unknown	6046	6046
2450	6	0					Unknown	2450	2450
11105	6	1	BGC0001611	guangnanmycin	BGC0001611	guangnanmycin	Known	guangnanmycin	BGC0001611
11096	6	0					Unknown	11096	11096
2488	6	1	BGC0002006	albusnodin	BGC0002006	albusnodin	Known	albusnodin	BGC0002006
11182	6	0					Unknown	11182	11182
10681	6	0					Unknown	10681	10681
6188	6	0					Unknown	6188	6188
6501	6	1	BGC0001454	germicidin	BGC0001454	germicidin	Known	germicidin	BGC0001454
11221	6	0					Unknown	11221	11221
2837	6	0					Unknown	2837	2837
6049	6	2	BGC0000664,BGC0001456	isorenieratene	BGC0000664	isorenieratene	Known	isorenieratene	BGC0000664
6652	6	1	BGC0001310	naringenin	BGC0001310	naringenin	Known	naringenin	BGC0001310
6646	6	0					Unknown	6646	6646
2307	6	0					Unknown	2307	2307
6344	6	0					Unknown	6344	6344
6503	6	0					Unknown	6503	6503
11076	6	1	BGC0000026	avilamycin A/avilamycin C	BGC0000026	avilamycin A/avilamycin C	Known	avilamycin A/avilamycin C	BGC0000026
[truncated: 9,529 more rows]

## Sheet: Table S10 GCFs (Regrouped)
	bigslice_gcf_count	bgc_count	known	known_cluster_count	known_clusters_id	top_known_cluster_id	top_known_cluster_name	gcf_combined_name	gcf_combined_id
BGC0000853	46	2309	Known	4	BGC0002052,BGC0000595,BGC0000853,BGC0000658	BGC0000853	ectoine	ectoine	BGC0000853
BGC0000663	7	2148	Known	1	BGC0000663	BGC0000663	hopene	hopene	BGC0000663
BGC0000941	20	1991	Known	5	BGC0001453,BGC0000941,BGC0002305,BGC0001478,BGC0000940	BGC0000941	desferrioxamin B	desferrioxamine	BGC0000941
BGC0000910	42	1563	Known	6	BGC0002115,BGC0000912,BGC0000911,BGC0000908,BGC0000909,BGC0000910	BGC0000910	melanin	melanin	BGC0000910
BGC0001181	105	1528	Known	5	BGC0001181,BGC0000661,BGC0002127,BGC0000850,BGC0001746	BGC0001181	geosmin	geosmin	BGC0001181
BGC0000664	138	1219	Known	4	BGC0000658,BGC0001227,BGC0001456,BGC0000664	BGC0000664	isorenieratene	isorenieratene	BGC0000664
BGC0000271	153	1214	Known	7	BGC0001625,BGC0002369,BGC0000225,BGC0000266,BGC0000247,BGC0000271,BGC0002367	BGC0000271	spore pigment	spore pigment	BGC0000271
BGC0000660	7	991	Known	1	BGC0000660	BGC0000660	albaflavenone	albaflavenone	BGC0000660
597	1	966	Unknown	1				597	597
BGC0000282	151	932	Known	3	BGC0001229,BGC0000339,BGC0000282	BGC0000282	alkylresorcinol	alkylresorcinol	BGC0000282
157	1	927	Unknown	1				157	157
BGC0002174	107	809	Known	2	BGC0002174,BGC0001758	BGC0002174	ε-Poly-L-lysine	ε-Poly-L-lysine	BGC0002174
BGC0000325	138	767	Known	5	BGC0000368,BGC0000325,BGC0001185,BGC0000401,BGC0000423	BGC0000325	coelichelin	coelichelin	BGC0000325
BGC0000658	117	633	Known	3	BGC0001454,BGC0000659,BGC0000658	BGC0000658	2-methylisoborneol	2-methylisoborneol	BGC0000658
BGC0000551	105	620	Known	2	BGC0000551,BGC0000496	BGC0000551	SapB	SapB	BGC0000551
BGC0001310	56	589	Known	1	BGC0001310	BGC0001310	naringenin	naringenin	BGC0001310
BGC0002127	40	560	Known	1	BGC0002127	BGC0002127	flaviolin/1,3,6,8-tetrahydroxynaphthalene	tetrahydroxynaphthalene	BGC0002127
BGC0001043	7	443	Known	5	BGC0002365,BGC0001043,BGC0000458,BGC0000664,BGC0000423	BGC0001043	SGR PTMs/SGR PTM Compound b/SGR PTM Compound c/SGR PTM Compound d	SGR PTM	BGC0001043
105	1	442	Unknown	1				105	105
798	1	413	Unknown	1				798	798
BGC0002115	11	404	Known	1	BGC0002115	BGC0002115	streptamidine	streptamidine	BGC0002115
BGC0002138	7	398	Known	2	BGC0002138,BGC0002355	BGC0002138	fuelimycin A/fuelimicin B/fuelimicin C	fuelimycin	BGC0002138
BGC0000518	14	328	Known	1	BGC0000518	BGC0000518	informatipeptin	informatipeptin	BGC0000518
BGC0001454	88	317	Known	2	BGC0001454,BGC0000658	BGC0001454	germicidin	germicidin	BGC0001454
BGC0000496	12	313	Known	2	BGC0000551,BGC0000496	BGC0000496	AmfS	AmfS	BGC0000496
BGC0002051	61	273	Known	1	BGC0002051	BGC0002051	antipain	antipain	BGC0002051
1145	1	267	Unknown	1				1145	1145
BGC0000368	24	266	Known	3	BGC0000325,BGC0001845,BGC0000368	BGC0000368	griseobactin	griseobactin	BGC0000368
BGC0000109	3	260	Known	4	BGC0001828,BGC0002115,BGC0000025,BGC0000109	BGC0000109	LL-F28249α	LL-F28249α	BGC0000109
BGC0001758	4	254	Known	4	BGC0001833,BGC0002135,BGC0001758,BGC0001641	BGC0001758	rhizomide A/rhizomide B/rhizomide C	rhizomide	BGC0001758
BGC0002337	21	254	Known	2	BGC0000563,BGC0002337	BGC0002337	class IV lanthipeptide/SflA	class IV lanthipeptide/SflA	BGC0002337
1116	1	245	Unknown	1				1116	1116
BGC0001455	17	244	Known	3	BGC0001455,BGC0000958,BGC0000034	BGC0001455	antimycin	antimycin	BGC0001455
BGC0002568	31	238	Known	3	BGC0001310,BGC0001456,BGC0002568	BGC0002568	EDHA	EDHA	BGC0002568
267	1	230	Unknown	1				267	267
2834	1	227	Unknown	1				2834	2834
BGC0000683	29	222	Known	1	BGC0000683	BGC0000683	avermitilol	avermitilol	BGC0000683
BGC0001550	60	212	Known	5	BGC0001552,BGC0002053,BGC0001920,BGC0001550,BGC0002074	BGC0001550	citrulassin D	citrulassin D	BGC0001550
4220	1	184	Unknown	1				4220	4220
BGC0001634	8	183	Known	1	BGC0001634	BGC0001634	keywimysin	keywimysin	BGC0001634
BGC0002365	8	180	Known	2	BGC0002365,BGC0001043	BGC0002365	10-epi-HSAF/10-epi-3-deOH-HSAF/10-epi-maltophilin/10-epi-xanthobaccin C/10-epi-hydroxymaltophilin/10-epi-FI-2	10-epi-HSAF	BGC0002365
BGC0000850	7	178	Known	2	BGC0000850,BGC0001181	BGC0000850	γ-butyrolactone	γ-butyrolactone	BGC0000850
BGC0000423	46	176	Known	2	BGC0000423,BGC0000325	BGC0000423	scabichelin	scabichelin	BGC0000423
BGC0000324	33	162	Known	1	BGC0000324	BGC0000324	coelibactin	coelibactin	BGC0000324
8113	1	153	Unknown	1				8113	8113
BGC0000563	43	151	Known	3	BGC0000563,BGC0002337,BGC0001226	BGC0000563	venezuelin	venezuelin	BGC0000563
BGC0001535	5	150	Known	2	BGC0001535,BGC0001534	BGC0001535	branched-chain fatty acids	branched-chain fatty acids	BGC0001535
BGC0002128	1	149	Known	1	BGC0002128	BGC0002128	5-dimethylallylindole-3-acetonitrile	5-DMAIAN	BGC0002128
BGC0001145	1	148	Known	1	BGC0001145	BGC0001145	cyclothiazomycin b1	cyclothiazomycin b1	BGC0001145
7661	1	140	Unknown	1				7661	7661
BGC0000848	13	138	Known	1	BGC0000848	BGC0000848	A-factor	A-factor	BGC0000848
BGC0000034	2	135	Known	1	BGC0000034	BGC0000034	candicidin	candicidin	BGC0000034
2280	1	125	Unknown	1				2280	2280
20	1	124	Unknown	1				20	20
BGC0000401	25	120	Known	3	BGC0000309,BGC0000359,BGC0000401	BGC0000401	paenibactin	paenibactin	BGC0000401
BGC0001792	1	119	Known	1	BGC0001792	BGC0001792	surugamide A/surugamide D	surugamide	BGC0001792
BGC0002369	3	112	Known	1	BGC0002369	BGC0002369	maduralactomycin A/maduralactomycin B/actinospirol A/actinospirol B	maduralactomycin	BGC0002369
678	1	111	Unknown	1				678	678
1476	1	111	Unknown	1				1476	1476
641	1	109	Unknown	1				641	641
819	1	104	Unknown	1				819	819
4787	1	103	Unknown	1				4787	4787
626	1	102	Unknown	1				626	626
BGC0002358	6	99	Known	1	BGC0002358	BGC0002358	cyclofaulknamycin	cyclofaulknamycin	BGC0002358
1520	1	99	Unknown	1				1520	1520
BGC0001063	1	99	Known	4	BGC0001063,BGC0000040,BGC0002090,BGC0000091	BGC0001063	undecylprodigiosin	undecylprodigiosin	BGC0001063
1328	1	96	Unknown	1				1328	1328
180	1	96	Unknown	1				180	180
363	1	95	Unknown	1				363	363
8468	1	95	Unknown	1				8468	8468
8983	1	93	Unknown	1				8983	8983
6172	1	92	Unknown	1				6172	6172
9546	1	91	Unknown	1				9546	9546
3241	1	89	Unknown	1				3241	3241
7329	1	87	Unknown	1				7329	7329
BGC0002295	9	86	Known	1	BGC0002295	BGC0002295	minimycin	minimycin	BGC0002295
BGC0000028	8	86	Known	2	BGC0000040,BGC0000028	BGC0000028	bafilomycin B1	bafilomycin B1	BGC0000028
BGC0002006	16	86	Known	1	BGC0002006	BGC0002006	albusnodin	albusnodin	BGC0002006
47	1	83	Unknown	1				47	47
525	1	82	Unknown	1				525	525
BGC0000544	10	78	Known	1	BGC0000544	BGC0000544	planosporicin	planosporicin	BGC0000544
4072	1	78	Unknown	1				4072	4072
BGC0002110	9	75	Known	2	BGC0002110,BGC0001229	BGC0002110	birimositide	birimositide	BGC0002110
BGC0002517	13	75	Known	3	BGC0000282,BGC0001770,BGC0002517	BGC0002517	tripartilactam/niizalactam C	tripartilactam	BGC0002517
964	1	74	Unknown	1				964	964
51	1	73	Unknown	1				51	51
2318	1	73	Unknown	1				2318	2318
1284	1	72	Unknown	1				1284	1284
2499	1	71	Unknown	1				2499	2499
BGC0002072	5	70	Known	4	BGC0002357,BGC0000052,BGC0002498,BGC0002072	BGC0002072	linearmycin A/linearmycin B/linearmycin C/linearmycin C	linearmycin	BGC0002072
538	1	70	Unknown	1				538	538
3733	1	69	Unknown	1				3733	3733
BGC0001368	6	68	Known	1	BGC0001368	BGC0001368	JBIR-126	JBIR-126	BGC0001368
BGC0001283	1	68	Known	1	BGC0001283	BGC0001283	arsono-polyketide	arsono-polyketide	BGC0001283
1531	1	67	Unknown	1				1531	1531
BGC0001828	4	66	Known	1	BGC0001828	BGC0001828	griseochelin	griseochelin	BGC0001828
BGC0001296	3	66	Known	1	BGC0001296	BGC0001296	streptazone E	streptazone E	BGC0001296
8905	1	66	Unknown	1				8905	8905
8214	1	66	Unknown	1				8214	8214
8533	1	66	Unknown	1				8533	8533
BGC0000175	1	65	Known	1	BGC0000175	BGC0000175	cycloheximide	cycloheximide	BGC0000175
1433	1	64	Unknown	1				1433	1433
BGC0001468	8	63	Known	1	BGC0001468	BGC0001468	bicyclomycin	bicyclomycin	BGC0001468
7892	1	63	Unknown	1				7892	7892
2664	1	63	Unknown	1				2664	2664
BGC0000432	16	63	Known	1	BGC0000432	BGC0000432	streptothricin	streptothricin	BGC0000432
BGC0001911	13	62	Known	1	BGC0001911	BGC0001911	raimonol	raimonol	BGC0001911
BGC0002095	10	62	Known	1	BGC0002095	BGC0002095	leupeptin Pr/leupeptin Ac	leupeptin	BGC0002095
BGC0001523	1	62	Known	2	BGC0001700,BGC0001523	BGC0001523	azalomycin F3a	azalomycin F3a	BGC0001523
8	1	62	Unknown	1				8	8
8895	1	61	Unknown	1				8895	8895
BGC0002053	8	61	Known	2	BGC0001550,BGC0002053	BGC0002053	ulleungdin	ulleungdin	BGC0002053
9372	1	61	Unknown	1				9372	9372
6830	1	60	Unknown	1				6830	6830
BGC0002547	2	60	Known	1	BGC0002547	BGC0002547	youssoufene A1/youssoufene B1/youssoufene B2/youssoufene B3/youssoufene B4	youssoufene	BGC0002547
BGC0002725	9	60	Known	1	BGC0002725	BGC0002725	prunipeptin	prunipeptin	BGC0002725
2369	1	59	Unknown	1				2369	2369
BGC0002108	7	58	Known	1	BGC0002108	BGC0002108	cinnapeptin	cinnapeptin	BGC0002108
3653	1	58	Unknown	1				3653	3653
5225	1	58	Unknown	1				5225	5225
8830	1	58	Unknown	1				8830	8830
349	1	58	Unknown	1				349	349
2844	1	57	Unknown	1				2844	2844
6575	1	55	Unknown	1				6575	6575
775	1	55	Unknown	1				775	775
BGC0001770	5	54	Known	3	BGC0002101,BGC0001770,BGC0002517	BGC0001770	sceliphrolactam	sceliphrolactam	BGC0001770
967	1	54	Unknown	1				967	967
7	1	53	Unknown	1				7	7
2561	1	53	Unknown	1				2561	2561
9061	1	53	Unknown	1				9061	9061
894	1	53	Unknown	1				894	894
429	1	51	Unknown	1				429	429
1894	1	51	Unknown	1				1894	1894
2174	1	51	Unknown	1				2174	2174
8521	1	50	Unknown	1				8521	8521
3019	1	49	Unknown	1				3019	3019
8116	1	49	Unknown	1				8116	8116
6319	1	49	Unknown	1				6319	6319
BGC0001746	11	48	Known	1	BGC0001746	BGC0001746	pristinol	pristinol	BGC0001746
1971	1	48	Unknown	1				1971	1971
BGC0002367	18	48	Known	1	BGC0002367	BGC0002367	rotihibin A	rotihibin A	BGC0002367
3262	1	48	Unknown	1				3262	3262
BGC0001298	3	48	Known	1	BGC0001298	BGC0001298	4-Z-annimycin	4-Z-annimycin	BGC0001298
BGC0000315	1	47	Known	2	BGC0000315,BGC0001370	BGC0000315	CDA1b/CDA2a/CDA2b/CDA3a/CDA3b/CDA4a/CDA4b	CDA	BGC0000315
399	1	47	Unknown	1				399	399
BGC0002291	1	47	Known	2	BGC0002291,BGC0000053	BGC0002291	efomycin K/efomycin L	efomycin K/efomycin L	BGC0002291
8213	1	46	Unknown	1				8213	8213
BGC0001801	6	46	Known	3	BGC0001819,BGC0001444,BGC0001801	BGC0001801	thiazostatin/watasemycin A/watasemycin B/2-hydroxyphenylthiazoline enantiopyochelin/isopyochelin	thiazostatin/watasemycin A/watasemycin B/2-hydroxyphenylthiazoline enantiopyochelin/isopyochelin	BGC0001801
BGC0001438	1	46	Known	1	BGC0001438	BGC0001438	warkmycin CS1/warkmycin CS2	warkmycin	BGC0001438
8576	1	46	Unknown	1				8576	8576
BGC0000340	7	46	Known	1	BGC0000340	BGC0000340	echoside A/echoside B/echoside C/echoside D/echoside E	echoside	BGC0000340
7902	1	46	Unknown	1				7902	7902
BGC0001841	1	46	Known	1	BGC0001841	BGC0001841	detoxin P1/detoxin P2/detoxin P3	detoxin	BGC0001841
BGC0001119	1	46	Known	2	BGC0001719,BGC0001119	BGC0001119	divergolide A/divergolide B/divergolide C/divergolide D	divergolide	BGC0001119
6467	1	46	Unknown	1				6467	6467
2660	1	46	Unknown	1				2660	2660
BGC0000115	7	45	Known	2	BGC0000024,BGC0000115	BGC0000115	nystatin A1	nystatin A1	BGC0000115
BGC0002526	1	45	Known	1	BGC0002526	BGC0002526	K-41A	K-41A	BGC0002526
8566	1	45	Unknown	1				8566	8566
987	1	45	Unknown	1				987	987
8833	1	45	Unknown	1				8833	8833
2379	1	45	Unknown	1				2379	2379
669	1	45	Unknown	1				669	669
BGC0002540	3	44	Known	3	BGC0001709,BGC0002540,BGC0000115	BGC0002540	tetramycin B	tetramycin B	BGC0002540
1303	1	43	Unknown	1				1303	1303
644	1	43	Unknown	1				644	644
5895	1	43	Unknown	1				5895	5895
BGC0001183	1	43	Known	1	BGC0001183	BGC0001183	lobophorin A	lobophorin A	BGC0001183
780	1	43	Unknown	1				780	780
1723	1	43	Unknown	1				1723	1723
117	1	43	Unknown	1				117	117
8630	1	43	Unknown	1				8630	8630
2483	1	42	Unknown	1				2483	2483
5716	1	42	Unknown	1				5716	5716
BGC0002509	1	42	Known	1	BGC0002509	BGC0002509	montamide A/capsimycin/clifednamide A/frontalamide A/combamide A	montamide	BGC0002509
10789	1	42	Unknown	1				10789	10789
9423	1	42	Unknown	1				9423	9423
BGC0000167	3	41	Known	5	BGC0002115,BGC0002634,BGC0000518,BGC0001003,BGC0000167	BGC0000167	vicenistatin	vicenistatin	BGC0000167
8367	1	41	Unknown	1				8367	8367
5611	1	41	Unknown	1				5611	5611
3056	1	41	Unknown	1				3056	3056
BGC0000114	1	41	Known	2	BGC0000114,BGC0002038	BGC0000114	nigericin	nigericin	BGC0000114
655	1	41	Unknown	1				655	655
9443	1	40	Unknown	1				9443	9443
BGC0002015	2	40	Known	4	BGC0001920,BGC0002015,BGC0002307,BGC0001674	BGC0002015	aborycin	aborycin	BGC0002015
3175	1	40	Unknown	1				3175	3175
4874	1	40	Unknown	1				4874	4874
2669	1	40	Unknown	1				2669	2669
BGC0000224	3	39	Known	1	BGC0000224	BGC0000224	fredericamycin A	fredericamycin A	BGC0000224
8825	1	39	Unknown	1				8825	8825
7883	1	39	Unknown	1				7883	7883
2316	1	39	Unknown	1				2316	2316
9198	1	39	Unknown	1				9198	9198
3460	1	38	Unknown	1				3460	3460
BGC0001851	5	38	Known	3	BGC0000212,BGC0001852,BGC0001851	BGC0001851	komodoquinone B	komodoquinone B	BGC0001851
4263	1	38	Unknown	1				4263	4263
2323	1	38	Unknown	1				2323	2323
BGC0000177	5	38	Known	1	BGC0000177	BGC0000177	iso-migrastatin/migrastatin/dorrigocin A/dorrigocin B/13-epi-dorrigocin A	iso-migrastatin/migrastatin/dorrigocin A/dorrigocin B/13-epi-dorrigocin A	BGC0000177
820	1	38	Unknown	1				820	820
BGC0000841	2	38	Known	2	BGC0001151,BGC0000841	BGC0000841	alanylclavam/2-hydroxymethylclavam/2-formyloxymethylclavam/clavam-2-carboxylate/clavulanic acid	alanylclavam/2-hydroxymethylclavam/2-formyloxymethylclavam/clavam-2-carboxylate/clavulanic acid	BGC0000841
11146	1	37	Unknown	1				11146	11146
BGC0000458	3	37	Known	1	BGC0000458	BGC0000458	viomycin	viomycin	BGC0000458
1316	1	37	Unknown	1				1316	1316
3186	1	37	Unknown	1				3186	3186
BGC0000826	3	36	Known	2	BGC0000826,BGC0000825	BGC0000826	staurosporine	staurosporine	BGC0000826
BGC0000375	3	36	Known	1	BGC0000375	BGC0000375	indigoidine	indigoidine	BGC0000375
1375	1	36	Unknown	1				1375	1375
BGC0001937	9	36	Known	1	BGC0001937	BGC0001937	tubercidin	tubercidin	BGC0001937
BGC0000234	1	36	Known	3	BGC0000234,BGC0000204,BGC0000248	BGC0000234	jadomycin	jadomycin	BGC0000234
3402	1	36	Unknown	1				3402	3402
5261	1	35	Unknown	1				5261	5261
3134	1	35	Unknown	1				3134	3134
BGC0001292	1	35	Known	2	BGC0001292,BGC0001213	BGC0001292	A33853	A33853	BGC0001292
5584	1	35	Unknown	1				5584	5584
BGC0001233	7	35	Known	1	BGC0001233	BGC0001233	feglymycin	feglymycin	BGC0001233
BGC0000394	6	35	Known	2	BGC0001455,BGC0000394	BGC0000394	naphthyridinomycin	naphthyridinomycin	BGC0000394
BGC0001596	2	35	Known	1	BGC0001596	BGC0001596	fluostatins M-Q	fluostatins M-Q	BGC0001596
2829	1	35	Unknown	1				2829	2829
2934	1	35	Unknown	1				2934	2934
9148	1	35	Unknown	1				9148	9148
4743	1	35	Unknown	1				4743	4743
BGC0002377	1	35	Known	3	BGC0002014,BGC0001297,BGC0002377	BGC0002377	WS9326B/WS9326A/WS9326G/WS9326F	WS9326B/WS9326A/WS9326G/WS9326F	BGC0002377
638	1	34	Unknown	1				638	638
9619	1	34	Unknown	1				9619	9619
2581	1	34	Unknown	1				2581	2581
6649	1	34	Unknown	1				6649	6649
3136	1	34	Unknown	1				3136	3136
BGC0001846	2	34	Known	1	BGC0001846	BGC0001846	valinomycin/montanastatin	valinomycin	BGC0001846
89	1	33	Unknown	1				89	89
4485	1	33	Unknown	1				4485	4485
3089	1	33	Unknown	1				3089	3089
BGC0000230	4	33	Known	1	BGC0000230	BGC0000230	griseorhodin A	griseorhodin A	BGC0000230
BGC0001910	4	33	Known	2	BGC0001911,BGC0001910	BGC0001910	cyslabdan	cyslabdan	BGC0001910
1721	1	33	Unknown	1				1721	1721
559	1	33	Unknown	1				559	559
BGC0001537	3	33	Known	1	BGC0001537	BGC0001537	butyrolactol A	butyrolactol A	BGC0001537
BGC0000373	2	33	Known	1	BGC0000373	BGC0000373	holomycin	holomycin	BGC0000373
790	1	33	Unknown	1				790	790
BGC0000047	1	33	Known	2	BGC0000047,BGC0000899	BGC0000047	10,11-dihydro-8-deoxy-12,13-deepoxy-12,13-dihydrochalcomycin	dihydrochalcomycin	BGC0000047
6144	1	33	Unknown	1				6144	6144
508	1	33	Unknown	1				508	508
1765	1	33	Unknown	1				1765	1765
3203	1	32	Unknown	1				3203	3203
556	1	32	Unknown	1				556	556
5328	1	32	Unknown	1				5328	5328
8554	1	32	Unknown	1				8554	8554
7040	1	32	Unknown	1				7040	7040
8812	1	32	Unknown	1				8812	8812
5059	1	32	Unknown	1				5059	5059
8798	1	32	Unknown	1				8798	8798
1193	1	32	Unknown	1				1193	1193
BGC0001226	5	31	Known	1	BGC0001226	BGC0001226	streptocollin	streptocollin	BGC0001226
8432	1	31	Unknown	1				8432	8432
BGC0002451	4	31	Known	2	BGC0001885,BGC0002451	BGC0002451	inthomycin B	inthomycin B	BGC0002451
BGC0000880	1	31	Known	1	BGC0000880	BGC0000880	tunicamycin B1	tunicamycin B1	BGC0000880
2062	1	31	Unknown	1				2062	2062
BGC0001444	4	31	Known	1	BGC0001444	BGC0001444	caboxamycin	caboxamycin	BGC0001444
696	1	31	Unknown	1				696	696
1143	1	31	Unknown	1				1143	1143
11196	1	31	Unknown	1				11196	11196
6510	1	31	Unknown	1				6510	6510
7996	1	30	Unknown	1				7996	7996
108	1	30	Unknown	1				108	108
8752	1	30	Unknown	1				8752	8752
8396	1	30	Unknown	1				8396	8396
4971	1	30	Unknown	1				4971	4971
304	1	30	Unknown	1				304	304
8229	1	29	Unknown	1				8229	8229
3800	1	29	Unknown	1				3800	3800
8466	1	29	Unknown	1				8466	8466
5245	1	29	Unknown	1				5245	5245
3378	1	29	Unknown	1				3378	3378
10758	1	29	Unknown	1				10758	10758
370	1	29	Unknown	1				370	370
BGC0001011	2	29	Known	1	BGC0001011	BGC0001011	meridamycin	meridamycin	BGC0001011
BGC0001623	3	29	Known	1	BGC0001623	BGC0001623	ishigamide	ishigamide	BGC0001623
BGC0000319	1	29	Known	1	BGC0000319	BGC0000319	cephamycin C	cephamycin C	BGC0000319
BGC0000195	6	28	Known	1	BGC0000195	BGC0000195	alnumycin A/alnumycin B/alnumycin C/alnumycin P/prealnumycin/thalnumycin A/thalnumycin B/K1115A/1,6-dihydro-8-propylanthraquinone	alnumycin A/alnumycin B/alnumycin C/alnumycin P/prealnumycin/thalnumycin A/thalnumycin B/K1115A/1,6-dihydro-8-propylanthraquinone	BGC0000195
BGC0000649	4	28	Known	3	BGC0000649,BGC0000633,BGC0000664	BGC0000649	carotenoid	carotenoid	BGC0000649
BGC0002443	2	28	Known	1	BGC0002443	BGC0002443	mycemycin C/mycemycin A/mycemycin B	mycemycin	BGC0002443
4379	1	28	Unknown	1				4379	4379
5890	1	28	Unknown	1				5890	5890
1709	1	28	Unknown	1				1709	1709
BGC0000058	1	28	Known	1	BGC0000058	BGC0000058	FD-891	FD-891	BGC0000058
9786	1	28	Unknown	1				9786	9786
114	1	28	Unknown	1				114	114
895	1	28	Unknown	1				895	895
5078	1	28	Unknown	1				5078	5078
BGC0002081	1	28	Known	1	BGC0002081	BGC0002081	streptoketide A/streptoketide B/streptoketide C/S2502/S2507/UWM5	streptoketide	BGC0002081
4555	1	28	Unknown	1				4555	4555
5246	1	28	Unknown	1				5246	5246
3417	1	28	Unknown	1				3417	3417
8018	1	28	Unknown	1				8018	8018
5787	1	28	Unknown	1				5787	5787
8514	1	28	Unknown	1				8514	8514
BGC0000876	2	28	Known	1	BGC0000876	BGC0000876	neopolyoxin C	neopolyoxin C	BGC0000876
175	1	28	Unknown	1				175	175
6151	1	27	Unknown	1				6151	6151
9169	1	27	Unknown	1				9169	9169
1686	1	27	Unknown	1				1686	1686
BGC0000309	7	27	Known	4	BGC0000309,BGC0000401,BGC0001185,BGC0000706	BGC0000309	bacillibactin	bacillibactin	BGC0000309
4961	1	27	Unknown	1				4961	4961
9027	1	27	Unknown	1				9027	9027
8645	1	27	Unknown	1				8645	8645
BGC0001083	2	27	Known	2	BGC0001079,BGC0001083	BGC0001083	merochlorin A/merochlorin B/deschloro-merochlorin A/deschloro-merochlorin B/isochloro-merochlorin B/dichloro-merochlorin B/merochlorin D/merochlorin C	merochlorin A/merochlorin B/deschloro-merochlorin A/deschloro-merochlorin B/isochloro-merochlorin B/dichloro-merochlorin B/merochlorin D/merochlorin C	BGC0001083
172	1	27	Unknown	1				172	172
181	1	27	Unknown	1				181	181
BGC0000140	6	27	Known	1	BGC0000140	BGC0000140	4-hexadecanoyl-3-hydroxy-2-(hydroxymethyl)-2H-furan-5-one	4-hexadecanoyl-3-hydroxy-2-(hydroxymethyl)-2H-furan-5-one	BGC0000140
BGC0000059	4	26	Known	2	BGC0002032,BGC0000059	BGC0000059	filipin	filipin	BGC0000059
BGC0001477	3	26	Known	1	BGC0001477	BGC0001477	lydicamycin	lydicamycin	BGC0001477
BGC0000040	3	26	Known	1	BGC0000040	BGC0000040	concanamycin A	concanamycin A	BGC0000040
8437	1	26	Unknown	1				8437	8437
1946	1	26	Unknown	1				1946	1946
6772	1	26	Unknown	1				6772	6772
426	1	26	Unknown	1				426	426
8048	1	26	Unknown	1				8048	8048
8669	1	26	Unknown	1				8669	8669
9281	1	26	Unknown	1				9281	9281
217	1	26	Unknown	1				217	217
9322	1	26	Unknown	1				9322	9322
10612	1	26	Unknown	1				10612	10612
BGC0002676	1	26	Known	1	BGC0002676	BGC0002676	skyllamycin D/skyllamycin E	skyllamycin	BGC0002676
7777	1	26	Unknown	1				7777	7777
2686	1	25	Unknown	1				2686	2686
BGC0001622	1	25	Known	1	BGC0001622	BGC0001622	isatropolone A/isotropolone B/isotropolone C	isatropolone	BGC0001622
3119	1	25	Unknown	1				3119	3119
BGC0000194	1	25	Known	1	BGC0000194	BGC0000194	actinorhodin	actinorhodin	BGC0000194
45	1	25	Unknown	1				45	45
BGC0001549	11	25	Known	2	BGC0001549,BGC0000955	BGC0001549	citrulassin B	citrulassin B	BGC0001549
5083	1	25	Unknown	1				5083	5083
9186	1	25	Unknown	1				9186	9186
7697	1	25	Unknown	1				7697	7697
6846	1	25	Unknown	1				6846	6846
9465	1	25	Unknown	1				9465	9465
1299	1	25	Unknown	1				1299	1299
10982	1	25	Unknown	1				10982	10982
1816	1	25	Unknown	1				1816	1816
BGC0001395	2	25	Known	1	BGC0001395	BGC0001395	teichomycin A1	teichomycin A1	BGC0001395
240	1	25	Unknown	1				240	240
3829	1	25	Unknown	1				3829	3829
BGC0001694	1	25	Known	1	BGC0001694	BGC0001694	neoabyssomicin/abyssomicin	neoabyssomicin/abyssomicin	BGC0001694
1936	1	25	Unknown	1				1936	1936
371	1	25	Unknown	1				371	371
2332	1	24	Unknown	1				2332	2332
6709	1	24	Unknown	1				6709	6709
BGC0001568	2	24	Known	2	BGC0001558,BGC0001568	BGC0001568	cytorhodin	cytorhodin	BGC0001568
8435	1	24	Unknown	1				8435	8435
3780	1	24	Unknown	1				3780	3780
BGC0002477	2	24	Known	3	BGC0002016,BGC0002378,BGC0002477	BGC0002477	thioangucycline A/thioangucycline B	thioangucycline A/thioangucycline B	BGC0002477
10882	1	24	Unknown	1				10882	10882
3096	1	24	Unknown	1				3096	3096
4861	1	24	Unknown	1				4861	4861
BGC0002314	4	24	Known	1	BGC0002314	BGC0002314	corbomycin	corbomycin	BGC0002314
242	1	24	Unknown	1				242	242
8720	1	24	Unknown	1				8720	8720
475	1	24	Unknown	1				475	475
2887	1	24	Unknown	1				2887	2887
4759	1	24	Unknown	1				4759	4759
1837	1	23	Unknown	1				1837	1837
9283	1	23	Unknown	1				9283	9283
BGC0002032	5	23	Known	1	BGC0002032	BGC0002032	pentamycin	pentamycin	BGC0002032
3764	1	23	Unknown	1				3764	3764
3405	1	23	Unknown	1				3405	3405
9609	1	23	Unknown	1				9609	9609
8949	1	23	Unknown	1				8949	8949
11110	1	23	Unknown	1				11110	11110
2699	1	23	Unknown	1				2699	2699
11295	1	23	Unknown	1				11295	11295
10408	1	23	Unknown	1				10408	10408
392	1	23	Unknown	1				392	392
BGC0001036	6	23	Known	1	BGC0001036	BGC0001036	polyoxypeptin	polyoxypeptin	BGC0001036
4988	1	23	Unknown	1				4988	4988
488	1	23	Unknown	1				488	488
9382	1	23	Unknown	1				9382	9382
3826	1	23	Unknown	1				3826	3826
4503	1	23	Unknown	1				4503	4503
1121	1	23	Unknown	1				1121	1121
BGC0000893	4	22	Known	1	BGC0000893	BGC0000893	chloramphenicol	chloramphenicol	BGC0000893
BGC0001348	2	22	Known	3	BGC0000040,BGC0001348,BGC0000028	BGC0001348	JBIR-100	JBIR-100	BGC0001348
BGC0000220	7	22	Known	2	BGC0000220,BGC0000315	BGC0000220	enterocin	enterocin	BGC0000220
BGC0000075	2	22	Known	1	BGC0000075	BGC0000075	hygrocin A/hygrocin B	hygrocin	BGC0000075
929	1	22	Unknown	1				929	929
1978	1	22	Unknown	1				1978	1978
1065	1	22	Unknown	1				1065	1065
BGC0002014	2	22	Known	1	BGC0002014	BGC0002014	pepticinnamin E	pepticinnamin E	BGC0002014
BGC0001840	1	22	Known	1	BGC0001840	BGC0001840	detoxin S1	detoxin S1	BGC0001840
246	1	22	Unknown	1				246	246
7409	1	22	Unknown	1				7409	7409
2755	1	22	Unknown	1				2755	2755
7112	1	22	Unknown	1				7112	7112
6625	1	22	Unknown	1				6625	6625
5324	1	22	Unknown	1				5324	5324
10124	1	22	Unknown	1				10124	10124
3286	1	22	Unknown	1				3286	3286
3677	1	22	Unknown	1				3677	3677
5861	1	22	Unknown	1				5861	5861
9794	1	21	Unknown	1				9794	9794
3773	1	21	Unknown	1				3773	3773
8415	1	21	Unknown	1				8415	8415
4115	1	21	Unknown	1				4115	4115
10176	1	21	Unknown	1				10176	10176
BGC0001984	4	21	Known	1	BGC0001984	BGC0001984	sarpeptin A/sarpeptin B	sarpeptin A/sarpeptin B	BGC0001984
7000	1	21	Unknown	1				7000	7000
BGC0000264	3	21	Known	1	BGC0000264	BGC0000264	resistomycin/resistoflavine	resistomycin/resistoflavine	BGC0000264
85	1	21	Unknown	1				85	85
2968	1	21	Unknown	1				2968	2968
8309	1	21	Unknown	1				8309	8309
BGC0002340	1	21	Known	1	BGC0002340	BGC0002340	pyrroloformamide A/pyrroloformamide B/pyrroloformamide D/pyrroloformamide C	pyrroloformamide A/pyrroloformamide B/pyrroloformamide D/pyrroloformamide C	BGC0002340
9426	1	21	Unknown	1				9426	9426
970	1	21	Unknown	1				970	970
1119	1	21	Unknown	1				1119	1119
261	1	21	Unknown	1				261	261
5686	1	21	Unknown	1				5686	5686
6	1	21	Unknown	1				6	6
9196	1	21	Unknown	1				9196	9196
423	1	21	Unknown	1				423	423
3426	1	21	Unknown	1				3426	3426
484	1	20	Unknown	1				484	484
BGC0001619	1	20	Known	1	BGC0001619	BGC0001619	ibomycin	ibomycin	BGC0001619
7405	1	20	Unknown	1				7405	7405
8413	1	20	Unknown	1				8413	8413
2409	1	20	Unknown	1				2409	2409
3363	1	20	Unknown	1				3363	3363
8912	1	20	Unknown	1				8912	8912
5416	1	20	Unknown	1				5416	5416
1735	1	20	Unknown	1				1735	1735
BGC0000201	3	20	Known	2	BGC0000201,BGC0000144	BGC0000201	auricin	auricin	BGC0000201
4969	1	20	Unknown	1				4969	4969
BGC0000038	1	20	Known	1	BGC0000038	BGC0000038	coelimycin P1	coelimycin P1	BGC0000038
3288	1	20	Unknown	1				3288	3288
BGC0002497	1	20	Known	1	BGC0002497	BGC0002497	hexacosalactone A	hexacosalactone A	BGC0002497
7311	1	20	Unknown	1				7311	7311
BGC0000934	4	20	Known	1	BGC0000934	BGC0000934	5-acetyl-5,10-dihydrophenazine-1-carboxylic acid/5-(2-hydroxyacetyl)-5,10-dihydrophenazine-1-carboxylic acid/endophenazine A1/endophenazine F/endophenazine G	5-acetyl-5,10-dihydrophenazine-1-carboxylic acid/5-(2-hydroxyacetyl)-5,10-dihydrophenazine-1-carboxylic acid/endophenazine A1/endophenazine F/endophenazine G	BGC0000934
BGC0002012	1	20	Known	2	BGC0002016,BGC0002012	BGC0002012	julichrome Q3-3/julichrome Q3-5	julichrome Q3-3/julichrome Q3-5	BGC0002012
210	1	20	Unknown	1				210	210
532	1	20	Unknown	1				532	532
BGC0001628	1	20	Known	2	BGC0001628,BGC0001567	BGC0001628	JBIR-78/JBIR-95	JBIR-78	BGC0001628
1773	1	20	Unknown	1				1773	1773
3163	1	20	Unknown	1				3163	3163
76	1	20	Unknown	1				76	76
10122	1	20	Unknown	1				10122	10122
511	1	20	Unknown	1				511	511
10746	1	20	Unknown	1				10746	10746
10264	1	20	Unknown	1				10264	10264
8740	1	20	Unknown	1				8740	8740
2786	1	20	Unknown	1				2786	2786
4213	1	20	Unknown	1				4213	4213
179	1	20	Unknown	1				179	179
634	1	20	Unknown	1				634	634
3925	1	20	Unknown	1				3925	3925
BGC0001742	4	19	Known	3	BGC0001169,BGC0001742,BGC0000124	BGC0001742	piericidin A1	piericidin A1	BGC0001742
BGC0000110	2	19	Known	3	BGC0000024,BGC0002523,BGC0000110	BGC0000110	spectinabilin/orinocin/SNF4435C/SNF4435D	spectinabilin/orinocin/SNF4435C/SNF4435D	BGC0000110
BGC0002385	3	19	Known	1	BGC0002385	BGC0002385	dumulmycin/shuangdaolide A/shuangdaolide C/shuangdaolide B/shuangdaolide D	dumulmycin/shuangdaolide A/shuangdaolide C/shuangdaolide B/shuangdaolide D	BGC0002385
BGC0000050	4	19	Known	1	BGC0000050	BGC0000050	E-837	E-837	BGC0000050
BGC0000212	5	19	Known	1	BGC0000212	BGC0000212	cinerubin B	cinerubin B	BGC0000212
BGC0000245	1	19	Known	1	BGC0000245	BGC0000245	medermycin	medermycin	BGC0000245
742	1	19	Unknown	1				742	742
919	1	19	Unknown	1				919	919
4200	1	19	Unknown	1				4200	4200
4110	1	19	Unknown	1				4110	4110
4941	1	19	Unknown	1				4941	4941
214	1	19	Unknown	1				214	214
4527	1	19	Unknown	1				4527	4527
8717	1	19	Unknown	1				8717	8717
8623	1	19	Unknown	1				8623	8623
9209	1	19	Unknown	1				9209	9209
1344	1	19	Unknown	1				1344	1344
244	1	19	Unknown	1				244	244
498	1	19	Unknown	1				498	498
BGC0001807	1	19	Known	1	BGC0001807	BGC0001807	totopotensamide A/totopotensamide B	totopotensamide A/totopotensamide B	BGC0001807
2497	1	19	Unknown	1				2497	2497
342	1	19	Unknown	1				342	342
4079	1	19	Unknown	1				4079	4079
BGC0001507	1	19	Known	3	BGC0001550,BGC0001507,BGC0002053	BGC0001507	anantin C	anantin C	BGC0001507
6790	1	19	Unknown	1				6790	6790
5639	1	19	Unknown	1				5639	5639
3066	1	19	Unknown	1				3066	3066
903	1	19	Unknown	1				903	903
4651	1	19	Unknown	1				4651	4651
928	1	19	Unknown	1				928	928
5033	1	19	Unknown	1				5033	5033
BGC0000973	1	19	Known	2	BGC0002052,BGC0000973	BGC0000973	collismycin A	collismycin A	BGC0000973
6736	1	19	Unknown	1				6736	6736
5877	1	19	Unknown	1				5877	5877
1587	1	19	Unknown	1				1587	1587
110	1	19	Unknown	1				110	110
7445	1	19	Unknown	1				7445	7445
10138	1	18	Unknown	1				10138	10138
8222	1	18	Unknown	1				8222	8222
BGC0000279	2	18	Known	1	BGC0000279	BGC0000279	xantholipin	xantholipin	BGC0000279
BGC0001510	5	18	Known	2	BGC0002127,BGC0001510	BGC0001510	anisomycin	anisomycin	BGC0001510
9323	1	18	Unknown	1				9323	9323
1168	1	18	Unknown	1				1168	1168
2871	1	18	Unknown	1				2871	2871
BGC0000233	1	18	Known	1	BGC0000233	BGC0000233	hedamycin	hedamycin	BGC0000233
4251	1	18	Unknown	1				4251	4251
9079	1	18	Unknown	1				9079	9079
4479	1	18	Unknown	1				4479	4479
2244	1	18	Unknown	1				2244	2244
4226	1	18	Unknown	1				4226	4226
2143	1	18	Unknown	1				2143	2143
9257	1	18	Unknown	1				9257	9257
129	1	18	Unknown	1				129	129
10179	1	18	Unknown	1				10179	10179
5338	1	18	Unknown	1				5338	5338
6880	1	18	Unknown	1				6880	6880
2522	1	18	Unknown	1				2522	2522
1408	1	18	Unknown	1				1408	1408
6181	1	18	Unknown	1				6181	6181
9211	1	18	Unknown	1				9211	9211
6199	1	18	Unknown	1				6199	6199
9502	1	18	Unknown	1				9502	9502
331	1	18	Unknown	1				331	331
251	1	18	Unknown	1				251	251
BGC0002578	1	18	Known	1	BGC0002578	BGC0002578	gaburedin A/gaburedin B/gaburedin C/gaburedin D/gaburedin E/gaburedin F	gaburedin A/gaburedin B/gaburedin C/gaburedin D/gaburedin E/gaburedin F	BGC0002578
518	1	18	Unknown	1				518	518
3717	1	18	Unknown	1				3717	3717
8091	1	18	Unknown	1				8091	8091
10510	1	18	Unknown	1				10510	10510
4774	1	18	Unknown	1				4774	4774
1512	1	18	Unknown	1				1512	1512
9544	1	18	Unknown	1				9544	9544
3068	1	18	Unknown	1				3068	3068
913	1	18	Unknown	1				913	913
5642	1	18	Unknown	1				5642	5642
3285	1	18	Unknown	1				3285	3285
4085	1	17	Unknown	1				4085	4085
1760	1	17	Unknown	1				1760	1760
BGC0001504	4	17	Known	1	BGC0001504	BGC0001504	amycomicin	amycomicin	BGC0001504
3646	1	17	Unknown	1				3646	3646
9269	1	17	Unknown	1				9269	9269
4622	1	17	Unknown	1				4622	4622
173	1	17	Unknown	1				173	173
2526	1	17	Unknown	1				2526	2526
8988	1	17	Unknown	1				8988	8988
6123	1	17	Unknown	1				6123	6123
BGC0000266	6	17	Known	1	BGC0000266	BGC0000266	collinomycin	collinomycin	BGC0000266
BGC0001070	5	17	Known	2	BGC0001070,BGC0000382	BGC0001070	kirromycin	kirromycin	BGC0001070
1532	1	17	Unknown	1				1532	1532
BGC0001674	4	17	Known	2	BGC0002307,BGC0001674	BGC0001674	MS-271	MS-271	BGC0001674
BGC0000448	6	17	Known	1	BGC0000448	BGC0000448	tomaymycin	tomaymycin	BGC0000448
BGC0000074	1	17	Known	3	BGC0000066,BGC0000074,BGC0000068	BGC0000074	herbimycin A	herbimycin A	BGC0000074
4791	1	17	Unknown	1				4791	4791
10164	1	17	Unknown	1				10164	10164
8700	1	17	Unknown	1				8700	8700
BGC0001625	2	17	Known	1	BGC0001625	BGC0001625	isofuranonaphthoquinone	isofuranonaphthoquinone	BGC0001625
5255	1	17	Unknown	1				5255	5255
4362	1	17	Unknown	1				4362	4362
1679	1	17	Unknown	1				1679	1679
11350	1	17	Unknown	1				11350	11350
482	1	17	Unknown	1				482	482
2658	1	17	Unknown	1				2658	2658
2873	1	17	Unknown	1				2873	2873
9464	1	17	Unknown	1				9464	9464
1889	1	17	Unknown	1				1889	1889
2667	1	17	Unknown	1				2667	2667
BGC0001106	1	17	Known	1	BGC0001106	BGC0001106	oxalomycin B	oxalomycin B	BGC0001106
5790	1	17	Unknown	1				5790	5790
2574	1	17	Unknown	1				2574	2574
7738	1	17	Unknown	1				7738	7738
10482	1	17	Unknown	1				10482	10482
9608	1	17	Unknown	1				9608	9608
BGC0001085	3	17	Known	1	BGC0001085	BGC0001085	teleocidin B1	teleocidin B1	BGC0001085
5371	1	17	Unknown	1				5371	5371
10009	1	17	Unknown	1				10009	10009
2662	1	17	Unknown	1				2662	2662
BGC0002000	2	16	Known	2	BGC0002000,BGC0000271	BGC0002000	setomimycin	setomimycin	BGC0002000
BGC0000339	4	16	Known	2	BGC0000339,BGC0000450	BGC0000339	echinomycin	echinomycin	BGC0000339
7326	1	16	Unknown	1				7326	7326
3393	1	16	Unknown	1				3393	3393
972	1	16	Unknown	1				972	972
9662	1	16	Unknown	1				9662	9662
1970	1	16	Unknown	1				1970	1970
9019	1	16	Unknown	1				9019	9019
BGC0001823	1	16	Known	1	BGC0001823	BGC0001823	weishanmycin	weishanmycin	BGC0001823
2136	1	16	Unknown	1				2136	2136
10597	1	16	Unknown	1				10597	10597
8151	1	16	Unknown	1				8151	8151
9855	1	16	Unknown	1				9855	9855
1343	1	16	Unknown	1				1343	1343
BGC0000019	1	16	Known	1	BGC0000019	BGC0000019	angolamycin	angolamycin	BGC0000019
BGC0001853	1	16	Known	3	BGC0001101,BGC0001611,BGC0001853	BGC0001853	largimiycin 38/largimycin 39	largimiycin 38/largimycin 39	BGC0001853
9195	1	16	Unknown	1				9195	9195
8365	1	16	Unknown	1				8365	8365
9935	1	16	Unknown	1				9935	9935
4298	1	16	Unknown	1				4298	4298
BGC0001813	1	16	Known	1	BGC0001813	BGC0001813	tyrobetaine	tyrobetaine	BGC0001813
1536	1	16	Unknown	1				1536	1536
8380	1	16	Unknown	1				8380	8380
5431	1	16	Unknown	1				5431	5431
2410	1	16	Unknown	1				2410	2410
10489	1	16	Unknown	1				10489	10489
BGC0000965	1	15	Known	2	BGC0001397,BGC0000965	BGC0000965	C-1027	C-1027	BGC0000965
BGC0002506	1	15	Known	3	BGC0000201,BGC0002506,BGC0000109	BGC0002506	homopiloquinone/piloquinone	homopiloquinone/piloquinone	BGC0002506
8862	1	15	Unknown	1				8862	8862
BGC0001920	3	15	Known	1	BGC0001920	BGC0001920	siamycin I	siamycin I	BGC0001920
11343	1	15	Unknown	1				11343	11343
BGC0000392	3	15	Known	1	BGC0000392	BGC0000392	mirubactin	mirubactin	BGC0000392
11427	1	15	Unknown	1				11427	11427
2185	1	15	Unknown	1				2185	2185
291	1	15	Unknown	1				291	291
1071	1	15	Unknown	1				1071	1071
8660	1	15	Unknown	1				8660	8660
10379	1	15	Unknown	1				10379	10379
2296	1	15	Unknown	1				2296	2296
486	1	15	Unknown	1				486	486
BGC0000029	1	15	Known	1	BGC0000029	BGC0000029	BE-14106	BE-14106	BGC0000029
10405	1	15	Unknown	1				10405	10405
520	1	15	Unknown	1				520	520
10649	1	15	Unknown	1				10649	10649
BGC0002637	1	15	Known	1	BGC0002637	BGC0002637	rimomycin A/rimomycin B/rimomycin C	rimomycin A/rimomycin B/rimomycin C	BGC0002637
4864	1	15	Unknown	1				4864	4864
5998	1	15	Unknown	1				5998	5998
8183	1	15	Unknown	1				8183	8183
4139	1	15	Unknown	1				4139	4139
272	1	15	Unknown	1				272	272
3464	1	15	Unknown	1				3464	3464
2198	1	15	Unknown	1				2198	2198
5792	1	15	Unknown	1				5792	5792
9489	1	15	Unknown	1				9489	9489
8593	1	15	Unknown	1				8593	8593
10057	1	15	Unknown	1				10057	10057
6955	1	15	Unknown	1				6955	6955
BGC0002381	1	15	Known	1	BGC0002381	BGC0002381	tambjamine BE-18591	tambjamine BE-18591	BGC0002381
6965	1	15	Unknown	1				6965	6965
7893	1	15	Unknown	1				7893	7893
8244	1	15	Unknown	1				8244	8244
1296	1	15	Unknown	1				1296	1296
1486	1	15	Unknown	1				1486	1486
7239	1	15	Unknown	1				7239	7239
120	1	15	Unknown	1				120	120
10776	1	15	Unknown	1				10776	10776
9052	1	15	Unknown	1				9052	9052
2578	1	15	Unknown	1				2578	2578
BGC0001199	1	15	Known	1	BGC0001199	BGC0001199	akaeolide	akaeolide	BGC0001199
BGC0002735	1	15	Known	1	BGC0002735	BGC0002735	incarnatapeptin A/incarnatapeptin B/dentigerumycin F/dentigerumycin G	incarnatapeptin	BGC0002735
8749	1	14	Unknown	1				8749	8749
BGC0000111	3	14	Known	1	BGC0000111	BGC0000111	neocarzilin A/neocarzilin B	neocarzilin A/neocarzilin B	BGC0000111
BGC0001529	4	14	Known	1	BGC0001529	BGC0001529	benzastatin J/7-hydroxyl benzastatin B/7-hydroxyl O-demethylbenzastatin A/JBIR-67/7-hydroxyl benzastatin F/7-hydroxyl O-demethylbenzastatin D/O-demethylvirantmycin/7-hydroxyl benzastatin D/virantmycin/benzastatin K/methylbenzastatin K	benzastatin J/7-hydroxyl benzastatin B/7-hydroxyl O-demethylbenzastatin A/JBIR-67/7-hydroxyl benzastatin F/7-hydroxyl O-demethylbenzastatin D/O-demethylvirantmycin/7-hydroxyl benzastatin D/virantmycin/benzastatin K/methylbenzastatin K	BGC0001529
BGC0001179	3	14	Known	1	BGC0001179	BGC0001179	rishirilide B/rishirilide A	rishirilide B/rishirilide A	BGC0001179
BGC0000388	3	14	Known	1	BGC0000388	BGC0000388	mannopeptimycin	mannopeptimycin	BGC0000388
708	1	14	Unknown	1				708	708
8900	1	14	Unknown	1				8900	8900
102	1	14	Unknown	1				102	102
464	1	14	Unknown	1				464	464
9	1	14	Unknown	1				9	9
3682	1	14	Unknown	1				3682	3682
8250	1	14	Unknown	1				8250	8250
1358	1	14	Unknown	1				1358	1358
4976	1	14	Unknown	1				4976	4976
9752	1	14	Unknown	1				9752	9752
8160	1	14	Unknown	1				8160	8160
9818	1	14	Unknown	1				9818	9818
1238	1	14	Unknown	1				1238	1238
2209	1	14	Unknown	1				2209	2209
10065	1	14	Unknown	1				10065	10065
2227	1	14	Unknown	1				2227	2227
8149	1	14	Unknown	1				8149	8149
9982	1	14	Unknown	1				9982	9982
412	1	14	Unknown	1				412	412
3389	1	14	Unknown	1				3389	3389
1527	1	14	Unknown	1				1527	1527
BGC0000123	1	14	Known	1	BGC0000123	BGC0000123	phoslactomycin B	phoslactomycin B	BGC0000123
2810	1	14	Unknown	1				2810	2810
7269	1	14	Unknown	1				7269	7269
2926	1	14	Unknown	1				2926	2926
1510	1	14	Unknown	1				1510	1510
1130	1	14	Unknown	1				1130	1130
56	1	14	Unknown	1				56	56
632	1	14	Unknown	1				632	632
2306	1	14	Unknown	1				2306	2306
2167	1	14	Unknown	1				2167	2167
3141	1	14	Unknown	1				3141	3141
1475	1	14	Unknown	1				1475	1475
6900	1	14	Unknown	1				6900	6900
6892	1	14	Unknown	1				6892	6892
121	1	14	Unknown	1				121	121
10779	1	13	Unknown	1				10779	10779
4314	1	13	Unknown	1				4314	4314
9462	1	13	Unknown	1				9462	9462
212	1	13	Unknown	1				212	212
9265	1	13	Unknown	1				9265	9265
3683	1	13	Unknown	1				3683	3683
BGC0001386	1	13	Known	1	BGC0001386	BGC0001386	JBIR-76/JBIR-77	JBIR-76	BGC0001386
16	1	13	Unknown	1				16	16
211	1	13	Unknown	1				211	211
1479	1	13	Unknown	1				1479	1479
7960	1	13	Unknown	1				7960	7960
4571	1	13	Unknown	1				4571	4571
5165	1	13	Unknown	1				5165	5165
5633	1	13	Unknown	1				5633	5633
5793	1	13	Unknown	1				5793	5793
4197	1	13	Unknown	1				4197	4197
BGC0000428	2	13	Known	1	BGC0000428	BGC0000428	sibiromycin	sibiromycin	BGC0000428
BGC0001567	5	13	Known	1	BGC0001567	BGC0001567	cysteoamide	cysteoamide	BGC0001567
BGC0002300	2	13	Known	1	BGC0002300	BGC0002300	albomycin delta2	albomycin delta2	BGC0002300
BGC0000254	2	13	Known	1	BGC0000254	BGC0000254	oxytetracycline	oxytetracycline	BGC0000254
2326	1	13	Unknown	1				2326	2326
2110	1	13	Unknown	1				2110	2110
5909	1	13	Unknown	1				5909	5909
9391	1	13	Unknown	1				9391	9391
9124	1	13	Unknown	1				9124	9124
5472	1	13	Unknown	1				5472	5472
7460	1	13	Unknown	1				7460	7460
1455	1	13	Unknown	1				1455	1455
10464	1	13	Unknown	1				10464	10464
9068	1	13	Unknown	1				9068	9068
9106	1	13	Unknown	1				9106	9106
3425	1	13	Unknown	1				3425	3425
6489	1	13	Unknown	1				6489	6489
5201	1	13	Unknown	1				5201	5201
815	1	13	Unknown	1				815	815
9238	1	13	Unknown	1				9238	9238
923	1	13	Unknown	1				923	923
5500	1	13	Unknown	1				5500	5500
9078	1	13	Unknown	1				9078	9078
8376	1	13	Unknown	1				8376	8376
10047	1	13	Unknown	1				10047	10047
1139	1	13	Unknown	1				1139	1139
BGC0000117	1	13	Known	2	BGC0000271,BGC0000117	BGC0000117	oligomycin	oligomycin	BGC0000117
8612	1	13	Unknown	1				8612	8612
5507	1	13	Unknown	1				5507	5507
4806	1	13	Unknown	1				4806	4806
1004	1	13	Unknown	1				1004	1004
8337	1	13	Unknown	1				8337	8337
6647	1	13	Unknown	1				6647	6647
5247	1	13	Unknown	1				5247	5247
2999	1	13	Unknown	1				2999	2999
BGC0001598	1	13	Known	1	BGC0001598	BGC0001598	foxicin A/foxicin B/foxicin C/foxicin	foxicin	BGC0001598
6543	1	13	Unknown	1				6543	6543
150	1	13	Unknown	1				150	150
765	1	13	Unknown	1				765	765
11475	1	13	Unknown	1				11475	11475
6248	1	13	Unknown	1				6248	6248
2151	1	13	Unknown	1				2151	2151
7969	1	13	Unknown	1				7969	7969
8863	1	13	Unknown	1				8863	8863
372	1	13	Unknown	1				372	372
1825	1	13	Unknown	1				1825	1825
5697	1	13	Unknown	1				5697	5697
4724	1	13	Unknown	1				4724	4724
5101	1	13	Unknown	1				5101	5101
9385	1	13	Unknown	1				9385	9385
11125	1	13	Unknown	1				11125	11125
10451	1	13	Unknown	1				10451	10451
5900	1	13	Unknown	1				5900	5900
6066	1	13	Unknown	1				6066	6066
8683	1	13	Unknown	1				8683	8683
9735	1	13	Unknown	1				9735	9735
1922	1	13	Unknown	1				1922	1922
952	1	12	Unknown	1				952	952
503	1	12	Unknown	1				503	503
853	1	12	Unknown	1				853	853
1695	1	12	Unknown	1				1695	1695
11391	1	12	Unknown	1				11391	11391
6069	1	12	Unknown	1				6069	6069
519	1	12	Unknown	1				519	519
BGC0002479	1	12	Known	1	BGC0002479	BGC0002479	miharamycin B/miharamycin A	miharamycin B/miharamycin A	BGC0002479
8879	1	12	Unknown	1				8879	8879
6425	1	12	Unknown	1				6425	6425
646	1	12	Unknown	1				646	646
6258	1	12	Unknown	1				6258	6258
9689	1	12	Unknown	1				9689	9689
469	1	12	Unknown	1				469	469
456	1	12	Unknown	1				456	456
BGC0000554	1	12	Known	1	BGC0000554	BGC0000554	SRO15-3108	SRO15-3108	BGC0000554
1001	1	12	Unknown	1				1001	1001
420	1	12	Unknown	1				420	420
8093	1	12	Unknown	1				8093	8093
BGC0002673	1	12	Known	1	BGC0002673	BGC0002673	iminimycin A/iminimycin B	iminimycin	BGC0002673
5982	1	12	Unknown	1				5982	5982
9213	1	12	Unknown	1				9213	9213
8431	1	12	Unknown	1				8431	8431
4638	1	12	Unknown	1				4638	4638
BGC0001168	6	12	Known	1	BGC0001168	BGC0001168	livipeptin	livipeptin	BGC0001168
BGC0002354	7	12	Known	1	BGC0002354	BGC0002354	huimycin	huimycin	BGC0002354
BGC0001752	4	12	Known	1	BGC0001752	BGC0001752	qinichelins	qinichelins	BGC0001752
6196	1	12	Unknown	1				6196	6196
495	1	12	Unknown	1				495	495
1993	1	12	Unknown	1				1993	1993
9339	1	12	Unknown	1				9339	9339
2494	1	12	Unknown	1				2494	2494
8985	1	12	Unknown	1				8985	8985
1231	1	12	Unknown	1				1231	1231
139	1	12	Unknown	1				139	139
2707	1	12	Unknown	1				2707	2707
4075	1	12	Unknown	1				4075	4075
5625	1	12	Unknown	1				5625	5625
28	1	12	Unknown	1				28	28
2759	1	12	Unknown	1				2759	2759
7266	1	12	Unknown	1				7266	7266
6802	1	12	Unknown	1				6802	6802
2850	1	12	Unknown	1				2850	2850
7303	1	12	Unknown	1				7303	7303
834	1	12	Unknown	1				834	834
3020	1	12	Unknown	1				3020	3020
10345	1	12	Unknown	1				10345	10345
6558	1	12	Unknown	1				6558	6558
6563	1	12	Unknown	1				6563	6563
74	1	12	Unknown	1				74	74
388	1	12	Unknown	1				388	388
7834	1	12	Unknown	1				7834	7834
4519	1	12	Unknown	1				4519	4519
7787	1	12	Unknown	1				7787	7787
3234	1	12	Unknown	1				3234	3234
1260	1	12	Unknown	1				1260	1260
5779	1	12	Unknown	1				5779	5779
10281	1	12	Unknown	1				10281	10281
6704	1	12	Unknown	1				6704	6704
7255	1	12	Unknown	1				7255	7255
4980	1	12	Unknown	1				4980	4980
9115	1	12	Unknown	1				9115	9115
922	1	12	Unknown	1				922	922
5028	1	12	Unknown	1				5028	5028
1893	1	12	Unknown	1				1893	1893
3551	1	12	Unknown	1				3551	3551
8362	1	12	Unknown	1				8362	8362
11434	1	12	Unknown	1				11434	11434
5402	1	12	Unknown	1				5402	5402
6080	1	12	Unknown	1				6080	6080
BGC0001294	1	12	Known	1	BGC0001294	BGC0001294	7-prenylisatin	7-prenylisatin	BGC0001294
145	1	12	Unknown	1				145	145
400	1	12	Unknown	1				400	400
11265	1	12	Unknown	1				11265	11265
2878	1	12	Unknown	1				2878	2878
5469	1	12	Unknown	1				5469	5469
6740	1	12	Unknown	1				6740	6740
1515	1	12	Unknown	1				1515	1515
11149	1	12	Unknown	1				11149	11149
BGC0002097	1	12	Known	1	BGC0002097	BGC0002097	kosinostatin	kosinostatin	BGC0002097
1111	1	12	Unknown	1				1111	1111
11111	1	12	Unknown	1				11111	11111
10527	1	12	Unknown	1				10527	10527
10583	1	12	Unknown	1				10583	10583
2210	1	12	Unknown	1				2210	2210
9126	1	12	Unknown	1				9126	9126
9157	1	11	Unknown	1				9157	9157
9329	1	11	Unknown	1				9329	9329
4387	1	11	Unknown	1				4387	4387
5457	1	11	Unknown	1				5457	5457
6442	1	11	Unknown	1				6442	6442
2286	1	11	Unknown	1				2286	2286
10487	1	11	Unknown	1				10487	10487
2695	1	11	Unknown	1				2695	2695
1541	1	11	Unknown	1				1541	1541
BGC0001753	3	11	Known	1	BGC0001753	BGC0001753	radamycin/globimycin	radamycin/globimycin	BGC0001753
463	1	11	Unknown	1				463	463
6723	1	11	Unknown	1				6723	6723
4509	1	11	Unknown	1				4509	4509
11174	1	11	Unknown	1				11174	11174
8216	1	11	Unknown	1				8216	8216
7686	1	11	Unknown	1				7686	7686
9948	1	11	Unknown	1				9948	9948
BGC0000306	2	11	Known	1	BGC0000306	BGC0000306	arylomycin	arylomycin	BGC0000306
BGC0002303	4	11	Known	1	BGC0002303	BGC0002303	pristinin A3	pristinin A3	BGC0002303
BGC0001551	4	11	Known	1	BGC0001551	BGC0001551	citrulassin E	citrulassin E	BGC0001551
BGC0002018	5	11	Known	1	BGC0002018	BGC0002018	azomycin	azomycin	BGC0002018
2990	1	11	Unknown	1				2990	2990
10362	1	11	Unknown	1				10362	10362
8067	1	11	Unknown	1				8067	8067
9535	1	11	Unknown	1				9535	9535
BGC0000374	1	11	Known	1	BGC0000374	BGC0000374	hormaomycin/hormaomycin A1/hormaomycin A2/hormaomycin A3/hormaomycin A4/hormaomycin A5/hormaomycin A6	hormaomycin	BGC0000374
4376	1	11	Unknown	1				4376	4376
9564	1	11	Unknown	1				9564	9564
1359	1	11	Unknown	1				1359	1359
3355	1	11	Unknown	1				3355	3355
229	1	11	Unknown	1				229	229
2031	1	11	Unknown	1				2031	2031
6159	1	11	Unknown	1				6159	6159
9076	1	11	Unknown	1				9076	9076
3620	1	11	Unknown	1				3620	3620
9941	1	11	Unknown	1				9941	9941
3806	1	11	Unknown	1				3806	3806
10592	1	11	Unknown	1				10592	10592
1127	1	11	Unknown	1				1127	1127
9457	1	11	Unknown	1				9457	9457
4858	1	11	Unknown	1				4858	4858
3793	1	11	Unknown	1				3793	3793
9117	1	11	Unknown	1				9117	9117
8675	1	11	Unknown	1				8675	8675
11045	1	11	Unknown	1				11045	11045
111	1	11	Unknown	1				111	111
9418	1	11	Unknown	1				9418	9418
11024	1	11	Unknown	1				11024	11024
8360	1	11	Unknown	1				8360	8360
3724	1	11	Unknown	1				3724	3724
9299	1	11	Unknown	1				9299	9299
10016	1	11	Unknown	1				10016	10016
5182	1	11	Unknown	1				5182	5182
576	1	11	Unknown	1				576	576
2634	1	11	Unknown	1				2634	2634
3304	1	11	Unknown	1				3304	3304
6628	1	11	Unknown	1				6628	6628
8916	1	11	Unknown	1				8916	8916
9852	1	11	Unknown	1				9852	9852
4606	1	11	Unknown	1				4606	4606
BGC0002364	1	11	Known	1	BGC0002364	BGC0002364	trichostatin RK	trichostatin RK	BGC0002364
BGC0001700	1	11	Known	1	BGC0001700	BGC0001700	niphimycins C-E	niphimycins C-E	BGC0001700
BGC0002440	1	11	Known	1	BGC0002440	BGC0002440	longicatenamide B/longicatenamide C/longicatenamide A/longicatenamide D	longicatenamide B/longicatenamide C/longicatenamide A/longicatenamide D	BGC0002440
187	1	11	Unknown	1				187	187
11345	1	11	Unknown	1				11345	11345
10240	1	11	Unknown	1				10240	10240
9785	1	11	Unknown	1				9785	9785
9314	1	11	Unknown	1				9314	9314
262	1	11	Unknown	1				262	262
10868	1	11	Unknown	1				10868	10868
1945	1	11	Unknown	1				1945	1945
9065	1	11	Unknown	1				9065	9065
10862	1	11	Unknown	1				10862	10862
9036	1	10	Unknown	1				9036	9036
5601	1	10	Unknown	1				5601	5601
BGC0002106	1	10	Known	1	BGC0002106	BGC0002106	rimocidin	rimocidin	BGC0002106
8832	1	10	Unknown	1				8832	8832
7838	1	10	Unknown	1				7838	7838
9606	1	10	Unknown	1				9606	9606
9626	1	10	Unknown	1				9626	9626
522	1	10	Unknown	1				522	522
4803	1	10	Unknown	1				4803	4803
1656	1	10	Unknown	1				1656	1656
3577	1	10	Unknown	1				3577	3577
BGC0002439	1	10	Known	1	BGC0002439	BGC0002439	diastaphenazine/izumiphenazine C	diastaphenazine/izumiphenazine C	BGC0002439
5443	1	10	Unknown	1				5443	5443
BGC0002054	1	10	Known	1	BGC0002054	BGC0002054	amipurimycin	amipurimycin	BGC0002054
10784	1	10	Unknown	1				10784	10784
7218	1	10	Unknown	1				7218	7218
10721	1	10	Unknown	1				10721	10721
5554	1	10	Unknown	1				5554	5554
10701	1	10	Unknown	1				10701	10701
7309	1	10	Unknown	1				7309	7309
7327	1	10	Unknown	1				7327	7327
2874	1	10	Unknown	1				2874	2874
10320	1	10	Unknown	1				10320	10320
3219	1	10	Unknown	1				3219	3219
5651	1	10	Unknown	1				5651	5651
10839	1	10	Unknown	1				10839	10839
BGC0000213	1	10	Known	1	BGC0000213	BGC0000213	colabomycin E	colabomycin E	BGC0000213
9177	1	10	Unknown	1				9177	9177
8361	1	10	Unknown	1				8361	8361
1315	1	10	Unknown	1				1315	1315
1658	1	10	Unknown	1				1658	1658
11059	1	10	Unknown	1				11059	11059
13	1	10	Unknown	1				13	13
6877	1	10	Unknown	1				6877	6877
6883	1	10	Unknown	1				6883	6883
8760	1	10	Unknown	1				8760	8760
2116	1	10	Unknown	1				2116	2116
BGC0001661	1	10	Known	1	BGC0001661	BGC0001661	mayamycin	mayamycin	BGC0001661
BGC0002359	1	10	Known	1	BGC0002359	BGC0002359	dudomycin A	dudomycin A	BGC0002359
BGC0000207	1	10	Known	1	BGC0000207	BGC0000207	chartreusin	chartreusin	BGC0000207
6293	1	10	Unknown	1				6293	6293
11310	1	10	Unknown	1				11310	11310
8956	1	10	Unknown	1				8956	8956
42	1	10	Unknown	1				42	42
6655	1	10	Unknown	1				6655	6655
6724	1	10	Unknown	1				6724	6724
6730	1	10	Unknown	1				6730	6730
5883	1	10	Unknown	1				5883	5883
6426	1	10	Unknown	1				6426	6426
2470	1	10	Unknown	1				2470	2470
8768	1	10	Unknown	1				8768	8768
27	1	10	Unknown	1				27	27
BGC0001814	1	10	Known	1	BGC0001814	BGC0001814	ulleungmycin	ulleungmycin	BGC0001814
19	1	10	Unknown	1				19	19
4126	1	10	Unknown	1				4126	4126
11448	1	10	Unknown	1				11448	11448
4417	1	10	Unknown	1				4417	4417
9032	1	10	Unknown	1				9032	9032
14	1	10	Unknown	1				14	14
131	1	10	Unknown	1				131	131
9189	1	10	Unknown	1				9189	9189
9510	1	10	Unknown	1				9510	9510
3702	1	10	Unknown	1				3702	3702
8418	1	10	Unknown	1				8418	8418
8568	1	10	Unknown	1				8568	8568
8471	1	10	Unknown	1				8471	8471
BGC0001061	1	10	Known	1	BGC0001061	BGC0001061	polyketomycin	polyketomycin	BGC0001061
8508	1	10	Unknown	1				8508	8508
8523	1	10	Unknown	1				8523	8523
8527	1	10	Unknown	1				8527	8527
4770	1	10	Unknown	1				4770	4770
5240	1	10	Unknown	1				5240	5240
3489	1	10	Unknown	1				3489	3489
3998	1	10	Unknown	1				3998	3998
BGC0000834	1	10	Known	3	BGC0000833,BGC0000832,BGC0000834	BGC0000834	cathomycin	cathomycin	BGC0000834
10029	1	10	Unknown	1				10029	10029
1585	1	10	Unknown	1				1585	1585
8615	1	10	Unknown	1				8615	8615
1802	1	10	Unknown	1				1802	1802
8212	1	10	Unknown	1				8212	8212
9200	1	10	Unknown	1				9200	9200
9697	1	10	Unknown	1				9697	9697
9871	1	10	Unknown	1				9871	9871
3993	1	10	Unknown	1				3993	3993
10012	1	10	Unknown	1				10012	10012
8059	1	10	Unknown	1				8059	8059
8275	1	9	Unknown	1				8275	8275
912	1	9	Unknown	1				912	912
11029	1	9	Unknown	1				11029	11029
8420	1	9	Unknown	1				8420	8420
8424	1	9	Unknown	1				8424	8424
11164	1	9	Unknown	1				11164	11164
7944	1	9	Unknown	1				7944	7944
77	1	9	Unknown	1				77	77
8393	1	9	Unknown	1				8393	8393
6440	1	9	Unknown	1				6440	6440
7134	1	9	Unknown	1				7134	7134
BGC0002010	1	9	Known	2	BGC0002010,BGC0001661	BGC0002010	streptophenazine B/streptophenazine C/streptophenazine F/streptophenazine G/streptophenazine H	streptophenazine B/streptophenazine C/streptophenazine F/streptophenazine G/streptophenazine H	BGC0002010
6550	1	9	Unknown	1				6550	6550
9077	1	9	Unknown	1				9077	9077
679	1	9	Unknown	1				679	679
8484	1	9	Unknown	1				8484	8484
9190	1	9	Unknown	1				9190	9190
BGC0002706	1	9	Known	1	BGC0002706	BGC0002706	saframycin Mx1	saframycin Mx1	BGC0002706
9193	1	9	Unknown	1				9193	9193
1167	1	9	Unknown	1				1167	1167
651	1	9	Unknown	1				651	651
BGC0000236	1	9	Known	1	BGC0000236	BGC0000236	kinamycin	kinamycin	BGC0000236
9271	1	9	Unknown	1				9271	9271
BGC0002307	2	9	Known	1	BGC0002307	BGC0002307	humidimycin	humidimycin	BGC0002307
BGC0000953	1	9	Known	1	BGC0000953	BGC0000953	amicetin	amicetin	BGC0000953
8306	1	9	Unknown	1				8306	8306
6371	1	9	Unknown	1				6371	6371
BGC0000678	2	9	Known	2	BGC0000653,BGC0000678	BGC0000678	pentalenolactone	pentalenolactone	BGC0000678
BGC0000239	3	9	Known	1	BGC0000239	BGC0000239	landomycin A	landomycin A	BGC0000239
BGC0001334	2	9	Known	1	BGC0001334	BGC0001334	caldoniamide A/cladoniamide B/cladoniamide C7/cladoniamide D/cladoniamide E/cladoniamide F/cladoniamide G	caldoniamide A/cladoniamide B/cladoniamide C7/cladoniamide D/cladoniamide E/cladoniamide F/cladoniamide G	BGC0001334
BGC0002383	4	9	Known	2	BGC0002361,BGC0002383	BGC0002383	kinanthraquinone B/kinanthraquinone	kinanthraquinone B/kinanthraquinone	BGC0002383
BGC0002446	6	9	Known	1	BGC0002446	BGC0002446	ionostatin	ionostatin	BGC0002446
9719	1	9	Unknown	1				9719	9719
8588	1	9	Unknown	1				8588	8588
810	1	9	Unknown	1				810	810
6237	1	9	Unknown	1				6237	6237
7884	1	9	Unknown	1				7884	7884
8565	1	9	Unknown	1				8565	8565
6476	1	9	Unknown	1				6476	6476
10980	1	9	Unknown	1				10980	10980
BGC0001797	1	9	Known	1	BGC0001797	BGC0001797	telomestatin	telomestatin	BGC0001797
10935	1	9	Unknown	1				10935	10935
6502	1	9	Unknown	1				6502	6502
BGC0000164	1	9	Known	1	BGC0000164	BGC0000164	tetronomycin	tetronomycin	BGC0000164
11017	1	9	Unknown	1				11017	11017
6335	1	9	Unknown	1				6335	6335
1016	1	9	Unknown	1				1016	1016
BGC0000950	1	9	Known	1	BGC0000950	BGC0000950	napsamycin A/napsamycin B/napsamycin C/napsamycin D/mureidomycin A/mureidomycin B	napsamycin A/napsamycin B/napsamycin C/napsamycin D/mureidomycin A/mureidomycin B	BGC0000950
72	1	9	Unknown	1				72	72
6330	1	9	Unknown	1				6330	6330
BGC0002697	2	9	Known	1	BGC0002697	BGC0002697	clipibicyclene/azabicyclene B/azabicyclene C/azabicyclene D	clipibicyclene	BGC0002697
941	1	9	Unknown	1				941	941
971	1	9	Unknown	1				971	971
483	1	9	Unknown	1				483	483
9307	1	9	Unknown	1				9307	9307
2384	1	9	Unknown	1				2384	2384
5144	1	9	Unknown	1				5144	5144
3078	1	9	Unknown	1				3078	3078
1976	1	9	Unknown	1				1976	1976
506	1	9	Unknown	1				506	506
1582	1	9	Unknown	1				1582	1582
5279	1	9	Unknown	1				5279	5279
2382	1	9	Unknown	1				2382	2382
4345	1	9	Unknown	1				4345	4345
1508	1	9	Unknown	1				1508	1508
5086	1	9	Unknown	1				5086	5086
1910	1	9	Unknown	1				1910	1910
1792	1	9	Unknown	1				1792	1792
3049	1	9	Unknown	1				3049	3049
3406	1	9	Unknown	1				3406	3406
3891	1	9	Unknown	1				3891	3891
1726	1	9	Unknown	1				1726	1726
5961	1	9	Unknown	1				5961	5961
5942	1	9	Unknown	1				5942	5942
3456	1	9	Unknown	1				3456	3456
3251	1	9	Unknown	1				3251	3251
4832	1	9	Unknown	1				4832	4832
1817	1	9	Unknown	1				1817	1817
5859	1	9	Unknown	1				5859	5859
3875	1	9	Unknown	1				3875	3875
1692	1	9	Unknown	1				1692	1692
3869	1	9	Unknown	1				3869	3869
4261	1	9	Unknown	1				4261	4261
4766	1	9	Unknown	1				4766	4766
3647	1	9	Unknown	1				3647	3647
4370	1	9	Unknown	1				4370	4370
1468	1	9	Unknown	1				1468	1468
2720	1	9	Unknown	1				2720	2720
3507	1	9	Unknown	1				3507	3507
4754	1	9	Unknown	1				4754	4754
2719	1	9	Unknown	1				2719	2719
5489	1	9	Unknown	1				5489	5489
2462	1	9	Unknown	1				2462	2462
3437	1	9	Unknown	1				3437	3437
7822	1	9	Unknown	1				7822	7822
250	1	9	Unknown	1				250	250
BGC0000242	1	9	Known	1	BGC0000242	BGC0000242	lysolipin I	lysolipin I	BGC0000242
10655	1	9	Unknown	1				10655	10655
BGC0002318	1	9	Known	2	BGC0002318,BGC0000354	BGC0002318	canucin A/canucin B	canucin	BGC0002318
BGC0000106	1	9	Known	1	BGC0000106	BGC0000106	naphthomycin A	naphthomycin A	BGC0000106
10691	1	9	Unknown	1				10691	10691
222	1	9	Unknown	1				222	222
1503	1	9	Unknown	1				1503	1503
255	1	9	Unknown	1				255	255
9507	1	9	Unknown	1				9507	9507
9509	1	9	Unknown	1				9509	9509
9547	1	9	Unknown	1				9547	9547
7342	1	9	Unknown	1				7342	7342
9442	1	9	Unknown	1				9442	9442
1114	1	9	Unknown	1				1114	1114
7273	1	9	Unknown	1				7273	7273
6784	1	9	Unknown	1				6784	6784
8999	1	9	Unknown	1				8999	8999
8738	1	9	Unknown	1				8738	8738
7668	1	9	Unknown	1				7668	7668
4551	1	9	Unknown	1				4551	4551
4923	1	9	Unknown	1				4923	4923
3472	1	9	Unknown	1				3472	3472
5509	1	9	Unknown	1				5509	5509
BGC0002523	1	9	Known	1	BGC0002523	BGC0002523	desertomycin B/desertomycin A/desertomycin G	desertomycin B/desertomycin A/desertomycin G	BGC0002523
BGC0002378	1	9	Known	1	BGC0002378	BGC0002378	coprisamide C/coprisamide D	coprisamide C/coprisamide D	BGC0002378
10419	1	9	Unknown	1				10419	10419
307	1	9	Unknown	1				307	307
2620	1	9	Unknown	1				2620	2620
752	1	9	Unknown	1				752	752
7775	1	9	Unknown	1				7775	7775
8875	1	9	Unknown	1				8875	8875
8849	1	9	Unknown	1				8849	8849
280	1	9	Unknown	1				280	280
7702	1	9	Unknown	1				7702	7702
1057	1	8	Unknown	1				1057	1057
7724	1	8	Unknown	1				7724	7724
5313	1	8	Unknown	1				5313	5313
7639	1	8	Unknown	1				7639	7639
2961	1	8	Unknown	1				2961	2961
5249	1	8	Unknown	1				5249	5249
1526	1	8	Unknown	1				1526	1526
7442	1	8	Unknown	1				7442	7442
1293	1	8	Unknown	1				1293	1293
7418	1	8	Unknown	1				7418	7418
6332	1	8	Unknown	1				6332	6332
7407	1	8	Unknown	1				7407	7407
1120	1	8	Unknown	1				1120	1120
1588	1	8	Unknown	1				1588	1588
7483	1	8	Unknown	1				7483	7483
1485	1	8	Unknown	1				1485	1485
10581	1	8	Unknown	1				10581	10581
10205	1	8	Unknown	1				10205	10205
351	1	8	Unknown	1				351	351
10372	1	8	Unknown	1				10372	10372
3193	1	8	Unknown	1				3193	3193
290	1	8	Unknown	1				290	290
287	1	8	Unknown	1				287	287
3046	1	8	Unknown	1				3046	3046
10524	1	8	Unknown	1				10524	10524
3010	1	8	Unknown	1				3010	3010
2988	1	8	Unknown	1				2988	2988
2973	1	8	Unknown	1				2973	2973
2009	1	8	Unknown	1				2009	2009
264	1	8	Unknown	1				264	264
7855	1	8	Unknown	1				7855	7855
10137	1	8	Unknown	1				10137	10137
6136	1	8	Unknown	1				6136	6136
5161	1	8	Unknown	1				5161	5161
1364	1	8	Unknown	1				1364	1364
6274	1	8	Unknown	1				6274	6274
1008	1	8	Unknown	1				1008	1008
8039	1	8	Unknown	1				8039	8039
5070	1	8	Unknown	1				5070	5070
6311	1	8	Unknown	1				6311	6311
1335	1	8	Unknown	1				1335	1335
6252	1	8	Unknown	1				6252	6252
7265	1	8	Unknown	1				7265	7265
5132	1	8	Unknown	1				5132	5132
5048	1	8	Unknown	1				5048	5048
BGC0000698	2	8	Known	1	BGC0000698	BGC0000698	hygromycin A	hygromycin A	BGC0000698
BGC0000100	2	8	Known	1	BGC0000100	BGC0000100	monensin	monensin	BGC0000100
BGC0002636	2	8	Known	1	BGC0002636	BGC0002636	streptophenazine 1/streptophenazine 2	streptophenazine	BGC0002636
BGC0001611	3	8	Known	1	BGC0001611	BGC0001611	guangnanmycin	guangnanmycin	BGC0001611
BGC0001633	3	8	Known	1	BGC0001633	BGC0001633	ketomemicin B3/ketomemicin B4	ketomemicin B3/ketomemicin B4	BGC0001633
1149	1	8	Unknown	1				1149	1149
5578	1	8	Unknown	1				5578	5578
7290	1	8	Unknown	1				7290	7290
5882	1	8	Unknown	1				5882	5882
1496	1	8	Unknown	1				1496	1496
5953	1	8	Unknown	1				5953	5953
6748	1	8	Unknown	1				6748	6748
5796	1	8	Unknown	1				5796	5796
6922	1	8	Unknown	1				6922	6922
6930	1	8	Unknown	1				6930	6930
6743	1	8	Unknown	1				6743	6743
6729	1	8	Unknown	1				6729	6729
5585	1	8	Unknown	1				5585	5585
6662	1	8	Unknown	1				6662	6662
1192	1	8	Unknown	1				1192	1192
6505	1	8	Unknown	1				6505	6505
1177	1	8	Unknown	1				1177	1177
1480	1	8	Unknown	1				1480	1480
7210	1	8	Unknown	1				7210	7210
BGC0001903	1	8	Known	1	BGC0001903	BGC0001903	neocarazostatin A	neocarazostatin A	BGC0001903
10200	1	8	Unknown	1				10200	10200
3534	1	8	Unknown	1				3534	3534
9611	1	8	Unknown	1				9611	9611
4045	1	8	Unknown	1				4045	4045
8872	1	8	Unknown	1				8872	8872
1681	1	8	Unknown	1				1681	1681
4219	1	8	Unknown	1				4219	4219
8885	1	8	Unknown	1				8885	8885
911	1	8	Unknown	1				911	911
802	1	8	Unknown	1				802	802
4137	1	8	Unknown	1				4137	4137
705	1	8	Unknown	1				705	705
9120	1	8	Unknown	1				9120	9120
8372	1	8	Unknown	1				8372	8372
8232	1	8	Unknown	1				8232	8232
9481	1	8	Unknown	1				9481	9481
2531	1	8	Unknown	1				2531	2531
2535	1	8	Unknown	1				2535	2535
2562	1	8	Unknown	1				2562	2562
2572	1	8	Unknown	1				2572	2572
146	1	8	Unknown	1				146	146
2587	1	8	Unknown	1				2587	2587
2590	1	8	Unknown	1				2590	2590
2599	1	8	Unknown	1				2599	2599
8512	1	8	Unknown	1				8512	8512
958	1	8	Unknown	1				958	958
2687	1	8	Unknown	1				2687	2687
3799	1	8	Unknown	1				3799	3799
8644	1	8	Unknown	1				8644	8644
8763	1	8	Unknown	1				8763	8763
8643	1	8	Unknown	1				8643	8643
8811	1	8	Unknown	1				8811	8811
785	1	8	Unknown	1				785	785
4350	1	8	Unknown	1				4350	4350
8273	1	8	Unknown	1				8273	8273
524	1	8	Unknown	1				524	524
4834	1	8	Unknown	1				4834	4834
940	1	8	Unknown	1				940	940
9438	1	8	Unknown	1				9438	9438
9246	1	8	Unknown	1				9246	9246
3947	1	8	Unknown	1				3947	3947
9479	1	8	Unknown	1				9479	9479
4821	1	8	Unknown	1				4821	4821
3941	1	8	Unknown	1				3941	3941
8354	1	8	Unknown	1				8354	8354
4138	1	8	Unknown	1				4138	4138
9437	1	8	Unknown	1				9437	9437
9348	1	8	Unknown	1				9348	9348
11006	1	8	Unknown	1				11006	11006
8541	1	8	Unknown	1				8541	8541
176	1	8	Unknown	1				176	176
978	1	8	Unknown	1				978	978
2424	1	8	Unknown	1				2424	2424
10645	1	8	Unknown	1				10645	10645
9660	1	8	Unknown	1				9660	9660
10638	1	8	Unknown	1				10638	10638
9784	1	8	Unknown	1				9784	9784
3261	1	8	Unknown	1				3261	3261
10130	1	8	Unknown	1				10130	10130
10101	1	8	Unknown	1				10101	10101
1926	1	8	Unknown	1				1926	1926
3383	1	8	Unknown	1				3383	3383
94	1	8	Unknown	1				94	94
3468	1	8	Unknown	1				3468	3468
3397	1	8	Unknown	1				3397	3397
BGC0000227	1	8	Known	1	BGC0000227	BGC0000227	granaticin	granaticin	BGC0000227
3462	1	8	Unknown	1				3462	3462
3543	1	8	Unknown	1				3543	3543
9636	1	8	Unknown	1				9636	9636
2496	1	8	Unknown	1				2496	2496
3867	1	8	Unknown	1				3867	3867
9680	1	8	Unknown	1				9680	9680
98	1	8	Unknown	1				98	98
2017	1	8	Unknown	1				2017	2017
81	1	8	Unknown	1				81	81
BGC0001409	1	8	Known	2	BGC0001061,BGC0001409	BGC0001409	dutomycin	dutomycin	BGC0001409
2788	1	8	Unknown	1				2788	2788
2782	1	8	Unknown	1				2782	2782
2796	1	8	Unknown	1				2796	2796
2848	1	8	Unknown	1				2848	2848
2865	1	8	Unknown	1				2865	2865
2527	1	8	Unknown	1				2527	2527
BGC0002143	1	8	Known	1	BGC0002143	BGC0002143	griseusin	griseusin	BGC0002143
109	1	8	Unknown	1				109	109
3642	1	8	Unknown	1				3642	3642
2201	1	8	Unknown	1				2201	2201
17	1	8	Unknown	1				17	17
2268	1	8	Unknown	1				2268	2268
2741	1	8	Unknown	1				2741	2741
11412	1	8	Unknown	1				11412	11412
10817	1	8	Unknown	1				10817	10817
BGC0002452	1	8	Known	2	BGC0002452,BGC0002033	BGC0002452	leucomycin	leucomycin	BGC0002452
2119	1	8	Unknown	1				2119	2119
2713	1	8	Unknown	1				2713	2713
2327	1	8	Unknown	1				2327	2327
11288	1	8	Unknown	1				11288	11288
11232	1	7	Unknown	1				11232	11232
2333	1	7	Unknown	1				2333	2333
879	1	7	Unknown	1				879	879
2161	1	7	Unknown	1				2161	2161
62	1	7	Unknown	1				62	62
1032	1	7	Unknown	1				1032	1032
4740	1	7	Unknown	1				4740	4740
60	1	7	Unknown	1				60	60
1025	1	7	Unknown	1				1025	1025
4768	1	7	Unknown	1				4768	4768
5186	1	7	Unknown	1				5186	5186
2152	1	7	Unknown	1				2152	2152
BGC0002288	1	7	Known	1	BGC0002288	BGC0002288	B/ashimides A/ashimide A/ashimide B	ashimide	BGC0002288
1694	1	7	Unknown	1				1694	1694
7913	1	7	Unknown	1				7913	7913
852	1	7	Unknown	1				852	852
6328	1	7	Unknown	1				6328	6328
2423	1	7	Unknown	1				2423	2423
2349	1	7	Unknown	1				2349	2349
8478	1	7	Unknown	1				8478	8478
8813	1	7	Unknown	1				8813	8813
1714	1	7	Unknown	1				1714	1714
1049	1	7	Unknown	1				1049	1049
4425	1	7	Unknown	1				4425	4425
4434	1	7	Unknown	1				4434	4434
2414	1	7	Unknown	1				2414	2414
4279	1	7	Unknown	1				4279	4279
2351	1	7	Unknown	1				2351	2351
758	1	7	Unknown	1				758	758
627	1	7	Unknown	1				627	627
5292	1	7	Unknown	1				5292	5292
4243	1	7	Unknown	1				4243	4243
1751	1	7	Unknown	1				1751	1751
4232	1	7	Unknown	1				4232	4232
1360	1	7	Unknown	1				1360	1360
5330	1	7	Unknown	1				5330	5330
4813	1	7	Unknown	1				4813	4813
5358	1	7	Unknown	1				5358	5358
2444	1	7	Unknown	1				2444	2444
2310	1	7	Unknown	1				2310	2310
8902	1	7	Unknown	1				8902	8902
BGC0001877	1	7	Known	1	BGC0001877	BGC0001877	cyphomycin	cyphomycin	BGC0001877
BGC0001052	1	7	Known	1	BGC0001052	BGC0001052	tirandamycin	tirandamycin	BGC0001052
4531	1	7	Unknown	1				4531	4531
4164	1	7	Unknown	1				4164	4164
1538	1	7	Unknown	1				1538	1538
6398	1	7	Unknown	1				6398	6398
631	1	7	Unknown	1				631	631
4141	1	7	Unknown	1				4141	4141
2549	1	7	Unknown	1				2549	2549
5829	1	7	Unknown	1				5829	5829
8967	1	7	Unknown	1				8967	8967
2464	1	7	Unknown	1				2464	2464
2098	1	7	Unknown	1				2098	2098
2463	1	7	Unknown	1				2463	2463
2498	1	7	Unknown	1				2498	2498
5382	1	7	Unknown	1				5382	5382
931	1	7	Unknown	1				931	931
BGC0001236	2	7	Known	1	BGC0001236	BGC0001236	thiotetroamide	thiotetroamide	BGC0001236
BGC0001439	2	7	Known	1	BGC0001439	BGC0001439	antibiotic HKI 10311129/antibiotic A2121-1/cervimycin D/cervimycin C/cervimycin A	antibiotic HKI 10311129/antibiotic A2121-1/cervimycin D/cervimycin C/cervimycin A	BGC0001439
BGC0001078	4	7	Known	1	BGC0001078	BGC0001078	furaquinocin B	furaquinocin B	BGC0001078
BGC0001349	3	7	Known	2	BGC0002101,BGC0001349	BGC0001349	heronamide A/heronamide B/heronamide C/heronamide D/heronamide E/heronamide F	heronamide A/heronamide B/heronamide C/heronamide D/heronamide E/heronamide F	BGC0001349
BGC0001539	2	7	Known	1	BGC0001539	BGC0001539	cattlecin	cattlecin	BGC0001539
BGC0000247	2	7	Known	2	BGC0000247,BGC0000210	BGC0000247	mithramycin	mithramycin	BGC0000247
BGC0000674	2	7	Known	1	BGC0000674	BGC0000674	(-)-δ-cadinene	(-)-δ-cadinene	BGC0000674
9154	1	7	Unknown	1				9154	9154
4002	1	7	Unknown	1				4002	4002
6110	1	7	Unknown	1				6110	6110
7463	1	7	Unknown	1				7463	7463
4523	1	7	Unknown	1				4523	4523
835	1	7	Unknown	1				835	835
1370	1	7	Unknown	1				1370	1370
831	1	7	Unknown	1				831	831
1708	1	7	Unknown	1				1708	1708
2120	1	7	Unknown	1				2120	2120
6389	1	7	Unknown	1				6389	6389
4184	1	7	Unknown	1				4184	4184
8991	1	7	Unknown	1				8991	8991
BGC0000654	1	7	Known	1	BGC0000654	BGC0000654	phenalinolactone A	phenalinolactone A	BGC0000654
4010	1	7	Unknown	1				4010	4010
11023	1	7	Unknown	1				11023	11023
7465	1	7	Unknown	1				7465	7465
9097	1	7	Unknown	1				9097	9097
7554	1	7	Unknown	1				7554	7554
BGC0000582	1	7	Known	1	BGC0000582	BGC0000582	cypemycin	cypemycin	BGC0000582
BGC0001377	1	7	Known	2	BGC0001377,BGC0001378	BGC0001377	uncialamycin	uncialamycin	BGC0001377
9216	1	7	Unknown	1				9216	9216
1528	1	7	Unknown	1				1528	1528
2293	1	7	Unknown	1				2293	2293
4353	1	7	Unknown	1				4353	4353
BGC0000262	1	7	Known	1	BGC0000262	BGC0000262	prejadomycin/rabelomycin/gaudimycin C/gaudimycin D/UWM6/gaudimycin A	prejadomycin/rabelomycin/gaudimycin C/gaudimycin D/UWM6/gaudimycin A	BGC0000262
779	1	7	Unknown	1				779	779
1521	1	7	Unknown	1				1521	1521
5482	1	7	Unknown	1				5482	5482
6494	1	7	Unknown	1				6494	6494
11000	1	7	Unknown	1				11000	11000
9453	1	7	Unknown	1				9453	9453
9444	1	7	Unknown	1				9444	9444
BGC0001116	1	7	Known	2	BGC0001101,BGC0001116	BGC0001116	virginiamycin S1	virginiamycin S1	BGC0001116
4863	1	7	Unknown	1				4863	4863
1126	1	7	Unknown	1				1126	1126
11389	1	7	Unknown	1				11389	11389
7435	1	7	Unknown	1				7435	7435
6014	1	7	Unknown	1				6014	6014
5494	1	7	Unknown	1				5494	5494
170	1	7	Unknown	1				170	170
3672	1	7	Unknown	1				3672	3672
8313	1	7	Unknown	1				8313	8313
9623	1	7	Unknown	1				9623	9623
10896	1	7	Unknown	1				10896	10896
1405	1	7	Unknown	1				1405	1405
5498	1	7	Unknown	1				5498	5498
3583	1	7	Unknown	1				3583	3583
1858	1	7	Unknown	1				1858	1858
1131	1	7	Unknown	1				1131	1131
10956	1	7	Unknown	1				10956	10956
10969	1	7	Unknown	1				10969	10969
3521	1	7	Unknown	1				3521	3521
BGC0000851	1	7	Known	1	BGC0000851	BGC0000851	albonoursin	albonoursin	BGC0000851
6506	1	7	Unknown	1				6506	6506
201	1	7	Unknown	1				201	201
10860	1	7	Unknown	1				10860	10860
3466	1	7	Unknown	1				3466	3466
10870	1	7	Unknown	1				10870	10870
2258	1	7	Unknown	1				2258	2258
6309	1	7	Unknown	1				6309	6309
494	1	7	Unknown	1				494	494
7264	1	7	Unknown	1				7264	7264
5277	1	7	Unknown	1				5277	5277
10869	1	7	Unknown	1				10869	10869
492	1	7	Unknown	1				492	492
491	1	7	Unknown	1				491	491
1494	1	7	Unknown	1				1494	1494
7261	1	7	Unknown	1				7261	7261
9770	1	7	Unknown	1				9770	9770
6299	1	7	Unknown	1				6299	6299
3432	1	7	Unknown	1				3432	3432
9758	1	7	Unknown	1				9758	9758
1157	1	7	Unknown	1				1157	1157
9661	1	7	Unknown	1				9661	9661
9779	1	7	Unknown	1				9779	9779
9781	1	7	Unknown	1				9781	9781
7213	1	7	Unknown	1				7213	7213
3404	1	7	Unknown	1				3404	3404
9513	1	7	Unknown	1				9513	9513
4772	1	7	Unknown	1				4772	4772
9992	1	7	Unknown	1				9992	9992
7164	1	7	Unknown	1				7164	7164
10070	1	7	Unknown	1				10070	10070
2763	1	7	Unknown	1				2763	2763
10720	1	7	Unknown	1				10720	10720
10010	1	7	Unknown	1				10010	10010
1169	1	7	Unknown	1				1169	1169
1270	1	7	Unknown	1				1270	1270
1943	1	7	Unknown	1				1943	1943
228	1	7	Unknown	1				228	228
10231	1	7	Unknown	1				10231	10231
10229	1	7	Unknown	1				10229	10229
7051	1	7	Unknown	1				7051	7051
3185	1	7	Unknown	1				3185	3185
366	1	7	Unknown	1				366	366
7066	1	7	Unknown	1				7066	7066
8856	1	7	Unknown	1				8856	8856
2893	1	7	Unknown	1				2893	2893
10204	1	7	Unknown	1				10204	10204
3198	1	7	Unknown	1				3198	3198
8815	1	7	Unknown	1				8815	8815
10183	1	7	Unknown	1				10183	10183
2825	1	7	Unknown	1				2825	2825
590	1	7	Unknown	1				590	590
BGC0002456	1	7	Known	1	BGC0002456	BGC0002456	alchivemycin A/alchivemycin B	alchivemycin A/alchivemycin B	BGC0002456
10095	1	7	Unknown	1				10095	10095
5464	1	7	Unknown	1				5464	5464
2015	1	7	Unknown	1				2015	2015
279	1	7	Unknown	1				279	279
BGC0000431	1	7	Known	1	BGC0000431	BGC0000431	stenothricin	stenothricin	BGC0000431
317	1	7	Unknown	1				317	317
5007	1	7	Unknown	1				5007	5007
10432	1	7	Unknown	1				10432	10432
1232	1	7	Unknown	1				1232	1232
296	1	7	Unknown	1				296	296
5813	1	7	Unknown	1				5813	5813
10567	1	7	Unknown	1				10567	10567
8159	1	7	Unknown	1				8159	8159
10531	1	7	Unknown	1				10531	10531
5807	1	7	Unknown	1				5807	5807
1995	1	7	Unknown	1				1995	1995
245	1	7	Unknown	1				245	245
3038	1	7	Unknown	1				3038	3038
5880	1	7	Unknown	1				5880	5880
6945	1	7	Unknown	1				6945	6945
5805	1	7	Unknown	1				5805	5805
8218	1	7	Unknown	1				8218	8218
8228	1	7	Unknown	1				8228	8228
8248	1	7	Unknown	1				8248	8248
5757	1	7	Unknown	1				5757	5757
2207	1	7	Unknown	1				2207	2207
2040	1	7	Unknown	1				2040	2040
3877	1	6	Unknown	1				3877	3877
3883	1	6	Unknown	1				3883	3883
360	1	6	Unknown	1				360	360
9324	1	6	Unknown	1				9324	9324
7453	1	6	Unknown	1				7453	7453
9336	1	6	Unknown	1				9336	9336
3714	1	6	Unknown	1				3714	3714
9355	1	6	Unknown	1				9355	9355
9402	1	6	Unknown	1				9402	9402
9282	1	6	Unknown	1				9282	9282
9730	1	6	Unknown	1				9730	9730
3902	1	6	Unknown	1				3902	3902
9467	1	6	Unknown	1				9467	9467
7383	1	6	Unknown	1				7383	7383
9811	1	6	Unknown	1				9811	9811
3504	1	6	Unknown	1				3504	3504
BGC0000715	1	6	Known	1	BGC0000715	BGC0000715	actinospectacin	actinospectacin	BGC0000715
3418	1	6	Unknown	1				3418	3418
9672	1	6	Unknown	1				9672	9672
7373	1	6	Unknown	1				7373	7373
5515	1	6	Unknown	1				5515	5515
3783	1	6	Unknown	1				3783	3783
BGC0000032	1	6	Known	1	BGC0000032	BGC0000032	A23187	A23187	BGC0000032
7364	1	6	Unknown	1				7364	7364
6213	1	6	Unknown	1				6213	6213
2	1	6	Unknown	1				2	2
3787	1	6	Unknown	1				3787	3787
10573	1	6	Unknown	1				10573	10573
9404	1	6	Unknown	1				9404	9404
9431	1	6	Unknown	1				9431	9431
1857	1	6	Unknown	1				1857	1857
9964	1	6	Unknown	1				9964	9964
3377	1	6	Unknown	1				3377	3377
9924	1	6	Unknown	1				9924	9924
7205	1	6	Unknown	1				7205	7205
9922	1	6	Unknown	1				9922	9922
9911	1	6	Unknown	1				9911	9911
9897	1	6	Unknown	1				9897	9897
3209	1	6	Unknown	1				3209	3209
7099	1	6	Unknown	1				7099	7099
3073	1	6	Unknown	1				3073	3073
5819	1	6	Unknown	1				5819	5819
2996	1	6	Unknown	1				2996	2996
6842	1	6	Unknown	1				6842	6842
6885	1	6	Unknown	1				6885	6885
3061	1	6	Unknown	1				3061	3061
6954	1	6	Unknown	1				6954	6954
3079	1	6	Unknown	1				3079	3079
10392	1	6	Unknown	1				10392	10392
10375	1	6	Unknown	1				10375	10375
7014	1	6	Unknown	1				7014	7014
3398	1	6	Unknown	1				3398	3398
9886	1	6	Unknown	1				9886	9886
9815	1	6	Unknown	1				9815	9815
9401	1	6	Unknown	1				9401	9401
9463	1	6	Unknown	1				9463	9463
3747	1	6	Unknown	1				3747	3747
2094	1	6	Unknown	1				2094	2094
2034	1	6	Unknown	1				2034	2034
2019	1	6	Unknown	1				2019	2019
1580	1	6	Unknown	1				1580	1580
1554	1	6	Unknown	1				1554	1554
1819	1	6	Unknown	1				1819	1819
1823	1	6	Unknown	1				1823	1823
571	1	6	Unknown	1				571	571
1744	1	6	Unknown	1				1744	1744
920	1	6	Unknown	1				920	920
1300	1	6	Unknown	1				1300	1300
236	1	6	Unknown	1				236	236
398	1	6	Unknown	1				398	398
1559	1	6	Unknown	1				1559	1559
1219	1	6	Unknown	1				1219	1219
927	1	6	Unknown	1				927	927
86	1	6	Unknown	1				86	86
2093	1	6	Unknown	1				2093	2093
537	1	6	Unknown	1				537	537
138	1	6	Unknown	1				138	138
521	1	6	Unknown	1				521	521
1137	1	6	Unknown	1				1137	1137
142	1	6	Unknown	1				142	142
1128	1	6	Unknown	1				1128	1128
1474	1	6	Unknown	1				1474	1474
1470	1	6	Unknown	1				1470	1470
BGC0002140	3	6	Known	1	BGC0002140	BGC0002140	galtamycin C/galtamycin D	galtamycin C/galtamycin D	BGC0002140
BGC0000724	2	6	Known	2	BGC0000690,BGC0000724	BGC0000724	streptomycin	streptomycin	BGC0000724
BGC0000605	3	6	Known	1	BGC0000605	BGC0000605	GE37468	GE37468	BGC0000605
BGC0001177	4	6	Known	1	BGC0001177	BGC0001177	mensacaricin	mensacaricin	BGC0001177
BGC0000914	2	6	Known	1	BGC0000914	BGC0000914	methylenomycin A	methylenomycin A	BGC0000914
BGC0001760	1	6	Known	1	BGC0001760	BGC0001760	rimosamide	rimosamide	BGC0001760
268	1	6	Unknown	1				268	268
552	1	6	Unknown	1				552	552
917	1	6	Unknown	1				917	917
57	1	6	Unknown	1				57	57
629	1	6	Unknown	1				629	629
850	1	6	Unknown	1				850	850
1187	1	6	Unknown	1				1187	1187
2148	1	6	Unknown	1				2148	2148
23	1	6	Unknown	1				23	23
753	1	6	Unknown	1				753	753
22	1	6	Unknown	1				22	22
756	1	6	Unknown	1				756	756
945	1	6	Unknown	1				945	945
1394	1	6	Unknown	1				1394	1394
115	1	6	Unknown	1				115	115
534	1	6	Unknown	1				534	534
1577	1	6	Unknown	1				1577	1577
191	1	6	Unknown	1				191	191
2171	1	6	Unknown	1				2171	2171
836	1	6	Unknown	1				836	836
1171	1	6	Unknown	1				1171	1171
1579	1	6	Unknown	1				1579	1579
460	1	6	Unknown	1				460	460
1324	1	6	Unknown	1				1324	1324
1013	1	6	Unknown	1				1013	1013
1291	1	6	Unknown	1				1291	1291
1777	1	6	Unknown	1				1777	1777
44	1	6	Unknown	1				44	44
479	1	6	Unknown	1				479	479
1261	1	6	Unknown	1				1261	1261
1423	1	6	Unknown	1				1423	1423
3349	1	6	Unknown	1				3349	3349
7600	1	6	Unknown	1				7600	7600
10043	1	6	Unknown	1				10043	10043
11182	1	6	Unknown	1				11182	11182
2307	1	6	Unknown	1				2307	2307
6646	1	6	Unknown	1				6646	6646
2837	1	6	Unknown	1				2837	2837
11221	1	6	Unknown	1				11221	11221
6188	1	6	Unknown	1				6188	6188
10681	1	6	Unknown	1				10681	10681
11096	1	6	Unknown	1				11096	11096
8770	1	6	Unknown	1				8770	8770
2450	1	6	Unknown	1				2450	2450
6046	1	6	Unknown	1				6046	6046
5948	1	6	Unknown	1				5948	5948
10811	1	6	Unknown	1				10811	10811
6393	1	6	Unknown	1				6393	6393
11173	1	6	Unknown	1				11173	11173
6344	1	6	Unknown	1				6344	6344
6503	1	6	Unknown	1				6503	6503
BGC0000026	1	6	Known	1	BGC0000026	BGC0000026	avilamycin A/avilamycin C	avilamycin A/avilamycin C	BGC0000026
10710	1	6	Unknown	1				10710	10710
6555	1	6	Unknown	1				6555	6555
2673	1	6	Unknown	1				2673	2673
6073	1	6	Unknown	1				6073	6073
BGC0001522	1	6	Known	1	BGC0001522	BGC0001522	auroramycin	auroramycin	BGC0001522
8172	1	6	Unknown	1				8172	8172
8639	1	6	Unknown	1				8639	8639
5291	1	6	Unknown	1				5291	5291
8869	1	6	Unknown	1				8869	8869
4265	1	6	Unknown	1				4265	4265
4284	1	6	Unknown	1				4284	4284
5283	1	6	Unknown	1				5283	5283
4373	1	6	Unknown	1				4373	4373
7800	1	6	Unknown	1				7800	7800
11339	1	6	Unknown	1				11339	11339
11450	1	6	Unknown	1				11450	11450
10725	1	6	Unknown	1				10725	10725
2902	1	6	Unknown	1				2902	2902
6735	1	6	Unknown	1				6735	6735
11010	1	6	Unknown	1				11010	11010
6786	1	6	Unknown	1				6786	6786
6109	1	6	Unknown	1				6109	6109
10973	1	6	Unknown	1				10973	10973
10110	1	6	Unknown	1				10110	10110
11054	1	6	Unknown	1				11054	11054
5889	1	6	Unknown	1				5889	5889
BGC0000459	1	6	Known	1	BGC0000459	BGC0000459	griseoviridin/fijimycin A	griseoviridin/fijimycin A	BGC0000459
BGC0002357	2	6	Known	1	BGC0002357	BGC0002357	neomediomycin B	neomediomycin B	BGC0002357
11331	1	6	Unknown	1				11331	11331
2367	1	6	Unknown	1				2367	2367
2504	1	6	Unknown	1				2504	2504
11300	1	6	Unknown	1				11300	11300
6474	1	6	Unknown	1				6474	6474
2748	1	6	Unknown	1				2748	2748
6027	1	6	Unknown	1				6027	6027
11281	1	6	Unknown	1				11281	11281
BGC0001046	1	6	Known	1	BGC0001046	BGC0001046	streptolydigin	streptolydigin	BGC0001046
5968	1	6	Unknown	1				5968	5968
11019	1	6	Unknown	1				11019	11019
2324	1	6	Unknown	1				2324	2324
2594	1	6	Unknown	1				2594	2594
11374	1	6	Unknown	1				11374	11374
2383	1	6	Unknown	1				2383	2383
2385	1	6	Unknown	1				2385	2385
6088	1	6	Unknown	1				6088	6088
6310	1	6	Unknown	1				6310	6310
6318	1	6	Unknown	1				6318	6318
2753	1	6	Unknown	1				2753	2753
8773	1	6	Unknown	1				8773	8773
11129	1	6	Unknown	1				11129	11129
4398	1	6	Unknown	1				4398	4398
8482	1	6	Unknown	1				8482	8482
8262	1	6	Unknown	1				8262	8262
8258	1	6	Unknown	1				8258	8258
4938	1	6	Unknown	1				4938	4938
BGC0000611	1	6	Known	1	BGC0000611	BGC0000611	siomycin A	siomycin A	BGC0000611
8165	1	6	Unknown	1				8165	8165
8357	1	6	Unknown	1				8357	8357
8601	1	6	Unknown	1				8601	8601
7905	1	6	Unknown	1				7905	7905
7911	1	6	Unknown	1				7911	7911
3276	1	6	Unknown	1				3276	3276
8581	1	6	Unknown	1				8581	8581
5190	1	6	Unknown	1				5190	5190
8525	1	6	Unknown	1				8525	8525
4666	1	6	Unknown	1				4666	4666
5656	1	6	Unknown	1				5656	5656
5073	1	6	Unknown	1				5073	5073
8383	1	6	Unknown	1				8383	8383
4723	1	6	Unknown	1				4723	4723
4736	1	6	Unknown	1				4736	4736
7942	1	6	Unknown	1				7942	7942
4776	1	6	Unknown	1				4776	4776
8398	1	6	Unknown	1				8398	8398
5153	1	6	Unknown	1				5153	5153
3933	1	6	Unknown	1				3933	3933
3931	1	6	Unknown	1				3931	3931
9260	1	6	Unknown	1				9260	9260
3268	1	6	Unknown	1				3268	3268
3254	1	6	Unknown	1				3254	3254
7848	1	6	Unknown	1				7848	7848
10142	1	6	Unknown	1				10142	10142
5065	1	6	Unknown	1				5065	5065
8156	1	6	Unknown	1				8156	8156
8140	1	6	Unknown	1				8140	8140
9046	1	6	Unknown	1				9046	9046
7592	1	6	Unknown	1				7592	7592
9084	1	6	Unknown	1				9084	9084
8308	1	6	Unknown	1				8308	8308
7522	1	6	Unknown	1				7522	7522
7505	1	6	Unknown	1				7505	7505
3956	1	6	Unknown	1				3956	3956
2192	1	6	Unknown	1				2192	2192
8897	1	6	Unknown	1				8897	8897
7638	1	6	Unknown	1				7638	7638
4209	1	6	Unknown	1				4209	4209
5203	1	6	Unknown	1				5203	5203
8667	1	6	Unknown	1				8667	8667
8671	1	6	Unknown	1				8671	8671
8689	1	6	Unknown	1				8689	8689
7857	1	6	Unknown	1				7857	7857
7596	1	6	Unknown	1				7596	7596
4033	1	6	Unknown	1				4033	4033
3908	1	6	Unknown	1				3908	3908
6823	1	6	Unknown	1				6823	6823
8318	1	6	Unknown	1				8318	8318
4870	1	6	Unknown	1				4870	4870
8060	1	6	Unknown	1				8060	8060
8355	1	6	Unknown	1				8355	8355
8106	1	6	Unknown	1				8106	8106
4541	1	6	Unknown	1				4541	4541
8618	1	6	Unknown	1				8618	8618
4525	1	6	Unknown	1				4525	4525
8939	1	6	Unknown	1				8939	8939
6235	1	6	Unknown	1				6235	6235
4836	1	6	Unknown	1				4836	4836
2331	1	5	Unknown	1				2331	2331
8119	1	5	Unknown	1				8119	8119
2335	1	5	Unknown	1				2335	2335
2329	1	5	Unknown	1				2329	2329
2336	1	5	Unknown	1				2336	2336
4747	1	5	Unknown	1				4747	4747
4391	1	5	Unknown	1				4391	4391
6262	1	5	Unknown	1				6262	6262
8351	1	5	Unknown	1				8351	8351
2404	1	5	Unknown	1				2404	2404
4777	1	5	Unknown	1				4777	4777
2153	1	5	Unknown	1				2153	2153
1005	1	5	Unknown	1				1005	1005
4760	1	5	Unknown	1				4760	4760
4380	1	5	Unknown	1				4380	4380
635	1	5	Unknown	1				635	635
2346	1	5	Unknown	1				2346	2346
6378	1	5	Unknown	1				6378	6378
9468	1	5	Unknown	1				9468	9468
4352	1	5	Unknown	1				4352	4352
1737	1	5	Unknown	1				1737	1737
5356	1	5	Unknown	1				5356	5356
11417	1	5	Unknown	1				11417	11417
1518	1	5	Unknown	1				1518	1518
6381	1	5	Unknown	1				6381	6381
1307	1	5	Unknown	1				1307	1307
8368	1	5	Unknown	1				8368	8368
11401	1	5	Unknown	1				11401	11401
4285	1	5	Unknown	1				4285	4285
5943	1	5	Unknown	1				5943	5943
10393	1	5	Unknown	1				10393	10393
8377	1	5	Unknown	1				8377	8377
9206	1	5	Unknown	1				9206	9206
9201	1	5	Unknown	1				9201	9201
10100	1	5	Unknown	1				10100	10100
2476	1	5	Unknown	1				2476	2476
4825	1	5	Unknown	1				4825	4825
4234	1	5	Unknown	1				4234	4234
4231	1	5	Unknown	1				4231	4231
935	1	5	Unknown	1				935	935
5029	1	5	Unknown	1				5029	5029
2560	1	5	Unknown	1				2560	2560
5589	1	5	Unknown	1				5589	5589
5706	1	5	Unknown	1				5706	5706
203	1	5	Unknown	1				203	203
3107	1	5	Unknown	1				3107	3107
BGC0000879	1	5	Known	2	BGC0000879,BGC0001808	BGC0000879	toyocamycin/sangivamycin	toyocamycin/sangivamycin	BGC0000879
3565	1	5	Unknown	1				3565	3565
BGC0000610	1	5	Known	1	BGC0000610	BGC0000610	nosiheptide	nosiheptide	BGC0000610
8247	1	5	Unknown	1				8247	8247
8911	1	5	Unknown	1				8911	8911
8943	1	5	Unknown	1				8943	8943
2927	1	5	Unknown	1				2927	2927
3697	1	5	Unknown	1				3697	3697
10963	1	5	Unknown	1				10963	10963
9996	1	5	Unknown	1				9996	9996
734	1	5	Unknown	1				734	734
1848	1	5	Unknown	1				1848	1848
2832	1	5	Unknown	1				2832	2832
1406	1	5	Unknown	1				1406	1406
4985	1	5	Unknown	1				4985	4985
8603	1	5	Unknown	1				8603	8603
3545	1	5	Unknown	1				3545	3545
7385	1	5	Unknown	1				7385	7385
7027	1	5	Unknown	1				7027	7027
BGC0001785	1	5	Known	1	BGC0001785	BGC0001785	streptovaricin	streptovaricin	BGC0001785
3113	1	5	Unknown	1				3113	3113
2901	1	5	Unknown	1				2901	2901
3116	1	5	Unknown	1				3116	3116
9977	1	5	Unknown	1				9977	9977
7614	1	5	Unknown	1				7614	7614
3598	1	5	Unknown	1				3598	3598
8758	1	5	Unknown	1				8758	8758
3610	1	5	Unknown	1				3610	3610
3294	1	5	Unknown	1				3294	3294
7637	1	5	Unknown	1				7637	7637
8577	1	5	Unknown	1				8577	8577
10751	1	5	Unknown	1				10751	10751
3117	1	5	Unknown	1				3117	3117
7299	1	5	Unknown	1				7299	7299
106	1	5	Unknown	1				106	106
163	1	5	Unknown	1				163	163
8877	1	5	Unknown	1				8877	8877
9247	1	5	Unknown	1				9247	9247
8408	1	5	Unknown	1				8408	8408
5960	1	5	Unknown	1				5960	5960
9176	1	5	Unknown	1				9176	9176
478	1	5	Unknown	1				478	478
BGC0002363	1	5	Known	1	BGC0002363	BGC0002363	berninamycin K/berninamycin J/berninamycin A/berninamycin B	berninamycin K/berninamycin J/berninamycin A/berninamycin B	BGC0002363
289	1	5	Unknown	1				289	289
10475	1	5	Unknown	1				10475	10475
7956	1	5	Unknown	1				7956	7956
7943	1	5	Unknown	1				7943	7943
4148	1	5	Unknown	1				4148	4148
9497	1	5	Unknown	1				9497	9497
4198	1	5	Unknown	1				4198	4198
7961	1	5	Unknown	1				7961	7961
6574	1	5	Unknown	1				6574	6574
5334	1	5	Unknown	1				5334	5334
1648	1	5	Unknown	1				1648	1648
4403	1	5	Unknown	1				4403	4403
666	1	5	Unknown	1				666	666
4582	1	5	Unknown	1				4582	4582
1387	1	5	Unknown	1				1387	1387
9349	1	5	Unknown	1				9349	9349
6547	1	5	Unknown	1				6547	6547
4857	1	5	Unknown	1				4857	4857
4565	1	5	Unknown	1				4565	4565
BGC0001960	3	5	Known	1	BGC0001960	BGC0001960	hiroshidine	hiroshidine	BGC0001960
3238	1	5	Unknown	1				3238	3238
BGC0001221	2	5	Known	1	BGC0001221	BGC0001221	marinophenazine A/phenaziterpene A	marinophenazine A/phenaziterpene A	BGC0001221
BGC0001808	2	5	Known	1	BGC0001808	BGC0001808	toyocamycin	toyocamycin	BGC0001808
BGC0000406	2	5	Known	1	BGC0000406	BGC0000406	phosphinothricintripeptide	phosphinothricintripeptide	BGC0000406
BGC0000151	2	5	Known	1	BGC0000151	BGC0000151	stambomycin A/stambomycin B/stambomycin C/stambomycin D	stambomycin A/stambomycin B/stambomycin C/stambomycin D	BGC0000151
BGC0000210	2	5	Known	1	BGC0000210	BGC0000210	chromomycin A3	chromomycin A3	BGC0000210
BGC0000226	2	5	Known	1	BGC0000226	BGC0000226	gilvocarcin V	gilvocarcin V	BGC0000226
BGC0001493	2	5	Known	1	BGC0001493	BGC0001493	achromosin	achromosin	BGC0001493
BGC0001229	3	5	Known	1	BGC0001229	BGC0001229	SBI-06990 A1/SBI-06989 A2	SBI-06990 A1/SBI-06989 A2	BGC0001229
2542	1	5	Unknown	1				2542	2542
BGC0002581	3	5	Known	1	BGC0002581	BGC0002581	bosamycin A/bosamycin B/bosamycin C/bosamycin D/bosamycin E/bosamycin F	bosamycin A/bosamycin B/bosamycin C/bosamycin D/bosamycin E/bosamycin F	BGC0002581
BGC0000878	3	5	Known	1	BGC0000878	BGC0000878	puromycin	puromycin	BGC0000878
6571	1	5	Unknown	1				6571	6571
4181	1	5	Unknown	1				4181	4181
9798	1	5	Unknown	1				9798	9798
4121	1	5	Unknown	1				4121	4121
6524	1	5	Unknown	1				6524	6524
9181	1	5	Unknown	1				9181	9181
2267	1	5	Unknown	1				2267	2267
8171	1	5	Unknown	1				8171	8171
2248	1	5	Unknown	1				2248	2248
4632	1	5	Unknown	1				4632	4632
6085	1	5	Unknown	1				6085	6085
4650	1	5	Unknown	1				4650	4650
966	1	5	Unknown	1				966	966
6056	1	5	Unknown	1				6056	6056
4639	1	5	Unknown	1				4639	4639
8224	1	5	Unknown	1				8224	8224
467	1	5	Unknown	1				467	467
2222	1	5	Unknown	1				2222	2222
9414	1	5	Unknown	1				9414	9414
6075	1	5	Unknown	1				6075	6075
8217	1	5	Unknown	1				8217	8217
8263	1	5	Unknown	1				8263	8263
9373	1	5	Unknown	1				9373	9373
607	1	5	Unknown	1				607	607
8272	1	5	Unknown	1				8272	8272
9765	1	5	Unknown	1				9765	9765
11501	1	5	Unknown	1				11501	11501
9367	1	5	Unknown	1				9367	9367
4671	1	5	Unknown	1				4671	4671
1378	1	5	Unknown	1				1378	1378
2175	1	5	Unknown	1				2175	2175
8141	1	5	Unknown	1				8141	8141
8290	1	5	Unknown	1				8290	8290
10251	1	5	Unknown	1				10251	10251
6022	1	5	Unknown	1				6022	6022
6202	1	5	Unknown	1				6202	6202
8298	1	5	Unknown	1				8298	8298
4520	1	5	Unknown	1				4520	4520
6018	1	5	Unknown	1				6018	6018
8142	1	5	Unknown	1				8142	8142
9736	1	5	Unknown	1				9736	9736
362	1	5	Unknown	1				362	362
6222	1	5	Unknown	1				6222	6222
4500	1	5	Unknown	1				4500	4500
4494	1	5	Unknown	1				4494	4494
4488	1	5	Unknown	1				4488	4488
6251	1	5	Unknown	1				6251	6251
1340	1	5	Unknown	1				1340	1340
1711	1	5	Unknown	1				1711	1711
21	1	5	Unknown	1				21	21
BGC0001003	1	5	Known	1	BGC0001003	BGC0001003	α-lipomycin	α-lipomycin	BGC0001003
9517	1	5	Unknown	1				9517	9517
7690	1	5	Unknown	1				7690	7690
10545	1	5	Unknown	1				10545	10545
10520	1	5	Unknown	1				10520	10520
3197	1	5	Unknown	1				3197	3197
BGC0002461	1	5	Known	1	BGC0002461	BGC0002461	aureonuclemycin	aureonuclemycin	BGC0002461
5305	1	5	Unknown	1				5305	5305
3994	1	5	Unknown	1				3994	3994
5308	1	5	Unknown	1				5308	5308
3999	1	5	Unknown	1				3999	3999
1795	1	5	Unknown	1				1795	1795
3205	1	5	Unknown	1				3205	3205
557	1	5	Unknown	1				557	557
10069	1	5	Unknown	1				10069	10069
1425	1	5	Unknown	1				1425	1425
7888	1	5	Unknown	1				7888	7888
7362	1	5	Unknown	1				7362	7362
5524	1	5	Unknown	1				5524	5524
6781	1	5	Unknown	1				6781	6781
5537	1	5	Unknown	1				5537	5537
5539	1	5	Unknown	1				5539	5539
9553	1	5	Unknown	1				9553	9553
1625	1	5	Unknown	1				1625	1625
9105	1	5	Unknown	1				9105	9105
3174	1	5	Unknown	1				3174	3174
1216	1	5	Unknown	1				1216	1216
6689	1	5	Unknown	1				6689	6689
10587	1	5	Unknown	1				10587	10587
152	1	5	Unknown	1				152	152
9693	1	5	Unknown	1				9693	9693
425	1	5	Unknown	1				425	425
6731	1	5	Unknown	1				6731	6731
10579	1	5	Unknown	1				10579	10579
2675	1	5	Unknown	1				2675	2675
11297	1	5	Unknown	1				11297	11297
2701	1	5	Unknown	1				2701	2701
11325	1	5	Unknown	1				11325	11325
9129	1	5	Unknown	1				9129	9129
1551	1	5	Unknown	1				1551	1551
278	1	5	Unknown	1				278	278
7906	1	5	Unknown	1				7906	7906
10507	1	5	Unknown	1				10507	10507
1268	1	5	Unknown	1				1268	1268
10517	1	5	Unknown	1				10517	10517
7927	1	5	Unknown	1				7927	7927
4100	1	5	Unknown	1				4100	4100
6593	1	5	Unknown	1				6593	6593
11223	1	5	Unknown	1				11223	11223
2771	1	5	Unknown	1				2771	2771
6747	1	5	Unknown	1				6747	6747
1557	1	5	Unknown	1				1557	1557
8507	1	5	Unknown	1				8507	8507
7798	1	5	Unknown	1				7798	7798
396	1	5	Unknown	1				396	396
11262	1	5	Unknown	1				11262	11262
6803	1	5	Unknown	1				6803	6803
7772	1	5	Unknown	1				7772	7772
1632	1	5	Unknown	1				1632	1632
1947	1	5	Unknown	1				1947	1947
526	1	5	Unknown	1				526	526
7475	1	5	Unknown	1				7475	7475
7353	1	5	Unknown	1				7353	7353
7781	1	5	Unknown	1				7781	7781
7237	1	5	Unknown	1				7237	7237
3846	1	5	Unknown	1				3846	3846
3835	1	5	Unknown	1				3835	3835
10625	1	5	Unknown	1				10625	10625
9003	1	5	Unknown	1				9003	9003
7773	1	5	Unknown	1				7773	7773
549	1	5	Unknown	1				549	549
6829	1	5	Unknown	1				6829	6829
5542	1	5	Unknown	1				5542	5542
10621	1	5	Unknown	1				10621	10621
6903	1	5	Unknown	1				6903	6903
1944	1	5	Unknown	1				1944	1944
1109	1	5	Unknown	1				1109	1109
3232	1	5	Unknown	1				3232	3232
11236	1	5	Unknown	1				11236	11236
402	1	5	Unknown	1				402	402
9022	1	5	Unknown	1				9022	9022
11239	1	5	Unknown	1				11239	11239
[truncated: 7,240 more rows]

## Sheet: Table S11 BGC information
bgc_id	length_nt	genome_id	bigslice_gcf_id	membership_value	known_cluster_blast	known_cluster_blast_name	gcf_combined	gcf_combined_id
NC_003155.5.region001	20050	GCF_000009765.2	141	0	BGC0000683	avermitilol	avermitilol	BGC0000683
NC_003155.5.region002	19665	GCF_000009765.2	467	0.0850909			467	467
NC_003155.5.region003	106674	GCF_000009765.2	9184	0.28427	BGC0000059	filipin	filipin	BGC0000059
NC_003155.5.region004	43625	GCF_000009765.2	6954	0.0521212			6954	6954
NC_003155.5.region005	67871	GCF_000009765.2	10205	0.019262			10205	10205
NC_003155.5.region006	102234	GCF_000009765.2	10483	0.230986	BGC0000109	LL-F28249α	LL-F28249α	BGC0000109
NC_003155.5.region007	23270	GCF_000009765.2	7552	0.114062	BGC0000633	carotenoid	carotenoid	BGC0000649
NC_003155.5.region008	9756	GCF_000009765.2	974	0.305483	BGC0000908	melanin	melanin	BGC0000910
NC_003155.5.region009	51756	GCF_000009765.2	9636	0.0732907			9636	9636
NC_003155.5.region010	24185	GCF_000009765.2	6340	0.345916	BGC0000663	hopene	hopene	BGC0000663
NC_003155.5.region011	11790	GCF_000009765.2	1145	0.417264			1145	1145
NC_003155.5.region012	21146	GCF_000009765.2	1804	0.261147	BGC0001181	geosmin	geosmin	BGC0001181
NC_003155.5.region013	20803	GCF_000009765.2	940	0			940	940
NC_003155.5.region014	55133	GCF_000009765.2	10576	0.38896			isorenieratene	BGC0000664
NC_003155.5.region015	75671	GCF_000009765.2	10982	0.243376			10982	10982
NC_003155.5.region016	11215	GCF_000009765.2	157	0.277422			157	157
NC_003155.5.region017	196747	GCF_000009765.2	9751	0.273402	BGC0000117	oligomycin	oligomycin	BGC0000117
NC_003155.5.region018	20847	GCF_000009765.2	4973	0.128053	BGC0000678	pentalenolactone	pentalenolactone	BGC0000678
NC_003155.5.region019	18784	GCF_000009765.2	327	0.203364	BGC0000660	albaflavenone	albaflavenone	BGC0000660
NC_003155.5.region020	45197	GCF_000009765.2	4551	0.153892			4551	4551
NC_003155.5.region021	49187	GCF_000009765.2	5489	0.14562			5489	5489
NC_003155.5.region022	41086	GCF_000009765.2	7290	0			7290	7290
NC_003155.5.region023	80078	GCF_000009765.2	10784	0.137741			10784	10784
NC_003155.5.region024	21014	GCF_000009765.2	1149	0			1149	1149
NC_003155.5.region025	9934	GCF_000009765.2	1190	0.219076	BGC0000940	desferrioxamin B/desferrioxamine E	desferrioxamine	BGC0000941
NC_003155.5.region026	10567	GCF_000009765.2	2039	0.480325			melanin	BGC0000910
NC_003155.5.region027	13461	GCF_000009765.2	153	0.376901	BGC0002568	EDHA	EDHA	BGC0002568
NC_003155.5.region028	22572	GCF_000009765.2	505	0.121222	BGC0001550	citrulassin D	citrulassin D	BGC0001550
NC_003155.5.region029	10405	GCF_000009765.2	2430	0.318221	BGC0000853	ectoine	ectoine	BGC0000853
NC_003155.5.region030	33876	GCF_000009765.2	3314	0.310958	BGC0002174	ε-Poly-L-lysine	ε-Poly-L-lysine	BGC0002174
NC_003155.5.region031	41059	GCF_000009765.2	5703	0.42732	BGC0002127	flaviolin/1,3,6,8-tetrahydroxynaphthalene	tetrahydroxynaphthalene	BGC0002127
NC_003155.5.region032	43436	GCF_000009765.2	8885	0.0485111			8885	8885
NC_003155.5.region033	13673	GCF_000009765.2	1681	0.0711			1681	1681
NC_003155.5.region034	51672	GCF_000009765.2	9348	0.0843473			9348	9348
NC_003155.5.region035	27449	GCF_000009765.2	1980	0.345138	BGC0000518	informatipeptin	informatipeptin	BGC0000518
NC_010572.1.region001	21771	GCF_000010605.1	6020	0.0570836	BGC0000664	isorenieratene	isorenieratene	BGC0000664
NC_010572.1.region002	22700	GCF_000010605.1	1840	0.148023			streptocollin	BGC0001226
NC_010572.1.region003	51945	GCF_000010605.1	8113	0.351921			8113	8113
NC_010572.1.region004	105754	GCF_000010605.1	7853	0.175814			alkylresorcinol	BGC0000282
NC_010572.1.region005	7726	GCF_000010605.1	2057	0.097116			melanin	BGC0000910
NC_010572.1.region006	8498	GCF_000010605.1	48	0.0940533			streptamidine	BGC0002115
NC_010572.1.region007	151691	GCF_000010605.1	11149	0.127344			11149	11149
NC_010572.1.region008	10048	GCF_000010605.1	2133	0.37982			10-epi-HSAF	BGC0002365
NC_010572.1.region009	47917	GCF_000010605.1	9504	0.295462	BGC0001043	SGR PTMs/SGR PTM Compound b/SGR PTM Compound c/SGR PTM Compound d	SGR PTM	BGC0001043
NC_010572.1.region010	48629	GCF_000010605.1	7697	0.271995			7697	7697
NC_010572.1.region011	26264	GCF_000010605.1	6340	0.339816			hopene	BGC0000663
NC_010572.1.region012	19910	GCF_000010605.1	3123	0.0836184	BGC0000658	2-methylisoborneol	2-methylisoborneol	BGC0000658
NC_010572.1.region013	18408	GCF_000010605.1	2410	0.162383			2410	2410
NC_010572.1.region014	13440	GCF_000010605.1	597	0.175435			597	597
NC_010572.1.region015	18265	GCF_000010605.1	267	0.187083			267	267
NC_010572.1.region016	21087	GCF_000010605.1	1497	0.288097	BGC0000496	AmfS	AmfS	BGC0000496
NC_010572.1.region017	8533	GCF_000010605.1	544	0.278572	BGC0000912	melanin	melanin	BGC0000910
NC_010572.1.region018	52252	GCF_000010605.1	8132	0.163243			class IV lanthipeptide/SflA	BGC0002337
NC_010572.1.region019	63569	GCF_000010605.1	6425	0.140909			6425	6425
NC_010572.1.region020	123932	GCF_000010605.1	10487	0.0877144			10487	10487
NC_010572.1.region021	27970	GCF_000010605.1	3281	0.257651			branched-chain fatty acids	BGC0001535
NC_010572.1.region022	25257	GCF_000010605.1	3186	0.228384			3186	3186
NC_010572.1.region023	10390	GCF_000010605.1	655	0.206815			655	655
NC_010572.1.region024	34731	GCF_000010605.1	2174	0.0364435			2174	2174
NC_010572.1.region025	11779	GCF_000010605.1	988	0.311272	BGC0000941	desferrioxamin B	desferrioxamine	BGC0000941
NC_010572.1.region026	31445	GCF_000010605.1	2834	0.306796			2834	2834
NC_010572.1.region027	35621	GCF_000010605.1	6802	0.0434457			6802	6802
NC_010572.1.region028	10399	GCF_000010605.1	1979	0.297341	BGC0000853	ectoine	ectoine	BGC0000853
NC_010572.1.region029	36031	GCF_000010605.1	6846	0.316191			6846	6846
NC_010572.1.region030	111302	GCF_000010605.1	9597	0.134011	BGC0001828	griseochelin	griseochelin	BGC0001828
NC_010572.1.region031	100756	GCF_000010605.1	9457	0.0585883			9457	9457
NC_010572.1.region032	76566	GCF_000010605.1	9838	0.0462	BGC0002673	iminimycin A/iminimycin B	iminimycin	BGC0002673
NC_010572.1.region033	41119	GCF_000010605.1	8605	0.301578	BGC0001310	naringenin	naringenin	BGC0001310
NC_010572.1.region034	193919	GCF_000010605.1	10922	0.43279	BGC0000368	griseobactin	griseobactin	BGC0000368
NC_010572.1.region035	40003	GCF_000010605.1	7325	0.0949494	BGC0000649	carotenoid	carotenoid	BGC0000649
NC_010572.1.region036	10945	GCF_000010605.1	678	0.496219			678	678
NC_010572.1.region037	25548	GCF_000010605.1	6020	0.0570836	BGC0000664	isorenieratene	isorenieratene	BGC0000664
NC_013929.1.region001	70980	GCF_000091305.1	7620	0.158682			thiazostatin/watasemycin A/watasemycin B/2-hydroxyphenylthiazoline enantiopyochelin/isopyochelin	BGC0001801
NC_013929.1.region002	35201	GCF_000091305.1	6625	0.223328			6625	6625
NC_013929.1.region003	68099	GCF_000091305.1	7111	0.331049	BGC0002367	rotihibin A	rotihibin A	BGC0002367
NC_013929.1.region004	20936	GCF_000091305.1	2498	0.206008			2498	2498
NC_013929.1.region005	20158	GCF_000091305.1	2947	0.134122			2-methylisoborneol	BGC0000658
NC_013929.1.region006	37265	GCF_000091305.1	5773	0.205278	BGC0002568	EDHA	EDHA	BGC0002568
NC_013929.1.region007	25363	GCF_000091305.1	1980	0.242131	BGC0000518	informatipeptin	informatipeptin	BGC0000518
NC_013929.1.region008	10483	GCF_000091305.1	1837	0.153616			1837	1837
NC_013929.1.region009	24664	GCF_000091305.1	6340	0.338531	BGC0000663	hopene	hopene	BGC0000663
NC_013929.1.region010	11907	GCF_000091305.1	1145	0.201982			1145	1145
NC_013929.1.region011	34503	GCF_000091305.1	4220	0.353657			4220	4220
NC_013929.1.region012	21037	GCF_000091305.1	1796	0.223801	BGC0001181	geosmin	geosmin	BGC0001181
NC_013929.1.region013	20838	GCF_000091305.1	3653	0.441991			3653	3653
NC_013929.1.region014	9976	GCF_000091305.1	157	0.276449			157	157
NC_013929.1.region015	65132	GCF_000091305.1	4961	0.221146			4961	4961
NC_013929.1.region016	72516	GCF_000091305.1	8819	0.328875	BGC0000271	spore pigment	spore pigment	BGC0000271
NC_013929.1.region017	51281	GCF_000091305.1	8116	0.433743			8116	8116
NC_013929.1.region018	22586	GCF_000091305.1	2829	0.23004			2829	2829
NC_013929.1.region019	20864	GCF_000091305.1	2686	0.178543			2686	2686
NC_013929.1.region020	11223	GCF_000091305.1	1071	0.377466			1071	1071
NC_013929.1.region021	8360	GCF_000091305.1	180	0.302909			180	180
NC_013929.1.region022	83306	GCF_000091305.1	9632	0.347526			isorenieratene	BGC0000664
NC_013929.1.region023	10399	GCF_000091305.1	1871	0.317247	BGC0000853	ectoine	ectoine	BGC0000853
NC_013929.1.region024	33876	GCF_000091305.1	3544	0.273408	BGC0002174	ε-Poly-L-lysine	ε-Poly-L-lysine	BGC0002174
NC_013929.1.region025	18972	GCF_000091305.1	51	0.293319			51	51
NC_013929.1.region026	62709	GCF_000091305.1	8250	0.0542617			8250	8250
NC_013929.1.region027	54875	GCF_000091305.1	10482	0.235659			10482	10482
NC_013929.1.region028	41185	GCF_000091305.1	2273	0.168161			germicidin	BGC0001454
NC_013929.1.region029	20675	GCF_000091305.1	486	0.046922			486	486
NC_013929.1.region030	125023	GCF_000091305.1	10474	0.171355	BGC0000040	concanamycin A	concanamycin A	BGC0000040
NC_013929.1.region031	13607	GCF_000091305.1	1971	0.191722			1971	1971
NC_013929.1.region032	65591	GCF_000091305.1	6469	0.295284	BGC0000423	scabichelin	scabichelin	BGC0000423
NC_013929.1.region033	21041	GCF_000091305.1	3066	0.207106			3066	3066
NC_016582.1.region001	70572	GCF_000092385.1	9321	0.185296			9321	9321
NC_016582.1.region002	8693	GCF_000092385.1	1094	0			1094	1094
NC_016582.1.region003	20443	GCF_000092385.1	6590	0.272987			6590	6590
NC_016582.1.region004	69941	GCF_000092385.1	10841	0.112389			10841	10841
NC_016582.1.region005	44288	GCF_000092385.1	8709	0.0514685			8709	8709
NC_016582.1.region006	205029	GCF_000092385.1	10934	0.263956			10934	10934
NC_016582.1.region007	128327	GCF_000092385.1	8918	0.314803			8918	8918
NC_016582.1.region008	52192	GCF_000092385.1	9675	0.174643			9675	9675
NC_016582.1.region009	47108	GCF_000092385.1	5418	0			5418	5418
NC_016582.1.region010	166998	GCF_000092385.1	11194	0.74285			hexacosalactone A	BGC0002497
NC_016582.1.region011	19688	GCF_000092385.1	1012	0.472882	BGC0001746	pristinol	geosmin	BGC0001181
NC_016582.1.region012	57208	GCF_000092385.1	7521	1.49012e-08			7521	7521
NC_016582.1.region013	135058	GCF_000092385.1	10964	0			10964	10964
NC_016582.1.region014	64913	GCF_000092385.1	10582	1.49012e-08			10582	10582
NC_016582.1.region015	20529	GCF_000092385.1	5828	0			5828	5828
NC_016582.1.region016	20390	GCF_000092385.1	2944	0.253839	BGC0001937	tubercidin	tubercidin	BGC0001937
NC_016582.1.region017	41680	GCF_000092385.1	8521	0.502563			8521	8521
NC_016582.1.region018	118927	GCF_000092385.1	9406	0			9406	9406
NC_016582.1.region019	20522	GCF_000092385.1	2047	0			2047	2047
NC_016582.1.region020	22173	GCF_000092385.1	2578	0.407762			2578	2578
NC_016582.1.region021	56015	GCF_000092385.1	9306	2.10734e-08			9306	9306
NC_016582.1.region022	31997	GCF_000092385.1	3230	0			3230	3230
NC_016582.1.region023	25764	GCF_000092385.1	10076	0.0460559			10076	10076
NC_016582.1.region024	26906	GCF_000092385.1	3801	0.153162			3801	3801
NC_016582.1.region025	71680	GCF_000092385.1	10323	0.485297	BGC0000271	spore pigment	spore pigment	BGC0000271
NC_016582.1.region026	50801	GCF_000092385.1	8785	0			8785	8785
NC_016582.1.region027	47073	GCF_000092385.1	9598	0			9598	9598
NC_016582.1.region028	11704	GCF_000092385.1	47	0.461983			47	47
NC_016582.1.region029	42010	GCF_000092385.1	7953	0.0857166	BGC0000340	echoside A/echoside B/echoside C/echoside D/echoside E	echoside	BGC0000340
NC_016582.1.region030	22594	GCF_000092385.1	4992	2.10734e-08			4992	4992
NC_016582.1.region031	46516	GCF_000092385.1	8919	0.0895703			8919	8919
NC_016582.1.region032	58821	GCF_000092385.1	9244	0.0786726	BGC0002305	legonoxamine A/desferrioxamine B/legonoxamine B	desferrioxamine	BGC0000941
NC_016582.1.region033	42438	GCF_000092385.1	8831	0.382889			youssoufene	BGC0002547
NC_016582.1.region034	123325	GCF_000092385.1	11146	0.529195			11146	11146
NC_016582.1.region035	24538	GCF_000092385.1	3186	0.82699			3186	3186
NC_016582.1.region036	26142	GCF_000092385.1	4174	1.49012e-08	BGC0001229	SBI-06990 A1/SBI-06989 A2	SBI-06990 A1/SBI-06989 A2	BGC0001229
NC_016582.1.region037	21947	GCF_000092385.1	4089	0.498656			SapB	BGC0000551
NC_016582.1.region038	38991	GCF_000092385.1	6492	0			6492	6492
NC_016582.1.region039	10405	GCF_000092385.1	2430	0.491653	BGC0000853	ectoine	ectoine	BGC0000853
NC_016582.1.region040	13844	GCF_000092385.1	1485	0.22133			1485	1485
NC_016582.1.region041	130064	GCF_000092385.1	11130	0.0228808	BGC0000105	nanchangmycin	nanchangmycin	BGC0000105
NC_016582.1.region042	10936	GCF_000092385.1	1375	0.258836			1375	1375
NC_016582.1.region043	20103	GCF_000092385.1	2519	0.39667			2-methylisoborneol	BGC0000658
NC_016582.1.region044	41571	GCF_000092385.1	6212	1.49012e-08			6212	6212
NC_016582.1.region045	23366	GCF_000092385.1	2392	0			2392	2392
NC_016582.1.region046	52364	GCF_000092385.1	8468	0.493817			8468	8468
NC_016582.1.region047	66656	GCF_000092385.1	6803	0.303789			6803	6803
NC_016582.1.region048	40992	GCF_000092385.1	6127	1.49012e-08			6127	6127
NC_016582.1.region049	126776	GCF_000092385.1	10711	0.514749			oxalomycin B	BGC0001106
NC_016582.1.region050	36353	GCF_000092385.1	9014	0.150641			9014	9014
NC_015957.1.region001	11028	GCF_000147815.2	909	0.470587	BGC0002305	legonoxamine A/desferrioxamine B/legonoxamine B	desferrioxamine	BGC0000941
NC_015957.1.region002	24009	GCF_000147815.2	1488	0			1488	1488
NC_015957.1.region003	42425	GCF_000147815.2	7184	0.33414	BGC0000340	echoside A/echoside B/echoside C/echoside D/echoside E	echoside	BGC0000340
NC_015957.1.region004	10661	GCF_000147815.2	157	0.276449			157	157
NC_015957.1.region005	72516	GCF_000147815.2	10323	0.355721	BGC0000271	spore pigment	spore pigment	BGC0000271
NC_015957.1.region006	22517	GCF_000147815.2	6026	0.751973			hopene	BGC0000663
NC_015957.1.region007	22358	GCF_000147815.2	798	0.804549			798	798
NC_015957.1.region008	79139	GCF_000147815.2	5675	0.419034			5675	5675
NC_015957.1.region009	22542	GCF_000147815.2	4074	0.470356	BGC0001539	cattlecin	cattlecin	BGC0001539
NC_015957.1.region010	47238	GCF_000147815.2	8421	0.311701			bicyclomycin	BGC0001468
NC_015957.1.region011	10933	GCF_000147815.2	1375	0.219445			1375	1375
NC_015957.1.region012	20759	GCF_000147815.2	3286	0.532991			3286	3286
NC_015957.1.region013	22119	GCF_000147815.2	4200	0.197109			4200	4200
NC_015957.1.region014	75034	GCF_000147815.2	9111	0.252695	BGC0002291	efomycin K/efomycin L	efomycin K/efomycin L	BGC0002291
NC_015957.1.region015	46017	GCF_000147815.2	10164	0.279958			10164	10164
NC_015957.1.region016	128862	GCF_000147815.2	10061	0.282934	BGC0000114	nigericin	nigericin	BGC0000114
NC_015957.1.region017	154894	GCF_000147815.2	9889	0.295369	BGC0001700	niphimycins C-E	niphimycins C-E	BGC0001700
NC_015957.1.region018	22589	GCF_000147815.2	4652	0			4652	4652
NC_015957.1.region019	83836	GCF_000147815.2	9857	0.225305			9857	9857
NC_015957.1.region020	65350	GCF_000147815.2	9510	0.560333			9510	9510
NC_015957.1.region021	41925	GCF_000147815.2	7785	0.325926			7785	7785
NC_015957.1.region022	46222	GCF_000147815.2	9564	0.378088			9564	9564
NC_015957.1.region023	20271	GCF_000147815.2	3136	0.21481			3136	3136
NC_015957.1.region024	76982	GCF_000147815.2	5028	0.324516			5028	5028
NC_015957.1.region025	49741	GCF_000147815.2	9871	0.36953			9871	9871
NC_015957.1.region026	39915	GCF_000147815.2	5402	0.470885			5402	5402
NC_015957.1.region027	82223	GCF_000147815.2	9778	0.296036	BGC0000075	hygrocin A/hygrocin B	hygrocin	BGC0000075
NC_015957.1.region028	115455	GCF_000147815.2	9775	0.381624			meridamycin	BGC0001011
NC_015957.1.region029	19444	GCF_000147815.2	3766	0.427059			2-methylisoborneol	BGC0000658
NC_015957.1.region030	19760	GCF_000147815.2	1012	0.598207	BGC0001746	pristinol	geosmin	BGC0001181
NC_015957.1.region031	80867	GCF_000147815.2	10132	0.434628			herbimycin A	BGC0000074
NC_015957.1.region032	56718	GCF_000147815.2	10149	0			10149	10149
NC_015957.1.region033	114006	GCF_000147815.2	9287	0			9287	9287
NC_015957.1.region034	62337	GCF_000147815.2	10057	0.276203			10057	10057
NC_015957.1.region035	10405	GCF_000147815.2	937	0.420855	BGC0000853	ectoine	ectoine	BGC0000853
NC_015957.1.region036	20216	GCF_000147815.2	5245	0.425031			5245	5245
NC_015957.1.region037	23198	GCF_000147815.2	1859	0			1859	1859
NC_015957.1.region038	182350	GCF_000147815.2	9092	0.299296			linearmycin	BGC0002072
NC_015957.1.region039	12361	GCF_000147815.2	181	0.588115			181	181
NC_015957.1.region040	39985	GCF_000147815.2	8831	0.288424			youssoufene	BGC0002547
NC_015957.1.region041	43074	GCF_000147815.2	4376	0.281337			4376	4376
NC_015957.1.region042	21143	GCF_000147815.2	1143	0.387987			1143	1143
NC_015957.1.region043	102849	GCF_000147815.2	10264	0.203451			10264	10264
NC_015957.1.region044	22277	GCF_000147815.2	3572	0.117461	BGC0001181	geosmin	geosmin	BGC0001181
NC_015951.1.region001	64795	GCF_000147815.2	5369	0.380887			5369	5369
NC_015951.1.region002	22550	GCF_000147815.2	445	0			445	445
NC_015952.1.region001	10744	GCF_000147815.2	3228	0.844905			3228	3228
NZ_CM001015.1.region001	94137	GCF_000148465.1	9451	0.478889			JBIR-100	BGC0001348
NZ_CM001015.1.region002	21225	GCF_000148465.1	1012	0.453869	BGC0001181	geosmin	geosmin	BGC0001181
NZ_CM001015.1.region003	82619	GCF_000148465.1	9632	0.291312			isorenieratene	BGC0000664
NZ_CM001015.1.region004	10426	GCF_000148465.1	1979	0.338207	BGC0000853	ectoine	ectoine	BGC0000853
NZ_CM001015.1.region005	10405	GCF_000148465.1	988	0.309707	BGC0000941	desferrioxamin B	desferrioxamine	BGC0000941
NZ_CM001015.1.region006	46824	GCF_000148465.1	6181	0			6181	6181
NZ_CM001015.1.region007	10963	GCF_000148465.1	3717	0			3717	3717
NZ_CM001015.1.region008	24332	GCF_000148465.1	894	0.1989			894	894
NZ_CM001015.1.region009	13590	GCF_000148465.1	153	0.20178			EDHA	BGC0002568
NZ_CM001015.1.region010	18378	GCF_000148465.1	1408	0.054823			1408	1408
NZ_CM001015.1.region011	10435	GCF_000148465.1	382	0.268859	BGC0000911	melanin	melanin	BGC0000910
NZ_CM001015.1.region012	50499	GCF_000148465.1	4967	0.349974	BGC0000319	cephamycin C	cephamycin C	BGC0000319
NZ_CM001015.1.region013	20678	GCF_000148465.1	5468	0.220443	BGC0000880	tunicamycin B1	tunicamycin B1	BGC0000880
NZ_CM001015.1.region014	25287	GCF_000148465.1	3363	0.0703968			3363	3363
NZ_CM001015.1.region015	54283	GCF_000148465.1	9323	1.05367e-08			9323	9323
NZ_CM001015.1.region016	9695	GCF_000148465.1	157	0.277422			157	157
NZ_CM001015.1.region017	69590	GCF_000148465.1	6736	0.114844			6736	6736
NZ_CM001015.1.region018	93525	GCF_000148465.1	10158	0.122864	BGC0000271	spore pigment	spore pigment	BGC0000271
NZ_CM001015.1.region019	22371	GCF_000148465.1	1316	0.214774			1316	1316
NZ_CM001015.1.region020	26566	GCF_000148465.1	6340	0.458776			hopene	BGC0000663
NZ_CM001015.1.region021	42763	GCF_000148465.1	7007	0.216869	BGC0000373	holomycin	holomycin	BGC0000373
NZ_CM001015.1.region022	48286	GCF_000148465.1	8091	0.182667			8091	8091
NZ_CM001015.1.region023	41056	GCF_000148465.1	7224	0.0104324	BGC0001310	naringenin	naringenin	BGC0001310
NZ_CM001015.1.region024	97771	GCF_000148465.1	10907	0.0705204			SGR PTM	BGC0001043
NZ_CM001015.1.region025	8647	GCF_000148465.1	626	0.334202			626	626
NZ_CM001018.1.region001	38486	GCF_000148465.1	4358	0.315978			4358	4358
NZ_CM001019.1.region001	17843	GCF_000148465.1	1726	0.212067			1726	1726
NZ_CM001019.1.region002	78681	GCF_000148465.1	10840	0.0476638	BGC0000674	(-)-δ-cadinene	(-)-δ-cadinene	BGC0000674
NZ_CM001019.1.region003	22467	GCF_000148465.1	831	0.0975332			831	831
NZ_CM001019.1.region004	19065	GCF_000148465.1	3073	2.10734e-08			3073	3073
NZ_CM001019.1.region005	53672	GCF_000148465.1	8525	0.286571			8525	8525
NZ_CM001019.1.region006	26836	GCF_000148465.1	2140	0	BGC0000563	venezuelin	venezuelin	BGC0000563
NZ_CM001019.1.region007	20590	GCF_000148465.1	2244	0.013106			2244	2244
NZ_CM001019.1.region008	10933	GCF_000148465.1	426	0.202549			426	426
NZ_CM001019.1.region009	69897	GCF_000148465.1	10179	0.00413895			10179	10179
NZ_CM001019.1.region010	21584	GCF_000148465.1	4473	0.0170049	BGC0000841	alanylclavam/2-hydroxymethylclavam/2-formyloxymethylclavam/clavam-2-carboxylate/clavulanic acid	alanylclavam/2-hydroxymethylclavam/2-formyloxymethylclavam/clavam-2-carboxylate/clavulanic acid	BGC0000841
NZ_CM001019.1.region011	23618	GCF_000148465.1	6613	0.15168	BGC0000826	staurosporine	staurosporine	BGC0000826
NZ_CM001019.1.region012	11995	GCF_000148465.1	363	0.282736			363	363
NZ_CM001019.1.region013	32164	GCF_000148465.1	5338	0.0924235			5338	5338
NZ_CM001019.1.region014	51986	GCF_000148465.1	8222	0.0153511			8222	8222
NZ_CM001019.1.region015	95727	GCF_000148465.1	11300	0.0827606			11300	11300
NZ_CM001019.1.region016	68061	GCF_000148465.1	10392	0.0298974			10392	10392
NZ_CM001019.1.region017	61763	GCF_000148465.1	6188	0			6188	6188
NZ_CM001019.1.region018	44074	GCF_000148465.1	2385	0.0525029			2385	2385
NZ_GG770539.1.region001	11329	GCF_000154905.1	1648	0.441481			1648	1648
NZ_GG770539.1.region002	113302	GCF_000154905.1	11106	0	BGC0001611	guangnanmycin	guangnanmycin	BGC0001611
NZ_GG770539.1.region003	25884	GCF_000154905.1	6026	0.299118			hopene	BGC0000663
NZ_GG770539.1.region004	62193	GCF_000154905.1	4965	0.48109	BGC0000423	scabichelin	scabichelin	BGC0000423
NZ_GG770539.1.region005	15564	GCF_000154905.1	597	0.226822			597	597
NZ_GG770539.1.region006	10468	GCF_000154905.1	7	0.154235			7	7
NZ_GG770539.1.region007	18969	GCF_000154905.1	633	0.0856928			albaflavenone	BGC0000660
NZ_GG770539.1.region008	46063	GCF_000154905.1	6051	1.49012e-08	BGC0001043	SGR PTMs/SGR PTM Compound b/SGR PTM Compound c/SGR PTM Compound d	SGR PTM	BGC0001043
NZ_GG770539.1.region009	10897	GCF_000154905.1	534	0.705567			534	534
NZ_GG770539.1.region010	21749	GCF_000154905.1	138	0.51403			138	138
NZ_GG770539.1.region011	25242	GCF_000154905.1	2658	0.553764			2658	2658
NZ_GG770539.1.region012	20447	GCF_000154905.1	3177	0			3177	3177
NZ_GG770539.1.region013	72510	GCF_000154905.1	11094	0.401545	BGC0000212	cinerubin B	cinerubin B	BGC0000212
NZ_GG770539.1.region014	10399	GCF_000154905.1	937	0.510088	BGC0000853	ectoine	ectoine	BGC0000853
NZ_CM000950.1.region001	41119	GCF_000154945.1	6701	0.242163			6701	6701
NZ_CM000950.1.region002	68341	GCF_000154945.1	4505	0.235226			4505	4505
NZ_CM000950.1.region003	26297	GCF_000154945.1	6340	0.459638			hopene	BGC0000663
NZ_CM000950.1.region004	22726	GCF_000154945.1	611	0.247456	BGC0001550	citrulassin D	citrulassin D	BGC0001550
NZ_CM000950.1.region005	32312	GCF_000154945.1	3019	0.495057			3019	3019
NZ_CM000950.1.region006	23296	GCF_000154945.1	4698	0.58927			isorenieratene	BGC0000664
NZ_CM000950.1.region007	13554	GCF_000154945.1	47	0.304334			47	47
NZ_CM000950.1.region008	10282	GCF_000154945.1	382	0.514014			melanin	BGC0000910
NZ_CM000950.1.region009	42185	GCF_000154945.1	7908	0			7908	7908
NZ_CM000950.1.region010	51114	GCF_000154945.1	2554	0.170357	BGC0002303	pristinin A3	pristinin A3	BGC0002303
NZ_CM000950.1.region011	11773	GCF_000154945.1	988	0.326206	BGC0000941	desferrioxamin B	desferrioxamine	BGC0000941
NZ_CM000950.1.region012	19341	GCF_000154945.1	291	0.506153			291	291
NZ_CM000950.1.region013	35621	GCF_000154945.1	6595	0.323055	BGC0000853	ectoine	ectoine	BGC0000853
NZ_CM000950.1.region014	20442	GCF_000154945.1	3506	0.198321	BGC0001746	pristinol	pristinol	BGC0001746
NZ_CM000950.1.region015	10219	GCF_000154945.1	131	0.289609			131	131
NZ_CM000950.1.region016	22205	GCF_000154945.1	1012	0.45091	BGC0001181	geosmin	geosmin	BGC0001181
NZ_CM000950.1.region017	102673	GCF_000154945.1	11219	0.517726			fogacin/fogacin B/fogacin C	BGC0002021
NZ_CM000950.1.region018	9581	GCF_000154945.1	3733	0.680509			3733	3733
NZ_CM000950.1.region019	62320	GCF_000154945.1	8805	0.305787			8805	8805
NZ_CM000950.1.region020	46731	GCF_000154945.1	10251	0.277194			10251	10251
NZ_CM000951.1.region001	40614	GCF_000154965.1	4796	0.125198	BGC0001454	germicidin	germicidin	BGC0001454
NZ_CM000951.1.region002	54435	GCF_000154965.1	7378	0.113235			7378	7378
NZ_CM000951.1.region003	57758	GCF_000154965.1	6716	0.112949	BGC0001567	cysteoamide	cysteoamide	BGC0001567
NZ_CM000951.1.region004	25543	GCF_000154965.1	4698	0.60465			isorenieratene	BGC0000664
NZ_CM000951.1.region005	8467	GCF_000154965.1	951	0.371432			melanin	BGC0000910
NZ_CM000951.1.region006	20741	GCF_000154965.1	4485	0.478915			4485	4485
NZ_CM000951.1.region007	32892	GCF_000154965.1	1070	0.327	BGC0002174	ε-Poly-L-lysine	ε-Poly-L-lysine	BGC0002174
NZ_CM000951.1.region008	10405	GCF_000154965.1	2430	0.249823	BGC0000853	ectoine	ectoine	BGC0000853
NZ_CM000951.1.region009	10480	GCF_000154965.1	341	0.140293			melanin	BGC0000910
NZ_CM000951.1.region010	10714	GCF_000154965.1	1190	0.344324	BGC0000940	desferrioxamin B/desferrioxamine E	desferrioxamine	BGC0000941
NZ_CM000951.1.region011	44370	GCF_000154965.1	7568	0.226425			7568	7568
NZ_CM000951.1.region012	41068	GCF_000154965.1	4676	0.239913	BGC0000282	alkylresorcinol	alkylresorcinol	BGC0000282
NZ_CM000951.1.region013	21110	GCF_000154965.1	4786	0			4786	4786
NZ_CM000951.1.region014	19791	GCF_000154965.1	18	0			18	18
NZ_CM000951.1.region015	20600	GCF_000154965.1	2007	0.256236	BGC0000660	albaflavenone	albaflavenone	BGC0000660
NZ_CM000951.1.region016	10118	GCF_000154965.1	597	0.295963			597	597
NZ_CM000951.1.region017	72480	GCF_000154965.1	9620	0.5321	BGC0002369	maduralactomycin A/maduralactomycin B/actinospirol A/actinospirol B	maduralactomycin	BGC0002369
NZ_CM000951.1.region018	20753	GCF_000154965.1	3072	0			3072	3072
NZ_CM000951.1.region019	22954	GCF_000154965.1	2114	0.564861	BGC0000850	γ-butyrolactone	γ-butyrolactone	BGC0000850
NZ_CM000951.1.region020	52313	GCF_000154965.1	7775	0.321971			7775	7775
NZ_CM000951.1.region021	13243	GCF_000154965.1	1116	0.224391			1116	1116
NZ_CM000951.1.region022	21310	GCF_000154965.1	3779	0			3779	3779
NZ_CM000951.1.region023	22077	GCF_000154965.1	3876	0.233317			3876	3876
NZ_CM000951.1.region024	26639	GCF_000154965.1	6340	0.358086	BGC0000663	hopene	hopene	BGC0000663
NZ_CM000951.1.region025	10216	GCF_000154965.1	105	0.672615			105	105
NZ_DS999642.1.region001	40159	GCF_000156435.1	7824	0.227255			7824	7824
NZ_DS999642.1.region002	45551	GCF_000156435.1	9238	0.21032			9238	9238
NZ_DS999642.1.region003	52784	GCF_000156435.1	9666	0.410795			FD-891	BGC0000058
NZ_DS999641.1.region001	76856	GCF_000156435.1	9545	0.316406			butyrolactol A	BGC0001537
NZ_DS999641.1.region002	39919	GCF_000156435.1	5467	0.0271658	BGC0000282	alkylresorcinol	alkylresorcinol	BGC0000282
NZ_DS999641.1.region003	42756	GCF_000156435.1	5072	0			5072	5072
NZ_DS999641.1.region004	8200	GCF_000156435.1	105	0.655997			105	105
NZ_DS999641.1.region005	57002	GCF_000156435.1	6775	0.205014			6775	6775
NZ_DS999641.1.region006	24393	GCF_000156435.1	6340	0.320506	BGC0000663	hopene	hopene	BGC0000663
NZ_DS999641.1.region007	35494	GCF_000156435.1	7808	0.315717	BGC0001395	teichomycin A1	teichomycin A1	BGC0001395
NZ_DS999641.1.region008	9352	GCF_000156435.1	319	0			319	319
NZ_DS999641.1.region009	20236	GCF_000156435.1	3018	0			3018	3018
NZ_DS999641.1.region010	97771	GCF_000156435.1	10557	0.124544	BGC0002108	cinnapeptin	cinnapeptin	BGC0002108
NZ_DS999641.1.region011	19189	GCF_000156435.1	542	0.537179	BGC0001181	geosmin	geosmin	BGC0001181
NZ_DS999641.1.region012	11098	GCF_000156435.1	597	0.289362			597	597
NZ_DS999641.1.region013	20799	GCF_000156435.1	327	0.168388	BGC0000660	albaflavenone	albaflavenone	BGC0000660
NZ_DS999641.1.region014	11773	GCF_000156435.1	1960	0.315798			desferrioxamine	BGC0000941
NZ_DS999641.1.region015	10456	GCF_000156435.1	2039	0.401864			melanin	BGC0000910
NZ_DS999641.1.region016	22461	GCF_000156435.1	2077	0.138351			2077	2077
NZ_DS999641.1.region017	10399	GCF_000156435.1	2430	0.244909	BGC0000853	ectoine	ectoine	BGC0000853
NZ_DS999641.1.region018	114512	GCF_000156435.1	10732	0.257493			10732	10732
NZ_DS999641.1.region019	21197	GCF_000156435.1	2627	2.10734e-08			2627	2627
NZ_DS999641.1.region020	22658	GCF_000156435.1	4165	0.225757			SapB	BGC0000551
NZ_DS999641.1.region021	41098	GCF_000156435.1	8323	0.0651556			8323	8323
NZ_DS999641.1.region022	40990	GCF_000156435.1	6838	0.162597			6838	6838
NZ_DS999641.1.region023	42565	GCF_000156435.1	8650	0.0936246			8650	8650
NZ_DS999641.1.region024	11902	GCF_000156435.1	363	0.408946			363	363
NZ_DS999641.1.region025	41833	GCF_000156435.1	7021	0			7021	7021
NZ_DS999644.1.region001	70485	GCF_000156455.1	5924	0.154864	BGC0000336	daptomycin	daptomycin	BGC0000336
NZ_DS999644.1.region002	66195	GCF_000156455.1	10960	0.131354			10960	10960
NZ_DS999644.1.region003	18918	GCF_000156455.1	798	0.233625			798	798
NZ_DS999644.1.region004	73557	GCF_000156455.1	6936	0.176733	BGC0000431	stenothricin	stenothricin	BGC0000431
NZ_DS999644.1.region005	10399	GCF_000156455.1	1979	0.286204	BGC0000853	ectoine	ectoine	BGC0000853
NZ_DS999644.1.region006	22622	GCF_000156455.1	1173	0.238159			1173	1173
NZ_DS999644.1.region007	10928	GCF_000156455.1	988	0.312922	BGC0000941	desferrioxamin B	desferrioxamine	BGC0000941
NZ_DS999644.1.region008	46144	GCF_000156455.1	6336	0.24426	BGC0000950	napsamycin A/napsamycin B/napsamycin C/napsamycin D/mureidomycin A/mureidomycin B	napsamycin A/napsamycin B/napsamycin C/napsamycin D/mureidomycin A/mureidomycin B	BGC0000950
NZ_DS999644.1.region009	40831	GCF_000156455.1	6173	1.49012e-08	BGC0000904	FR-900098	FR-900098	BGC0000904
NZ_DS999644.1.region010	7934	GCF_000156455.1	1518	0.0716283			1518	1518
NZ_DS999644.1.region011	21681	GCF_000156455.1	812	0.619021	BGC0001634	keywimysin	keywimysin	BGC0001634
NZ_DS999644.1.region012	23315	GCF_000156455.1	741	0.29409	BGC0000554	SRO15-3108	SRO15-3108	BGC0000554
NZ_DS999644.1.region013	40519	GCF_000156455.1	5614	0.130191			5614	5614
NZ_DS999644.1.region014	18543	GCF_000156455.1	267	0.469988			267	267
NZ_DS999644.1.region015	59349	GCF_000156455.1	9282	0.142436			9282	9282
NZ_DS999644.1.region016	14745	GCF_000156455.1	157	0.181088			157	157
NZ_DS999644.1.region017	77130	GCF_000156455.1	11087	0.296084			auroramycin	BGC0001522
NZ_DS999644.1.region018	51350	GCF_000156455.1	5826	0.294487	BGC0000306	arylomycin	arylomycin	BGC0000306
NZ_DS999644.1.region019	49524	GCF_000156455.1	9308	0.322656			collismycin A	BGC0000973
NZ_DS999644.1.region020	26574	GCF_000156455.1	6340	0.381094			hopene	BGC0000663
NZ_DS999644.1.region021	48201	GCF_000156455.1	9504	0.297151	BGC0001043	SGR PTMs/SGR PTM Compound b/SGR PTM Compound c/SGR PTM Compound d	SGR PTM	BGC0001043
NZ_DS999644.1.region022	9745	GCF_000156455.1	2133	0.250009			10-epi-HSAF	BGC0002365
NZ_DS999644.1.region023	49938	GCF_000156455.1	8365	0.210729			8365	8365
NZ_DS999644.1.region024	11374	GCF_000156455.1	16	0.255429			16	16
NZ_DS999644.1.region025	10483	GCF_000156455.1	2057	0.268284	BGC0000911	melanin	melanin	BGC0000910
NZ_DS999644.1.region026	41053	GCF_000156455.1	5525	0.36275			alkylresorcinol	BGC0000282
NZ_DS999644.1.region027	47719	GCF_000156455.1	3172	0.20397			3172	3172
NZ_DS999645.1.region001	117469	GCF_000156475.1	9682	0.30903	BGC0000958	antimycin	antimycin	BGC0001455
NZ_DS999645.1.region002	143959	GCF_000156475.1	9436	0.314475	BGC0000034	candicidin	candicidin	BGC0000034
NZ_DS999645.1.region003	41098	GCF_000156475.1	6471	0.206057			naringenin	BGC0001310
NZ_DS999645.1.region004	27359	GCF_000156475.1	5674	0.363169			isorenieratene	BGC0000664
NZ_DS999645.1.region005	43180	GCF_000156475.1	4322	0.180512			minimycin	BGC0002295
NZ_DS999645.1.region006	10399	GCF_000156475.1	1979	0.247674	BGC0000853	ectoine	ectoine	BGC0000853
NZ_DS999645.1.region007	10591	GCF_000156475.1	988	0.312922	BGC0000941	desferrioxamin B	desferrioxamine	BGC0000941
NZ_DS999645.1.region008	43042	GCF_000156475.1	6172	0.0924881			6172	6172
NZ_DS999645.1.region009	108403	GCF_000156475.1	3989	0.295715	BGC0001792	surugamide A/surugamide D	surugamide	BGC0001792
NZ_DS999645.1.region010	36740	GCF_000156475.1	2369	0.52379			2369	2369
NZ_DS999645.1.region011	22580	GCF_000156475.1	897	0.444628			SapB	BGC0000551
NZ_DS999645.1.region012	9384	GCF_000156475.1	7	0.267149			7	7
NZ_DS999645.1.region013	32519	GCF_000156475.1	2280	0.425589			2280	2280
NZ_DS999645.1.region014	20075	GCF_000156475.1	633	0.0856928			albaflavenone	BGC0000660
NZ_DS999645.1.region015	19938	GCF_000156475.1	1092	0.428025	BGC0001181	geosmin	geosmin	BGC0001181
NZ_DS999645.1.region016	15029	GCF_000156475.1	157	0.181088			157	157
NZ_DS999645.1.region017	58354	GCF_000156475.1	6845	0.082908	BGC0002358	cyclofaulknamycin	cyclofaulknamycin	BGC0002358
NZ_DS999645.1.region018	41050	GCF_000156475.1	9195	0.0736316			9195	9195
NZ_DS999645.1.region019	10216	GCF_000156475.1	641	0.045513			641	641
NZ_DS999645.1.region020	21578	GCF_000156475.1	4524	0.445306			4524	4524
NZ_DS999645.1.region021	49411	GCF_000156475.1	8600	0.248599	BGC0001043	SGR PTMs/SGR PTM Compound b/SGR PTM Compound c/SGR PTM Compound d	SGR PTM	BGC0001043
NZ_DS999645.1.region022	28270	GCF_000156475.1	1725	0.812781			rhizomide	BGC0001758
NZ_ABYX02000001.1.region001	41328	GCF_000156695.2	3172	0.407941			3172	3172
NZ_ABYX02000001.1.region002	85481	GCF_000156695.2	5924	0.188781	BGC0000336	daptomycin	daptomycin	BGC0000336
NZ_ABYX02000001.1.region003	91331	GCF_000156695.2	10960	0.136706			10960	10960
NZ_ABYX02000001.1.region004	19455	GCF_000156695.2	798	0.435604			798	798
NZ_ABYX02000001.1.region005	73388	GCF_000156695.2	6936	0.214655	BGC0000431	stenothricin	stenothricin	BGC0000431
NZ_ABYX02000001.1.region006	10399	GCF_000156695.2	1979	0.286204	BGC0000853	ectoine	ectoine	BGC0000853
NZ_ABYX02000001.1.region007	20663	GCF_000156695.2	708	0.392265			708	708
NZ_ABYX02000001.1.region008	10928	GCF_000156695.2	988	0.312922	BGC0000941	desferrioxamin B	desferrioxamine	BGC0000941
NZ_ABYX02000001.1.region009	46144	GCF_000156695.2	6336	0.236306	BGC0000950	napsamycin A/napsamycin B/napsamycin C/napsamycin D/mureidomycin A/mureidomycin B	napsamycin A/napsamycin B/napsamycin C/napsamycin D/mureidomycin A/mureidomycin B	BGC0000950
NZ_ABYX02000001.1.region010	40831	GCF_000156695.2	6173	1.49012e-08	BGC0000904	FR-900098	FR-900098	BGC0000904
NZ_ABYX02000001.1.region011	72531	GCF_000156695.2	9897	0.16088			9897	9897
NZ_ABYX02000001.1.region012	7934	GCF_000156695.2	1518	0.0716283			1518	1518
NZ_ABYX02000001.1.region013	22797	GCF_000156695.2	812	0.577588	BGC0001634	keywimysin	keywimysin	BGC0001634
NZ_ABYX02000001.1.region014	23315	GCF_000156695.2	741	0.322831			SRO15-3108	BGC0000554
NZ_ABYX02000001.1.region015	40378	GCF_000156695.2	5614	0.260381			5614	5614
NZ_ABYX02000001.1.region016	22820	GCF_000156695.2	1497	0.363418	BGC0000496	AmfS	AmfS	BGC0000496
NZ_ABYX02000001.1.region017	19066	GCF_000156695.2	267	0.167664			267	267
NZ_ABYX02000001.1.region018	59217	GCF_000156695.2	9282	0.195189			9282	9282
NZ_ABYX02000001.1.region019	14745	GCF_000156695.2	157	0.181088			157	157
NZ_ABYX02000001.1.region020	111972	GCF_000156695.2	11087	0.17138			auroramycin	BGC0001522
NZ_ABYX02000001.1.region021	66341	GCF_000156695.2	5826	0.33265	BGC0000306	arylomycin	arylomycin	BGC0000306
NZ_ABYX02000001.1.region022	49527	GCF_000156695.2	9308	0.322656			collismycin A	BGC0000973
NZ_ABYX02000001.1.region023	26574	GCF_000156695.2	6340	0.381094			hopene	BGC0000663
NZ_ABYX02000001.1.region024	47674	GCF_000156695.2	9504	0.297151	BGC0001043	SGR PTMs/SGR PTM Compound b/SGR PTM Compound c/SGR PTM Compound d	SGR PTM	BGC0001043
NZ_ABYX02000001.1.region025	9745	GCF_000156695.2	2133	0.250009			10-epi-HSAF	BGC0002365
NZ_ABYX02000001.1.region026	48840	GCF_000156695.2	8365	0.172291			8365	8365
NZ_ABYX02000001.1.region027	21425	GCF_000156695.2	2057	0.490933			melanin	BGC0000910
NZ_ABYX02000001.1.region028	41053	GCF_000156695.2	5525	0.435975			alkylresorcinol	BGC0000282
NZ_ABYX02000001.1.region029	52147	GCF_000156695.2	8113	0.323062			8113	8113
NZ_GG657742.1.region001	10399	GCF_000158855.1	1871	0.37023	BGC0000853	ectoine	ectoine	BGC0000853
NZ_GG657742.1.region002	58816	GCF_000158855.1	8905	0.421446			8905	8905
NZ_GG657742.1.region003	21182	GCF_000158855.1	123	0.30814			123	123
NZ_GG657742.1.region004	41174	GCF_000158855.1	7014	0.334643			7014	7014
NZ_GG657742.1.region005	43918	GCF_000158855.1	8910	0.461142			8910	8910
NZ_GG657742.1.region006	22017	GCF_000158855.1	138	0.266012			138	138
NZ_GG657742.1.region007	11005	GCF_000158855.1	534	0.141113			534	534
NZ_GG657742.1.region008	19575	GCF_000158855.1	633	0.3019			albaflavenone	BGC0000660
NZ_GG657742.1.region009	12055	GCF_000158855.1	429	0.445843			429	429
NZ_GG657742.1.region010	56298	GCF_000158855.1	4965	0.444163			scabichelin	BGC0000423
NZ_GG657742.1.region011	51873	GCF_000158855.1	7693	0.380502			7693	7693
NZ_GG657742.1.region012	20310	GCF_000158855.1	6129	0			6129	6129
NZ_GG657742.1.region013	45682	GCF_000158855.1	8149	0.376489			8149	8149
NZ_GG657742.1.region014	42841	GCF_000158855.1	3821	0			3821	3821
NZ_GG657742.1.region015	10414	GCF_000158855.1	330	0.387298			330	330
NZ_GG657742.1.region016	20999	GCF_000158855.1	729	0			729	729
NZ_GG657752.1.region001	359853	GCF_000158895.1	11417	0.721603			11417	11417
NZ_GG657751.1.region001	40759	GCF_000158895.1	5067	0.346366			5067	5067
NZ_GG657751.1.region002	23732	GCF_000158895.1	6846	0.701714			6846	6846
NZ_GG657751.1.region003	42918	GCF_000158895.1	8929	0			8929	8929
NZ_GG657751.1.region004	18015	GCF_000158895.1	412	0.309291			412	412
NZ_GG657750.1.region001	72564	GCF_000158895.1	9117	0.493955			9117	9117
NZ_GG657750.1.region002	9619	GCF_000158895.1	973	0.148327			melanin	BGC0000910
NZ_GG657750.1.region003	77524	GCF_000158895.1	8558	0.804922	BGC0000325	coelichelin	coelichelin	BGC0000325
NZ_GG657750.1.region004	10981	GCF_000158895.1	902	0.362512	BGC0000941	desferrioxamin B	desferrioxamine	BGC0000941
NZ_GG657750.1.region005	42029	GCF_000158895.1	5515	0.592434			5515	5515
NZ_GG657750.1.region006	22535	GCF_000158895.1	3407	0.269447			3407	3407
NZ_GG657750.1.region007	11053	GCF_000158895.1	7996	0.280911			7996	7996
NZ_GG657750.1.region008	12649	GCF_000158895.1	597	0.185422			597	597
NZ_GG657750.1.region009	58053	GCF_000158895.1	8905	0.368827			8905	8905
NZ_GG657750.1.region010	21429	GCF_000158895.1	2667	0.271875			2667	2667
NZ_GG657750.1.region011	25507	GCF_000158895.1	7661	0.350179			7661	7661
NZ_GG657750.1.region012	14055	GCF_000158895.1	991	0.305372			2-methylisoborneol	BGC0000658
NZ_GG657750.1.region013	20903	GCF_000158895.1	1328	0.585226			1328	1328
NZ_GG657750.1.region014	28695	GCF_000158895.1	5046	0.39864	BGC0000910	melanin	melanin	BGC0000910
NZ_GG657750.1.region015	11164	GCF_000158895.1	538	0.398815			538	538
NZ_GG657750.1.region016	32046	GCF_000158895.1	2252	0			2252	2252
NZ_GG657750.1.region017	41953	GCF_000158895.1	6122	0			6122	6122
NZ_GG657754.1.region001	56936	GCF_000158915.1	7386	0.161136	BGC0000325	coelichelin	coelichelin	BGC0000325
NZ_GG657754.1.region002	123404	GCF_000158915.1	10375	0.27741			10375	10375
NZ_GG657754.1.region003	40780	GCF_000158915.1	7414	0.397033			fuelimycin	BGC0002138
NZ_GG657754.1.region004	51098	GCF_000158915.1	8307	0.500605			LL-F28249α	BGC0000109
NZ_GG657754.1.region005	22065	GCF_000158915.1	2578	0.395448			2578	2578
NZ_GG657754.1.region006	8830	GCF_000158915.1	441	0.289109			441	441
NZ_GG657754.1.region007	32122	GCF_000158915.1	6121	2.10734e-08	BGC0001510	anisomycin	anisomycin	BGC0001510
NZ_GG657754.1.region008	60062	GCF_000158915.1	3808	0.437934			3808	3808
NZ_GG657754.1.region009	19878	GCF_000158915.1	1012	0.654264	BGC0001746	pristinol	geosmin	BGC0001181
NZ_GG657754.1.region010	88033	GCF_000158915.1	6721	0.219185			arthrofactin A	BGC0000305
NZ_GG657754.1.region011	41055	GCF_000158915.1	4575	0.492069			4575	4575
NZ_GG657754.1.region012	23938	GCF_000158915.1	6535	0			6535	6535
NZ_GG657754.1.region013	61337	GCF_000158915.1	10737	0.152974	BGC0000171	9-methylstreptimidone	9-methylstreptimidone	BGC0000171
NZ_GG657754.1.region014	70043	GCF_000158915.1	10470	0.354782			spore pigment	BGC0000271
NZ_GG657754.1.region015	72507	GCF_000158915.1	10066	0			10066	10066
NZ_GG657754.1.region016	11977	GCF_000158915.1	157	0.276449			157	157
NZ_GG657754.1.region017	107447	GCF_000158915.1	11281	0.266334			11281	11281
NZ_GG657754.1.region018	42079	GCF_000158915.1	7171	0.165135	BGC0000340	echoside A/echoside B/echoside C/echoside D/echoside E	echoside	BGC0000340
NZ_GG657754.1.region019	10786	GCF_000158915.1	1235	0.594595	BGC0002305	legonoxamine A/desferrioxamine B/legonoxamine B	desferrioxamine	BGC0000941
NZ_GG657754.1.region020	19174	GCF_000158915.1	2299	0			2299	2299
NZ_GG657754.1.region021	21964	GCF_000158915.1	1265	0.333242			geosmin	BGC0001181
NZ_GG657754.1.region022	42565	GCF_000158915.1	4376	0.475297			4376	4376
NZ_GG657754.1.region023	56847	GCF_000158915.1	10104	2.10734e-08			10104	10104
NZ_GG657754.1.region024	9698	GCF_000158915.1	732	0.32448			732	732
NZ_GG657754.1.region025	204078	GCF_000158915.1	10129	0.269392	BGC0002357	neomediomycin B	neomediomycin B	BGC0002357
NZ_GG657754.1.region026	10405	GCF_000158915.1	937	0.418755	BGC0002052	ectoine	ectoine	BGC0000853
NZ_GG657754.1.region027	11853	GCF_000158915.1	626	0.510479			626	626
NZ_GG657754.1.region028	90145	GCF_000158915.1	10133	1.49012e-08			10133	10133
NZ_GG657754.1.region029	29581	GCF_000158915.1	5999	0			5999	5999
NZ_GG657754.1.region030	41383	GCF_000158915.1	6091	0.279403			6091	6091
NZ_GG657754.1.region031	48941	GCF_000158915.1	8675	0.359912			8675	8675
NZ_GG657754.1.region032	72320	GCF_000158915.1	7646	0.346113	BGC0001117	himastatin	himastatin	BGC0001117
NZ_GG657754.1.region033	60390	GCF_000158915.1	9047	0			9047	9047
NZ_GG657754.1.region034	143384	GCF_000158915.1	11364	0.36265			heronamide A/heronamide B/heronamide C/heronamide D/heronamide E/heronamide F	BGC0001349
NZ_GG657754.1.region035	41257	GCF_000158915.1	7059	2.10734e-08			7059	7059
NZ_GG657754.1.region036	10225	GCF_000158915.1	107	0.361443			107	107
NZ_GG657754.1.region037	33959	GCF_000158915.1	4328	0.276896			4328	4328
NZ_GG657754.1.region038	123029	GCF_000158915.1	10061	0.457011	BGC0002038	nigericin	nigericin	BGC0000114
NZ_GG657754.1.region039	51903	GCF_000158915.1	7208	0.131966			7208	7208
NZ_GG657754.1.region040	21242	GCF_000158915.1	3379	1.49012e-08	BGC0000658	2-methylisoborneol	2-methylisoborneol	BGC0000658
NZ_GG657754.1.region041	43342	GCF_000158915.1	7419	0.321116			7419	7419
NZ_GG657756.1.region001	73772	GCF_000158935.1	8672	0.386109	BGC0000324	coelibactin	coelibactin	BGC0000324
NZ_GG657756.1.region002	21128	GCF_000158935.1	2178	0.317778	BGC0002128	5-dimethylallylindole-3-acetonitrile	5-DMAIAN	BGC0002128
NZ_GG657756.1.region003	72889	GCF_000158935.1	6762	0.155458	BGC0001454	germicidin	germicidin	BGC0001454
NZ_GG657756.1.region004	25808	GCF_000158935.1	6026	0.355008	BGC0000663	hopene	hopene	BGC0000663
NZ_GG657756.1.region005	22715	GCF_000158935.1	305	0.146825	BGC0000551	SapB	SapB	BGC0000551
NZ_GG657756.1.region006	48860	GCF_000158935.1	6772	0.35073			6772	6772
NZ_GG657756.1.region007	64766	GCF_000158935.1	9440	0.243906	BGC0000038	coelimycin P1	coelimycin P1	BGC0000038
NZ_GG657756.1.region008	10349	GCF_000158935.1	1116	0.379802			1116	1116
NZ_GG657756.1.region009	19746	GCF_000158935.1	542	0.4141	BGC0001181	geosmin	geosmin	BGC0001181
NZ_GG657756.1.region010	44737	GCF_000158935.1	11114	0.265324	BGC0001063	undecylprodigiosin	undecylprodigiosin	BGC0001063
NZ_GG657756.1.region011	10253	GCF_000158935.1	819	0.346151			819	819
NZ_GG657756.1.region012	68507	GCF_000158935.1	9361	0.216299			spore pigment	BGC0000271
NZ_GG657756.1.region013	20562	GCF_000158935.1	2007	0.154791	BGC0000660	albaflavenone	albaflavenone	BGC0000660
NZ_GG657756.1.region014	72495	GCF_000158935.1	9441	0.163516	BGC0000194	actinorhodin	actinorhodin	BGC0000194
NZ_GG657756.1.region015	74395	GCF_000158935.1	9319	0.288396	BGC0000315	CDA1b/CDA2a/CDA2b/CDA3a/CDA3b/CDA4a/CDA4b	CDA	BGC0000315
NZ_GG657756.1.region016	11785	GCF_000158935.1	909	0.234264	BGC0000940	desferrioxamin B/desferrioxamine E	desferrioxamine	BGC0000941
NZ_GG657756.1.region017	10570	GCF_000158935.1	2039	0.238317			melanin	BGC0000910
NZ_GG657756.1.region018	10399	GCF_000158935.1	2430	0.243455	BGC0000853	ectoine	ectoine	BGC0000853
NZ_GG657756.1.region019	41125	GCF_000158935.1	5703	0.264063	BGC0002127	flaviolin/1,3,6,8-tetrahydroxynaphthalene	tetrahydroxynaphthalene	BGC0002127
NZ_GG657756.1.region020	10216	GCF_000158935.1	105	0.359732			105	105
NZ_GG657756.1.region021	58353	GCF_000158935.1	5491	0.364065	BGC0000325	coelichelin	coelichelin	BGC0000325
NZ_GG657756.1.region022	24559	GCF_000158935.1	5083	0.0398457			5083	5083
NZ_GG657756.1.region023	24808	GCF_000158935.1	7417	0.184422	BGC0001456	isorenieratene	isorenieratene	BGC0000664
NZ_GG657756.1.region024	44437	GCF_000158935.1	8630	0.389818			8630	8630
NZ_GG657756.1.region025	21050	GCF_000158935.1	456	0.308236			456	456
NZ_GG657757.1.region001	56117	GCF_000158955.1	10245	2.10734e-08			10245	10245
NZ_GG657757.1.region002	20544	GCF_000158955.1	2755	0.371973			2755	2755
NZ_GG657757.1.region003	58349	GCF_000158955.1	6449	0	BGC0000325	coelichelin	coelichelin	BGC0000325
NZ_GG657757.1.region004	48895	GCF_000158955.1	8859	0.435665			streptazone E	BGC0001296
NZ_GG657757.1.region005	21829	GCF_000158955.1	3181	0	BGC0001550	citrulassin D	citrulassin D	BGC0001550
NZ_GG657757.1.region006	44526	GCF_000158955.1	9573	0.399041			A23187	BGC0000032
NZ_GG657757.1.region007	34215	GCF_000158955.1	8141	1.49012e-08			8141	8141
NZ_GG657757.1.region008	113448	GCF_000158955.1	11117	1.49012e-08	BGC0000406	phosphinothricintripeptide	phosphinothricintripeptide	BGC0000406
NZ_GG657757.1.region009	8500	GCF_000158955.1	2430	0.386312	BGC0000853	ectoine	ectoine	BGC0000853
NZ_GG657757.1.region010	50767	GCF_000158955.1	8229	0.532913			8229	8229
NZ_GG657757.1.region011	21018	GCF_000158955.1	1321	1.49012e-08			1321	1321
NZ_GG657757.1.region012	22619	GCF_000158955.1	1588	0.166958			1588	1588
NZ_GG657757.1.region013	10579	GCF_000158955.1	2039	0.221063			melanin	BGC0000910
NZ_GG657757.1.region014	10005	GCF_000158955.1	1190	0.217392	BGC0000940	desferrioxamin B/desferrioxamine E	desferrioxamine	BGC0000941
NZ_GG657757.1.region015	41182	GCF_000158955.1	2056	0	BGC0001454	germicidin	germicidin	BGC0001454
NZ_GG657757.1.region016	11050	GCF_000158955.1	1512	0.359715			1512	1512
NZ_GG657757.1.region017	27837	GCF_000158955.1	1124	0.252058			1124	1124
NZ_GG657757.1.region018	20905	GCF_000158955.1	2934	0.551815			2934	2934
NZ_GG657757.1.region019	26170	GCF_000158955.1	4350	0.425006			4350	4350
NZ_GG657757.1.region020	20556	GCF_000158955.1	2007	0.157916	BGC0000660	albaflavenone	albaflavenone	BGC0000660
NZ_GG657757.1.region021	72543	GCF_000158955.1	8829	0.222037			spore pigment	BGC0000271
NZ_GG657757.1.region022	10606	GCF_000158955.1	157	0.276449			157	157
NZ_GG657757.1.region023	46292	GCF_000158955.1	9855	0.517413			9855	9855
NZ_GG657757.1.region024	10399	GCF_000158955.1	2253	0	BGC0000853	ectoine	ectoine	BGC0000853
NZ_GG657757.1.region025	19848	GCF_000158955.1	1653	0.491447	BGC0001181	geosmin	geosmin	BGC0001181
NZ_GG657757.1.region026	13160	GCF_000158955.1	1116	0.34418			1116	1116
NZ_GG657757.1.region027	24784	GCF_000158955.1	6340	0.30332	BGC0000663	hopene	hopene	BGC0000663
NZ_GG657757.1.region028	21032	GCF_000158955.1	4226	0.462141			4226	4226
NZ_GG657757.1.region029	27249	GCF_000158955.1	5660	0.320296			informatipeptin	BGC0000518
NZ_GG657757.1.region030	43933	GCF_000158955.1	8215	0.302574			alkylresorcinol	BGC0000282
NZ_GG657757.1.region031	35015	GCF_000158955.1	3676	0			3676	3676
NZ_GG657758.1.region001	22516	GCF_000158975.1	4365	0			4365	4365
NZ_GG657758.1.region002	92428	GCF_000158975.1	11346	0.270589	BGC0000663	hopene	hopene	BGC0000663
NZ_GG657758.1.region003	21521	GCF_000158975.1	1122	0.491346			SapB	BGC0000551
NZ_GG657758.1.region004	19432	GCF_000158975.1	4061	0.391287			4061	4061
NZ_GG657758.1.region005	41176	GCF_000158975.1	4938	0.252508			4938	4938
NZ_GG657758.1.region006	19536	GCF_000158975.1	542	0.422878	BGC0001181	geosmin	geosmin	BGC0001181
NZ_GG657758.1.region007	40075	GCF_000158975.1	5556	1.49012e-08			5556	5556
NZ_GG657758.1.region008	63541	GCF_000158975.1	7331	1.49012e-08	BGC0000324	coelibactin	coelibactin	BGC0000324
NZ_GG657758.1.region009	10267	GCF_000158975.1	47	0.274719			47	47
NZ_GG657758.1.region010	21086	GCF_000158975.1	2007	0.312169	BGC0000660	albaflavenone	albaflavenone	BGC0000660
NZ_GG657758.1.region011	40212	GCF_000158975.1	5982	0.295812			5982	5982
NZ_GG657758.1.region012	10960	GCF_000158975.1	760	0			760	760
NZ_GG657758.1.region013	11773	GCF_000158975.1	1960	0.364024			desferrioxamine	BGC0000941
NZ_GG657758.1.region014	77476	GCF_000158975.1	10333	0.263659	BGC0002377	WS9326B/WS9326A/WS9326G/WS9326F	WS9326B/WS9326A/WS9326G/WS9326F	BGC0002377
NZ_GG657758.1.region015	10399	GCF_000158975.1	2430	0.402571	BGC0000853	ectoine	ectoine	BGC0000853
NZ_GG657758.1.region016	23218	GCF_000158975.1	2987	0.479389			2987	2987
NZ_GG657758.1.region017	87565	GCF_000158975.1	8580	0.384259	BGC0000374	hormaomycin/hormaomycin A1/hormaomycin A2/hormaomycin A3/hormaomycin A4/hormaomycin A5/hormaomycin A6	hormaomycin	BGC0000374
NZ_GG657758.1.region018	10216	GCF_000158975.1	70	0.382546			70	70
NZ_GG657758.1.region019	28952	GCF_000158975.1	5371	0.3264			5371	5371
NZ_GG657758.1.region020	24535	GCF_000158975.1	4255	0.10243			4255	4255
NZ_GG657758.1.region021	106120	GCF_000158975.1	10895	0.28291	BGC0002385	dumulmycin/shuangdaolide A/shuangdaolide C/shuangdaolide B/shuangdaolide D	dumulmycin/shuangdaolide A/shuangdaolide C/shuangdaolide B/shuangdaolide D	BGC0002385
NZ_GG753630.1.region001	43918	GCF_000162775.1	5445	0			5445	5445
NZ_GG753627.1.region001	80367	GCF_000162775.1	8732	0.662358			coelibactin	BGC0000324
NZ_GG753627.1.region002	10819	GCF_000162775.1	2166	0.365478			2166	2166
NZ_GG753627.1.region003	22841	GCF_000162775.1	2246	0.188046			2246	2246
NZ_GG753626.1.region001	27367	GCF_000162775.1	7105	0.693328			7105	7105
NZ_GG753626.1.region002	41059	GCF_000162775.1	5703	0.448692	BGC0002127	flaviolin/1,3,6,8-tetrahydroxynaphthalene	tetrahydroxynaphthalene	BGC0002127
NZ_GG753626.1.region003	10405	GCF_000162775.1	3428	0.379345	BGC0000853	ectoine	ectoine	BGC0000853
NZ_GG753626.1.region004	72546	GCF_000162775.1	9215	0.283275	BGC0000271	spore pigment	spore pigment	BGC0000271
NZ_GG753626.1.region005	19779	GCF_000162775.1	2007	0.205331	BGC0000660	albaflavenone	albaflavenone	BGC0000660
NZ_GG753626.1.region006	9755	GCF_000162775.1	157	0.276449			157	157
NZ_GG753626.1.region007	70651	GCF_000162775.1	7867	0.444074			7867	7867
NZ_GG753626.1.region008	40897	GCF_000162775.1	8170	0			8170	8170
NZ_GG753626.1.region009	13184	GCF_000162775.1	238	0			238	238
NZ_GG753626.1.region010	21844	GCF_000162775.1	2656	0			2656	2656
NZ_GG753626.1.region011	61168	GCF_000162775.1	8673	2.10734e-08			8673	8673
NZ_GG753626.1.region012	49868	GCF_000162775.1	7492	0.31005	BGC0002706	saframycin Mx1	saframycin Mx1	BGC0002706
NZ_CM000913.1.region001	91906	GCF_000163875.1	9451	0.478889			JBIR-100	BGC0001348
NZ_CM000913.1.region002	21178	GCF_000163875.1	1012	0.453869	BGC0001181	geosmin	geosmin	BGC0001181
NZ_CM000913.1.region003	82672	GCF_000163875.1	9632	0.260299			isorenieratene	BGC0000664
NZ_CM000913.1.region004	10426	GCF_000163875.1	1979	0.338207	BGC0000853	ectoine	ectoine	BGC0000853
NZ_CM000913.1.region005	10405	GCF_000163875.1	988	0.309707	BGC0000941	desferrioxamin B	desferrioxamine	BGC0000941
NZ_CM000913.1.region006	46824	GCF_000163875.1	6181	0			6181	6181
NZ_CM000913.1.region007	10963	GCF_000163875.1	3717	0			3717	3717
NZ_CM000913.1.region008	24332	GCF_000163875.1	894	0.1989			894	894
NZ_CM000913.1.region009	13590	GCF_000163875.1	153	0.20178			EDHA	BGC0002568
NZ_CM000913.1.region010	18421	GCF_000163875.1	1408	0.247281			1408	1408
NZ_CM000913.1.region011	10435	GCF_000163875.1	382	0.268859	BGC0000911	melanin	melanin	BGC0000910
NZ_CM000913.1.region012	50456	GCF_000163875.1	4967	0.306983	BGC0000319	cephamycin C	cephamycin C	BGC0000319
NZ_CM000913.1.region013	20678	GCF_000163875.1	5468	0.220443	BGC0000880	tunicamycin B1	tunicamycin B1	BGC0000880
NZ_CM000913.1.region014	25287	GCF_000163875.1	3363	0.0703968			3363	3363
NZ_CM000913.1.region015	54284	GCF_000163875.1	9323	1.05367e-08			9323	9323
NZ_CM000913.1.region016	9695	GCF_000163875.1	157	0.277422			157	157
NZ_CM000913.1.region017	76579	GCF_000163875.1	6736	0.114844			6736	6736
NZ_CM000913.1.region018	93545	GCF_000163875.1	10158	0.122864	BGC0000271	spore pigment	spore pigment	BGC0000271
NZ_CM000913.1.region019	22371	GCF_000163875.1	1316	0.214774			1316	1316
NZ_CM000913.1.region020	26534	GCF_000163875.1	6340	0.477904			hopene	BGC0000663
NZ_CM000913.1.region021	42763	GCF_000163875.1	7007	0.216869	BGC0000373	holomycin	holomycin	BGC0000373
NZ_CM000913.1.region022	48286	GCF_000163875.1	8091	0.182667			8091	8091
NZ_CM000913.1.region023	41056	GCF_000163875.1	7224	0.0104324	BGC0001310	naringenin	naringenin	BGC0001310
NZ_CM000913.1.region024	97863	GCF_000163875.1	10907	0.0705204			SGR PTM	BGC0001043
NZ_CM000913.1.region025	13569	GCF_000163875.1	626	0.366985			626	626
NZ_CM000914.1.region001	17845	GCF_000163875.1	1726	0.23951			1726	1726
NZ_CM000914.1.region002	78681	GCF_000163875.1	10840	0.0476638	BGC0000674	(-)-δ-cadinene	(-)-δ-cadinene	BGC0000674
NZ_CM000914.1.region003	22467	GCF_000163875.1	831	0.0975332			831	831
NZ_CM000914.1.region004	19065	GCF_000163875.1	3073	2.10734e-08			3073	3073
NZ_CM000914.1.region005	53672	GCF_000163875.1	8525	0.0582117			8525	8525
NZ_CM000914.1.region006	27061	GCF_000163875.1	2140	0	BGC0000563	venezuelin	venezuelin	BGC0000563
NZ_CM000914.1.region007	20432	GCF_000163875.1	2244	0.222802			2244	2244
NZ_CM000914.1.region008	10933	GCF_000163875.1	426	0.202549			426	426
NZ_CM000914.1.region009	70119	GCF_000163875.1	10179	0.00413895			10179	10179
NZ_CM000914.1.region010	21584	GCF_000163875.1	4473	0.0170049	BGC0000841	alanylclavam/2-hydroxymethylclavam/2-formyloxymethylclavam/clavam-2-carboxylate/clavulanic acid	alanylclavam/2-hydroxymethylclavam/2-formyloxymethylclavam/clavam-2-carboxylate/clavulanic acid	BGC0000841
NZ_CM000914.1.region011	23618	GCF_000163875.1	6613	0.129421	BGC0000826	staurosporine	staurosporine	BGC0000826
NZ_CM000914.1.region012	11995	GCF_000163875.1	363	0.282736			363	363
NZ_CM000914.1.region013	32858	GCF_000163875.1	5338	0.0924235			5338	5338
NZ_CM000914.1.region014	52038	GCF_000163875.1	8222	0.0153511			8222	8222
NZ_CM000914.1.region015	97641	GCF_000163875.1	11300	0.0520133			11300	11300
NZ_CM000914.1.region016	67990	GCF_000163875.1	10392	0.0298974			10392	10392
NZ_CM000914.1.region017	61860	GCF_000163875.1	6188	0			6188	6188
NZ_CM000914.1.region018	44074	GCF_000163875.1	2385	0.262515			2385	2385
NZ_GL877172.1.region001	22700	GCF_000177175.2	1840	0.457491			streptocollin	BGC0001226
NZ_GL877172.1.region002	52172	GCF_000177175.2	8113	0.367089			8113	8113
NZ_GL877172.1.region003	105744	GCF_000177175.2	7853	0.174848			alkylresorcinol	BGC0000282
NZ_GL877172.1.region004	7712	GCF_000177175.2	2057	0.104173			melanin	BGC0000910
NZ_GL877172.1.region005	8516	GCF_000177175.2	48	0.0940533			streptamidine	BGC0002115
NZ_GL877172.1.region006	94459	GCF_000177175.2	11149	0.413058			11149	11149
NZ_GL877172.1.region007	41251	GCF_000177175.2	6649	0			6649	6649
NZ_GL877172.1.region008	9342	GCF_000177175.2	2133	0.385649			10-epi-HSAF	BGC0002365
NZ_GL877172.1.region009	48267	GCF_000177175.2	9504	0.310058	BGC0001043	SGR PTMs/SGR PTM Compound b/SGR PTM Compound c/SGR PTM Compound d	SGR PTM	BGC0001043
NZ_GL877172.1.region010	48534	GCF_000177175.2	7697	0.290366			7697	7697
NZ_GL877172.1.region011	26260	GCF_000177175.2	6340	0.339816			hopene	BGC0000663
NZ_GL877172.1.region012	19923	GCF_000177175.2	3123	0.214386	BGC0000658	2-methylisoborneol	2-methylisoborneol	BGC0000658
NZ_GL877172.1.region013	18107	GCF_000177175.2	2410	0.217797			2410	2410
NZ_GL877172.1.region014	13435	GCF_000177175.2	597	0.175435			597	597
NZ_GL877172.1.region015	18276	GCF_000177175.2	267	0.167664			267	267
NZ_GL877172.1.region016	21898	GCF_000177175.2	1497	0.310514	BGC0000496	AmfS	AmfS	BGC0000496
NZ_GL877172.1.region017	10423	GCF_000177175.2	544	0.278572	BGC0000912	melanin	melanin	BGC0000910
NZ_GL877172.1.region018	52458	GCF_000177175.2	8132	0.158361			class IV lanthipeptide/SflA	BGC0002337
NZ_GL877172.1.region019	64603	GCF_000177175.2	6425	0.197461			6425	6425
NZ_GL877172.1.region020	123768	GCF_000177175.2	10487	0.0985757			10487	10487
NZ_GL877172.1.region021	27890	GCF_000177175.2	3281	0.257651			branched-chain fatty acids	BGC0001535
NZ_GL877172.1.region022	34676	GCF_000177175.2	2174	0.0364435			2174	2174
NZ_GL877172.1.region023	11779	GCF_000177175.2	988	0.311272	BGC0000941	desferrioxamin B	desferrioxamine	BGC0000941
NZ_GL877172.1.region024	31509	GCF_000177175.2	2834	0.306796			2834	2834
NZ_GL877172.1.region025	35594	GCF_000177175.2	6802	0.0434457			6802	6802
NZ_GL877172.1.region026	10399	GCF_000177175.2	1979	0.297341	BGC0000853	ectoine	ectoine	BGC0000853
NZ_GL877172.1.region027	36030	GCF_000177175.2	6846	0.316191			6846	6846
NZ_GL877172.1.region028	96501	GCF_000177175.2	9597	0.1951	BGC0001828	griseochelin	griseochelin	BGC0001828
NZ_GL877172.1.region029	115847	GCF_000177175.2	9457	0.0772361			9457	9457
NZ_GL877172.1.region030	71790	GCF_000177175.2	9838	0.0446009	BGC0002673	iminimycin A/iminimycin B	iminimycin	BGC0002673
NZ_GL877172.1.region031	41119	GCF_000177175.2	8605	0.305204	BGC0001310	naringenin	naringenin	BGC0001310
NZ_GL877172.1.region032	93406	GCF_000177175.2	8596	0.360973	BGC0000368	griseobactin	griseobactin	BGC0000368
NZ_GL877172.1.region033	102228	GCF_000177175.2	10922	0.585491			griseobactin	BGC0000368
NZ_GL877172.1.region034	40083	GCF_000177175.2	7325	0.103282	BGC0000649	carotenoid	carotenoid	BGC0000649
NZ_GL877172.1.region035	10945	GCF_000177175.2	678	0.496219			678	678
NC_015953.1.region001	49481	GCF_000177195.2	5509	0.014445			5509	5509
NC_015953.1.region002	70499	GCF_000177195.2	10107	0.310829	BGC0000271	spore pigment	spore pigment	BGC0000271
NC_015953.1.region003	10531	GCF_000177195.2	2057	0.56239	BGC0000911	melanin	melanin	BGC0000910
NC_015953.1.region004	57536	GCF_000177195.2	8073	0.166008	BGC0000325	coelichelin	coelichelin	BGC0000325
NC_015953.1.region005	61627	GCF_000177195.2	8560	0.05128	BGC0000324	coelibactin	coelibactin	BGC0000324
NC_015953.1.region006	19803	GCF_000177195.2	798	0.420877			798	798
NC_015953.1.region007	10399	GCF_000177195.2	1920	0.33629	BGC0000853	ectoine	ectoine	BGC0000853
NC_015953.1.region008	66133	GCF_000177195.2	8613	0.218736	BGC0001444	caboxamycin	caboxamycin	BGC0001444
NC_015953.1.region009	40444	GCF_000177195.2	6655	0.0708995			6655	6655
NC_015953.1.region010	30976	GCF_000177195.2	5225	0.265007			5225	5225
NC_015953.1.region011	8384	GCF_000177195.2	525	0.45272			525	525
NC_015953.1.region012	19609	GCF_000177195.2	267	0.905208			267	267
NC_015953.1.region013	14594	GCF_000177195.2	157	0.179244			157	157
NC_015953.1.region014	59463	GCF_000177195.2	6784	0.0576924			6784	6784
NC_015953.1.region015	23723	GCF_000177195.2	6242	0.0993537	BGC0000664	isorenieratene	isorenieratene	BGC0000664
NC_015953.1.region016	70251	GCF_000177195.2	10982	0.340334			10982	10982
NC_015953.1.region017	93946	GCF_000177195.2	9750	0.475206	BGC0001770	sceliphrolactam	tripartilactam	BGC0002517
NC_015953.1.region018	20627	GCF_000177195.2	1167	0.0465596			1167	1167
NC_015953.1.region019	26588	GCF_000177195.2	6340	0.379925			hopene	BGC0000663
NC_015953.1.region020	49456	GCF_000177195.2	9816	0.292694	BGC0002365	10-epi-HSAF/10-epi-3-deOH-HSAF/10-epi-maltophilin/10-epi-xanthobaccin C/10-epi-hydroxymaltophilin/10-epi-FI-2	10-epi-HSAF	BGC0002365
NC_015953.1.region021	107645	GCF_000177195.2	11029	0			11029	11029
NZ_AEYX01000046.1.region001	31806	GCF_000204605.1	7214	0.221336	BGC0001456	isorenieratene	isorenieratene	BGC0000664
NZ_AEYX01000045.1.region001	41089	GCF_000204605.1	6647	0.122935			6647	6647
NZ_AEYX01000045.1.region002	47034	GCF_000204605.1	5029	0.0579284			5029	5029
NZ_AEYX01000044.1.region001	10402	GCF_000204605.1	2430	0.25777	BGC0000853	ectoine	ectoine	BGC0000853
NZ_AEYX01000043.1.region001	47560	GCF_000204605.1	10789	0.338903			10789	10789
NZ_AEYX01000042.1.region001	12061	GCF_000204605.1	597	0.287814			597	597
NZ_AEYX01000042.1.region002	45490	GCF_000204605.1	9257	0.328092			9257	9257
NZ_AEYX01000042.1.region003	22151	GCF_000204605.1	542	0.322953	BGC0001181	geosmin	geosmin	BGC0001181
NZ_AEYX01000041.1.region001	21086	GCF_000204605.1	633	0.248961			albaflavenone	BGC0000660
NZ_AEYX01000041.1.region002	47911	GCF_000204605.1	11114	0.237927	BGC0002090	undecylprodigiosin/metacycloprodigiosin	undecylprodigiosin	BGC0001063
NZ_AEYX01000037.1.region001	56920	GCF_000204605.1	6489	0.46024			6489	6489
NZ_AEYX01000035.1.region001	10612	GCF_000204605.1	341	0.249273			melanin	BGC0000910
NZ_AEYX01000035.1.region002	47194	GCF_000204605.1	6080	0.509593			6080	6080
NZ_AEYX01000035.1.region003	11770	GCF_000204605.1	1960	0.438149			desferrioxamine	BGC0000941
NZ_AEYX01000034.1.region001	72516	GCF_000204605.1	10491	0.141705	BGC0000271	spore pigment	spore pigment	BGC0000271
NZ_AEYX01000034.1.region002	21041	GCF_000204605.1	2413	0.167168	BGC0000683	avermitilol	avermitilol	BGC0000683
NZ_AEYX01000033.1.region001	53568	GCF_000204605.1	9462	0.120142			9462	9462
NZ_AEYX01000031.1.region001	26815	GCF_000204605.1	6340	0.31451	BGC0000663	hopene	hopene	BGC0000663
NZ_AEYX01000027.1.region001	21110	GCF_000204605.1	8437	0.276177			8437	8437
NZ_AEYX01000027.1.region002	10249	GCF_000204605.1	105	0.31096			105	105
NZ_AEYX01000021.1.region001	21785	GCF_000204605.1	5101	0.0661888			5101	5101
NZ_AEYX01000004.1.region001	40938	GCF_000204605.1	6635	0.542874	BGC0000324	coelibactin	coelibactin	BGC0000324
NZ_AEYX01000004.1.region002	13460	GCF_000204605.1	992	0.298934	BGC0002568	EDHA	EDHA	BGC0002568
NZ_AEYX01000002.1.region001	20843	GCF_000204605.1	1510	0.323823			1510	1510
NZ_AEYX01000001.1.region001	58792	GCF_000204605.1	9068	0.142388			9068	9068
NZ_CM001165.1.region001	22974	GCF_000213055.1	5192	0.155778	BGC0000664	isorenieratene	isorenieratene	BGC0000664
NZ_CM001165.1.region002	10414	GCF_000213055.1	1648	0.11037			1648	1648
NZ_CM001165.1.region003	59855	GCF_000213055.1	6635	0.376061	BGC0000324	coelibactin	coelibactin	BGC0000324
NZ_CM001165.1.region004	44326	GCF_000213055.1	8240	0.138211			8240	8240
NZ_CM001165.1.region005	53084	GCF_000213055.1	8149	0.286426			8149	8149
NZ_CM001165.1.region006	25777	GCF_000213055.1	6026	0.320961			hopene	BGC0000663
NZ_CM001165.1.region007	62936	GCF_000213055.1	7693	0.169953			7693	7693
NZ_CM001165.1.region008	67598	GCF_000213055.1	4965	0.337091	BGC0000423	scabichelin	scabichelin	BGC0000423
NZ_CM001165.1.region009	41068	GCF_000213055.1	9015	0.250101	BGC0000654	phenalinolactone A	phenalinolactone A	BGC0000654
NZ_CM001165.1.region010	15415	GCF_000213055.1	597	0.183516			597	597
NZ_CM001165.1.region011	19617	GCF_000213055.1	633	0.3019			albaflavenone	BGC0000660
NZ_CM001165.1.region012	48963	GCF_000213055.1	8600	0.557057	BGC0001043	SGR PTMs/SGR PTM Compound b/SGR PTM Compound c/SGR PTM Compound d	SGR PTM	BGC0001043
NZ_CM001165.1.region013	11005	GCF_000213055.1	534	0.141113			534	534
NZ_CM001165.1.region014	22475	GCF_000213055.1	138	0.251196			138	138
NZ_CM001165.1.region015	75035	GCF_000213055.1	9779	0.212983			9779	9779
NZ_CM001165.1.region016	21182	GCF_000213055.1	123	0.077035			123	123
NZ_CM001165.1.region017	59037	GCF_000213055.1	8905	0.25691			8905	8905
NZ_CM001165.1.region018	10399	GCF_000213055.1	1871	0.401236	BGC0000853	ectoine	ectoine	BGC0000853
NZ_CM001165.1.region019	22694	GCF_000213055.1	3537	0.108114	BGC0000496	AmfS	AmfS	BGC0000496
NZ_CP023202.1.region001	40503	GCF_000220705.2	5379	0.294709			citrulassin B	BGC0001549
NZ_CP023202.1.region002	72301	GCF_000220705.2	7441	0.142715			7441	7441
NZ_CP023202.1.region003	17527	GCF_000220705.2	1995	0.182502			1995	1995
NZ_CP023202.1.region004	38301	GCF_000220705.2	3877	0.318583			3877	3877
NZ_CP023202.1.region005	48220	GCF_000220705.2	8573	0			8573	8573
NZ_CP023202.1.region006	23608	GCF_000220705.2	5048	0.410694			5048	5048
NZ_CP023202.1.region007	23382	GCF_000220705.2	6026	0.454534			hopene	BGC0000663
NZ_CP023202.1.region008	25908	GCF_000220705.2	1476	0.488006			1476	1476
NZ_CP023202.1.region009	17802	GCF_000220705.2	3783	0.308205			3783	3783
NZ_CP023202.1.region010	43246	GCF_000220705.2	6056	0.602954			6056	6056
NZ_CP023202.1.region011	35423	GCF_000220705.2	2652	0.164252			2652	2652
NZ_CP023202.1.region012	11380	GCF_000220705.2	241	0.391373			desferrioxamine	BGC0000941
NZ_CP023202.1.region013	12126	GCF_000220705.2	47	0.304334			47	47
NZ_CP023202.1.region014	20771	GCF_000220705.2	7902	0.525651			7902	7902
NZ_CP023202.1.region015	26432	GCF_000220705.2	3857	0.408282	BGC0001456	isorenieratene	isorenieratene	BGC0000664
NZ_CP023202.1.region016	85275	GCF_000220705.2	10825	0.238143			10825	10825
NZ_CP023202.1.region017	24199	GCF_000220705.2	3767	0.158341			3767	3767
NZ_CP023202.1.region018	22733	GCF_000220705.2	4089	0.363117	BGC0000551	SapB	SapB	BGC0000551
NZ_CP023202.1.region019	11764	GCF_000220705.2	931	0.220606			931	931
NZ_CP023202.1.region020	10405	GCF_000220705.2	1874	0.471814	BGC0002052	ectoine	ectoine	BGC0000853
NZ_CP023202.1.region021	21158	GCF_000220705.2	311	0			311	311
NZ_CP023202.1.region022	41098	GCF_000220705.2	5627	0.292378			tetrahydroxynaphthalene	BGC0002127
NZ_CP023202.1.region023	11911	GCF_000220705.2	1231	0.460481			1231	1231
NZ_JH164837.1.region001	11053	GCF_000226455.1	1299	0.12853			1299	1299
NZ_JH164838.1.region001	10366	GCF_000226455.1	1177	0.195118			1177	1177
NZ_JH164839.1.region001	22163	GCF_000226455.1	1653	0.26678	BGC0001181	geosmin	geosmin	BGC0001181
NZ_JH164840.1.region001	51726	GCF_000226455.1	11004	0.31279			11004	11004
NZ_JH164840.1.region002	12214	GCF_000226455.1	157	0.277422			157	157
NZ_JH164841.1.region001	33334	GCF_000226455.1	3019	0.5846			3019	3019
NZ_JH164843.1.region001	48770	GCF_000226455.1	8229	0.259865			8229	8229
NZ_JH164845.1.region001	10399	GCF_000226455.1	1871	0.395335	BGC0000853	ectoine	ectoine	BGC0000853
NZ_JH164846.1.region001	44026	GCF_000226455.1	8215	0.233044			alkylresorcinol	BGC0000282
NZ_JH164846.1.region002	41188	GCF_000226455.1	5814	0.109045	BGC0001454	germicidin	germicidin	BGC0001454
NZ_JH164847.1.region001	13160	GCF_000226455.1	2470	0.246021			2470	2470
NZ_JH164847.1.region002	40606	GCF_000226455.1	7800	0.16449			7800	7800
NZ_JH164848.1.region001	21086	GCF_000226455.1	789	1.49012e-08			789	789
NZ_JH164851.1.region001	27307	GCF_000226455.1	5660	0.367331	BGC0000518	informatipeptin	informatipeptin	BGC0000518
NZ_JH164851.1.region002	21032	GCF_000226455.1	4226	0.183893			4226	4226
NZ_JH164854.1.region001	43843	GCF_000226455.1	9794	0.383407			9794	9794
NZ_JH164855.1.region001	22700	GCF_000226455.1	1588	0.156358			1588	1588
NZ_JH164855.1.region002	21737	GCF_000226455.1	371	0.337193			371	371
NZ_JH164858.1.region001	27671	GCF_000226455.1	6340	0.517949			hopene	BGC0000663
NZ_JH164861.1.region001	48112	GCF_000226455.1	9453	0.301402			9453	9453
NZ_JH164864.1.region001	62134	GCF_000226455.1	7861	0.248312	BGC0000325	coelichelin	coelichelin	BGC0000325
NZ_JH164868.1.region001	20966	GCF_000226455.1	5468	0.524896	BGC0000880	tunicamycin B1	tunicamycin B1	BGC0000880
NZ_JH164872.1.region001	10495	GCF_000226455.1	2039	0.296325			melanin	BGC0000910
NZ_JH164872.1.region002	11770	GCF_000226455.1	1190	0.678933	BGC0000940	desferrioxamin B/desferrioxamine E	desferrioxamine	BGC0000941
NZ_JH164874.1.region001	22742	GCF_000226455.1	665	0			665	665
NZ_JH164877.1.region001	21086	GCF_000226455.1	2007	0.17739	BGC0000660	albaflavenone	albaflavenone	BGC0000660
NZ_JH164879.1.region001	31515	GCF_000226455.1	48	0.879575	BGC0002115	streptamidine	streptamidine	BGC0002115
NZ_JH164883.1.region001	45853	GCF_000226455.1	8829	0.421516			spore pigment	BGC0000271
NZ_JH164890.1.region001	30875	GCF_000226455.1	9573	0.5158			A23187	BGC0000032
NC_016111.1.region001	5188	GCF_000237305.1	287	0.596237			287	287
NC_016111.1.region002	56320	GCF_000237305.1	9708	0	BGC0001539	cattlecin	cattlecin	BGC0001539
NC_016111.1.region003	135658	GCF_000237305.1	11332	1.49012e-08			11332	11332
NC_016111.1.region004	19401	GCF_000237305.1	4116	0			4116	4116
NC_016111.1.region005	23220	GCF_000237305.1	1476	0.240711			1476	1476
NC_016111.1.region006	20226	GCF_000237305.1	5442	0			5442	5442
NC_016111.1.region007	10405	GCF_000237305.1	2806	0.487912	BGC0000853	ectoine	ectoine	BGC0000853
NC_016111.1.region008	22649	GCF_000237305.1	4089	0.327033			SapB	BGC0000551
NC_016111.1.region009	8903	GCF_000237305.1	820	0.427979			820	820
NC_016111.1.region010	38230	GCF_000237305.1	1549	0.302815			1549	1549
NC_016111.1.region011	71033	GCF_000237305.1	6621	0			6621	6621
NC_016111.1.region012	26469	GCF_000237305.1	3970	0			3970	3970
NC_016111.1.region013	20784	GCF_000237305.1	1838	0			1838	1838
NC_016111.1.region014	68880	GCF_000237305.1	9894	1.05367e-08	BGC0002697	clipibicyclene/azabicyclene B/azabicyclene C/azabicyclene D	clipibicyclene	BGC0002697
NC_016111.1.region015	102928	GCF_000237305.1	10262	0.0101818			10262	10262
NC_016111.1.region016	10414	GCF_000237305.1	7	0.154235			7	7
NC_016111.1.region017	20723	GCF_000237305.1	5567	0.224297			5567	5567
NC_016111.1.region018	15489	GCF_000237305.1	157	0.179244			157	157
NC_016111.1.region019	25032	GCF_000237305.1	6026	0.355238			hopene	BGC0000663
NC_016111.1.region020	59990	GCF_000237305.1	7368	0	BGC0002127	flaviolin/1,3,6,8-tetrahydroxynaphthalene	tetrahydroxynaphthalene	BGC0002127
NC_016111.1.region021	33834	GCF_000237305.1	4151	0	BGC0002174	ε-Poly-L-lysine	ε-Poly-L-lysine	BGC0002174
NC_016111.1.region022	67626	GCF_000237305.1	10378	1.05367e-08			10378	10378
NC_016111.1.region023	57010	GCF_000237305.1	11161	0	BGC0002642	clipibycyclene	clipibycyclene	BGC0002642
NC_016113.1.region001	61614	GCF_000237305.1	4632	0.894316			4632	4632
NC_016113.1.region002	18952	GCF_000237305.1	2272	0			2272	2272
NC_016113.1.region003	56368	GCF_000237305.1	8390	0.0852462			8390	8390
NC_016113.1.region004	32095	GCF_000237305.1	5822	0			5822	5822
NC_016113.1.region005	107174	GCF_000237305.1	10838	0.0343988	BGC0001537	butyrolactol A	butyrolactol A	BGC0001537
NC_016113.1.region006	42919	GCF_000237305.1	8549	0			8549	8549
NC_016113.1.region007	91013	GCF_000237305.1	8968	0.0992419			8968	8968
NC_016113.1.region008	21377	GCF_000237305.1	5073	0.395775			5073	5073
NC_016113.1.region009	21029	GCF_000237305.1	4514	0.0299404			4514	4514
NC_016113.1.region010	11212	GCF_000237305.1	1263	0			1263	1263
NC_016113.1.region011	53118	GCF_000237305.1	8563	0.0481585			8563	8563
NC_016113.1.region012	11788	GCF_000237305.1	1190	0.514334	BGC0002305	legonoxamine A/desferrioxamine B/legonoxamine B	desferrioxamine	BGC0000941
NC_016113.1.region013	33927	GCF_000237305.1	5031	1.49012e-08			5031	5031
NC_016113.1.region014	73555	GCF_000237305.1	10505	0.242488			10505	10505
NC_016113.1.region015	47005	GCF_000237305.1	9668	0			9668	9668
NC_017586.1.region001	56320	GCF_000240165.1	9708	0	BGC0001539	cattlecin	cattlecin	BGC0001539
NC_017586.1.region002	135657	GCF_000240165.1	11332	1.49012e-08			11332	11332
NC_017586.1.region003	19401	GCF_000240165.1	4116	0			4116	4116
NC_017586.1.region004	23220	GCF_000240165.1	1476	0.240711			1476	1476
NC_017586.1.region005	20226	GCF_000240165.1	5442	0			5442	5442
NC_017586.1.region006	10405	GCF_000240165.1	2806	0.487912	BGC0000853	ectoine	ectoine	BGC0000853
NC_017586.1.region007	22649	GCF_000240165.1	4089	0.327033			SapB	BGC0000551
NC_017586.1.region008	9022	GCF_000240165.1	820	0.427979			820	820
NC_017586.1.region009	38230	GCF_000240165.1	1549	0.302815			1549	1549
NC_017586.1.region010	71076	GCF_000240165.1	6621	0			6621	6621
NC_017586.1.region011	26469	GCF_000240165.1	3970	0			3970	3970
NC_017586.1.region012	20784	GCF_000240165.1	1838	0			1838	1838
NC_017586.1.region013	68880	GCF_000240165.1	9894	1.05367e-08	BGC0002697	clipibicyclene/azabicyclene B/azabicyclene C/azabicyclene D	clipibicyclene	BGC0002697
NC_017586.1.region014	102929	GCF_000240165.1	10262	0.0203636			10262	10262
NC_017586.1.region015	10414	GCF_000240165.1	7	0.154235			7	7
NC_017586.1.region016	20723	GCF_000240165.1	5567	0.224297			5567	5567
NC_017586.1.region017	15489	GCF_000240165.1	157	0.179244			157	157
NC_017586.1.region018	25032	GCF_000240165.1	6026	0.355238			hopene	BGC0000663
NC_017586.1.region019	59990	GCF_000240165.1	7368	0	BGC0002127	flaviolin/1,3,6,8-tetrahydroxynaphthalene	tetrahydroxynaphthalene	BGC0002127
NC_017586.1.region020	33834	GCF_000240165.1	4151	0	BGC0002174	ε-Poly-L-lysine	ε-Poly-L-lysine	BGC0002174
NC_017586.1.region021	67626	GCF_000240165.1	10378	1.05367e-08			10378	10378
NC_017586.1.region022	57855	GCF_000240165.1	11161	0	BGC0002642	clipibycyclene	clipibycyclene	BGC0002642
NC_017585.1.region001	46479	GCF_000240165.1	9668	0.0451639			9668	9668
NC_017585.1.region002	73555	GCF_000240165.1	10505	0.235672			10505	10505
NC_017585.1.region003	32639	GCF_000240165.1	5031	1.49012e-08			5031	5031
NC_017585.1.region004	11788	GCF_000240165.1	1190	0.514334	BGC0002305	legonoxamine A/desferrioxamine B/legonoxamine B	desferrioxamine	BGC0000941
NC_017585.1.region005	52352	GCF_000240165.1	8563	0.0481585			8563	8563
NC_017585.1.region006	11212	GCF_000240165.1	1263	0			1263	1263
NC_017585.1.region007	19881	GCF_000240165.1	4514	0.0299404			4514	4514
NC_017585.1.region008	21377	GCF_000240165.1	5073	0.397839			5073	5073
NC_017585.1.region009	93928	GCF_000240165.1	8968	0.0992419			8968	8968
NC_017585.1.region010	42919	GCF_000240165.1	8549	0			8549	8549
NC_017585.1.region011	109854	GCF_000240165.1	10838	0.0343988	BGC0001537	butyrolactol A	butyrolactol A	BGC0001537
NC_017585.1.region012	32095	GCF_000240165.1	5822	0			5822	5822
NC_017585.1.region013	56368	GCF_000240165.1	8390	0.0852462			8390	8390
NC_017585.1.region014	21104	GCF_000240165.1	2272	0			2272	2272
NC_017585.1.region015	62118	GCF_000240165.1	4632	0.893553			4632	4632
NC_017765.1.region001	21341	GCF_000245355.1	2412	1.49012e-08			2412	2412
NC_017765.1.region002	21239	GCF_000245355.1	5047	0.326415			5047	5047
NC_017765.1.region003	55488	GCF_000245355.1	10576	0.531848			isorenieratene	BGC0000664
NC_017765.1.region004	9761	GCF_000245355.1	290	0.173873			290	290
NC_017765.1.region005	52431	GCF_000245355.1	7229	0.136025			7229	7229
NC_017765.1.region006	40668	GCF_000245355.1	3999	0.137793			3999	3999
NC_017765.1.region007	19704	GCF_000245355.1	3197	0.208654			3197	3197
NC_017765.1.region008	20107	GCF_000245355.1	5088	0.0601445			5088	5088
NC_017765.1.region009	13096	GCF_000245355.1	1327	0.167392			1327	1327
NC_017765.1.region010	53146	GCF_000245355.1	9099	0.082561			9099	9099
NC_017765.1.region011	72398	GCF_000245355.1	10502	0.104997			10502	10502
NC_017765.1.region012	46665	GCF_000245355.1	8691	0.385123	BGC0001455	antimycin	antimycin	BGC0001455
NC_017765.1.region013	72300	GCF_000245355.1	6636	0.189187	BGC0002367	rotihibin A	rotihibin A	BGC0002367
NC_017765.1.region014	43776	GCF_000245355.1	8533	0.373866			8533	8533
NC_017765.1.region015	73269	GCF_000245355.1	7778	0.105908			7778	7778
NC_017765.1.region016	50818	GCF_000245355.1	9234	0.0889379			9234	9234
NC_017765.1.region017	111079	GCF_000245355.1	10232	0.201316	BGC0002517	tripartilactam/niizalactam C	tripartilactam	BGC0002517
NC_017765.1.region018	38051	GCF_000245355.1	4314	0.325339			4314	4314
NC_017765.1.region019	40273	GCF_000245355.1	5703	0.405003	BGC0002127	flaviolin/1,3,6,8-tetrahydroxynaphthalene	tetrahydroxynaphthalene	BGC0002127
NC_017765.1.region020	10405	GCF_000245355.1	1871	0.393873	BGC0000853	ectoine	ectoine	BGC0000853
NC_017765.1.region021	72512	GCF_000245355.1	9747	0.334712	BGC0000271	spore pigment	spore pigment	BGC0000271
NC_017765.1.region022	28579	GCF_000245355.1	6027	0.271866			6027	6027
NC_017765.1.region023	10495	GCF_000245355.1	341	0.249273			melanin	BGC0000910
NC_017765.1.region024	10626	GCF_000245355.1	1190	0.217355	BGC0000940	desferrioxamin B/desferrioxamine E	desferrioxamine	BGC0000941
NC_017765.1.region025	78584	GCF_000245355.1	9671	0.371496	BGC0001623	ishigamide	ishigamide	BGC0001623
NC_017765.1.region026	18550	GCF_000245355.1	2007	0.157916	BGC0000660	albaflavenone	albaflavenone	BGC0000660
NC_017765.1.region027	9720	GCF_000245355.1	597	0.409689			597	597
NC_017765.1.region028	10781	GCF_000245355.1	2323	0.332821			2323	2323
NC_017765.1.region029	41164	GCF_000245355.1	6199	0.33215			6199	6199
NC_017765.1.region030	21377	GCF_000245355.1	1804	0.284446	BGC0001181	geosmin	geosmin	BGC0001181
NC_017765.1.region031	13155	GCF_000245355.1	482	0.295239			482	482
NC_017765.1.region032	42180	GCF_000245355.1	3886	0.0712905			3886	3886
NC_017765.1.region033	26824	GCF_000245355.1	6340	0.24764	BGC0000663	hopene	hopene	BGC0000663
NC_017765.1.region034	24199	GCF_000245355.1	921	0.271499			branched-chain fatty acids	BGC0001535
NC_017765.1.region035	78770	GCF_000245355.1	7483	0.209218			7483	7483
NC_017765.1.region036	42175	GCF_000245355.1	7592	0.231118			7592	7592
NC_017765.1.region037	22443	GCF_000245355.1	1275	0			1275	1275
NC_017765.1.region038	53695	GCF_000245355.1	8401	0.0524877			8401	8401
NC_017765.1.region039	30992	GCF_000245355.1	2957	0.273511			2957	2957
NC_018750.1.region001	10417	GCF_000253235.1	2405	0.103954	BGC0000853	ectoine	ectoine	BGC0000853
NC_018750.1.region002	20954	GCF_000253235.1	647	0.240776	BGC0001181	geosmin	geosmin	BGC0001181
NC_018750.1.region003	99490	GCF_000253235.1	10630	0.23843	BGC0001819	venemycin	thiazostatin/watasemycin A/watasemycin B/2-hydroxyphenylthiazoline enantiopyochelin/isopyochelin	BGC0001801
NC_018750.1.region004	29652	GCF_000253235.1	2494	0.320124			2494	2494
NC_018750.1.region005	22853	GCF_000253235.1	2399	0.270823	BGC0000563	venezuelin	venezuelin	BGC0000563
NC_018750.1.region006	23207	GCF_000253235.1	3956	0.35504			3956	3956
NC_018750.1.region007	42067	GCF_000253235.1	5692	0.159993	BGC0000893	chloramphenicol	chloramphenicol	BGC0000893
NC_018750.1.region008	20726	GCF_000253235.1	3764	0.288769			3764	3764
NC_018750.1.region009	10935	GCF_000253235.1	988	0.317957	BGC0000941	desferrioxamin B	desferrioxamine	BGC0000941
NC_018750.1.region010	22360	GCF_000253235.1	5008	0.0779753	BGC0002006	albusnodin	albusnodin	BGC0002006
NC_018750.1.region011	42518	GCF_000253235.1	8408	2.10734e-08			8408	8408
NC_018750.1.region012	8183	GCF_000253235.1	476	0.154843	BGC0002578	gaburedin A/gaburedin B/gaburedin C/gaburedin D/gaburedin E/gaburedin F	gaburedin A/gaburedin B/gaburedin C/gaburedin D/gaburedin E/gaburedin F	BGC0002578
NC_018750.1.region013	8218	GCF_000253235.1	193	0.193601			melanin	BGC0000910
NC_018750.1.region014	41107	GCF_000253235.1	4348	0.304461	BGC0000848	A-factor	A-factor	BGC0000848
NC_018750.1.region015	33133	GCF_000253235.1	5642	0.0706759			5642	5642
NC_018750.1.region016	38528	GCF_000253235.1	2699	0.141379			2699	2699
NC_018750.1.region017	12463	GCF_000253235.1	236	0.0416186			236	236
NC_018750.1.region018	14422	GCF_000253235.1	157	0.179244			157	157
NC_018750.1.region019	72595	GCF_000253235.1	11096	0.134202			11096	11096
NC_018750.1.region020	33903	GCF_000253235.1	1943	0.156849			1943	1943
NC_018750.1.region021	122089	GCF_000253235.1	11288	0.163634			11288	11288
NC_018750.1.region022	25120	GCF_000253235.1	6026	0.331761			hopene	BGC0000663
NC_018750.1.region023	22628	GCF_000253235.1	3127	0.202059	BGC0000551	SapB	SapB	BGC0000551
NC_018750.1.region024	10855	GCF_000253235.1	108	0.338196			108	108
NC_018750.1.region025	72513	GCF_000253235.1	10222	0.132288	BGC0000271	spore pigment	spore pigment	BGC0000271
NC_018750.1.region026	10390	GCF_000253235.1	964	0.209327			964	964
NC_018750.1.region027	57016	GCF_000253235.1	5948	0.0850734			5948	5948
NC_018750.1.region028	20023	GCF_000253235.1	2736	0.0545945	BGC0000658	2-methylisoborneol	2-methylisoborneol	BGC0000658
NC_018750.1.region029	41158	GCF_000253235.1	8233	0.0390832	BGC0000282	alkylresorcinol	alkylresorcinol	BGC0000282
NC_018750.1.region030	36224	GCF_000253235.1	3405	0.917762			3405	3405
NZ_CP013738.1.region001	18599	GCF_000261345.2	1519	0.238322			2-methylisoborneol	BGC0000658
NZ_CP013738.1.region002	10888	GCF_000261345.2	3241	0.403162			3241	3241
NZ_CP013738.1.region003	21944	GCF_000261345.2	1012	0.534167			geosmin	BGC0001181
NZ_CP013738.1.region004	163479	GCF_000261345.2	10989	0	BGC0000368	griseobactin	griseobactin	BGC0000368
NZ_CP013738.1.region005	39940	GCF_000261345.2	8605	0.258209			naringenin	BGC0001310
NZ_CP013738.1.region006	60127	GCF_000261345.2	9235	0.0503155			9235	9235
NZ_CP013738.1.region007	18798	GCF_000261345.2	798	0.233625			798	798
NZ_CP013738.1.region008	10114	GCF_000261345.2	1979	0.281133	BGC0000853	ectoine	ectoine	BGC0000853
NZ_CP013738.1.region009	30489	GCF_000261345.2	2834	0.291528			2834	2834
NZ_CP013738.1.region010	10033	GCF_000261345.2	988	0.295632	BGC0000941	desferrioxamin B	desferrioxamine	BGC0000941
NZ_CP013738.1.region011	34412	GCF_000261345.2	2174	0.264448			2174	2174
NZ_CP013738.1.region012	53638	GCF_000261345.2	7329	0.405568			7329	7329
NZ_CP013738.1.region013	22698	GCF_000261345.2	3176	0.395462	BGC0001634	keywimysin	keywimysin	BGC0001634
NZ_CP013738.1.region014	22913	GCF_000261345.2	696	0.18547			696	696
NZ_CP013738.1.region015	53022	GCF_000261345.2	8132	0.193444			class IV lanthipeptide/SflA	BGC0002337
NZ_CP013738.1.region016	22748	GCF_000261345.2	1497	0.296267	BGC0000496	AmfS	AmfS	BGC0000496
NZ_CP013738.1.region017	7816	GCF_000261345.2	3417	0.18073			3417	3417
NZ_CP013738.1.region018	19199	GCF_000261345.2	267	0.246075			267	267
NZ_CP013738.1.region019	14733	GCF_000261345.2	597	0.189304			597	597
NZ_CP013738.1.region020	10375	GCF_000261345.2	3733	0.306813			3733	3733
NZ_CP013738.1.region021	52609	GCF_000261345.2	10758	0.247255			10758	10758
NZ_CP013738.1.region022	26574	GCF_000261345.2	6340	0.380439			hopene	BGC0000663
NZ_CP013738.1.region023	48245	GCF_000261345.2	9504	0.261724	BGC0001043	SGR PTMs/SGR PTM Compound b/SGR PTM Compound c/SGR PTM Compound d	SGR PTM	BGC0001043
NZ_CP013738.1.region024	10248	GCF_000261345.2	2133	0.220472			10-epi-HSAF	BGC0002365
NZ_CP013738.1.region025	11374	GCF_000261345.2	48	0.146365			streptamidine	BGC0002115
NZ_CP013738.1.region026	10468	GCF_000261345.2	2057	0.151097	BGC0000911	melanin	melanin	BGC0000910
NZ_CP013738.1.region027	41053	GCF_000261345.2	5525	0.324027	BGC0000282	alkylresorcinol	alkylresorcinol	BGC0000282
NZ_CP013738.1.region028	52324	GCF_000261345.2	8113	0.320062			8113	8113
NZ_CP013739.1.region001	96418	GCF_000261345.2	11203	0.13986	BGC0000965	C-1027	C-1027	BGC0000965
NZ_CP072931.1.region001	111962	GCF_000280865.2	10539	0.303921	BGC0000177	iso-migrastatin/migrastatin/dorrigocin A/dorrigocin B/13-epi-dorrigocin A	iso-migrastatin/migrastatin/dorrigocin A/dorrigocin B/13-epi-dorrigocin A	BGC0000177
NZ_CP072931.1.region002	120048	GCF_000280865.2	10690	0.444105			iso-migrastatin/migrastatin/dorrigocin A/dorrigocin B/13-epi-dorrigocin A	BGC0000177
NZ_CP072931.1.region003	9537	GCF_000280865.2	3472	0.135898			3472	3472
NZ_CP072931.1.region004	39120	GCF_000280865.2	5661	0.317302	BGC0001310	naringenin	naringenin	BGC0001310
NZ_CP072931.1.region005	7748	GCF_000280865.2	20	0.287295			20	20
NZ_CP072931.1.region006	71917	GCF_000280865.2	9020	0.464095			spore pigment	BGC0000271
NZ_CP072931.1.region007	11701	GCF_000280865.2	626	0.300136			626	626
NZ_CP072931.1.region008	48098	GCF_000280865.2	9513	0.293299			9513	9513
NZ_CP072931.1.region009	8817	GCF_000280865.2	241	0.27093	BGC0001478	desferrioxamine E	desferrioxamine	BGC0000941
NZ_CP072931.1.region010	10417	GCF_000280865.2	4188	0.486751	BGC0002052	ectoine	ectoine	BGC0000853
NZ_CP072931.1.region011	44421	GCF_000280865.2	8533	0.400231			8533	8533
NZ_CP072931.1.region012	36199	GCF_000280865.2	6994	0	BGC0001753	radamycin/globimycin	radamycin/globimycin	BGC0001753
NZ_CP072931.1.region013	18501	GCF_000280865.2	888	0			888	888
NZ_CP072931.1.region014	19844	GCF_000280865.2	3971	0.419575			ulleungdin	BGC0002053
NZ_CP072931.1.region015	21513	GCF_000280865.2	609	0.339183	BGC0002053	ulleungdin	ulleungdin	BGC0002053
NZ_CP072931.1.region016	20892	GCF_000280865.2	2934	0.307458			2934	2934
NZ_CP072931.1.region017	26680	GCF_000280865.2	4484	1.49012e-08			4484	4484
NZ_CP072931.1.region018	13189	GCF_000280865.2	597	0.169377			597	597
NZ_CP072931.1.region019	72874	GCF_000280865.2	8884	0.507913	BGC0001550	citrulassin D	citrulassin D	BGC0001550
NZ_CP072931.1.region020	41581	GCF_000280865.2	5567	0.672892			5567	5567
NZ_CP072931.1.region021	72534	GCF_000280865.2	10640	0.337625	BGC0000242	lysolipin I	lysolipin I	BGC0000242
NZ_CP072931.1.region022	13354	GCF_000280865.2	626	0.277351			626	626
NZ_CP072931.1.region023	25002	GCF_000280865.2	6026	0.442817			hopene	BGC0000663
NZ_CP072931.1.region024	51582	GCF_000280865.2	9061	0.363715			9061	9061
NZ_CP072931.1.region025	41185	GCF_000280865.2	5277	0.542104			5277	5277
NZ_CP072931.1.region026	10377	GCF_000280865.2	214	0.221995			214	214
NZ_CP072931.1.region027	86919	GCF_000280865.2	10481	0.357461	BGC0000123	phoslactomycin B	phoslactomycin B	BGC0000123
NZ_CP072931.1.region028	10822	GCF_000280865.2	242	0.329359			242	242
NZ_CP072931.1.region029	56919	GCF_000280865.2	8210	0.320786	BGC0002051	antipain	antipain	BGC0002051
NZ_CP072931.1.region030	24863	GCF_000280865.2	8426	0.393455			isorenieratene	BGC0000664
NZ_CP072931.1.region031	169818	GCF_000280865.2	11264	0.362153			cyphomycin	BGC0001877
NZ_CP072931.1.region032	10477	GCF_000280865.2	175	0.419981			175	175
NZ_CP029159.1.region001	232278	GCF_000297155.3	11473	0.0911638			11473	11473
NZ_CP029159.1.region002	42867	GCF_000297155.3	5587	0.110541	BGC0000496	AmfS	AmfS	BGC0000496
NZ_CP029159.1.region003	43282	GCF_000297155.3	7458	0			7458	7458
NZ_CP029159.1.region004	44558	GCF_000297155.3	9846	0.0975381			9846	9846
NZ_CP029159.1.region005	124121	GCF_000297155.3	10546	0.0962968	BGC0001348	JBIR-100	JBIR-100	BGC0001348
NZ_CP029159.1.region006	24960	GCF_000297155.3	6518	0.0577136	BGC0001456	isorenieratene	isorenieratene	BGC0000664
NZ_CP029159.1.region007	43602	GCF_000297155.3	6670	0.188415			6670	6670
NZ_CP029159.1.region008	20737	GCF_000297155.3	2709	0			2709	2709
NZ_CP029159.1.region009	25715	GCF_000297155.3	6340	0.453457			hopene	BGC0000663
NZ_CP029159.1.region010	86329	GCF_000297155.3	10516	0.128805	BGC0000271	spore pigment	spore pigment	BGC0000271
NZ_CP029159.1.region011	24326	GCF_000297155.3	894	0.399467			894	894
NZ_CP029159.1.region012	24346	GCF_000297155.3	894	0.313932			894	894
NZ_CP029159.1.region013	39418	GCF_000297155.3	5909	0.340074			5909	5909
NZ_CP029159.1.region014	72522	GCF_000297155.3	11304	0.25048	BGC0001851	komodoquinone B	komodoquinone B	BGC0001851
NZ_CP029159.1.region015	10471	GCF_000297155.3	382	0.479549	BGC0000911	melanin	melanin	BGC0000910
NZ_CP029159.1.region016	23331	GCF_000297155.3	3418	0.165295			3418	3418
NZ_CP029159.1.region017	43618	GCF_000297155.3	8828	0.0230448			8828	8828
NZ_CP029159.1.region018	26267	GCF_000297155.3	1476	0.331731			1476	1476
NZ_CP029159.1.region019	42869	GCF_000297155.3	10517	0.252549			10517	10517
NZ_CP029159.1.region020	12927	GCF_000297155.3	453	0			453	453
NZ_CP029159.1.region021	20636	GCF_000297155.3	1949	0			1949	1949
NZ_CP029159.1.region022	19981	GCF_000297155.3	3731	0.179888			3731	3731
NZ_CP029159.1.region023	19892	GCF_000297155.3	377	0			377	377
NZ_CP029159.1.region024	41152	GCF_000297155.3	9444	0.199943			9444	9444
NZ_CP029159.1.region025	9853	GCF_000297155.3	1190	0.325232	BGC0000941	desferrioxamin B	desferrioxamine	BGC0000941
NZ_CP029159.1.region026	10399	GCF_000297155.3	1979	0.352286	BGC0000853	ectoine	ectoine	BGC0000853
NZ_CP029159.1.region027	21083	GCF_000297155.3	5481	1.49012e-08			5481	5481
NZ_CP029159.1.region028	122168	GCF_000297155.3	8386	0.15792	BGC0002115	streptamidine	streptamidine	BGC0002115
NZ_CP029159.1.region029	122765	GCF_000297155.3	11195	0.102316			11195	11195
NZ_CP029159.1.region030	125461	GCF_000297155.3	10506	0.123387			10506	10506
NZ_CP029159.1.region031	134941	GCF_000297155.3	4747	0.202344			4747	4747
NZ_CP029159.1.region032	13545	GCF_000297155.3	626	0.397251			626	626
NZ_ALNP01000002.1.region001	11893	GCF_000297635.1	1880	0			1880	1880
NZ_ALNP01000003.1.region001	131472	GCF_000297635.1	11326	0.268711	BGC0002361	baikalomycin B/baikalomycin A/baikalomycin C	baikalomycin B/baikalomycin A/baikalomycin C	BGC0002361
NZ_ALNP01000004.1.region001	46317	GCF_000297635.1	5191	0.0529939	BGC0002174	ε-Poly-L-lysine	ε-Poly-L-lysine	BGC0002174
NZ_ALNP01000004.1.region002	41122	GCF_000297635.1	6353	0.0900951	BGC0001310	naringenin	naringenin	BGC0001310
NZ_ALNP01000004.1.region003	21862	GCF_000297635.1	5246	0.28304			5246	5246
NZ_ALNP01000006.1.region001	21056	GCF_000297635.1	520	0.297353			520	520
NZ_ALNP01000009.1.region001	44178	GCF_000297635.1	6056	0.170456			6056	6056
NZ_ALNP01000010.1.region001	19874	GCF_000297635.1	3889	0.0758114			3889	3889
NZ_ALNP01000010.1.region002	22262	GCF_000297635.1	3074	0.187514			3074	3074
NZ_ALNP01000010.1.region003	10405	GCF_000297635.1	1951	0.436078	BGC0002052	ectoine	ectoine	BGC0000853
NZ_ALNP01000012.1.region001	39238	GCF_000297635.1	6549	0.344709			coelibactin	BGC0000324
NZ_ALNP01000013.1.region001	34621	GCF_000297635.1	5070	0.259084			5070	5070
NZ_ALNP01000013.1.region002	21020	GCF_000297635.1	2531	0.297094			2531	2531
NZ_ALNP01000014.1.region001	52591	GCF_000297635.1	5689	0.642448			5689	5689
NZ_ALNP01000015.1.region001	7908	GCF_000297635.1	1934	0.117041			1934	1934
NZ_ALNP01000019.1.region001	14321	GCF_000297635.1	429	0.260907			429	429
NZ_ALNP01000022.1.region001	49336	GCF_000297635.1	10372	0.136643			10372	10372
NZ_ALNP01000027.1.region001	53769	GCF_000297635.1	10794	0			10794	10794
NZ_ALNP01000029.1.region001	73618	GCF_000297635.1	6887	0.63803			ohmyungsamycin A/ohmyungsamycin B	BGC0002293
NZ_ALNP01000030.1.region001	19094	GCF_000297635.1	5415	0.499145			5415	5415
NZ_ALNP01000031.1.region001	41617	GCF_000297635.1	8600	0.528949			SGR PTM	BGC0001043
NZ_AMPN02000001.1.region001	60680	GCF_000299175.2	10563	0.353601			kosinostatin	BGC0002097
NZ_AMPN02000002.1.region001	74198	GCF_000299175.2	8318	0.248416			8318	8318
NZ_AMPN02000002.1.region002	40586	GCF_000299175.2	4818	0	BGC0002365	10-epi-HSAF/10-epi-3-deOH-HSAF/10-epi-maltophilin/10-epi-xanthobaccin C/10-epi-hydroxymaltophilin/10-epi-FI-2	10-epi-HSAF	BGC0002365
NZ_AMPN02000002.1.region003	24856	GCF_000299175.2	4524	0.323334			4524	4524
NZ_AMPN02000002.1.region004	7315	GCF_000299175.2	641	0.281801			641	641
NZ_AMPN02000002.1.region005	13154	GCF_000299175.2	157	0.180609			157	157
NZ_AMPN02000002.1.region006	20684	GCF_000299175.2	1092	0.193008	BGC0001181	geosmin	geosmin	BGC0001181
NZ_AMPN02000002.1.region007	19462	GCF_000299175.2	633	0.0856928			albaflavenone	BGC0000660
NZ_AMPN02000002.1.region008	32398	GCF_000299175.2	2280	0.268668			2280	2280
NZ_AMPN02000002.1.region009	22580	GCF_000299175.2	897	0.0527966			SapB	BGC0000551
NZ_AMPN02000002.1.region010	43872	GCF_000299175.2	1917	0.319187			rhizomide	BGC0001758
NZ_AMPN02000002.1.region011	107568	GCF_000299175.2	3989	0.224048	BGC0001792	surugamide A/surugamide D	surugamide	BGC0001792
NZ_AMPN02000002.1.region012	11821	GCF_000299175.2	988	0.388268	BGC0000940	desferrioxamin B/desferrioxamine E	desferrioxamine	BGC0000941
NZ_AMPN02000002.1.region013	10399	GCF_000299175.2	2008	0.40773	BGC0000853	ectoine	ectoine	BGC0000853
NZ_AMPN02000002.1.region014	27809	GCF_000299175.2	5674	0.436028	BGC0000664	isorenieratene	isorenieratene	BGC0000664
NZ_AMPN02000002.1.region015	11368	GCF_000299175.2	48	0.43493	BGC0002115	streptamidine	streptamidine	BGC0002115
NZ_AMPN02000002.1.region016	41098	GCF_000299175.2	6471	0.341817			naringenin	BGC0001310
NZ_AMPN02000002.1.region017	40165	GCF_000299175.2	7414	0.33949			fuelimycin	BGC0002138
NZ_AMPN02000002.1.region018	196229	GCF_000299175.2	9682	0.480172	BGC0000034	candicidin	antimycin	BGC0001455
NZ_JH941042.1.region001	10402	GCF_000302615.1	193	0.169339			melanin	BGC0000910
NZ_AKXV01000009.1.region001	41104	GCF_000302615.1	4348	0.329317			A-factor	BGC0000848
NZ_AKXV01000009.1.region002	60962	GCF_000302615.1	9352	2.10734e-08	BGC0000938	fosfomycin	fosfomycin	BGC0000938
NZ_JH941044.1.region001	33640	GCF_000302615.1	6524	0.879871			6524	6524
NZ_JH941044.1.region002	28069	GCF_000302615.1	3224	0.387604			3224	3224
NZ_JH941044.1.region003	21320	GCF_000302615.1	3899	0			3899	3899
NZ_JH941044.1.region004	10816	GCF_000302615.1	342	0.200242			342	342
NZ_AKXV01000013.1.region001	26682	GCF_000302615.1	6026	0.457117			hopene	BGC0000663
NZ_AKXV01000013.1.region002	35223	GCF_000302615.1	3702	0.795863			3702	3702
NZ_AKXV01000014.1.region001	11779	GCF_000302615.1	988	0.328296	BGC0000941	desferrioxamin B	desferrioxamine	BGC0000941
NZ_AKXV01000014.1.region002	41095	GCF_000302615.1	9935	0.4395			9935	9935
NZ_JH941046.1.region001	24736	GCF_000302615.1	5140	2.10734e-08			5140	5140
NZ_JH941048.1.region001	29140	GCF_000302615.1	4941	0.734615			4941	4941
NZ_JH941049.1.region001	22712	GCF_000302615.1	1534	0	BGC0000563	venezuelin	venezuelin	BGC0000563
NZ_AKXV01000030.1.region001	72513	GCF_000302615.1	9523	0	BGC0000271	spore pigment	spore pigment	BGC0000271
NZ_AKXV01000030.1.region002	25735	GCF_000302615.1	5573	0.917449			5573	5573
NZ_AKXV01000031.1.region001	56404	GCF_000302615.1	4858	0.905156			4858	4858
NZ_AKXV01000031.1.region002	32381	GCF_000302615.1	755	0.757536	BGC0001229	SBI-06990 A1/SBI-06989 A2	birimositide	BGC0002110
NZ_AKXV01000035.1.region001	14755	GCF_000302615.1	157	0.179244			157	157
NZ_AKXV01000039.1.region001	17724	GCF_000302615.1	7279	0.990775			7279	7279
NZ_AKXV01000047.1.region001	31008	GCF_000302615.1	5729	0.722684	BGC0000282	alkylresorcinol	alkylresorcinol	BGC0000282
NZ_AKXV01000052.1.region001	6908	GCF_000302615.1	1773	0.377437			1773	1773
NZ_JH993789.1.region001	70012	GCF_000316095.1	9854	0			9854	9854
NZ_JH993789.1.region002	41086	GCF_000316095.1	5467	0.0271658	BGC0000282	alkylresorcinol	alkylresorcinol	BGC0000282
NZ_JH993789.1.region003	42166	GCF_000316095.1	5072	0.56176			5072	5072
NZ_JH993789.1.region004	10216	GCF_000316095.1	105	0.655997			105	105
NZ_JH993789.1.region005	61114	GCF_000316095.1	6775	0.205014			6775	6775
NZ_JH993789.1.region006	26743	GCF_000316095.1	6340	0.321848	BGC0000663	hopene	hopene	BGC0000663
NZ_JH993789.1.region007	35496	GCF_000316095.1	7808	0.209141			teichomycin A1	BGC0001395
NZ_JH993789.1.region008	13270	GCF_000316095.1	1116	0.614217			1116	1116
NZ_JH993789.1.region009	56526	GCF_000316095.1	10557	0.401601			cinnapeptin	BGC0002108
NZ_JH993790.1.region001	32136	GCF_000316095.1	2620	0.917269			2620	2620
NZ_JH993790.1.region002	19974	GCF_000316095.1	542	0.322257	BGC0001181	geosmin	geosmin	BGC0001181
NZ_JH993790.1.region003	45852	GCF_000316095.1	10789	0.385581			10789	10789
NZ_JH993790.1.region004	11570	GCF_000316095.1	157	0.277422			157	157
NZ_JH993790.1.region005	20814	GCF_000316095.1	327	0.168388	BGC0000660	albaflavenone	albaflavenone	BGC0000660
NZ_JH993790.1.region006	23250	GCF_000316095.1	1476	0.327928			1476	1476
NZ_JH993790.1.region007	11773	GCF_000316095.1	1960	0.462654			desferrioxamine	BGC0000941
NZ_JH993790.1.region008	10456	GCF_000316095.1	2039	0.391264			melanin	BGC0000910
NZ_JH993790.1.region009	22461	GCF_000316095.1	2077	0.136686			2077	2077
NZ_JH993790.1.region010	10399	GCF_000316095.1	2430	0.244909	BGC0000853	ectoine	ectoine	BGC0000853
NZ_JH993790.1.region011	111918	GCF_000316095.1	10732	0.206583			10732	10732
NZ_JH993790.1.region012	24590	GCF_000316095.1	4654	0.31559			4654	4654
NZ_JH993790.1.region013	22652	GCF_000316095.1	4165	0.0784802	BGC0000551	SapB	SapB	BGC0000551
NZ_JH993790.1.region014	41106	GCF_000316095.1	8323	0.0526392			8323	8323
NZ_JH993790.1.region015	40990	GCF_000316095.1	6838	0.0648979			6838	6838
NZ_JH993790.1.region016	10296	GCF_000316095.1	48	0.146365			streptamidine	BGC0002115
NZ_JH993790.1.region017	48445	GCF_000316095.1	8650	0.0394416			8650	8650
NZ_JH993790.1.region018	11902	GCF_000316095.1	363	0.408946			363	363
NZ_JH993790.1.region019	82591	GCF_000316095.1	10037	0.196688			10037	10037
NZ_JH993790.1.region020	21845	GCF_000316095.1	806	0			806	806
NZ_JH993791.1.region001	50503	GCF_000316095.1	9666	0.412842			FD-891	BGC0000058
NZ_JH993791.1.region002	45871	GCF_000316095.1	9238	0.211186			9238	9238
NZ_JH993791.1.region003	40441	GCF_000316095.1	7824	0.222193			7824	7824
NZ_JH993792.1.region001	8570	GCF_000316095.1	1725	0.63303			rhizomide	BGC0001758
NZ_CP048261.1.region001	44859	GCF_000331185.2	9336	0.0506331			9336	9336
NZ_CP048261.1.region002	178948	GCF_000331185.2	11239	0.0993434			11239	11239
NZ_CP048261.1.region003	9066	GCF_000331185.2	3038	0			3038	3038
NZ_CP048261.1.region004	71537	GCF_000331185.2	7942	0.1074			7942	7942
NZ_CP048261.1.region005	126606	GCF_000331185.2	10016	0.151033			10016	10016
NZ_CP048261.1.region006	55453	GCF_000331185.2	7764	0.0550059	BGC0002051	antipain	antipain	BGC0002051
NZ_CP048261.1.region007	32365	GCF_000331185.2	3058	0.0256564	BGC0002174	ε-Poly-L-lysine	ε-Poly-L-lysine	BGC0002174
NZ_CP048261.1.region008	52963	GCF_000331185.2	9299	0.0915587			9299	9299
NZ_CP048261.1.region009	19748	GCF_000331185.2	2719	0			2719	2719
NZ_CP048261.1.region010	13032	GCF_000331185.2	1486	0.180507			1486	1486
NZ_CP048261.1.region011	7582	GCF_000331185.2	241	0.329172	BGC0001478	desferrioxamine E	desferrioxamine	BGC0000941
NZ_CP048261.1.region012	10423	GCF_000331185.2	1866	0.260249	BGC0002052	ectoine	ectoine	BGC0000853
NZ_CP048261.1.region013	21698	GCF_000331185.2	2322	0.209536	BGC0001181	geosmin	geosmin	BGC0001181
NZ_CP048261.1.region014	21621	GCF_000331185.2	4089	0.234717			SapB	BGC0000551
NZ_CP048261.1.region015	20618	GCF_000331185.2	2332	0.231972			2332	2332
NZ_CP048261.1.region016	10722	GCF_000331185.2	1526	0.046875			1526	1526
NZ_CP048261.1.region017	62721	GCF_000331185.2	8999	0.0441144			8999	8999
NZ_CP048261.1.region018	38848	GCF_000331185.2	10176	0.335118			10176	10176
NZ_CP048261.1.region019	80848	GCF_000331185.2	3647	0.105158			3647	3647
NZ_CP048261.1.region020	56320	GCF_000331185.2	9051	0.174311	BGC0001813	tyrobetaine	tyrobetaine	BGC0001813
NZ_CP048261.1.region021	15727	GCF_000331185.2	157	0.181088			157	157
NZ_CP048261.1.region022	162080	GCF_000331185.2	11310	0.111345			11310	11310
NZ_CP048261.1.region023	20366	GCF_000331185.2	3925	0.268263			3925	3925
NZ_CP048261.1.region024	24394	GCF_000331185.2	2720	1.49012e-08			2720	2720
NZ_CP048261.1.region025	10987	GCF_000331185.2	1520	0.550986			1520	1520
NZ_CP048261.1.region026	32631	GCF_000331185.2	6558	0.148415			6558	6558
NZ_CP048261.1.region027	41479	GCF_000331185.2	3049	0.0542076			3049	3049
NZ_CP048261.1.region028	11281	GCF_000331185.2	503	0.132744			503	503
NZ_CP048261.1.region029	20719	GCF_000331185.2	6178	0.194471			naringenin	BGC0001310
NZ_CP048261.1.region030	75047	GCF_000331185.2	7370	0.169547	BGC0002637	rimomycin A/rimomycin B/rimomycin C	rimomycin A/rimomycin B/rimomycin C	BGC0002637
NZ_CP048261.1.region031	26052	GCF_000331185.2	6026	0.386358			hopene	BGC0000663
NZ_CP048261.1.region032	54970	GCF_000331185.2	8862	0.148854			8862	8862
NZ_CP048261.1.region033	106434	GCF_000331185.2	10017	0.09374	BGC0001760	rimosamide	rimosamide	BGC0001760
NZ_CP048261.1.region034	67491	GCF_000331185.2	8290	0.441793			8290	8290
NZ_CP048261.1.region035	46911	GCF_000331185.2	7855	0.0425903			7855	7855
NZ_CP048261.1.region036	98122	GCF_000331185.2	10501	0.319644	BGC0000254	oxytetracycline	oxytetracycline	BGC0000254
NZ_CP048261.1.region037	43894	GCF_000331185.2	8273	0.0914309			8273	8273
NZ_CP048261.1.region038	119181	GCF_000331185.2	10477	0.080061			rimocidin	BGC0002106
NZ_CP048261.1.region039	58902	GCF_000331185.2	9177	0.0963255			9177	9177
NZ_CP048261.1.region040	90569	GCF_000331185.2	10397	0.111175	BGC0000664	isorenieratene	isorenieratene	BGC0000664
NZ_CP048261.1.region041	43162	GCF_000331185.2	8879	0.090857			8879	8879
NZ_CP048262.1.region001	47185	GCF_000331185.2	3875	0.207884			3875	3875
NZ_CP048262.1.region002	46483	GCF_000331185.2	7414	0.288317			fuelimycin	BGC0002138
NZ_KB405098.1.region001	11773	GCF_000340335.1	1190	0.23042	BGC0000940	desferrioxamin B/desferrioxamine E	desferrioxamine	BGC0000941
NZ_KB405098.1.region002	20870	GCF_000340335.1	2686	0.331526			2686	2686
NZ_KB405096.1.region001	33876	GCF_000340335.1	3544	0.273408	BGC0002174	ε-Poly-L-lysine	ε-Poly-L-lysine	BGC0002174
NZ_KB405096.1.region002	21017	GCF_000340335.1	51	0.41275			51	51
NZ_KB405095.1.region001	51075	GCF_000340335.1	9281	0.554602			9281	9281
NZ_KB405095.1.region002	27491	GCF_000340335.1	1980	0.243895	BGC0000518	informatipeptin	informatipeptin	BGC0000518
NZ_KB405095.1.region003	11014	GCF_000340335.1	1837	0.19631			1837	1837
NZ_KB405095.1.region004	26688	GCF_000340335.1	6340	0.320566	BGC0000663	hopene	hopene	BGC0000663
NZ_KB405094.1.region001	22598	GCF_000340335.1	2829	0.507507			2829	2829
NZ_KB405094.1.region002	115119	GCF_000340335.1	11008	0.16513	BGC0000271	spore pigment	spore pigment	BGC0000271
NZ_KB405094.1.region003	24636	GCF_000340335.1	1127	0.268937			1127	1127
NZ_KB405089.1.region001	10014	GCF_000340335.1	157	0.277422			157	157
NZ_KB405089.1.region002	72492	GCF_000340335.1	11077	0	BGC0001179	rishirilide B/rishirilide A	rishirilide B/rishirilide A	BGC0001179
NZ_KB405089.1.region003	20440	GCF_000340335.1	3653	0.476509			3653	3653
NZ_KB405089.1.region004	22208	GCF_000340335.1	1653	0.371599	BGC0001181	geosmin	geosmin	BGC0001181
NZ_KB405089.1.region005	34994	GCF_000340335.1	4220	0.384118			4220	4220
NZ_KB405089.1.region006	13293	GCF_000340335.1	3209	0.342791			3209	3209
NZ_KB405067.1.region001	10405	GCF_000340335.1	1871	0.317247	BGC0000853	ectoine	ectoine	BGC0000853
NZ_KB405067.1.region002	22640	GCF_000340335.1	549	0.297187			549	549
NZ_KB405067.1.region003	77506	GCF_000340335.1	9632	0.316315			isorenieratene	BGC0000664
NZ_KB405067.1.region004	10456	GCF_000340335.1	180	0.20159			180	180
NZ_KB405063.1.region001	22387	GCF_000340335.1	1709	0.363758			1709	1709
NZ_KB405056.1.region001	47051	GCF_000340335.1	9324	0.26441			9324	9324
NZ_KB405056.1.region002	20900	GCF_000340335.1	3066	0.474348			3066	3066
NZ_KB405056.1.region003	65068	GCF_000340335.1	6469	0.246862	BGC0000423	scabichelin	scabichelin	BGC0000423
NZ_KB405056.1.region004	13614	GCF_000340335.1	1971	0.258513			1971	1971
NZ_KB405056.1.region005	20624	GCF_000340335.1	3288	0.299822			3288	3288
NZ_KB405056.1.region006	22586	GCF_000340335.1	3398	0.0887416			3398	3398
NZ_KB405056.1.region007	44404	GCF_000340335.1	7777	0.350343			7777	7777
NC_020895.1.region001	21239	GCF_000340845.1	5047	0.326415			5047	5047
NC_020895.1.region002	55488	GCF_000340845.1	10576	0.531848			isorenieratene	BGC0000664
NC_020895.1.region003	9761	GCF_000340845.1	290	0.173873			290	290
NC_020895.1.region004	52431	GCF_000340845.1	7229	0.136025			7229	7229
NC_020895.1.region005	40668	GCF_000340845.1	3999	0.137793			3999	3999
NC_020895.1.region006	19704	GCF_000340845.1	3197	0.208654			3197	3197
NC_020895.1.region007	20107	GCF_000340845.1	5088	0.0601445			5088	5088
NC_020895.1.region008	13096	GCF_000340845.1	1327	0.167392			1327	1327
NC_020895.1.region009	53146	GCF_000340845.1	9099	0.082561			9099	9099
NC_020895.1.region010	72398	GCF_000340845.1	10502	0.104997			10502	10502
NC_020895.1.region011	46665	GCF_000340845.1	8691	0.385123	BGC0001455	antimycin	antimycin	BGC0001455
NC_020895.1.region012	72300	GCF_000340845.1	6636	0.189187	BGC0002367	rotihibin A	rotihibin A	BGC0002367
NC_020895.1.region013	43776	GCF_000340845.1	8533	0.373866			8533	8533
NC_020895.1.region014	73269	GCF_000340845.1	7778	0.139262			7778	7778
NC_020895.1.region015	50818	GCF_000340845.1	9234	0.0889379			9234	9234
NC_020895.1.region016	111079	GCF_000340845.1	10232	0.201316	BGC0002517	tripartilactam/niizalactam C	tripartilactam	BGC0002517
NC_020895.1.region017	38051	GCF_000340845.1	4314	0.325339			4314	4314
NC_020895.1.region018	40273	GCF_000340845.1	5703	0.405003	BGC0002127	flaviolin/1,3,6,8-tetrahydroxynaphthalene	tetrahydroxynaphthalene	BGC0002127
NC_020895.1.region019	10405	GCF_000340845.1	1871	0.393873	BGC0000853	ectoine	ectoine	BGC0000853
NC_020895.1.region020	72512	GCF_000340845.1	9747	0.334712	BGC0000271	spore pigment	spore pigment	BGC0000271
NC_020895.1.region021	28579	GCF_000340845.1	6027	0.271866			6027	6027
NC_020895.1.region022	10495	GCF_000340845.1	341	0.249273			melanin	BGC0000910
NC_020895.1.region023	10626	GCF_000340845.1	1190	0.217355	BGC0000940	desferrioxamin B/desferrioxamine E	desferrioxamine	BGC0000941
NC_020895.1.region024	78584	GCF_000340845.1	9671	0.371496	BGC0001623	ishigamide	ishigamide	BGC0001623
NC_020895.1.region025	18550	GCF_000340845.1	2007	0.157916	BGC0000660	albaflavenone	albaflavenone	BGC0000660
NC_020895.1.region026	9720	GCF_000340845.1	597	0.409689			597	597
NC_020895.1.region027	10781	GCF_000340845.1	2323	0.332821			2323	2323
NC_020895.1.region028	41164	GCF_000340845.1	6199	0.33215			6199	6199
NC_020895.1.region029	21377	GCF_000340845.1	1804	0.284446	BGC0001181	geosmin	geosmin	BGC0001181
NC_020895.1.region030	13155	GCF_000340845.1	482	0.295239			482	482
NC_020895.1.region031	42180	GCF_000340845.1	3886	0.0712905			3886	3886
NC_020895.1.region032	26824	GCF_000340845.1	6340	0.24764	BGC0000663	hopene	hopene	BGC0000663
NC_020895.1.region033	24199	GCF_000340845.1	921	0.271499			branched-chain fatty acids	BGC0001535
NC_020895.1.region034	78770	GCF_000340845.1	7483	0.209218			7483	7483
NC_020895.1.region035	42175	GCF_000340845.1	7592	0.231118			7592	7592
NC_020895.1.region036	22443	GCF_000340845.1	1275	0			1275	1275
NC_020895.1.region037	53695	GCF_000340845.1	8401	0.0524877			8401	8401
NC_020895.1.region038	30992	GCF_000340845.1	2957	0.273511			2957	2957
NC_020504.1.region001	17717	GCF_000349325.1	1568	0			1568	1568
NC_020504.1.region002	70061	GCF_000349325.1	10279	0.338061			10279	10279
NC_020504.1.region003	38218	GCF_000349325.1	3257	0.196314			3257	3257
NC_020504.1.region004	25046	GCF_000349325.1	5660	0.402231	BGC0000518	informatipeptin	informatipeptin	BGC0000518
NC_020504.1.region005	22577	GCF_000349325.1	1595	0	BGC0001550	citrulassin D	citrulassin D	BGC0001550
NC_020504.1.region006	42009	GCF_000349325.1	8761	0.456385	BGC0000140	4-hexadecanoyl-3-hydroxy-2-(hydroxymethyl)-2H-furan-5-one	4-hexadecanoyl-3-hydroxy-2-(hydroxymethyl)-2H-furan-5-one	BGC0000140
NC_020504.1.region007	19875	GCF_000349325.1	2229	0.287589			2229	2229
NC_020504.1.region008	25660	GCF_000349325.1	6340	0.242736	BGC0000663	hopene	hopene	BGC0000663
NC_020504.1.region009	39344	GCF_000349325.1	6574	0.321967			6574	6574
NC_020504.1.region010	12558	GCF_000349325.1	1145	0.369006			1145	1145
NC_020504.1.region011	64712	GCF_000349325.1	10214	2.10734e-08			10214	10214
NC_020504.1.region012	21640	GCF_000349325.1	2649	0.276445	BGC0000850	γ-butyrolactone	γ-butyrolactone	BGC0000850
NC_020504.1.region013	46096	GCF_000349325.1	8375	0.256572			8375	8375
NC_020504.1.region014	132983	GCF_000349325.1	11339	0.397616			11339	11339
NC_020504.1.region015	10730	GCF_000349325.1	597	0.283626			597	597
NC_020504.1.region016	47009	GCF_000349325.1	7659	0.934517			venezuelin	BGC0000563
NC_020504.1.region017	19226	GCF_000349325.1	4057	0			4057	4057
NC_020504.1.region018	17974	GCF_000349325.1	4345	0.362649			4345	4345
NC_020504.1.region019	11002	GCF_000349325.1	7927	0.183848			7927	7927
NC_020504.1.region020	46856	GCF_000349325.1	2554	0.502528			pristinin A3	BGC0002303
NC_020504.1.region021	21020	GCF_000349325.1	5291	0.264352			5291	5291
NC_020504.1.region022	11773	GCF_000349325.1	988	0.517319	BGC0000940	desferrioxamin B/desferrioxamine E	desferrioxamine	BGC0000941
NC_020504.1.region023	8772	GCF_000349325.1	341	0.296613			melanin	BGC0000910
NC_020504.1.region024	67105	GCF_000349325.1	8405	0	BGC0002661	tasikamide A/tasikamide B/tasikamide C	tasikamide A/tasikamide B/tasikamide C	BGC0002661
NC_020504.1.region025	39561	GCF_000349325.1	3427	0.298292			3427	3427
NC_020504.1.region026	74730	GCF_000349325.1	9305	2.10734e-08			9305	9305
NC_020504.1.region027	10399	GCF_000349325.1	1871	0.312558	BGC0000853	ectoine	ectoine	BGC0000853
NC_020504.1.region028	42443	GCF_000349325.1	6910	0.202212			6910	6910
NC_020504.1.region029	33855	GCF_000349325.1	1070	0.640676	BGC0002174	ε-Poly-L-lysine	ε-Poly-L-lysine	BGC0002174
NC_020504.1.region030	39323	GCF_000349325.1	7748	0.189125	BGC0002127	flaviolin/1,3,6,8-tetrahydroxynaphthalene	tetrahydroxynaphthalene	BGC0002127
NC_020504.1.region031	64271	GCF_000349325.1	6062	0.37275	BGC0000423	scabichelin	scabichelin	BGC0000423
NC_020504.1.region032	25251	GCF_000349325.1	4723	0.2479			4723	4723
NC_020504.1.region033	120671	GCF_000349325.1	10342	0.387823	BGC0001078	furaquinocin B	furaquinocin B	BGC0001078
NC_020504.1.region034	21673	GCF_000349325.1	3800	0.412498			3800	3800
NC_020504.1.region035	22588	GCF_000349325.1	823	0			823	823
NC_020990.1.region001	57595	GCF_000359525.1	9202	1.49012e-08			9202	9202
NC_020990.1.region002	48086	GCF_000359525.1	8600	0.242189	BGC0001043	SGR PTMs/SGR PTM Compound b/SGR PTM Compound c/SGR PTM Compound d	SGR PTM	BGC0001043
NC_020990.1.region003	25163	GCF_000359525.1	6026	0.340393			hopene	BGC0000663
NC_020990.1.region004	7837	GCF_000359525.1	641	0.045513			641	641
NC_020990.1.region005	41050	GCF_000359525.1	9195	0.0714045			9195	9195
NC_020990.1.region006	61351	GCF_000359525.1	6845	0.0504633	BGC0002358	cyclofaulknamycin	cyclofaulknamycin	BGC0002358
NC_020990.1.region007	13395	GCF_000359525.1	597	0.173044			597	597
NC_020990.1.region008	20582	GCF_000359525.1	1092	0.193008	BGC0001181	geosmin	geosmin	BGC0001181
NC_020990.1.region009	20074	GCF_000359525.1	633	0.0856928			albaflavenone	BGC0000660
NC_020990.1.region010	34259	GCF_000359525.1	2280	0.178461			2280	2280
NC_020990.1.region011	9384	GCF_000359525.1	7	0.267149			7	7
NC_020990.1.region012	22580	GCF_000359525.1	897	0.0527966			SapB	BGC0000551
NC_020990.1.region013	48824	GCF_000359525.1	2369	0.339265			2369	2369
NC_020990.1.region014	108173	GCF_000359525.1	3989	0.137939	BGC0001792	surugamide A/surugamide D	surugamide	BGC0001792
NC_020990.1.region015	42909	GCF_000359525.1	6172	0.0634653			6172	6172
NC_020990.1.region016	11821	GCF_000359525.1	988	0.312922	BGC0000941	desferrioxamin B	desferrioxamine	BGC0000941
NC_020990.1.region017	10399	GCF_000359525.1	1979	0.247674	BGC0000853	ectoine	ectoine	BGC0000853
NC_020990.1.region018	43178	GCF_000359525.1	4322	0.0225984			minimycin	BGC0002295
NC_020990.1.region019	28281	GCF_000359525.1	5674	0.108172			isorenieratene	BGC0000664
NC_020990.1.region020	11368	GCF_000359525.1	48	0.0940533			streptamidine	BGC0002115
NC_020990.1.region021	41098	GCF_000359525.1	6471	0.206057			naringenin	BGC0001310
NC_020990.1.region022	153395	GCF_000359525.1	9436	0.179585	BGC0000034	candicidin	candicidin	BGC0000034
NC_020990.1.region023	117854	GCF_000359525.1	9682	0.131004	BGC0000958	antimycin	antimycin	BGC0001455
NC_021055.1.region001	8406	GCF_000364805.1	638	0.336285			638	638
NC_021055.1.region002	52526	GCF_000364805.1	8428	0.0775204	BGC0001840	detoxin S1	detoxin S1	BGC0001840
NC_021055.1.region003	71446	GCF_000364805.1	10107	0.224557	BGC0000271	spore pigment	spore pigment	BGC0000271
NC_021055.1.region004	10465	GCF_000364805.1	2057	0.181472	BGC0000911	melanin	melanin	BGC0000910
NC_021055.1.region005	41059	GCF_000364805.1	6702	0.207757			alkylresorcinol	BGC0000282
NC_021055.1.region006	6864	GCF_000364805.1	20	0.339536			20	20
NC_021055.1.region007	20379	GCF_000364805.1	4789	0.0844411	BGC0000853	ectoine	ectoine	BGC0000853
NC_021055.1.region008	20590	GCF_000364805.1	2499	0.12436			2499	2499
NC_021055.1.region009	72537	GCF_000364805.1	10815	0.117531	BGC0002081	streptoketide A/streptoketide B/streptoketide C/S2502/S2507/UWM5	streptoketide	BGC0002081
NC_021055.1.region010	10399	GCF_000364805.1	1920	0.33629	BGC0000853	ectoine	ectoine	BGC0000853
NC_021055.1.region011	19759	GCF_000364805.1	3262	0.228744			3262	3262
NC_021055.1.region012	30985	GCF_000364805.1	5225	0.128956			5225	5225
NC_021055.1.region013	11641	GCF_000364805.1	1960	0.382202			desferrioxamine	BGC0000941
NC_021055.1.region014	54592	GCF_000364805.1	8812	0.12032			8812	8812
NC_021055.1.region015	10927	GCF_000364805.1	525	0.206588			525	525
NC_021055.1.region016	9532	GCF_000364805.1	3134	0.140259			3134	3134
NC_021055.1.region017	19698	GCF_000364805.1	10	0.181501			avermitilol	BGC0000683
NC_021055.1.region018	14585	GCF_000364805.1	157	0.181088			157	157
NC_021055.1.region019	54831	GCF_000364805.1	5059	0.209151			5059	5059
NC_021055.1.region020	94038	GCF_000364805.1	9750	0.138373	BGC0001770	sceliphrolactam	tripartilactam	BGC0002517
NC_021055.1.region021	25002	GCF_000364805.1	6340	0.299998			hopene	BGC0000663
NC_021055.1.region022	19385	GCF_000364805.1	4759	0.0187093			4759	4759
NC_021055.1.region023	48228	GCF_000364805.1	3170	2.10734e-08			3170	3170
NC_021055.1.region024	46127	GCF_000364805.1	8986	0.147849			8986	8986
NC_021055.1.region025	25493	GCF_000364805.1	5809	0.1782	BGC0000664	isorenieratene	isorenieratene	BGC0000664
NC_021055.1.region026	58494	GCF_000364805.1	6443	0.0584242	BGC0000325	coelichelin	coelichelin	BGC0000325
NC_021055.1.region027	140689	GCF_000364805.1	11295	0.0727319			11295	11295
NZ_KB890704.1.region001	11821	GCF_000373225.1	988	0.312922	BGC0000941	desferrioxamin B	desferrioxamine	BGC0000941
NZ_KB890704.1.region002	44350	GCF_000373225.1	6172	0.0634653			6172	6172
NZ_KB890705.1.region001	54701	GCF_000373225.1	7137	0.0675835	BGC0000368	griseobactin	griseobactin	BGC0000368
NZ_KB890705.1.region002	75742	GCF_000373225.1	9546	0.139629			9546	9546
NZ_KB890705.1.region003	49411	GCF_000373225.1	8600	0.257869	BGC0001043	SGR PTMs/SGR PTM Compound b/SGR PTM Compound c/SGR PTM Compound d	SGR PTM	BGC0001043
NZ_KB890705.1.region004	26559	GCF_000373225.1	6026	0.340393			hopene	BGC0000663
NZ_KB890705.1.region005	10216	GCF_000373225.1	641	0.045513			641	641
NZ_KB890708.1.region001	25109	GCF_000373225.1	6845	0.737614			cyclofaulknamycin	BGC0002358
NZ_KB890708.1.region002	15032	GCF_000373225.1	597	0.166469			597	597
NZ_KB890710.1.region001	150020	GCF_000373225.1	9682	0.36359			antimycin	BGC0001455
NZ_KB890711.1.region001	44491	GCF_000373225.1	7401	0.182652			7401	7401
NZ_KB890711.1.region002	25403	GCF_000373225.1	8141	0.604481			8141	8141
NZ_KB890714.1.region001	38076	GCF_000373225.1	5062	0.527873			cyclofaulknamycin	BGC0002358
NZ_KB890715.1.region001	22574	GCF_000373225.1	897	0.509581			SapB	BGC0000551
NZ_KB890716.1.region001	63750	GCF_000373225.1	3989	0.164999	BGC0001792	surugamide A/surugamide D	surugamide	BGC0001792
NZ_KB890716.1.region002	50290	GCF_000373225.1	2369	0.293538			2369	2369
NZ_KB890720.1.region001	29336	GCF_000373225.1	7414	0.415262			fuelimycin	BGC0002138
NZ_KB890721.1.region001	24340	GCF_000373225.1	8307	0.363573			LL-F28249α	BGC0000109
NZ_KB890722.1.region001	24189	GCF_000373225.1	1725	0.477717			rhizomide	BGC0001758
NZ_KB890724.1.region001	15073	GCF_000373225.1	1725	0.586552			rhizomide	BGC0001758
NZ_KB890727.1.region001	10399	GCF_000373225.1	1979	0.247674	BGC0000853	ectoine	ectoine	BGC0000853
NZ_KB890732.1.region001	20004	GCF_000373225.1	633	0.0856928			albaflavenone	BGC0000660
NZ_KB890732.1.region002	22286	GCF_000373225.1	1092	0.194025	BGC0001181	geosmin	geosmin	BGC0001181
NZ_KB890733.1.region001	54913	GCF_000373225.1	8466	0.194964			8466	8466
NZ_KB890733.1.region002	41098	GCF_000373225.1	6471	0.236764			naringenin	BGC0001310
NZ_KB890733.1.region003	10987	GCF_000373225.1	48	0.0940533			streptamidine	BGC0002115
NZ_KB890733.1.region004	28251	GCF_000373225.1	5674	0.235262	BGC0000664	isorenieratene	isorenieratene	BGC0000664
NZ_KB890733.1.region005	43831	GCF_000373225.1	4322	0.104415			minimycin	BGC0002295
NZ_KB890733.1.region006	50659	GCF_000373225.1	9687	0.408269			BE-14106	BGC0000029
NZ_KB890736.1.region001	34685	GCF_000373225.1	2280	0.178461			2280	2280
NZ_KB890915.1.region001	20294	GCF_000373305.1	3251	0.244683			3251	3251
NZ_KB890916.1.region001	100938	GCF_000373305.1	10311	0.340716	BGC0000028	bafilomycin B1	bafilomycin B1	BGC0000028
NZ_KB890916.1.region002	51560	GCF_000373305.1	9504	0.420977	BGC0002365	10-epi-HSAF/10-epi-3-deOH-HSAF/10-epi-maltophilin/10-epi-xanthobaccin C/10-epi-hydroxymaltophilin/10-epi-FI-2	SGR PTM	BGC0001043
NZ_KB890916.1.region003	128321	GCF_000373305.1	11508	0	BGC0000212	cinerubin B	cinerubin B	BGC0000212
NZ_KB890916.1.region004	60665	GCF_000373305.1	5239	0.427661	BGC0001846	valinomycin/montanastatin	valinomycin	BGC0001846
NZ_KB890916.1.region005	10465	GCF_000373305.1	2057	0.156578	BGC0000911	melanin	melanin	BGC0000910
NZ_KB890916.1.region006	102927	GCF_000373305.1	7853	0.47634	BGC0000282	alkylresorcinol	alkylresorcinol	BGC0000282
NZ_KB890916.1.region007	25625	GCF_000373305.1	5781	0.293577	BGC0000664	isorenieratene	isorenieratene	BGC0000664
NZ_KB890916.1.region008	47185	GCF_000373305.1	8895	0.414771			8895	8895
NZ_KB890918.1.region001	10399	GCF_000373305.1	1920	0.408082	BGC0000853	ectoine	ectoine	BGC0000853
NZ_KB890919.1.region001	14736	GCF_000373305.1	597	0.19796			597	597
NZ_KB890921.1.region001	43984	GCF_000373305.1	4555	0.250322			4555	4555
NZ_KB890923.1.region001	11779	GCF_000373305.1	988	0.311272	BGC0000941	desferrioxamin B	desferrioxamine	BGC0000941
NZ_KB890923.1.region002	31543	GCF_000373305.1	2834	0.379701			2834	2834
NZ_KB890924.1.region001	41473	GCF_000373305.1	9372	0.547673			9372	9372
NZ_KB890924.1.region002	22797	GCF_000373305.1	812	0.348864	BGC0001634	keywimysin	keywimysin	BGC0001634
NZ_KB890925.1.region001	14071	GCF_000373305.1	1497	0.269209	BGC0000496	AmfS	AmfS	BGC0000496
NZ_KB890926.1.region001	74101	GCF_000373305.1	7329	0.566015			7329	7329
NZ_KB890927.1.region001	15469	GCF_000373305.1	4787	0.114633			4787	4787
NZ_KB890927.1.region002	27768	GCF_000373305.1	3281	0.264152			branched-chain fatty acids	BGC0001535
NZ_KB890930.1.region001	21095	GCF_000373305.1	798	0.179692			798	798
NZ_KB890938.1.region001	25269	GCF_000373305.1	3186	0.529133			3186	3186
NZ_KB890945.1.region001	31545	GCF_000373305.1	8752	0.255365			8752	8752
NZ_KB890945.1.region002	10888	GCF_000373305.1	678	0.435357			678	678
NZ_KB890945.1.region003	19820	GCF_000373305.1	1012	0.246626	BGC0001181	geosmin	geosmin	BGC0001181
NZ_KB890945.1.region004	113477	GCF_000373305.1	10922	0.305206	BGC0000368	griseobactin	griseobactin	BGC0000368
NZ_KB890945.1.region005	66542	GCF_000373305.1	7244	1.49012e-08	BGC0000325	coelichelin	coelichelin	BGC0000325
NZ_KB890945.1.region006	50745	GCF_000373305.1	9674	0.423209			coelichelin	BGC0000325
NZ_KB890945.1.region007	41119	GCF_000373305.1	8605	0.218371			naringenin	BGC0001310
NZ_KB890946.1.region001	45669	GCF_000373305.1	6830	0.273986			6830	6830
NZ_KB890946.1.region002	25549	GCF_000373305.1	4128	0			4128	4128
NZ_KB890946.1.region003	43885	GCF_000373305.1	6790	0.365519			6790	6790
NZ_KB890947.1.region001	26574	GCF_000373305.1	6340	0.379144			hopene	BGC0000663
NZ_KB890947.1.region002	31576	GCF_000373305.1	7405	0.585463			7405	7405
NZ_KB890948.1.region001	20978	GCF_000373305.1	267	0.187083			267	267
NZ_KB890950.1.region001	10402	GCF_000373305.1	1721	0.295496			1721	1721
NZ_KB890950.1.region002	34917	GCF_000373305.1	1209	0.253148			cyclothiazomycin b1	BGC0001145
NZ_KB890950.1.region003	52917	GCF_000373305.1	9855	0.228613			9855	9855
NZ_KB891296.1.region001	21008	GCF_000373405.1	267	0.187083			267	267
NZ_KB891296.1.region002	22664	GCF_000373405.1	1497	0.285564	BGC0000496	AmfS	AmfS	BGC0000496
NZ_KB891296.1.region003	10222	GCF_000373405.1	20	0.246933			20	20
NZ_KB891296.1.region004	22647	GCF_000373405.1	3176	0.354468			keywimysin	BGC0001634
NZ_KB891297.1.region001	11779	GCF_000373405.1	1190	0.257747	BGC0000941	desferrioxamin B	desferrioxamine	BGC0000941
NZ_KB891297.1.region002	31274	GCF_000373405.1	2834	0.420729			2834	2834
NZ_KB891297.1.region003	72561	GCF_000373405.1	11028	0.0631404			11028	11028
NZ_KB891297.1.region004	10399	GCF_000373405.1	1979	0.305894	BGC0000853	ectoine	ectoine	BGC0000853
NZ_KB891298.1.region001	43834	GCF_000373405.1	3173	0.336093			indigoidine	BGC0000375
NZ_KB891299.1.region001	19274	GCF_000373405.1	798	0.208765			798	798
NZ_KB891299.1.region002	44122	GCF_000373405.1	5487	0.475318	BGC0000658	2-methylisoborneol	2-methylisoborneol	BGC0000658
NZ_KB891300.1.region001	24439	GCF_000373405.1	955	0			955	955
NZ_KB891308.1.region001	51780	GCF_000373405.1	8895	0.389578			8895	8895
NZ_KB891308.1.region002	23263	GCF_000373405.1	5781	0.220716	BGC0000664	isorenieratene	isorenieratene	BGC0000664
NZ_KB891308.1.region003	105480	GCF_000373405.1	7853	0.538375	BGC0000282	alkylresorcinol	alkylresorcinol	BGC0000282
NZ_KB891308.1.region004	10498	GCF_000373405.1	2057	0.097116	BGC0000911	melanin	melanin	BGC0000910
NZ_KB891308.1.region005	61071	GCF_000373405.1	4969	0.472551			4969	4969
NZ_KB891308.1.region006	60371	GCF_000373405.1	6319	0.115042			6319	6319
NZ_KB891308.1.region007	10798	GCF_000373405.1	2133	0.342352			10-epi-HSAF	BGC0002365
NZ_KB891308.1.region008	49381	GCF_000373405.1	9504	0.385066	BGC0002365	10-epi-HSAF/10-epi-3-deOH-HSAF/10-epi-maltophilin/10-epi-xanthobaccin C/10-epi-hydroxymaltophilin/10-epi-FI-2	SGR PTM	BGC0001043
NZ_KB891308.1.region009	26612	GCF_000373405.1	6340	0.338924			hopene	BGC0000663
NZ_KB891308.1.region010	24481	GCF_000373405.1	2745	0.0264999			2745	2745
NZ_KB891308.1.region011	10942	GCF_000373405.1	420	0.138425			420	420
NZ_KB891309.1.region001	65848	GCF_000373405.1	10489	0.129428			10489	10489
NZ_KB891311.1.region001	46310	GCF_000373405.1	7451	0.0848676			7451	7451
NZ_KB891311.1.region002	41119	GCF_000373405.1	8605	0.278656	BGC0001310	naringenin	naringenin	BGC0001310
NZ_KB891311.1.region003	55116	GCF_000373405.1	6850	0.368604	BGC0000325	coelichelin	coelichelin	BGC0000325
NZ_KB891311.1.region004	116057	GCF_000373405.1	10922	0.323319	BGC0000368	griseobactin	griseobactin	BGC0000368
NZ_KB891311.1.region005	22214	GCF_000373405.1	1012	0.297148	BGC0001181	geosmin	geosmin	BGC0001181
NZ_KB891311.1.region006	10888	GCF_000373405.1	678	0.493558			678	678
NZ_KB891313.1.region001	34557	GCF_000373405.1	1209	0.253818			cyclothiazomycin b1	BGC0001145
NZ_KB891313.1.region002	10387	GCF_000373405.1	655	0.195966			655	655
NZ_KB891315.1.region001	14696	GCF_000373405.1	157	0.179244			157	157
NZ_KB891762.1.region001	62070	GCF_000373525.1	7213	0.171863			7213	7213
NZ_KB891762.1.region002	26615	GCF_000373525.1	6026	0.358296			hopene	BGC0000663
NZ_KB891762.1.region003	58622	GCF_000373525.1	5793	0.3645			5793	5793
NZ_KB891763.1.region001	10765	GCF_000373525.1	3426	0.174305			3426	3426
NZ_KB891764.1.region001	56690	GCF_000373525.1	7838	0.123858			7838	7838
NZ_KB891764.1.region002	22640	GCF_000373525.1	1505	0.196312	BGC0000563	venezuelin	venezuelin	BGC0000563
NZ_KB891764.1.region003	53332	GCF_000373525.1	5537	0.185616			5537	5537
NZ_KB891765.1.region001	36741	GCF_000373525.1	9114	0.478687			sceliphrolactam	BGC0001770
NZ_KB891766.1.region001	14416	GCF_000373525.1	597	0.195232			597	597
NZ_KB891767.1.region001	73051	GCF_000373525.1	9307	0.376202			9307	9307
NZ_KB891769.1.region001	34651	GCF_000373525.1	2296	0.347322			2296	2296
NZ_KB891770.1.region001	45898	GCF_000373525.1	8824	2.10734e-08			8824	8824
NZ_KB891770.1.region002	10375	GCF_000373525.1	3733	0.289422			3733	3733
NZ_KB891772.1.region001	10486	GCF_000373525.1	1376	0			1376	1376
NZ_KB891774.1.region001	21011	GCF_000373525.1	3355	0.139563			3355	3355
NZ_KB891776.1.region001	26533	GCF_000373525.1	5283	0.659273			5283	5283
NZ_KB891777.1.region001	10933	GCF_000373525.1	8	0.742536			8	8
NZ_KB891778.1.region001	21011	GCF_000373525.1	8773	0.643022			8773	8773
NZ_KB891779.1.region001	17831	GCF_000373525.1	8307	0.35652			LL-F28249α	BGC0000109
NZ_KB891791.1.region001	77617	GCF_000373525.1	8858	0.170461	BGC0000325	coelichelin	coelichelin	BGC0000325
NZ_KB891791.1.region002	116923	GCF_000373525.1	10238	0.415307	BGC0000271	spore pigment	spore pigment	BGC0000271
NZ_KB891791.1.region003	72513	GCF_000373525.1	10721	0.191035			10721	10721
NZ_KB891792.1.region001	10828	GCF_000373525.1	2150	0.286621	BGC0000848	A-factor	A-factor	BGC0000848
NZ_KB891793.1.region001	21023	GCF_000373525.1	798	0.329286			798	798
NZ_KB891796.1.region001	10399	GCF_000373525.1	1871	0.545473	BGC0000853	ectoine	ectoine	BGC0000853
NZ_KB891798.1.region001	91750	GCF_000373565.1	10270	0.217655			10270	10270
NZ_KB891798.1.region002	41041	GCF_000373565.1	6907	0.48376			6907	6907
NZ_KB891800.1.region001	10474	GCF_000373565.1	436	0.167431			436	436
NZ_KB891808.1.region001	12724	GCF_000373565.1	808	0.809927			albusnodin	BGC0002006
NZ_KB891809.1.region001	78835	GCF_000373565.1	11146	0.590403			11146	11146
NZ_KB891809.1.region002	11779	GCF_000373565.1	1190	0.415654	BGC0000940	desferrioxamin B/desferrioxamine E	desferrioxamine	BGC0000941
NZ_KB891817.1.region001	33897	GCF_000373565.1	3028	0			3028	3028
NZ_KB891820.1.region001	10399	GCF_000373565.1	2008	0.27149	BGC0000853	ectoine	ectoine	BGC0000853
NZ_KB891831.1.region001	41092	GCF_000373565.1	7162	0.0928371	BGC0002127	flaviolin/1,3,6,8-tetrahydroxynaphthalene	tetrahydroxynaphthalene	BGC0002127
NZ_KB891842.1.region001	26681	GCF_000373565.1	6340	0.365462	BGC0000663	hopene	hopene	BGC0000663
NZ_KB891850.1.region001	20939	GCF_000373565.1	2007	0.3038	BGC0000660	albaflavenone	albaflavenone	BGC0000660
NZ_KB891850.1.region002	59143	GCF_000373565.1	8905	0.321223			8905	8905
NZ_KB891851.1.region001	22352	GCF_000373565.1	1804	0.509435	BGC0001181	geosmin	geosmin	BGC0001181
NZ_KB891851.1.region002	34456	GCF_000373565.1	4220	0.509149			4220	4220
NZ_KB891852.1.region001	24048	GCF_000373565.1	821	0.282665			821	821
NZ_KB891852.1.region002	14906	GCF_000373565.1	597	0.175941			597	597
NZ_KB891852.1.region003	36693	GCF_000373565.1	8393	0.512092			8393	8393
NZ_KB891987.1.region001	26239	GCF_000373625.1	4350	0.281444			4350	4350
NZ_KB891987.1.region002	21083	GCF_000373625.1	2007	0.402046	BGC0000660	albaflavenone	albaflavenone	BGC0000660
NZ_KB891987.1.region003	65231	GCF_000373625.1	10357	2.10734e-08			10357	10357
NZ_KB891988.1.region001	11770	GCF_000373625.1	1960	0.509058			desferrioxamine	BGC0000941
NZ_KB891988.1.region002	10522	GCF_000373625.1	2039	0.361516			melanin	BGC0000910
NZ_KB891988.1.region003	10405	GCF_000373625.1	1871	0.439002	BGC0000853	ectoine	ectoine	BGC0000853
NZ_KB891993.1.region001	13435	GCF_000373625.1	153	0.339901	BGC0002568	EDHA	EDHA	BGC0002568
NZ_KB891993.1.region002	35861	GCF_000373625.1	5595	0			5595	5595
NZ_KB891993.1.region003	48149	GCF_000373625.1	7320	2.10734e-08	BGC0000401	paenibactin	paenibactin	BGC0000401
NZ_KB891993.1.region004	97423	GCF_000373625.1	9515	0.449116	BGC0000423	scabichelin	scabichelin	BGC0000423
NZ_KB891994.1.region001	24964	GCF_000373625.1	6340	0.327293	BGC0000663	hopene	hopene	BGC0000663
NZ_KB891994.1.region002	10963	GCF_000373625.1	1383	0			1383	1383
NZ_KB891994.1.region003	11673	GCF_000373625.1	1145	0.281916			1145	1145
NZ_KB891994.1.region004	22160	GCF_000373625.1	2076	0.366643	BGC0001181	geosmin	geosmin	BGC0001181
NZ_KB891994.1.region005	11950	GCF_000373625.1	819	0.141464			819	819
NZ_KB891995.1.region001	72501	GCF_000373625.1	10600	0.350628	BGC0000227	granaticin	granaticin	BGC0000227
NZ_KB891995.1.region002	42054	GCF_000373625.1	5324	0.502031			5324	5324
NZ_KB891996.1.region001	72506	GCF_000373625.1	9710	0.381876	BGC0000271	spore pigment	spore pigment	BGC0000271
NZ_KB891997.1.region001	20372	GCF_000373625.1	814	0			814	814
NZ_KB891997.1.region002	25191	GCF_000373625.1	4767	0.248378	BGC0000518	informatipeptin	informatipeptin	BGC0000518
NZ_KB891997.1.region003	34863	GCF_000373625.1	3534	0.615396			3534	3534
NZ_KB891999.1.region001	44650	GCF_000373625.1	8498	0			8498	8498
NZ_KB892001.1.region001	22360	GCF_000373645.1	2677	0.448916	BGC0002006	albusnodin	albusnodin	BGC0002006
NZ_KB892002.1.region001	22462	GCF_000373645.1	1499	0.176279			1499	1499
NZ_KB892003.1.region001	153056	GCF_000373645.1	10238	0.601134	BGC0000271	spore pigment	spore pigment	BGC0000271
NZ_KB892003.1.region002	43504	GCF_000373645.1	6665	0			6665	6665
NZ_KB892004.1.region001	50667	GCF_000373645.1	7025	2.10734e-08			7025	7025
NZ_KB892004.1.region002	87359	GCF_000373645.1	9094	0.512473	BGC0000325	coelichelin	coelichelin	BGC0000325
NZ_KB892006.1.region001	45886	GCF_000373645.1	9209	0.242057			9209	9209
NZ_KB892006.1.region002	21023	GCF_000373645.1	798	0.216822			798	798
NZ_KB892007.1.region001	14575	GCF_000373645.1	597	0.195232			597	597
NZ_KB892010.1.region001	43612	GCF_000373645.1	8456	0			8456	8456
NZ_KB892013.1.region001	26609	GCF_000373645.1	6026	0.433281			hopene	BGC0000663
NZ_KB892013.1.region002	49327	GCF_000373645.1	8600	0.530572			SGR PTM	BGC0001043
NZ_KB892014.1.region001	18918	GCF_000373645.1	3378	0.863952			3378	3378
NZ_KB892015.1.region001	52992	GCF_000373645.1	8946	0.453452	BGC0000563	venezuelin	venezuelin	BGC0000563
NZ_KB892015.1.region002	41050	GCF_000373645.1	6857	0			6857	6857
NZ_KB892019.1.region001	10399	GCF_000373645.1	1920	0.199611	BGC0000853	ectoine	ectoine	BGC0000853
NZ_KB892022.1.region001	28937	GCF_000373645.1	6076	0			6076	6076
NZ_KB892027.1.region001	62244	GCF_000373645.1	8509	0.772508			vicenistatin	BGC0000167
NZ_KB892031.1.region001	37826	GCF_000373645.1	9314	0.547918			9314	9314
NZ_KB892033.1.region001	31591	GCF_000373645.1	9810	0.660314			dihydrochalcomycin	BGC0000047
NZ_KB892035.1.region001	36064	GCF_000373645.1	4941	0.536555			4941	4941
NZ_KB892039.1.region001	22944	GCF_000373645.1	8307	0.646315			LL-F28249α	BGC0000109
NZ_KB892040.1.region001	21930	GCF_000373645.1	8645	0.447714			8645	8645
NZ_KB892043.1.region001	14188	GCF_000373645.1	7414	0.490872			fuelimycin	BGC0002138
NZ_KB892044.1.region001	14071	GCF_000373645.1	2139	0.729776			2139	2139
NZ_KB892046.1.region001	43206	GCF_000373645.1	7506	0.67115			7506	7506
NZ_KB892047.1.region001	11994	GCF_000373645.1	7414	0.361729			fuelimycin	BGC0002138
NZ_KB892048.1.region001	10746	GCF_000373645.1	7414	0.477265			fuelimycin	BGC0002138
NZ_KB892050.1.region001	9154	GCF_000373645.1	7414	0.359946			fuelimycin	BGC0002138
NZ_KB892051.1.region001	9089	GCF_000373645.1	7414	0.370963			fuelimycin	BGC0002138
NZ_KB892059.1.region001	5069	GCF_000373645.1	8767	1.02369			8767	8767
NZ_KB892068.1.region001	34688	GCF_000373645.1	3208	0.169096			3208	3208
NZ_KB892089.1.region001	10828	GCF_000373645.1	4436	1.49012e-08			4436	4436
NZ_KB892090.1.region001	72549	GCF_000373665.1	10130	0.236893			10130	10130
NZ_KB892091.1.region001	48167	GCF_000373665.1	9147	0.408109			arsono-polyketide	BGC0001283
NZ_KB892091.1.region002	28078	GCF_000373665.1	4312	0.293575	BGC0001456	isorenieratene	isorenieratene	BGC0000664
NZ_KB892091.1.region003	17757	GCF_000373665.1	3701	0.270573			2-methylisoborneol	BGC0000658
NZ_KB892091.1.region004	52708	GCF_000373665.1	5925	0.321423	BGC0000664	isorenieratene	isorenieratene	BGC0000664
NZ_KB892091.1.region005	41107	GCF_000373665.1	4377	0.397376	BGC0001310	naringenin	naringenin	BGC0001310
NZ_KB892091.1.region006	21026	GCF_000373665.1	2572	0.261411			2572	2572
NZ_KB892092.1.region001	11038	GCF_000373665.1	3271	0.100759			3271	3271
NZ_KB892092.1.region002	10228	GCF_000373665.1	94	0.129904			94	94
NZ_KB892092.1.region003	19069	GCF_000373665.1	6340	0.454866			hopene	BGC0000663
NZ_KB892093.1.region001	22280	GCF_000373665.1	2527	0.247699			2527	2527
NZ_KB892094.1.region001	21137	GCF_000373665.1	2424	0.273214			2424	2424
NZ_KB892096.1.region001	33912	GCF_000373665.1	3168	0.216338	BGC0002174	ε-Poly-L-lysine	ε-Poly-L-lysine	BGC0002174
NZ_KB892100.1.region001	19629	GCF_000373665.1	3234	0.289163			3234	3234
NZ_KB892102.1.region001	13336	GCF_000373665.1	2010	0			2010	2010
NZ_KB892103.1.region001	68730	GCF_000373665.1	5990	0.460359	BGC0000423	scabichelin	scabichelin	BGC0000423
NZ_KB892104.1.region001	24635	GCF_000373665.1	4682	0.0840663			4682	4682
NZ_KB892104.1.region002	21245	GCF_000373665.1	4171	0.088316			4171	4171
NZ_KB892107.1.region001	10399	GCF_000373665.1	1874	0.492943	BGC0000853	ectoine	ectoine	BGC0000853
NZ_KB892108.1.region001	35887	GCF_000373665.1	4370	0.378473			4370	4370
NZ_KB892116.1.region001	11866	GCF_000373665.1	597	0.298747			597	597
NZ_KB892124.1.region001	20909	GCF_000373665.1	2259	0.266315			2259	2259
NZ_KB892146.1.region001	72486	GCF_000373665.1	9340	0.200966	BGC0000271	spore pigment	spore pigment	BGC0000271
NZ_KB892157.1.region001	22184	GCF_000373685.1	542	0.42949	BGC0001181	geosmin	geosmin	BGC0001181
NZ_KB892157.1.region002	88628	GCF_000373685.1	10593	0.187422	BGC0001213	nataxazole	nataxazole	BGC0001213
NZ_KB892157.1.region003	12043	GCF_000373685.1	157	0.643833			157	157
NZ_KB892159.1.region001	23105	GCF_000373685.1	8797	0.93643			8797	8797
NZ_KB892159.1.region002	10933	GCF_000373685.1	1855	0			1855	1855
NZ_KB892161.1.region001	73489	GCF_000373685.1	7557	0.317981	BGC0000324	coelibactin	coelibactin	BGC0000324
NZ_KB892161.1.region002	62579	GCF_000373685.1	7793	0.256616			7793	7793
NZ_KB892162.1.region001	30432	GCF_000373685.1	6920	0.0937058			6920	6920
NZ_KB892162.1.region002	51534	GCF_000373685.1	8176	0.16363			8176	8176
NZ_KB892162.1.region003	52277	GCF_000373685.1	8026	0.203314	BGC0000664	isorenieratene	isorenieratene	BGC0000664
NZ_KB892162.1.region004	10957	GCF_000373685.1	1550	0.0635001			1550	1550
NZ_KB892164.1.region001	48823	GCF_000373685.1	8917	0.212964			8917	8917
NZ_KB892165.1.region001	10816	GCF_000373685.1	1925	0.287903			1925	1925
NZ_KB892167.1.region001	44429	GCF_000373685.1	9215	0.384916	BGC0000271	spore pigment	spore pigment	BGC0000271
NZ_KB892168.1.region001	65638	GCF_000373685.1	6177	0.377472			6177	6177
NZ_KB892169.1.region001	10405	GCF_000373685.1	1871	0.402766	BGC0000853	ectoine	ectoine	BGC0000853
NZ_KB892170.1.region001	47393	GCF_000373685.1	5381	0.895786	BGC0000325	coelichelin	coelichelin	BGC0000325
NZ_KB892170.1.region002	24511	GCF_000373685.1	1108	0.213645			1108	1108
NZ_KB892170.1.region003	21275	GCF_000373685.1	3487	0.278909	BGC0000658	2-methylisoborneol	2-methylisoborneol	BGC0000658
NZ_KB892172.1.region001	29652	GCF_000373685.1	8790	0.597841			bafilomycin B1	BGC0000028
NZ_KB892174.1.region001	125873	GCF_000373685.1	11201	0.642795			11201	11201
NZ_KB892175.1.region001	10537	GCF_000373685.1	2039	0.301972			melanin	BGC0000910
NZ_KB892176.1.region001	33694	GCF_000373685.1	8211	0.700468			8211	8211
NZ_KB892178.1.region001	18876	GCF_000373685.1	6026	0.460307			hopene	BGC0000663
NZ_KB892180.1.region001	41860	GCF_000373685.1	4585	0.139908			4585	4585
NZ_KB892188.1.region001	10945	GCF_000373685.1	820	0.548639			820	820
NZ_KB892191.1.region001	50171	GCF_000373685.1	9227	0.420041			coelichelin	BGC0000325
NZ_KB892191.1.region002	36883	GCF_000373685.1	4943	0.202956			4943	4943
NZ_KB892191.1.region003	29052	GCF_000373685.1	6103	0.457331	BGC0001395	teichomycin A1	teichomycin A1	BGC0001395
NZ_KB892191.1.region004	22628	GCF_000373685.1	2245	0.0951366			2245	2245
NZ_KB892194.1.region001	20520	GCF_000373685.1	7414	0.323086			fuelimycin	BGC0002138
NZ_KB892197.1.region001	13327	GCF_000373685.1	7414	0.377898			fuelimycin	BGC0002138
NZ_KB892207.1.region001	35852	GCF_000373685.1	5302	0.148375			5302	5302
NZ_KB892207.1.region002	49067	GCF_000373685.1	6060	0.155026			6060	6060
NZ_KB892207.1.region003	41059	GCF_000373685.1	5703	0.41133	BGC0002127	flaviolin/1,3,6,8-tetrahydroxynaphthalene	tetrahydroxynaphthalene	BGC0002127
NZ_KB892208.1.region001	21047	GCF_000373685.1	2007	0.19338	BGC0000660	albaflavenone	albaflavenone	BGC0000660
NZ_KB892209.1.region001	13197	GCF_000373685.1	44	0.443219			44	44
NZ_AQWO01000002.1.region001	22536	GCF_000375625.1	3138	0.228066			citrulassin D	BGC0001550
NZ_AQWO01000002.1.region002	9183	GCF_000375625.1	241	0.27093	BGC0001478	desferrioxamine E	desferrioxamine	BGC0000941
NZ_AQWO01000003.1.region001	44650	GCF_000375625.1	9619	0.321601			9619	9619
NZ_AQWO01000004.1.region001	17308	GCF_000375625.1	6026	0.573257			hopene	BGC0000663
NZ_AQWO01000004.1.region002	52346	GCF_000375625.1	9061	0.36751			9061	9061
NZ_AQWO01000004.1.region003	24529	GCF_000375625.1	2136	0.250386			2136	2136
NZ_AQWO01000004.1.region004	11935	GCF_000375625.1	967	0.259991			967	967
NZ_AQWO01000005.1.region001	10981	GCF_000375625.1	1520	0.15509			1520	1520
NZ_AQWO01000008.1.region001	22235	GCF_000375625.1	895	0.420463			895	895
NZ_AQWO01000008.1.region002	96556	GCF_000375625.1	8849	0.13935			8849	8849
NZ_AQWO01000010.1.region001	11323	GCF_000375625.1	4085	1.02488			4085	4085
NZ_AQWO01000011.1.region001	14873	GCF_000375625.1	1531	0.233422			1531	1531
NZ_AQWO01000011.1.region002	23502	GCF_000375625.1	4915	0.187685			alanylclavam/2-hydroxymethylclavam/2-formyloxymethylclavam/clavam-2-carboxylate/clavulanic acid	BGC0000841
NZ_AQWO01000013.1.region001	56505	GCF_000375625.1	10475	0.447287			10475	10475
NZ_AQWO01000015.1.region001	25563	GCF_000375625.1	8426	0.348094	BGC0000664	isorenieratene	isorenieratene	BGC0000664
NZ_AQWO01000016.1.region001	152582	GCF_000375625.1	11459	0.258836			lydicamycin	BGC0001477
NZ_AQWO01000016.1.region002	10228	GCF_000375625.1	20	0.287295			20	20
NZ_AQWO01000017.1.region001	10417	GCF_000375625.1	1871	0.448559	BGC0002052	ectoine	ectoine	BGC0000853
NZ_AQWO01000018.1.region001	58264	GCF_000375625.1	8210	0.277432	BGC0002051	antipain	antipain	BGC0002051
NZ_AQWO01000018.1.region002	10972	GCF_000375625.1	644	0.33757			644	644
NZ_AQWO01000021.1.region001	20942	GCF_000375625.1	1527	0.224041			1527	1527
NZ_AQWO01000027.1.region001	14692	GCF_000375625.1	597	0.187655			597	597
NZ_AQWO01000029.1.region001	17694	GCF_000375625.1	4861	0.481067			4861	4861
NZ_AQWO01000031.1.region001	10732	GCF_000375625.1	1016	0			1016	1016
NZ_AQWO01000031.1.region002	32595	GCF_000375625.1	6846	0.558002			6846	6846
NZ_AQWQ01000001.1.region001	62070	GCF_000375725.1	7213	0.171863			7213	7213
NZ_AQWQ01000001.1.region002	26615	GCF_000375725.1	6026	0.358296			hopene	BGC0000663
NZ_AQWQ01000001.1.region003	61250	GCF_000375725.1	5793	0.295159			5793	5793
NZ_AQWQ01000003.1.region001	10765	GCF_000375725.1	3426	0.174305			3426	3426
NZ_AQWQ01000004.1.region001	21011	GCF_000375725.1	3355	0.139563			3355	3355
NZ_AQWQ01000005.1.region001	77617	GCF_000375725.1	8858	0.170461	BGC0000325	coelichelin	coelichelin	BGC0000325
NZ_AQWQ01000005.1.region002	116923	GCF_000375725.1	10238	0.415307	BGC0000271	spore pigment	spore pigment	BGC0000271
NZ_AQWQ01000005.1.region003	72513	GCF_000375725.1	10721	0.191035			10721	10721
NZ_AQWQ01000006.1.region001	10828	GCF_000375725.1	2150	0.286621	BGC0000848	A-factor	A-factor	BGC0000848
NZ_AQWQ01000007.1.region001	21023	GCF_000375725.1	798	0.329286			798	798
NZ_AQWQ01000009.1.region001	10399	GCF_000375725.1	1871	0.545473	BGC0000853	ectoine	ectoine	BGC0000853
NZ_AQWQ01000010.1.region001	52669	GCF_000375725.1	5537	0.156432			5537	5537
NZ_AQWQ01000010.1.region002	22640	GCF_000375725.1	1505	0.196312	BGC0000563	venezuelin	venezuelin	BGC0000563
NZ_AQWQ01000010.1.region003	57235	GCF_000375725.1	7838	0.119417			7838	7838
NZ_AQWQ01000011.1.region001	36739	GCF_000375725.1	9114	0.478687			sceliphrolactam	BGC0001770
NZ_AQWQ01000012.1.region001	14416	GCF_000375725.1	597	0.195232			597	597
NZ_AQWQ01000014.1.region001	34651	GCF_000375725.1	2296	0.347322			2296	2296
NZ_AQWQ01000015.1.region001	50860	GCF_000375725.1	9307	0.540314			9307	9307
NZ_AQWQ01000016.1.region001	45898	GCF_000375725.1	8824	2.10734e-08			8824	8824
NZ_AQWQ01000016.1.region002	10375	GCF_000375725.1	3733	0.289422			3733	3733
NZ_AQWQ01000018.1.region001	10486	GCF_000375725.1	1376	0			1376	1376
NZ_AQWQ01000021.1.region001	36822	GCF_000375725.1	5283	0.678913			5283	5283
NZ_AQWQ01000022.1.region001	10933	GCF_000375725.1	8	0.742536			8	8
NZ_AQWQ01000023.1.region001	19424	GCF_000375725.1	8307	0.326335			LL-F28249α	BGC0000109
NZ_AQWQ01000024.1.region001	18427	GCF_000375725.1	8773	0.6256			8773	8773
NZ_KB905813.1.region001	9535	GCF_000381025.1	969	0.530164	BGC0001478	desferrioxamine E	desferrioxamine	BGC0000941
NZ_KB905813.1.region002	70555	GCF_000381025.1	10694	0			10694	10694
NZ_KB905813.1.region003	41116	GCF_000381025.1	10217	0	BGC0000282	alkylresorcinol	alkylresorcinol	BGC0000282
NZ_KB905813.1.region004	63327	GCF_000381025.1	8641	0.657988			jadomycin	BGC0000234
NZ_KB905814.1.region001	32322	GCF_000381025.1	2338	0			2338	2338
NZ_KB905814.1.region002	20552	GCF_000381025.1	1264	2.10734e-08			1264	1264
NZ_KB905814.1.region003	21512	GCF_000381025.1	1547	0			1547	1547
NZ_KB905814.1.region004	74021	GCF_000381025.1	10883	0			10883	10883
NZ_KB905815.1.region001	10552	GCF_000381025.1	937	0.466814	BGC0002052	ectoine	ectoine	BGC0000853
NZ_KB905816.1.region001	79134	GCF_000381025.1	10160	0			10160	10160
NZ_KB905816.1.region002	47236	GCF_000381025.1	4368	1.49012e-08			4368	4368
NZ_KB905816.1.region003	26671	GCF_000381025.1	6026	0.439618			hopene	BGC0000663
NZ_KB905817.1.region001	100683	GCF_000381025.1	10874	0.177055			10874	10874
NZ_KB905818.1.region001	14564	GCF_000381025.1	429	0.245433			429	429
NZ_KB905818.1.region002	47362	GCF_000381025.1	9586	1.49012e-08			9586	9586
NZ_KB905819.1.region001	24571	GCF_000381025.1	2345	0	BGC0000544	planosporicin	planosporicin	BGC0000544
NZ_KB905819.1.region002	32621	GCF_000381025.1	4263	0.540403			4263	4263
NZ_KB905819.1.region003	50581	GCF_000381025.1	5795	0			5795	5795
NZ_KB905821.1.region001	47376	GCF_000381025.1	10745	0			10745	10745
NZ_KB905821.1.region002	42734	GCF_000381025.1	9032	0.611379			9032	9032
NZ_KB905822.1.region001	42673	GCF_000381025.1	6635	0.725536			coelibactin	BGC0000324
NZ_KB905823.1.region001	71800	GCF_000381025.1	10514	0.295091			10514	10514
NZ_KB905827.1.region001	20375	GCF_000381025.1	3850	0			3850	3850
NZ_KB905828.1.region001	56627	GCF_000381025.1	9676	0.644431	BGC0000264	resistomycin/resistoflavine	resistomycin/resistoflavine	BGC0000264
NZ_KB905831.1.region001	47640	GCF_000381025.1	7810	0.890312	BGC0000309	bacillibactin	bacillibactin	BGC0000309
NZ_KB905836.1.region001	9160	GCF_000381025.1	2686	0.609079			2686	2686
NZ_ARPI01000001.1.region001	21008	GCF_000382745.1	267	0.905208			267	267
NZ_ARPI01000001.1.region002	10933	GCF_000382745.1	525	0.45272			525	525
NZ_ARPI01000002.1.region001	67833	GCF_000382745.1	8613	0.215082	BGC0001444	caboxamycin	caboxamycin	BGC0001444
NZ_ARPI01000002.1.region002	10399	GCF_000382745.1	1920	0.33629	BGC0000853	ectoine	ectoine	BGC0000853
NZ_ARPI01000003.1.region001	58440	GCF_000382745.1	8073	0.166008	BGC0000325	coelichelin	coelichelin	BGC0000325
NZ_ARPI01000003.1.region002	10531	GCF_000382745.1	2057	0.56239	BGC0000911	melanin	melanin	BGC0000910
NZ_ARPI01000003.1.region003	72516	GCF_000382745.1	10107	0.307896	BGC0000271	spore pigment	spore pigment	BGC0000271
NZ_ARPI01000003.1.region004	50389	GCF_000382745.1	5509	0.014445			5509	5509
NZ_ARPI01000004.1.region001	22070	GCF_000382745.1	1167	0.0465596			1167	1167
NZ_ARPI01000004.1.region002	59931	GCF_000382745.1	9750	0.490924			tripartilactam	BGC0002517
NZ_ARPI01000005.1.region001	26588	GCF_000382745.1	6340	0.379925			hopene	BGC0000663
NZ_ARPI01000005.1.region002	49456	GCF_000382745.1	9816	0.292694	BGC0002365	10-epi-HSAF/10-epi-3-deOH-HSAF/10-epi-maltophilin/10-epi-xanthobaccin C/10-epi-hydroxymaltophilin/10-epi-FI-2	10-epi-HSAF	BGC0002365
NZ_ARPI01000005.1.region003	57598	GCF_000382745.1	11029	0.88427			11029	11029
NZ_ARPI01000006.1.region001	14594	GCF_000382745.1	157	0.179244			157	157
NZ_ARPI01000006.1.region002	61947	GCF_000382745.1	6784	0.0576924			6784	6784
NZ_ARPI01000006.1.region003	25526	GCF_000382745.1	6242	0.0993537	BGC0000664	isorenieratene	isorenieratene	BGC0000664
NZ_ARPI01000006.1.region004	47253	GCF_000382745.1	10982	0.613308			10982	10982
NZ_ARPI01000011.1.region001	21035	GCF_000382745.1	798	0.420877			798	798
NZ_ARPI01000012.1.region001	41518	GCF_000382745.1	9005	0.673914			julichrome Q3-3/julichrome Q3-5	BGC0002012
NZ_ARPI01000013.1.region001	30976	GCF_000382745.1	5225	0.265007			5225	5225
NZ_ARPI01000013.1.region002	40960	GCF_000382745.1	6655	0.0708995			6655	6655
NZ_ARPI01000016.1.region001	50627	GCF_000382745.1	8560	0.405953	BGC0000324	coelibactin	coelibactin	BGC0000324
NZ_ARPI01000022.1.region001	34315	GCF_000382745.1	8307	0.344437			LL-F28249α	BGC0000109
NZ_KB911581.1.region001	113934	GCF_000383595.1	11008	0.16513	BGC0000271	spore pigment	spore pigment	BGC0000271
NZ_KB911581.1.region002	24636	GCF_000383595.1	1127	0.268937			1127	1127
NZ_KB911581.1.region003	10014	GCF_000383595.1	157	0.277422			157	157
NZ_KB911581.1.region004	72492	GCF_000383595.1	11077	0	BGC0001179	rishirilide B/rishirilide A	rishirilide B/rishirilide A	BGC0001179
NZ_KB911581.1.region005	20440	GCF_000383595.1	3653	0.476509			3653	3653
NZ_KB911581.1.region006	21058	GCF_000383595.1	1653	0.371599	BGC0001181	geosmin	geosmin	BGC0001181
NZ_KB911581.1.region007	34508	GCF_000383595.1	4220	0.384118			4220	4220
NZ_KB911581.1.region008	12913	GCF_000383595.1	3209	0.342791			3209	3209
NZ_KB911581.1.region009	10405	GCF_000383595.1	1871	0.317247	BGC0000853	ectoine	ectoine	BGC0000853
NZ_KB911581.1.region010	33876	GCF_000383595.1	3544	0.273408	BGC0002174	ε-Poly-L-lysine	ε-Poly-L-lysine	BGC0002174
NZ_KB911581.1.region011	18659	GCF_000383595.1	51	0.41275			51	51
NZ_KB911581.1.region012	44201	GCF_000383595.1	7777	0.350343			7777	7777
NZ_KB911581.1.region013	22586	GCF_000383595.1	3398	0.0887416			3398	3398
NZ_KB911581.1.region014	20624	GCF_000383595.1	3288	0.344339			3288	3288
NZ_KB911581.1.region015	13280	GCF_000383595.1	1971	0.261804			1971	1971
NZ_KB911581.1.region016	65068	GCF_000383595.1	6469	0.246862	BGC0000423	scabichelin	scabichelin	BGC0000423
NZ_KB911581.1.region017	20071	GCF_000383595.1	3066	0.474348			3066	3066
NZ_KB911581.1.region018	48400	GCF_000383595.1	9324	0.26441			9324	9324
NZ_KB911581.1.region019	22387	GCF_000383595.1	1709	0.363758			1709	1709
NZ_KB911581.1.region020	69053	GCF_000383595.1	9281	0.553429			9281	9281
NZ_KB911581.1.region021	24492	GCF_000383595.1	1980	0.243895	BGC0000518	informatipeptin	informatipeptin	BGC0000518
NZ_KB911581.1.region022	10282	GCF_000383595.1	1837	0.19631			1837	1837
NZ_KB911581.1.region023	26688	GCF_000383595.1	6340	0.320566	BGC0000663	hopene	hopene	BGC0000663
NZ_KB911581.1.region024	20823	GCF_000383595.1	549	0.297187			549	549
NZ_KB911581.1.region025	77506	GCF_000383595.1	9632	0.316315			isorenieratene	BGC0000664
NZ_KB911581.1.region026	10456	GCF_000383595.1	180	0.20159			180	180
NZ_KB911581.1.region027	11773	GCF_000383595.1	1190	0.23042	BGC0000940	desferrioxamin B/desferrioxamine E	desferrioxamine	BGC0000941
NZ_KB911581.1.region028	20870	GCF_000383595.1	2686	0.331526			2686	2686
NZ_KB911581.1.region029	22598	GCF_000383595.1	2829	0.507507			2829	2829
NZ_KB911698.1.region001	11776	GCF_000383635.1	157	0.277422			157	157
NZ_KB911698.1.region002	22187	GCF_000383635.1	2076	0.13873	BGC0001181	geosmin	geosmin	BGC0001181
NZ_KB911698.1.region003	67976	GCF_000383635.1	7468	0.200446	BGC0000423	scabichelin	scabichelin	BGC0000423
NZ_KB911698.1.region004	21128	GCF_000383635.1	4197	0.168718			4197	4197
NZ_KB911699.1.region001	64074	GCF_000383635.1	9062	0.637086	BGC0000271	spore pigment	spore pigment	BGC0000271
NZ_KB911699.1.region002	44035	GCF_000383635.1	8212	0.103385			8212	8212
NZ_KB911699.1.region003	21170	GCF_000383635.1	3119	0.315129			3119	3119
NZ_KB911700.1.region001	41263	GCF_000383635.1	5520	0.2173	BGC0001454	germicidin	germicidin	BGC0001454
NZ_KB911700.1.region002	37265	GCF_000383635.1	6252	0.472618			6252	6252
NZ_KB911701.1.region001	44110	GCF_000383635.1	9726	0.260798			ectoine	BGC0000853
NZ_KB911702.1.region001	22604	GCF_000383635.1	3835	0.212636			3835	3835
NZ_KB911703.1.region001	51501	GCF_000383635.1	9662	0.282122			9662	9662
NZ_KB911706.1.region001	33867	GCF_000383635.1	3314	0.486501	BGC0002174	ε-Poly-L-lysine	ε-Poly-L-lysine	BGC0002174
NZ_KB911710.1.region001	25715	GCF_000383635.1	5660	0.174956	BGC0000518	informatipeptin	informatipeptin	BGC0000518
NZ_KB911710.1.region002	11932	GCF_000383635.1	1714	0.0402748			1714	1714
NZ_KB911712.1.region001	26709	GCF_000383635.1	6026	0.345268	BGC0000663	hopene	hopene	BGC0000663
NZ_KB911714.1.region001	22709	GCF_000383635.1	4417	0.321342			4417	4417
NZ_KB911714.1.region002	52469	GCF_000383635.1	8691	0.363213	BGC0001455	antimycin	antimycin	BGC0001455
NZ_KB911718.1.region001	10405	GCF_000383635.1	1871	0.416379	BGC0000853	ectoine	ectoine	BGC0000853
NZ_KB911720.1.region001	21098	GCF_000383635.1	327	0.169348	BGC0000660	albaflavenone	albaflavenone	BGC0000660
NZ_KB911721.1.region001	53576	GCF_000383635.1	8641	0.620261			jadomycin	BGC0000234
NZ_KB911728.1.region001	11770	GCF_000383635.1	988	0.378861	BGC0000940	desferrioxamin B/desferrioxamine E	desferrioxamine	BGC0000941
NZ_KB911731.1.region001	46925	GCF_000383635.1	10982	0.668755			10982	10982
NZ_KB911739.1.region001	36217	GCF_000383635.1	2423	0.712658			2423	2423
NZ_KB911743.1.region001	36471	GCF_000383635.1	9644	0.721855			5-acetyl-5,10-dihydrophenazine-1-carboxylic acid/5-(2-hydroxyacetyl)-5,10-dihydrophenazine-1-carboxylic acid/endophenazine A1/endophenazine F/endophenazine G	BGC0000934
NZ_KB911744.1.region001	10483	GCF_000383635.1	508	0.247811			508	508
NZ_KB911756.1.region001	14980	GCF_000383635.1	5880	0.693574			5880	5880
NZ_KB911758.1.region001	8306	GCF_000383635.1	121	0.482769			121	121
NZ_KB911775.1.region001	13107	GCF_000383655.1	1145	0.183246			1145	1145
NZ_KB911775.1.region002	44848	GCF_000383655.1	9186	0.315565			9186	9186
NZ_KB911775.1.region003	24277	GCF_000383655.1	2114	0.400277	BGC0000850	γ-butyrolactone	γ-butyrolactone	BGC0000850
NZ_KB911776.1.region001	72516	GCF_000383655.1	8804	0	BGC0000271	spore pigment	spore pigment	BGC0000271
NZ_KB911777.1.region001	26168	GCF_000383655.1	7190	0.123892	BGC0001456	isorenieratene	isorenieratene	BGC0000664
NZ_KB911777.1.region002	27707	GCF_000383655.1	3463	0.261993	BGC0000518	informatipeptin	informatipeptin	BGC0000518
NZ_KB911777.1.region003	30469	GCF_000383655.1	5601	0.355495			5601	5601
NZ_KB911778.1.region001	26639	GCF_000383655.1	6340	0.276683	BGC0000663	hopene	hopene	BGC0000663
NZ_KB911779.1.region001	11014	GCF_000383655.1	12	1.00641			A-factor	BGC0000848
NZ_KB911780.1.region001	10489	GCF_000383655.1	341	0.33785			melanin	BGC0000910
NZ_KB911781.1.region001	20924	GCF_000383655.1	327	0.203364	BGC0000660	albaflavenone	albaflavenone	BGC0000660
NZ_KB911782.1.region001	41185	GCF_000383655.1	2273	0.624918	BGC0001454	germicidin	germicidin	BGC0001454
NZ_KB911786.1.region001	44131	GCF_000383655.1	8214	0.423642			8214	8214
NZ_KB911787.1.region001	15225	GCF_000383655.1	1470	0.664959			1470	1470
NZ_KB911787.1.region002	20744	GCF_000383655.1	4485	0.336468			4485	4485
NZ_KB911787.1.region003	10345	GCF_000383655.1	951	0.407988			melanin	BGC0000910
NZ_KB911790.1.region001	11755	GCF_000383655.1	597	0.287814			597	597
NZ_KB911791.1.region001	33864	GCF_000383655.1	1070	0.327	BGC0002174	ε-Poly-L-lysine	ε-Poly-L-lysine	BGC0002174
NZ_KB911793.1.region001	42996	GCF_000383655.1	9875	0.528132			akaeolide	BGC0001199
NZ_KB911797.1.region001	8653	GCF_000383655.1	820	0.417373			820	820
NZ_KB911800.1.region001	10405	GCF_000383655.1	1871	0.285134	BGC0000853	ectoine	ectoine	BGC0000853
NZ_KB911801.1.region001	11773	GCF_000383655.1	1960	0.375311	BGC0000940	desferrioxamin B/desferrioxamine E	desferrioxamine	BGC0000941
NZ_KB911805.1.region001	11405	GCF_000383655.1	6744	0.85206			6744	6744
NZ_KB911809.1.region001	33473	GCF_000383655.1	10870	0.586379			10870	10870
NZ_KB912943.1.region001	27011	GCF_000383935.1	5959	0.318856			isorenieratene	BGC0000664
NZ_KB912943.1.region002	22871	GCF_000383935.1	2246	0.0820816			2246	2246
NZ_KB912943.1.region003	10825	GCF_000383935.1	2166	0.136458			2166	2166
NZ_KB912943.1.region004	104104	GCF_000383935.1	8732	0.613666	BGC0000324	coelibactin	coelibactin	BGC0000324
NZ_KB912944.1.region001	28183	GCF_000383935.1	1127	0.453106			1127	1127
NZ_KB912944.1.region002	21038	GCF_000383935.1	2007	0.205331	BGC0000660	albaflavenone	albaflavenone	BGC0000660
NZ_KB912946.1.region001	93081	GCF_000383935.1	8600	0.700231	BGC0000423	scabichelin	SGR PTM	BGC0001043
NZ_KB912948.1.region001	22598	GCF_000383935.1	8117	0.0734025	BGC0002337	class IV lanthipeptide/SflA	class IV lanthipeptide/SflA	BGC0002337
NZ_KB912948.1.region002	56732	GCF_000383935.1	5858	0.206604			5858	5858
NZ_KB912949.1.region001	10939	GCF_000383935.1	649	0			649	649
NZ_KB912950.1.region001	41059	GCF_000383935.1	5703	0.445975	BGC0002127	flaviolin/1,3,6,8-tetrahydroxynaphthalene	tetrahydroxynaphthalene	BGC0002127
NZ_KB912952.1.region001	48512	GCF_000383935.1	7669	0.0883538			7669	7669
NZ_KB912952.1.region002	22667	GCF_000383935.1	542	0.50343	BGC0001181	geosmin	geosmin	BGC0001181
NZ_KB912953.1.region001	11971	GCF_000383935.1	157	0.276449			157	157
NZ_KB912954.1.region001	36920	GCF_000383935.1	5664	0.923216			5664	5664
NZ_KB912958.1.region001	72567	GCF_000383935.1	9710	0.340531	BGC0000271	spore pigment	spore pigment	BGC0000271
NZ_KB912960.1.region001	10405	GCF_000383935.1	3428	0.428346	BGC0000853	ectoine	ectoine	BGC0000853
NZ_KB912961.1.region001	26458	GCF_000383935.1	1476	0.517695			1476	1476
NZ_KB912964.1.region001	46763	GCF_000383935.1	6656	0.0156829	BGC0002051	antipain	antipain	BGC0002051
NZ_KB912966.1.region001	39397	GCF_000383935.1	9954	0.449077			9954	9954
NZ_KB912966.1.region002	28355	GCF_000383935.1	1980	0.42441	BGC0000518	informatipeptin	informatipeptin	BGC0000518
NZ_KB912973.1.region001	26234	GCF_000383935.1	8170	0.290065			8170	8170
NZ_KB912983.1.region001	10942	GCF_000383935.1	820	0.564348			820	820
NZ_KB912985.1.region001	33664	GCF_000383935.1	5062	0.724238			cyclofaulknamycin	BGC0002358
NZ_KB912988.1.region001	13226	GCF_000383935.1	238	0			238	238
NZ_KB912992.1.region001	16301	GCF_000383935.1	1725	0.53922			rhizomide	BGC0001758
NZ_KB912994.1.region001	13607	GCF_000383935.1	6026	0.5425			hopene	BGC0000663
NZ_KB912998.1.region001	10546	GCF_000383935.1	7414	0.348161			fuelimycin	BGC0002138
NZ_KB912999.1.region001	44438	GCF_000383935.1	7492	0.515422			saframycin Mx1	BGC0002706
NZ_KB912999.1.region002	44201	GCF_000383935.1	7414	0.423321			fuelimycin	BGC0002138
NZ_KB913010.1.region001	43303	GCF_000383935.1	7105	0.04857			7105	7105
NZ_KB913030.1.region001	9855	GCF_000384175.1	620	0.385089			A-factor	BGC0000848
NZ_KB913030.1.region002	21264	GCF_000384175.1	1180	0	BGC0001181	geosmin	geosmin	BGC0001181
NZ_KB913030.1.region003	20492	GCF_000384175.1	6413	2.10734e-08			6413	6413
NZ_KB913030.1.region004	45503	GCF_000384175.1	7564	0.120639	BGC0000448	tomaymycin	tomaymycin	BGC0000448
NZ_KB913030.1.region005	42082	GCF_000384175.1	5692	0.510104	BGC0000893	chloramphenicol	chloramphenicol	BGC0000893
NZ_KB913030.1.region006	10399	GCF_000384175.1	1871	0.541676	BGC0000853	ectoine	ectoine	BGC0000853
NZ_KB913030.1.region007	22555	GCF_000384175.1	120	0.253989			120	120
NZ_KB913030.1.region008	18723	GCF_000384175.1	1802	0.287417			1802	1802
NZ_KB913030.1.region009	48540	GCF_000384175.1	9131	0			9131	9131
NZ_KB913030.1.region010	10984	GCF_000384175.1	425	0.316265			425	425
NZ_KB913030.1.region011	10888	GCF_000384175.1	1040	0.253958	BGC0000941	desferrioxamin B	desferrioxamine	BGC0000941
NZ_KB913030.1.region012	20795	GCF_000384175.1	2686	0.616604			2686	2686
NZ_KB913030.1.region013	8777	GCF_000384175.1	2039	0.548476			melanin	BGC0000910
NZ_KB913030.1.region014	55735	GCF_000384175.1	6869	0.475369			6869	6869
NZ_KB913030.1.region015	40427	GCF_000384175.1	2699	0.162898			2699	2699
NZ_KB913030.1.region016	14631	GCF_000384175.1	157	0.179244			157	157
NZ_KB913030.1.region017	73508	GCF_000384175.1	10987	0.367016	BGC0000263	ravidomycin	ravidomycin	BGC0000263
NZ_KB913030.1.region018	40918	GCF_000384175.1	6580	0.0685994			6580	6580
NZ_KB913030.1.region019	19974	GCF_000384175.1	1336	2.10734e-08			1336	1336
NZ_KB913030.1.region020	56928	GCF_000384175.1	7138	0			7138	7138
NZ_KB913030.1.region021	26584	GCF_000384175.1	6340	0.324348			hopene	BGC0000663
NZ_KB913030.1.region022	10393	GCF_000384175.1	964	0.386341			964	964
NZ_KB913030.1.region023	23336	GCF_000384175.1	6613	0.269963	BGC0000825	staurosporine	staurosporine	BGC0000826
NZ_KB913030.1.region024	111790	GCF_000384175.1	11341	0.0520111	BGC0000271	spore pigment	spore pigment	BGC0000271
NZ_KB913030.1.region025	15870	GCF_000384175.1	280	0.408464			280	280
NZ_KB913030.1.region026	39230	GCF_000384175.1	7296	0.145791	BGC0000282	alkylresorcinol	alkylresorcinol	BGC0000282
NZ_KB913030.1.region027	41101	GCF_000384175.1	4655	0.223585	BGC0001310	naringenin	naringenin	BGC0001310
NC_021177.1.region001	23341	GCF_000385945.1	5781	0.248432	BGC0000664	isorenieratene	isorenieratene	BGC0000664
NC_021177.1.region002	45975	GCF_000385945.1	3875	0.592055			3875	3875
NC_021177.1.region003	9333	GCF_000385945.1	1721	0.481724			1721	1721
NC_021177.1.region004	10888	GCF_000385945.1	678	0.248239			678	678
NC_021177.1.region005	21510	GCF_000385945.1	1012	0.297148	BGC0001181	geosmin	geosmin	BGC0001181
NC_021177.1.region006	115500	GCF_000385945.1	10922	0.265281	BGC0000368	griseobactin	griseobactin	BGC0000368
NC_021177.1.region007	106398	GCF_000385945.1	9674	0.205983	BGC0000325	coelichelin	coelichelin	BGC0000325
NC_021177.1.region008	38674	GCF_000385945.1	8605	0.259289	BGC0001310	naringenin	naringenin	BGC0001310
NC_021177.1.region009	19018	GCF_000385945.1	798	0.236447			798	798
NC_021177.1.region010	10399	GCF_000385945.1	1979	0.329806	BGC0000853	ectoine	ectoine	BGC0000853
NC_021177.1.region011	31066	GCF_000385945.1	2834	0.366222			2834	2834
NC_021177.1.region012	9246	GCF_000385945.1	1040	0.238527	BGC0000941	desferrioxamin B	desferrioxamine	BGC0000941
NC_021177.1.region013	41766	GCF_000385945.1	3173	0.311002			indigoidine	BGC0000375
NC_021177.1.region014	34458	GCF_000385945.1	1209	0.273162			cyclothiazomycin b1	BGC0001145
NC_021177.1.region015	52761	GCF_000385945.1	7329	0.336044			7329	7329
NC_021177.1.region016	27678	GCF_000385945.1	3281	0.259583			branched-chain fatty acids	BGC0001535
NC_021177.1.region017	72555	GCF_000385945.1	9372	0.250924			9372	9372
NC_021177.1.region018	22620	GCF_000385945.1	812	0.324867	BGC0001634	keywimysin	keywimysin	BGC0001634
NC_021177.1.region019	64467	GCF_000385945.1	9690	0.260753			streptazone E	BGC0001296
NC_021177.1.region020	22622	GCF_000385945.1	1497	0.350106	BGC0000496	AmfS	AmfS	BGC0000496
NC_021177.1.region021	28517	GCF_000385945.1	6903	0.0946323			6903	6903
NC_021177.1.region022	14706	GCF_000385945.1	597	0.178329			597	597
NC_021177.1.region023	26449	GCF_000385945.1	3205	0.211555			3205	3205
NC_021177.1.region024	43642	GCF_000385945.1	5201	0.15979			5201	5201
NC_021177.1.region025	46382	GCF_000385945.1	6830	0.135369			6830	6830
NC_021177.1.region026	41304	GCF_000385945.1	8432	0.23328			8432	8432
NC_021177.1.region027	26593	GCF_000385945.1	6340	0.375811			hopene	BGC0000663
NC_021177.1.region028	49381	GCF_000385945.1	9504	0.406885	BGC0002365	10-epi-HSAF/10-epi-3-deOH-HSAF/10-epi-maltophilin/10-epi-xanthobaccin C/10-epi-hydroxymaltophilin/10-epi-FI-2	SGR PTM	BGC0001043
NC_021177.1.region029	8901	GCF_000385945.1	2133	0.362443			10-epi-HSAF	BGC0002365
NC_021177.1.region030	63757	GCF_000385945.1	4969	0.302041			4969	4969
NC_021177.1.region031	10474	GCF_000385945.1	2057	0.097116	BGC0000911	melanin	melanin	BGC0000910
NC_021177.1.region032	41053	GCF_000385945.1	5525	0.426606	BGC0000282	alkylresorcinol	alkylresorcinol	BGC0000282
NZ_CM001889.1.region001	52923	GCF_000403665.1	8630	0.249468			8630	8630
NZ_CM001889.1.region002	24808	GCF_000403665.1	7417	0.176395	BGC0001456	isorenieratene	isorenieratene	BGC0000664
NZ_CM001889.1.region003	23538	GCF_000403665.1	5083	0.0398457			5083	5083
NZ_CM001889.1.region004	57422	GCF_000403665.1	5491	0.255977	BGC0000325	coelichelin	coelichelin	BGC0000325
NZ_CM001889.1.region005	10216	GCF_000403665.1	105	0.359732			105	105
NZ_CM001889.1.region006	41645	GCF_000403665.1	6459	0.358568	BGC0001168	livipeptin	livipeptin	BGC0001168
NZ_CM001889.1.region007	26457	GCF_000403665.1	2844	0.211593			2844	2844
NZ_CM001889.1.region008	46724	GCF_000403665.1	9147	0.328431	BGC0001283	arsono-polyketide	arsono-polyketide	BGC0001283
NZ_CM001889.1.region009	39373	GCF_000403665.1	5703	0.260093	BGC0002127	flaviolin/1,3,6,8-tetrahydroxynaphthalene	tetrahydroxynaphthalene	BGC0002127
NZ_CM001889.1.region010	10399	GCF_000403665.1	2430	0.294445	BGC0000853	ectoine	ectoine	BGC0000853
NZ_CM001889.1.region011	10570	GCF_000403665.1	2039	0.238317			melanin	BGC0000910
NZ_CM001889.1.region012	11171	GCF_000403665.1	909	0.234264	BGC0000940	desferrioxamin B/desferrioxamine E	desferrioxamine	BGC0000941
NZ_CM001889.1.region013	71487	GCF_000403665.1	9319	0.309622	BGC0000315	CDA1b/CDA2a/CDA2b/CDA3a/CDA3b/CDA4a/CDA4b	CDA	BGC0000315
NZ_CM001889.1.region014	70819	GCF_000403665.1	9441	0.339542	BGC0000194	actinorhodin	actinorhodin	BGC0000194
NZ_CM001889.1.region015	20563	GCF_000403665.1	2007	0.285662	BGC0000660	albaflavenone	albaflavenone	BGC0000660
NZ_CM001889.1.region016	72543	GCF_000403665.1	9361	0.196277			spore pigment	BGC0000271
NZ_CM001889.1.region017	8976	GCF_000403665.1	819	0.375839			819	819
NZ_CM001889.1.region018	45754	GCF_000403665.1	11114	0.249733	BGC0001063	undecylprodigiosin	undecylprodigiosin	BGC0001063
NZ_CM001889.1.region019	19764	GCF_000403665.1	542	0.4141	BGC0001181	geosmin	geosmin	BGC0001181
NZ_CM001889.1.region020	13208	GCF_000403665.1	1116	0.343313			1116	1116
NZ_CM001889.1.region021	52105	GCF_000403665.1	7407	1.49012e-08			7407	7407
NZ_CM001889.1.region022	54200	GCF_000403665.1	6772	0.125063			6772	6772
NZ_CM001889.1.region023	22715	GCF_000403665.1	305	0.146825	BGC0000551	SapB	SapB	BGC0000551
NZ_CM001889.1.region024	25808	GCF_000403665.1	6026	0.354848	BGC0000663	hopene	hopene	BGC0000663
NZ_CM001889.1.region025	72966	GCF_000403665.1	6762	0.155458	BGC0001454	germicidin	germicidin	BGC0001454
NZ_CM001889.1.region026	21128	GCF_000403665.1	2178	0.322418	BGC0002128	5-dimethylallylindole-3-acetonitrile	5-DMAIAN	BGC0002128
NZ_CM001889.1.region027	63177	GCF_000403665.1	8672	0.510779	BGC0000324	coelibactin	coelibactin	BGC0000324
NZ_APIV01000001.1.region001	58149	GCF_000404005.1	9148	0.307663			9148	9148
NZ_APIV01000001.1.region002	46520	GCF_000404005.1	5611	0.0207358			5611	5611
NZ_APIV01000002.1.region001	53439	GCF_000404005.1	8871	0.0794123			detoxin	BGC0001841
NZ_APIV01000002.1.region002	41113	GCF_000404005.1	5703	0.291395	BGC0002127	flaviolin/1,3,6,8-tetrahydroxynaphthalene	tetrahydroxynaphthalene	BGC0002127
NZ_APIV01000002.1.region003	21239	GCF_000404005.1	5716	0.0969664			5716	5716
NZ_APIV01000003.1.region001	13001	GCF_000404005.1	2483	0.120043			2483	2483
NZ_APIV01000003.1.region002	22211	GCF_000404005.1	684	0	BGC0001181	geosmin	geosmin	BGC0001181
NZ_APIV01000003.1.region003	43283	GCF_000404005.1	6734	0			6734	6734
NZ_APIV01000003.1.region004	48934	GCF_000404005.1	4874	0.169207			4874	4874
NZ_APIV01000003.1.region005	57145	GCF_000404005.1	8554	0.261024			8554	8554
NZ_APIV01000004.1.region001	32606	GCF_000404005.1	4263	0.0965935			4263	4263
NZ_APIV01000008.1.region001	28188	GCF_000404005.1	2471	0.125836	BGC0002110	birimositide	birimositide	BGC0002110
NZ_APIV01000009.1.region001	10216	GCF_000404005.1	105	0.303786			105	105
NZ_APIV01000009.1.region002	21029	GCF_000404005.1	2664	0.236547			2664	2664
NZ_APIV01000010.1.region001	10627	GCF_000404005.1	2039	0.251481			melanin	BGC0000910
NZ_APIV01000010.1.region002	22522	GCF_000404005.1	775	0.13044			775	775
NZ_APIV01000010.1.region003	11794	GCF_000404005.1	1960	0.410144			desferrioxamine	BGC0000941
NZ_APIV01000011.1.region001	58153	GCF_000404005.1	9875	0.5908			akaeolide	BGC0001199
NZ_APIV01000015.1.region001	34340	GCF_000404005.1	3203	0.776083			3203	3203
NZ_APIV01000015.1.region002	11173	GCF_000404005.1	597	0.346098			597	597
NZ_APIV01000016.1.region001	58115	GCF_000404005.1	7048	0.174531	BGC0000325	coelichelin	coelichelin	BGC0000325
NZ_APIV01000017.1.region001	43897	GCF_000404005.1	7040	0.212129			7040	7040
NZ_APIV01000019.1.region001	24229	GCF_000404005.1	6467	0.339824			6467	6467
NZ_APIV01000019.1.region002	21128	GCF_000404005.1	2178	0.345091	BGC0002128	5-dimethylallylindole-3-acetonitrile	5-DMAIAN	BGC0002128
NZ_APIV01000020.1.region001	10399	GCF_000404005.1	1871	0.387537	BGC0002052	ectoine	ectoine	BGC0000853
NZ_APIV01000022.1.region001	63578	GCF_000404005.1	8109	0.622768	BGC0000324	coelibactin	coelibactin	BGC0000324
NZ_APIV01000022.1.region002	22851	GCF_000404005.1	10940	0.983457			divergolide	BGC0001119
NZ_APIV01000023.1.region001	49209	GCF_000404005.1	9642	0.362451	BGC0001537	butyrolactol A	butyrolactol A	BGC0001537
NZ_APIV01000025.1.region001	21059	GCF_000404005.1	2660	0.222588			2660	2660
NZ_APIV01000025.1.region002	34161	GCF_000404005.1	5181	0.460438	BGC0001454	germicidin	germicidin	BGC0001454
NZ_APIV01000028.1.region001	41050	GCF_000404005.1	2151	0.0326961			2151	2151
NZ_APIV01000029.1.region001	86279	GCF_000404005.1	11495	0.51683			lobophorin A	BGC0001183
NZ_APIV01000030.1.region001	44503	GCF_000404005.1	5895	0.386679			5895	5895
NZ_APIV01000036.1.region001	34315	GCF_000404005.1	9628	0.522556			griseochelin	BGC0001828
NZ_APIV01000038.1.region001	37562	GCF_000404005.1	7414	0.533247			fuelimycin	BGC0002138
NZ_APIV01000039.1.region001	18732	GCF_000404005.1	6026	0.427597			hopene	BGC0000663
NZ_APIV01000041.1.region001	28267	GCF_000404005.1	7414	0.712964			fuelimycin	BGC0002138
NZ_APIV01000045.1.region001	11811	GCF_000404005.1	7414	0.534254			fuelimycin	BGC0002138
NZ_APIV01000047.1.region001	10925	GCF_000404005.1	1725	0.560869			rhizomide	BGC0001758
NZ_KE150468.1.region001	82010	GCF_000411495.1	10638	0.19998			10638	10638
NZ_KE150468.1.region002	48590	GCF_000411495.1	7554	0.138527			7554	7554
NZ_KE150468.1.region003	208958	GCF_000411495.1	11189	0.421993			ibomycin	BGC0001619
NZ_KE150468.1.region004	35020	GCF_000411495.1	10680	0.177783	BGC0002381	tambjamine BE-18591	tambjamine BE-18591	BGC0002381
NZ_KE150468.1.region005	35602	GCF_000411495.1	3397	0.0363696			3397	3397
NZ_KE150468.1.region006	11812	GCF_000411495.1	241	0.27093	BGC0001478	desferrioxamine E	desferrioxamine	BGC0000941
NZ_KE150468.1.region007	10405	GCF_000411495.1	2573	0.460388	BGC0002052	ectoine	ectoine	BGC0000853
NZ_KE150468.1.region008	95855	GCF_000411495.1	11309	0.292016			xantholipin	BGC0000279
NZ_KE150468.1.region009	22298	GCF_000411495.1	564	0.177071	BGC0001181	geosmin	geosmin	BGC0001181
NZ_KE150472.1.region001	41972	GCF_000411495.1	5965	0.164878			dudomycin A	BGC0002359
NZ_KE150472.1.region002	22983	GCF_000411495.1	1468	0.170028			1468	1468
NZ_KE150472.1.region003	15303	GCF_000411495.1	929	0.172094			929	929
NZ_KE150472.1.region004	65915	GCF_000411495.1	10101	0.168403			10101	10101
NZ_KE150472.1.region005	24708	GCF_000411495.1	6340	0.428198			hopene	BGC0000663
NZ_KE150472.1.region006	22715	GCF_000411495.1	4137	0.011158			4137	4137
NZ_KE150472.1.region007	41239	GCF_000411495.1	6662	0.127653			6662	6662
NZ_KE150472.1.region008	20837	GCF_000411495.1	4138	0			4138	4138
NZ_KE150472.1.region009	24646	GCF_000411495.1	1692	0.0621751			1692	1692
NZ_KE150472.1.region010	20063	GCF_000411495.1	6955	0.249283			6955	6955
NZ_KE150472.1.region011	24465	GCF_000411495.1	5578	0.122376			5578	5578
NZ_KE150472.1.region012	53558	GCF_000411495.1	6335	0.270036			6335	6335
NZ_KE150475.1.region001	51758	GCF_000411495.1	10645	0.0250595			10645	10645
NZ_KE150475.1.region002	69250	GCF_000411495.1	8354	0.0819906			8354	8354
NZ_KE150475.1.region003	22362	GCF_000411495.1	5161	0.104717			5161	5161
NZ_CP011664.1.region001	20912	GCF_000412265.2	1585	0.185745			1585	1585
NZ_CP011664.1.region002	23341	GCF_000412265.2	4698	0.401453	BGC0000664	isorenieratene	isorenieratene	BGC0000664
NZ_CP011664.1.region003	46027	GCF_000412265.2	9065	0.233523			9065	9065
NZ_CP011664.1.region004	59163	GCF_000412265.2	8067	0.268566			8067	8067
NZ_CP011664.1.region005	26202	GCF_000412265.2	3724	0.204735			3724	3724
NZ_CP011664.1.region006	118587	GCF_000412265.2	11293	0.208297	BGC0001823	weishanmycin	weishanmycin	BGC0001823
NZ_CP011664.1.region007	189522	GCF_000412265.2	9092	0.401893	BGC0002072	linearmycin A/linearmycin B/linearmycin C/linearmycin C	linearmycin	BGC0002072
NZ_CP011664.1.region008	33668	GCF_000412265.2	3993	0.0839892			3993	3993
NZ_CP011664.1.region009	58052	GCF_000412265.2	8983	0.398467			8983	8983
NZ_CP011664.1.region010	21763	GCF_000412265.2	4781	0			4781	4781
NZ_CP011664.1.region011	11128	GCF_000412265.2	988	0.313276	BGC0000941	desferrioxamin B	desferrioxamine	BGC0000941
NZ_CP011664.1.region012	22546	GCF_000412265.2	2707	0.0410298			2707	2707
NZ_CP011664.1.region013	22618	GCF_000412265.2	2526	0.315564			2526	2526
NZ_CP011664.1.region014	25464	GCF_000412265.2	1751	0.330506			1751	1751
NZ_CP011664.1.region015	13948	GCF_000412265.2	597	0.401602			597	597
NZ_CP011664.1.region016	21659	GCF_000412265.2	1433	0.287657			1433	1433
NZ_CP011664.1.region017	25114	GCF_000412265.2	7661	0.334772			7661	7661
NZ_CP011664.1.region018	25522	GCF_000412265.2	1695	0.14329			1695	1695
NZ_CP011664.1.region019	79600	GCF_000412265.2	9810	0.343726			dihydrochalcomycin	BGC0000047
NZ_CP011664.1.region020	22637	GCF_000412265.2	1334	0.186677	BGC0000551	SapB	SapB	BGC0000551
NZ_CP011664.1.region021	27652	GCF_000412265.2	5046	0.267425			melanin	BGC0000910
NZ_CP011664.1.region022	13181	GCF_000412265.2	538	0.222439			538	538
NZ_CP011664.1.region023	83480	GCF_000412265.2	10464	0.0859244			10464	10464
NZ_CP011664.1.region024	21038	GCF_000412265.2	278	0			278	278
NZ_CP011664.1.region025	60015	GCF_000412265.2	6248	0.146108			6248	6248
NZ_CP011665.1.region001	46318	GCF_000412265.2	8533	0.408156			8533	8533
NZ_CP011665.1.region002	8091	GCF_000412265.2	6066	0.151084			6066	6066
NZ_CP011665.1.region003	10978	GCF_000412265.2	1825	0.121966			1825	1825
NZ_CP011665.1.region004	24589	GCF_000412265.2	802	0.0412393			802	802
NZ_CP011667.1.region001	112031	GCF_000412265.2	11427	0.2013			11427	11427
NC_022785.1.region001	110802	GCF_000418455.1	10776	0.268343			10776	10776
NC_022785.1.region002	56709	GCF_000418455.1	7583	0.135836	BGC0000325	coelichelin	coelichelin	BGC0000325
NC_022785.1.region003	8916	GCF_000418455.1	2926	0.0573021			2926	2926
NC_022785.1.region004	51113	GCF_000418455.1	8504	0.329774			azalomycin F3a	BGC0001523
NC_022785.1.region005	71646	GCF_000418455.1	7414	0.327474			fuelimycin	BGC0002138
NC_022785.1.region006	139151	GCF_000418455.1	10061	0.305621			nigericin	BGC0000114
NC_022785.1.region007	42765	GCF_000418455.1	10164	0.188339			10164	10164
NC_022785.1.region008	64251	GCF_000418455.1	9111	0.308244	BGC0002291	efomycin K/efomycin L	efomycin K/efomycin L	BGC0002291
NC_022785.1.region009	22119	GCF_000418455.1	4200	0.235519			4200	4200
NC_022785.1.region010	20756	GCF_000418455.1	3286	0.162637			3286	3286
NC_022785.1.region011	10858	GCF_000418455.1	1375	0.207863			1375	1375
NC_022785.1.region012	52187	GCF_000418455.1	9784	0.141089			9784	9784
NC_022785.1.region013	101613	GCF_000418455.1	8649	0.281766	BGC0001233	feglymycin	feglymycin	BGC0001233
NC_022785.1.region014	32295	GCF_000418455.1	2286	1.49012e-08			2286	2286
NC_022785.1.region015	127711	GCF_000418455.1	11156	0.431588	BGC0001801	thiazostatin/watasemycin A/watasemycin B/2-hydroxyphenylthiazoline enantiopyochelin/isopyochelin	thiazostatin/watasemycin A/watasemycin B/2-hydroxyphenylthiazoline enantiopyochelin/isopyochelin	BGC0001801
NC_022785.1.region016	23629	GCF_000418455.1	798	0.802541			798	798
NC_022785.1.region017	22443	GCF_000418455.1	1371	0			1371	1371
NC_022785.1.region018	22512	GCF_000418455.1	6026	0.74527			hopene	BGC0000663
NC_022785.1.region019	72516	GCF_000418455.1	10323	0.575307	BGC0000271	spore pigment	spore pigment	BGC0000271
NC_022785.1.region020	51261	GCF_000418455.1	9502	0.321882			9502	9502
NC_022785.1.region021	10514	GCF_000418455.1	157	0.276449			157	157
NC_022785.1.region022	41568	GCF_000418455.1	7184	0.284058	BGC0000340	echoside A/echoside B/echoside C/echoside D/echoside E	echoside	BGC0000340
NC_022785.1.region023	10792	GCF_000418455.1	909	0.399565	BGC0002305	legonoxamine A/desferrioxamine B/legonoxamine B	desferrioxamine	BGC0000941
NC_022785.1.region024	70913	GCF_000418455.1	9300	0.244636			alchivemycin A/alchivemycin B	BGC0002456
NC_022785.1.region025	21686	GCF_000418455.1	3572	0.299047			geosmin	BGC0001181
NC_022785.1.region026	104186	GCF_000418455.1	10264	0.189642			10264	10264
NC_022785.1.region027	21143	GCF_000418455.1	1143	0.0959329			1143	1143
NC_022785.1.region028	41782	GCF_000418455.1	5416	0.220201			5416	5416
NC_022785.1.region029	40928	GCF_000418455.1	8831	0.342713			youssoufene	BGC0002547
NC_022785.1.region030	11107	GCF_000418455.1	181	0.35927			181	181
NC_022785.1.region031	181335	GCF_000418455.1	9092	0.298168			linearmycin	BGC0002072
NC_022785.1.region032	20520	GCF_000418455.1	5245	0.256001			5245	5245
NC_022785.1.region033	10405	GCF_000418455.1	2430	0.459696	BGC0000853	ectoine	ectoine	BGC0000853
NC_022785.1.region034	57546	GCF_000418455.1	10057	0.275388			10057	10057
NC_022785.1.region035	16269	GCF_000418455.1	3826	0.153055			3826	3826
NC_022785.1.region036	78630	GCF_000418455.1	8272	0.408677			8272	8272
NC_022785.1.region037	46738	GCF_000418455.1	8272	0.434995			8272	8272
NC_022785.1.region038	39989	GCF_000418455.1	7969	0.358751			7969	7969
NC_022785.1.region039	245022	GCF_000418455.1	11263	0.11297	BGC0001040	rapamycin	rapamycin	BGC0001040
NC_022785.1.region040	41029	GCF_000418455.1	8717	0.38212			8717	8717
NC_022785.1.region041	19876	GCF_000418455.1	4196	0.12909	BGC0000658	2-methylisoborneol	2-methylisoborneol	BGC0000658
NC_022785.1.region042	19746	GCF_000418455.1	3016	0.126789	BGC0001746	pristinol	pristinol	BGC0001746
NC_022785.1.region043	51027	GCF_000418455.1	10935	0.51462			10935	10935
NC_022785.1.region044	42743	GCF_000418455.1	4506	0			4506	4506
NC_022785.1.region045	51804	GCF_000418455.1	9396	0			9396	9396
NC_022785.1.region046	69376	GCF_000418455.1	9078	0.500861			9078	9078
[truncated: 68,561 more rows]
