# Supplementary material for: Pangenome mining of the Streptomyces genus redefines species’ biosynthetic potential
Source: Genome Biol. 2025 Jan 14;26:9. doi: 10.1186/s13059-024-03471-9 (PMC11734326; doi:10.1186/s13059-024-03471-9)
Supplement: Supplementary file 7 — Additional file 7. Cytoscape file of BiG-SCAPE similarity network for BGCs in M4 Mash-cluster. The network visualizations corresponding to Figs. 4B and 4C. The network included edges based on BiGSCAPE similarity. Additional edges were added if the BGCs appeared next to each other on the chromosome. [file 13059_2024_3471_MOESM7_ESM.zip]

Archive with 1 entries (1 files):
- Additional file 7.cys
