# Supplementary material for: Pangenome mining of the Streptomyces genus redefines species’ biosynthetic potential
Source: Genome Biol. 2025 Jan 14;26:9. doi: 10.1186/s13059-024-03471-9 (PMC11734326; doi:10.1186/s13059-024-03471-9)
Supplement: Supplementary file 8 — Additional file 8. Cytoscape file of BiG-SCAPE similarity network for BGCs in M6 Mash-cluster. The network visualizations corresponding to Fig. 5. The network included edges based on BiGSCAPE similarity. Additional edges were added if the BGCs appeared next to each other on the chromosome. [file 13059_2024_3471_MOESM8_ESM.zip]

Archive with 1 entries (1 files):
- Additional file 8.cys
